# Supplementary material for: Niche harmony search algorithm for detecting complex disease associated high-order SNP combinations
Source: Sci Rep. 2017 Sep 14;7:11529. doi: 10.1038/s41598-017-11064-9 (PMC5599559; doi:10.1038/s41598-017-11064-9)
Supplement: Supplementary file 2 — Dataset 1 [file 41598_2017_11064_MOESM2_ESM.xls]

## Sheet: S-1
SNP NAME	Position	chromosome	p-value of G-test	index in AMD
rs3775652	143627607	4	3.72719e-07	12147
rs380390	193989310	1	6.19921e-07	43748
rs1930022	27888800	9	2.37049e-06	69742
rs1329428	193991069	1	5.99221e-06	54108
rs10272438	32981051	7	9.66677e-06	33990
rs6967345	52897937	7	1.2394e-05	18917
rs3913094	57197682	12	1.43822e-05	79207
rs3914244	57248164	12	1.70877e-05	88612
rs10511422	125022069	3	1.88034e-05	6693
rs646595	65047126	18	2.45084e-05	13955
rs10511467	7363051	9	2.91445e-05	76784
rs1363688	174590654	5	3.84498e-05	80178
rs3775650	143627318	4	3.95971e-05	15382
rs1740752	38542777	10	4.00177e-05	19405
rs1394608	155764189	5	4.21437e-05	45918
rs2607693	2208946	8	4.29335e-05	61887
rs725518	4093154	11	4.87347e-05	46516
rs4772270	98545231	13	6.63704e-05	42568
rs10507949	83654135	13	6.79929e-05	92608
rs10495657	17283382	2	6.8341e-05	51818
rs10514175	79460304	5	8.52359e-05	102097
rs1570607	36103325	13	8.60598e-05	12244
rs9294603	95160595	6	9.70268e-05	47428
rs1030582	57884429	18	0.000107861	96450
rs7006908	67243829	8	0.000137934	89756
rs10254116	32979706	7	0.000139803	12358
rs10514336	90148244	5	0.000142688	49666
rs10511819	27850160	9	0.00015858	88500
rs7104698	36837874	11	0.000158929	38129
rs54816	4104538	11	0.00015897	91502
rs10501439	78812154	11	0.00016	71965
rs1525919	192561301	3	0.000174424	42949
rs7698633	85440546	4	0.000180847	88957
rs7863587	110085983	9	0.000188984	4102
rs1343992	29201213	10	0.000190901	82693
rs10512174	84343693	9	0.000194157	10645
rs6053291	5286760	20	0.000195683	42647
rs4920799	84690601	5	0.000200734	69201
rs10512413	128944920	9	0.000211141	60240
rs6104678	10929207	20	0.000211533	91583
rs10513889	52160863	18	0.000231846	74059
rs727454	52194106	18	0.000231846	96822
rs9291321	48177703	4	0.000250294	85719
rs10492272	97767616	12	0.00025865	51958
rs6598991	82408560	1	0.000263719	56674
rs10513202	111401004	9	0.000290718	17615
rs1986404	57969974	11	0.000293567	90022
rs551591	52671794	1	0.000322654	65599
rs9311951	65645720	3	0.000325533	51973
rs9287109	198565948	1	0.000353549	8780
rs944976	115193083	9	0.000360403	81115
rs82159	124727028	12	0.000363937	59286
rs200642	52628454	20	0.000368038	75300
rs10513690	172099712	3	0.00037084	39705
rs10484566	32882217	6	0.000386404	42065
rs2113379	207554217	2	0.000402725	53255
rs1557753	31527368	17	0.000412431	46282
rs4274523	57940010	18	0.000425628	58997
rs10513192	144209313	3	0.000428308	44177
rs7480564	88313039	11	0.000434618	101907
rs10508731	28446794	10	0.000442413	51222
rs6792998	157583145	3	0.000450599	4870
rs7849119	27886017	9	0.000452446	13882
rs7866943	27887194	9	0.000452446	93359
rs1535891	41239333	13	0.000457168	100364
rs2143881	50899723	6	0.000465223	75760
rs1233255	190908635	2	0.000472019	46829
rs536412	74442213	11	0.000472116	6664
rs150917	124742148	12	0.000484215	50497
rs10499504	17305899	7	0.000494246	75559
rs3758141	18738222	8	0.00049705	39537
rs10511899	32255668	9	0.000517525	103488
rs8078890	68079437	17	0.000517607	99731
rs4945630	119410887	6	0.000541226	36616
rs10506036	28541832	12	0.000555124	29007
rs10493094	41116236	1	0.000555728	7549
rs10507009	91080832	12	0.000573827	60276
rs2019727	193962973	1	0.000575977	32373
rs454305	70710757	2	0.00058626	17611
rs722557	38199073	21	0.000590702	87163
rs1719889	120899689	3	0.000593794	88447
rs1467644	99625745	10	0.000599038	50297
rs9300408	95745678	13	0.000599038	91007
rs7787173	130873383	7	0.000614016	75467
rs10508035	96488800	13	0.000629355	45255
rs4292478	84682390	5	0.00062973	94639
rs501138	29493715	10	0.000655266	20400
rs2336980	88212165	8	0.000679542	77342
rs4529500	18750111	8	0.000682092	11981
rs10503640	18749600	8	0.000682092	85473
rs7533063	78799803	1	0.000687079	67625
rs1489402	78798475	1	0.000687079	83541
rs724820	15062407	20	0.000701893	7674
rs7185187	70533737	16	0.000722151	95232
rs273185	41171586	7	0.000731716	37220
rs10505810	18384711	12	0.000735071	79820
rs10519180	60842623	15	0.000744934	65743
rs1953643	62887946	13	0.000756681	91923
rs261796	238151329	1	0.000764953	102452
rs2178381	143202080	7	0.00076737	63332
rs10483226	43706843	22	0.000767379	8728
rs10495549	7164106	2	0.000769631	29906
rs3915771	13536707	5	0.000771569	23815
rs4778	112431884	5	0.000771638	91147
rs2533450	68498782	7	0.000773465	95198
rs1510134	144479341	4	0.000777812	82857
rs10521132	25687387	16	0.000781993	100443
rs10511902	32313271	9	0.000785743	74753
rs1548255	38421199	10	0.000786539	4514
rs2474584	38420395	10	0.000786539	68503
rs176880	38405423	10	0.000786539	69108
rs6604679	219108837	1	0.000788744	101838
rs10501687	88220332	11	0.000788865	28835
rs2812415	78751573	10	0.000791331	39484
rs555174	19845364	21	0.000793021	53491
rs2259442	6960550	10	0.000793661	33493
rs10491271	128722611	5	0.000825888	73145
rs4130891	119877942	8	0.00083008	42466
rs10488371	272252	8	0.000830137	8541
rs997980	105512040	7	0.000834628	85083
rs9323233	18399627	14	0.000839029	60563
rs3981073	125224225	2	0.000839029	100516
rs888329	5930303	17	0.00084915	34914
rs290483	114579801	10	0.000859288	76299
rs10511901	32307378	9	0.000864863	56323
rs1146382	85340694	1	0.000868136	74087
rs10483945	78562421	14	0.000868627	49608
rs221580	99790829	6	0.000868627	61867
rs10504121	52472792	8	0.000877592	28222
rs10510853	60582621	3	0.000894983	33197
rs1038996	56726400	5	0.000902035	22745
rs963685	60278907	3	0.000902259	33424
rs917617	68497635	7	0.000902342	96489
rs10514683	29881940	3	0.000908701	17003
rs10509567	90610333	10	0.000924891	46359
rs10508339	7955451	10	0.000931044	62421
rs725859	122979086	7	0.000931251	38215
rs2391321	93791064	1	0.000960085	10453
rs978326	81615944	7	0.000975506	22169
rs2047512	88246629	11	0.000975925	68980
rs962848	44168468	11	0.000992792	101552
rs7081811	18817283	10	0.00100044	33033
rs1812149	75679069	4	0.00102391	68898
rs206695	164400532	6	0.00102786	42139
rs9322445	154393245	6	0.00103282	42314
rs961360	136604427	2	0.00103497	34447
rs10510721	41545265	3	0.00103765	57483
rs10488712	114688496	11	0.00104586	32122
rs10488343	130990561	7	0.0010545	98649
rs718309	55125784	10	0.00105454	67920
rs288247	183914522	2	0.00108943	41808
rs10495668	17893394	2	0.00109272	83232
rs9303474	63091410	17	0.00109316	23784
rs10490493	215157730	2	0.00109316	32539
rs9294383	88268524	6	0.00110591	72835
rs1951346	42191213	14	0.00112239	1130
rs2639187	94133078	15	0.00113816	100687
rs7980489	47299183	12	0.0011429	7739
rs404199	41182224	7	0.00114652	90647
rs4444160	82561915	12	0.00115733	76733
rs6480996	54241419	10	0.00115913	10250
rs6693481	200943828	1	0.00116029	33451
rs10486157	7095020	7	0.00116411	26982
rs1971579	194175440	1	0.0011653	34601
rs1171090	34308728	13	0.00117641	38993
rs1653157	71941770	18	0.00118949	33825
rs871807	112074675	9	0.00119197	14864
rs475553	166697033	3	0.00119197	68166
rs1351205	98538397	8	0.00119612	48749
rs4073364	23997181	13	0.00120048	71158
rs10511272	109630224	3	0.00120176	84915
rs10500871	20180065	11	0.00120252	3828
rs1652077	55517755	18	0.00121819	25435
rs1652076	55517415	18	0.00121819	71245
rs1473470	11010788	11	0.00121872	38397
rs1463747	152942014	5	0.00122919	91482
rs912603	29703641	13	0.00123336	834
rs6928748	137252233	6	0.00123566	26173
rs3792583	185004851	3	0.00124491	24345
rs2416153	46731766	14	0.00125593	584
rs1406228	29513177	2	0.001256	2790
rs10494011	104244739	1	0.00126669	8720
rs5008666	59453522	2	0.00128245	37942
rs4942643	45862573	13	0.00128925	79405
rs649031	49153244	13	0.00129666	76235
rs7682791	125976925	4	0.00131961	85674
rs1366577	104601410	5	0.00134505	95352
rs10494444	162717963	1	0.00134627	10660
rs7089884	12949461	10	0.00134627	49230
rs1025645	29307495	3	0.00134627	54248
rs335368	155671871	6	0.00134909	24908
rs4540890	89703962	12	0.0013496	46721
rs316208	96455046	5	0.00135372	102835
rs2182446	7459512	9	0.0013559	8912
rs3911498	21645349	3	0.001376	70012
rs4129823	55796889	3	0.0013791	24626
rs7965628	51483715	12	0.0013855	19992
rs10506037	28542413	12	0.00140848	27708
rs539790	10597469	1	0.00141124	58299
rs10510655	32379250	3	0.00141344	94171
rs4894840	106921300	3	0.00142144	87908
rs2319404	29308399	1	0.00144043	44130
rs232054	4087736	11	0.00148956	59237
rs1356609	34275051	3	0.00149673	64333
rs3801105	13767799	7	0.00150329	69503
rs713392	110683865	7	0.00153103	75085
rs6902361	63238120	6	0.00153167	44758
rs2513240	86521164	11	0.001532	56785
rs3775642	143625276	4	0.00153525	70114
rs280302	50669342	6	0.00153861	16332
rs10501913	98849150	11	0.0015499	25607
rs7758833	47738398	6	0.00156294	62742
rs305723	84717352	5	0.00158242	13719
rs10511531	10067962	9	0.00158242	62630
rs305722	84717189	5	0.00158242	81090
rs305724	84717535	5	0.00158242	98106
rs305727	84718110	5	0.00158242	103089
rs10511203	104145273	3	0.00160493	28239
rs4894367	139940469	3	0.00163349	76919
rs160283	82943558	5	0.00163512	63950
rs56566	146649615	6	0.0016383	83250
rs10507063	94769766	12	0.00164871	34833
rs1349583	3936545	11	0.00164985	101369
rs10495199	219883595	1	0.00165429	56735
rs751448	102669652	12	0.00167106	12645
rs3812805	102673339	12	0.00167106	34669
rs3751204	102673922	12	0.00167106	35820
rs10492408	51159296	13	0.00171046	77598
rs10508291	4764991	10	0.00171121	6661
rs7030035	70284185	9	0.00177002	8607
rs718759	125516127	5	0.00177386	759
rs7773311	47716322	6	0.001782	70997
rs657618	166727474	3	0.00179461	36840
rs10497257	166233372	2	0.00179461	97426
rs10500590	3929033	11	0.00181019	79404
rs1882899	60267762	3	0.00182279	66819
rs305729	84718364	5	0.00182891	7795
rs2644812	84709814	5	0.00182891	32185
rs552947	84703014	5	0.00182891	52533
rs247667	84709041	5	0.00182891	71621
rs9303585	50008450	17	0.00183278	31643
rs10496747	137494111	2	0.0018349	64063
rs10520597	83900023	15	0.00183858	59895
rs10515688	152904411	5	0.00184229	82221
rs2828155	23733653	21	0.00184856	96968
rs3743175	74412587	15	0.00184856	100277
rs10520863	19626872	5	0.00185723	7769
rs3849653	53775626	4	0.00185723	49655
rs6861906	37121437	5	0.00186171	36702
rs10500737	11010568	11	0.00186906	39562
rs10515900	165031183	5	0.00187511	81024
rs600023	191124345	1	0.00188502	78153
rs1912509	112746866	8	0.0018858	7926
rs10483314	24632939	14	0.00188941	16459
rs10503216	3592363	8	0.00189084	191
rs1112694	19978975	9	0.00189141	82485
rs10485192	117363565	6	0.00189141	96048
rs1877192	168065964	2	0.00190336	51228
rs10515262	97361080	5	0.00191259	59073
rs2281236	1543577	16	0.00192206	55157
rs10493029	26157653	1	0.00192206	57264
rs10493028	26157609	1	0.00192206	59215
rs10492965	8307673	1	0.00192763	18972
rs10514746	102051602	3	0.00192994	10458
rs3849768	39464388	5	0.00192994	12836
rs6430685	138142991	2	0.00192994	33148
rs6430684	138142188	2	0.00192994	72110
rs10518146	77711858	4	0.00194902	83814
rs2389863	120966483	4	0.00195174	8373
rs10486521	32980417	7	0.00198268	85529
rs1477268	86511939	5	0.00199122	73382
rs1990140	40816474	7	0.00202393	41592
rs10506398	58397593	12	0.00202652	70485
rs10491007	60163600	10	0.00202775	101509
rs2389866	120974082	4	0.00202874	14492
rs10518335	120980991	4	0.00202874	79467
rs9316435	19900478	13	0.00203381	60128
rs197409	111606342	1	0.00203735	39049
rs1386286	151164762	3	0.00203911	9042
rs10512468	33746502	17	0.00204636	74249
rs2183927	27904372	9	0.00205349	23574
rs979646	106342278	8	0.00208431	100212
rs1857393	121873307	9	0.00210241	62998
rs2578368	153459979	5	0.00210536	90907
rs10507711	62887470	13	0.00210804	19296
rs195937	164157898	4	0.00212462	33908
rs10499304	155443884	6	0.00212941	9877
rs6713372	152038928	2	0.00212941	65933
rs2095784	99661220	1	0.00212941	67620
rs4295704	29417423	8	0.00213029	85504
rs10490631	118773584	2	0.00213638	81134
rs10489581	182361133	1	0.00213872	14227
rs10502376	8579765	18	0.00213872	22505
rs1046592	182308942	1	0.00213872	65049
rs12046095	182346551	1	0.00213872	68566
rs10502334	5893698	18	0.00214409	70067
rs1989344	191730451	2	0.00214766	63827
rs233723	111443394	12	0.00215515	1574
rs10490557	42477565	2	0.0021641	17675
rs4784489	54929953	16	0.00216959	74803
rs10513829	189809246	3	0.00217167	89521
rs6030634	42392430	20	0.00217237	31197
rs6838268	76369757	4	0.00217237	73953
rs6491880	103044832	13	0.00217237	76012
rs952167	51954075	2	0.00218818	74577
rs2512245	123637082	11	0.00218854	63108
rs1594933	43602505	4	0.00219093	18642
rs406112	15426819	17	0.00220243	17589
rs417637	15426578	17	0.00220243	19983
rs433068	15426209	17	0.00220243	21333
rs2090036	32273015	18	0.00220407	1640
rs2785762	189010208	1	0.00222385	91907
rs10486896	88298734	7	0.0022307	14856
rs3805021	4837336	3	0.00223537	10686
rs10493618	78864051	1	0.00223597	98541
rs3903948	78417401	13	0.00225841	82250
rs5743072	190899467	2	0.00229096	35327
rs2141767	177171234	3	0.0022914	77533
rs4784183	62146599	16	0.00229172	13657
rs1011049	40962997	20	0.00229172	89716
rs7688514	178380875	4	0.00229368	80270
rs2236876	170256862	1	0.00229953	74926
rs10514574	83153648	16	0.00230129	67648
rs6054303	6458512	20	0.00230249	18822
rs10514971	48213184	17	0.00230857	29536
rs1377725	34573519	15	0.0023097	35942
rs10503790	26577353	8	0.0023097	56700
rs10504339	62886624	8	0.00231329	11609
rs7992670	24651219	13	0.0023167	2398
rs2859771	214596000	1	0.00231936	51763
rs727200	77782639	7	0.0023492	98806
rs10495519	5595678	2	0.00236649	13017
rs10489076	10021731	4	0.00237902	30550
rs3755542	88332404	2	0.00238888	38690
rs6792186	30867684	3	0.00238931	95984
rs2318502	18360294	14	0.00242563	7044
rs1166903	206058296	1	0.0024277	75069
rs4953469	47353928	2	0.00244022	66947
rs6862355	109327477	5	0.00244747	33726
rs1918482	94455133	7	0.00244888	27713
rs758779	33220773	7	0.00245455	44547
rs758780	33220675	7	0.00245455	68307
rs1557664	103443795	7	0.00247192	85203
rs10513942	1467014	18	0.00248409	50113
rs1882233	76772895	2	0.00249189	38692
rs1505773	85295441	4	0.00250701	24553
rs10484087	50023173	14	0.00250858	11805
rs6546371	68517032	2	0.00251451	73626
rs10495593	12351086	2	0.00252265	32583
rs10512937	50945705	5	0.00252437	77802
rs1566772	74640034	8	0.00254369	100705
rs10489494	63168678	1	0.00256211	74320
rs2836050	38205231	21	0.0025764	67558
rs6975557	107533828	7	0.00257825	91229
rs1364118	83519864	16	0.00258642	61440
rs3844556	101736679	10	0.00260345	35752
rs2024374	7502896	7	0.00263462	91589
rs966978	87488331	3	0.00264653	57226
rs365299	194062977	1	0.00264653	73856
rs2323284	14610732	17	0.00265626	89448
rs10520452	182224596	4	0.00268478	28152
rs7113845	3953535	11	0.00268519	78095
rs6764287	76614650	3	0.00268989	19509
rs1575188	85953292	6	0.00270158	95885
rs726246	51517467	20	0.00270174	91633
rs1667638	100636483	8	0.00270358	100314
rs10495548	7159174	2	0.00270625	12126
rs10502116	108747128	11	0.00271119	80624
rs5745690	80970763	7	0.00272534	4425
rs6709171	30327666	2	0.00274145	20240
rs924567	208267230	1	0.00274417	84536
rs215389	46050700	12	0.00275824	19378
rs753145	169577406	5	0.00276648	10741
rs7542068	147680354	1	0.0027912	45890
rs10502324	4348654	18	0.00279455	63622
rs767435	86239755	7	0.00280566	10141
rs10505163	112787215	8	0.00280566	102157
rs10504043	41585239	8	0.00281481	11877
rs2244863	120177339	7	0.00281481	78576
rs6828371	15508484	4	0.00282613	14813
rs1794818	112014358	6	0.00282613	102241
rs165238	99170532	4	0.00285286	70657
rs718652	24778590	13	0.00287402	70964
rs7628915	20173291	3	0.00290962	53740
rs10499436	13426814	7	0.00291425	20577
rs10499437	13427055	7	0.00291425	62866
rs10510099	123096433	10	0.00291461	64007
rs3911720	86723450	12	0.00292685	53769
rs2346864	46895340	7	0.00293186	88700
rs886659	148835989	7	0.00294227	62319
rs10507943	83253560	13	0.00296422	7283
rs10517610	156580055	4	0.00296422	99558
rs1946289	129027352	5	0.00296686	29689
rs4733809	128945881	8	0.00297977	91090
rs7688489	110146134	4	0.00298607	35875
rs10500512	64984677	16	0.00298676	6893
rs10503228	3885841	8	0.00299384	48577
rs314395	87506243	13	0.00299636	13283
rs1565216	94237651	12	0.00299636	17029
rs7177168	91989214	15	0.00300356	5108
rs3767210	70021895	1	0.00301079	46122
rs1537782	76174774	1	0.00301128	34286
rs723436	20129539	13	0.00302185	60891
rs4129765	173876206	3	0.00303887	37999
rs10235374	53664741	7	0.00305313	67534
rs997756	45254142	4	0.00307947	86539
rs1508208	42464126	3	0.00308035	24123
rs1396178	42465044	3	0.00308035	54768
rs1376126	43496926	12	0.00309152	82130
rs2548003	28792824	5	0.0030987	98634
rs591332	985385	16	0.00309962	67809
rs1511848	138864471	8	0.00309962	100965
rs280290	50611341	6	0.00310794	48245
rs25816	129068652	5	0.00311307	80478
rs9307532	80889616	4	0.00311461	79954
rs867987	31360150	5	0.00311461	97656
rs10520583	83568670	15	0.00311778	90867
rs10494017	104435192	1	0.00312957	7858
rs1574576	64851290	13	0.00313125	41699
rs2387370	245045242	1	0.00313125	71029
rs9304422	48214871	18	0.00315037	11173
rs10512644	1903301	5	0.00316757	2606
rs10512645	1902958	5	0.00316757	3423
rs7637771	1860170	3	0.00317938	73414
rs1368863	125507350	11	0.00318106	13485
rs1003299	17279997	8	0.00318232	94711
rs185081	141175159	5	0.00319341	93609
rs10493590	76216920	1	0.00320319	70542
rs10518840	67857194	15	0.00321503	102183
rs1982653	56912041	4	0.00321544	86150
rs853727	150412639	4	0.00321879	58913
rs7678724	150445592	4	0.00321879	101307
rs7156566	54094792	14	0.00322527	75992
rs431240	150725050	5	0.00322831	102320
rs2513421	87821354	11	0.00323503	51040
rs10503493	14213487	8	0.00325837	26265
rs4897458	131044294	6	0.00326619	36161
rs10501935	99349690	11	0.00326772	23859
rs10507460	36236734	13	0.00326892	51754
rs10510174	3715417	3	0.00327405	27809
rs10483649	54098048	14	0.0032827	31143
rs2191859	85441545	7	0.00329747	15970
rs774497	171759416	4	0.00329747	20650
rs9918557	121104209	7	0.00329747	28729
rs10488056	121060423	7	0.00329747	28992
rs2273408	29051548	14	0.00329747	51220
rs7762044	116348416	6	0.00329748	6849
rs2950798	11037934	3	0.00329748	42390
rs3775567	186057132	4	0.00329748	64308
rs10489177	166950184	1	0.00330289	10703
rs3886662	8561754	18	0.00331709	34090
rs7814355	57762960	8	0.00332187	74480
rs943653	139494199	6	0.00332506	74586
rs2999859	160354100	1	0.00332572	2700
rs737798	42540993	22	0.00333891	51029
rs769548	110528041	3	0.00334056	83158
rs10498667	5333457	6	0.00334319	65072
rs9328536	130190430	9	0.00334403	31604
rs7467596	130188723	9	0.00334403	79546
rs838334	113412073	12	0.00334477	41914
rs10518821	67598481	15	0.00334597	96954
rs1060447	99883119	10	0.00334907	73447
rs867033	83306941	11	0.00336323	57757
rs4489003	110481527	4	0.00337138	70458
rs4397078	110481123	4	0.00337138	71477
rs9323782	84601217	14	0.00338545	37050
rs10505026	103310651	8	0.00339636	19234
rs6540592	207651838	1	0.00339636	100707
rs10504822	87185845	8	0.00340984	96642
rs1144454	60933235	18	0.00341684	41670
rs921308	178222145	4	0.00342171	95158
rs10502148	111185647	11	0.00343134	96144
rs9286760	219975973	1	0.00344469	1006
	219956664	1	0.00344469	63680
rs10493449	68613460	1	0.00346171	16673
rs10515631	149131170	5	0.00347174	7786
rs653959	80992688	6	0.00347427	7525
rs10506034	28486563	12	0.00347944	35300
rs9319107	83409744	13	0.00348799	9932
rs1865863	78724685	3	0.00350266	95513
rs1938441	67700845	1	0.00350784	100922
rs10502344	6097709	18	0.00351042	13586
rs2574985	51474089	10	0.00351119	36866
rs10520594	83858409	15	0.00351409	58911
rs568201	54459278	7	0.00352089	2752
rs496916	108549015	13	0.00352405	22765
rs1914812	118034992	3	0.0035778	35697
rs10516612	116614920	4	0.00358073	78730
rs2343866	26206349	12	0.00358373	76703
rs456412	40092868	21	0.00361723	99300
rs7105143	3367369	11	0.00361915	65317
rs6802458	56380119	3	0.00362789	39926
rs9328534	130150850	9	0.00362789	96170
rs10520484	183129704	4	0.00362875	70916
rs2876817	82859322	13	0.0036454	93268
rs6777792	56326895	3	0.00364998	6027
rs1337199	103074175	1	0.00364998	45947
rs274074	24855005	16	0.00367207	38938
rs4368403	22687980	20	0.00367596	97277
rs1359634	29779675	13	0.00371043	15164
rs4092549	157765045	2	0.00373248	52361
rs1146105	61977507	12	0.00373514	5104
rs594448	96639390	10	0.00374229	82867
rs1425351	110439822	4	0.00375017	77112
rs978808	31496485	22	0.00376179	82795
rs10483129	25583343	22	0.00379479	36636
rs10488821	30466484	11	0.00379793	71210
rs10505093	107573943	8	0.00380861	17901
rs7790991	13766859	7	0.00380955	64041
rs4764767	99806136	12	0.00383091	1244
rs2045343	26405978	1	0.00383091	81064
rs10492367	27906237	12	0.00386556	43166
rs4292922	224469483	1	0.00386681	65484
rs10518883	34500776	15	0.00386719	99687
rs194535	89483749	7	0.00386835	26367
rs194534	89483161	7	0.00386835	32164
rs2046877	157842469	4	0.00387359	35873
rs2049988	24886694	22	0.00387359	62210
rs285050	96460454	13	0.00387359	82387
rs10509673	95900778	10	0.00387832	13877
rs10499276	154340799	6	0.00387832	27087
rs1898199	100002895	13	0.00391235	64371
rs10521261	52078856	16	0.00391525	80571
rs2347061	43453219	4	0.0039223	50814
rs2347060	43453071	4	0.0039223	52012
rs2324499	38460001	13	0.00392509	13478
rs2513600	105837716	11	0.00395518	39270
rs1386848	126779462	12	0.00395909	3718
rs727517	13266161	10	0.00395979	88577
rs795301	4143641	3	0.00396566	90169
rs960667	126588803	8	0.00396566	90401
rs724211	70321877	12	0.00396566	90937
rs10503897	31988959	8	0.00396566	92118
rs1026727	79622428	13	0.00397066	38194
rs10513713	174399925	3	0.00398065	48330
rs287020	40328790	12	0.00400061	37852
rs6730141	75060104	2	0.00401991	27591
rs952159	71742097	16	0.00403225	84660
rs10506368	57231324	12	0.00403947	22580
rs1025758	183176275	4	0.00404197	101927
rs10514119	70074766	18	0.00408872	71795
rs6494691	65725393	15	0.00408936	31169
rs1961273	137813695	2	0.00408936	38340
rs10492243	30874817	12	0.00409262	21007
rs10484560	32369711	6	0.00410534	39460
rs4710	115451895	7	0.0041112	56764
rs7542472	13856484	1	0.00412433	23383
rs7694235	115158847	4	0.00413421	69161
rs10498468	53075662	14	0.00413527	868
rs4777161	67577357	15	0.00416653	18499
rs2173196	110826264	9	0.00416673	23150
rs790449	91121879	12	0.00418395	41295
rs1798059	91113078	12	0.00418395	60815
rs790451	91118457	12	0.00418395	65215
rs10509054	57760299	10	0.00418674	35530
rs8034843	55297365	15	0.00418674	51711
rs10485193	117365317	6	0.00418674	82486
rs4945719	106142820	6	0.0041895	82408
rs1018617	103739981	13	0.00418986	36069
rs10495251	224447566	1	0.00418986	44568
rs2685536	106065732	8	0.00419247	34719
rs2252854	3804095	6	0.00420232	34144
rs1880540	30696038	2	0.00421846	72409
rs10504468	71130987	8	0.00424033	9944
rs1785512	34016538	9	0.00424579	79436
rs1934699	102350883	1	0.00424874	40562
rs7962399	113156201	12	0.00425358	2391
rs1008776	124556816	5	0.00426334	19773
	122847648	8	0.00426496	92859
rs10504561	75102476	8	0.00427797	7287
rs10506755	76496253	12	0.00427797	12878
rs3852256	18611160	7	0.0043055	9662
rs10484081	50089645	14	0.00433747	8031
rs1540988	4025155	10	0.00435754	37119
rs10518871	54734280	15	0.00436472	71952
rs10519085	58869607	15	0.00436783	91310
rs1332783	75514759	1	0.0043763	67910
rs709274	240543975	2	0.00437642	47271
rs4110091	128485762	7	0.00437674	47725
rs1548542	14886268	19	0.00438693	103194
rs1518148	38985165	18	0.00439804	10621
rs10505589	133088810	8	0.00440382	34145
rs1454235	3444976	2	0.00443155	65761
rs2823175	15518503	21	0.00443191	99210
rs8002448	107158307	13	0.00443745	18838
rs10495405	235328179	1	0.00444511	4476
rs1340465	235327761	1	0.00444511	6316
rs1538444	235323651	1	0.00444511	40992
rs7675887	84009001	4	0.00445393	15373
rs2106178	126662314	7	0.00445393	79594
rs7695300	55427608	4	0.00446875	70221
rs10519177	46473251	15	0.00447318	15335
rs1472874	24466539	12	0.00447499	17735
rs1915501	28687246	4	0.00449913	3631
rs7123693	79489695	11	0.00449913	12550
rs2292607	220368493	2	0.00450362	74465
rs4855559	109435937	3	0.00451336	3267
rs9295101	159783156	6	0.00451782	72445
rs1614226	118713265	6	0.00452753	60775
rs36407	70347388	14	0.00452846	13354
rs10513114	141504300	3	0.00454263	65796
rs10510895	63281586	3	0.00456118	57874
rs2284501	31660909	21	0.00456562	15392
rs10489226	174672592	1	0.00461101	54650
rs4873556	52462561	8	0.00462479	59042
rs2175841	43775606	15	0.00465261	40427
rs1135102	13657659	10	0.00466224	95646
rs726239	5831323	16	0.00467691	80215
rs1365042	6557762	8	0.00469667	9344
rs2046875	157842153	4	0.0046982	37184
rs10498498	60940334	14	0.00470289	20419
rs1956574	50083314	14	0.00470562	77453
rs7765392	134985865	6	0.00471311	32952
rs3025851	3173593	4	0.0047137	78574
rs7659575	105361612	4	0.0047234	27652
rs1882898	60267711	3	0.00472387	65405
rs903645	29155500	10	0.0047297	52248
rs10508379	10038217	10	0.00473101	68224
rs13119	41837886	17	0.00475666	55130
rs2268996	88181373	6	0.00475684	87773
rs2916601	89604954	5	0.00477234	15127
rs1567266	87241196	6	0.00477291	66389
rs1261698	102257340	1	0.00477423	71678
rs2960049	26105452	18	0.00478255	72817
rs9319536	78872165	16	0.00479156	99226
rs1541466	117259331	10	0.00480569	86233
rs718947	126313549	10	0.00484293	1024
rs10506032	28428377	12	0.00484293	1603
rs10505598	133645897	8	0.00484293	59224
rs4422977	20082538	1	0.00486	44081
rs1907876	104390630	3	0.00487749	62732
rs2176221	51961523	2	0.00488881	33897
rs1438675	5657290	5	0.00489024	31036
rs10512715	39861622	5	0.00489024	33549
rs332601	124707066	6	0.00489884	55302
rs9310707	2307104	3	0.00490897	15636
rs10520332	177735167	4	0.00491721	90090
rs659930	10045667	20	0.00491841	77305
rs2352444	112714322	8	0.00491841	82463
rs472481	43414366	4	0.00492546	56172
rs1594934	43602716	4	0.00492546	95126
rs10486793	16412371	7	0.00492595	65270
rs4144441	71757821	18	0.00492595	75961
rs10512984	8908141	5	0.00493459	35693
rs10513172	111069213	9	0.00494233	35910
rs4314161	120261999	3	0.00494449	4735
rs2284410	13751078	12	0.00495569	18281
rs9311682	58691176	3	0.00495569	64569
rs1148174	28588603	10	0.00495569	71679
rs2046159	85753182	1	0.00495569	90495
rs1456743	60023306	5	0.00496023	102213
rs1460477	21295715	4	0.00496176	10160
rs2475621	114359719	6	0.00500966	58498
rs4880042	36940301	9	0.00501004	82817
rs649631	131849959	11	0.00501076	37695
rs9303230	8830962	17	0.00502178	73824
rs10514433	77737150	16	0.00502387	97313
rs1759006	194319923	1	0.00503652	35032
rs6677082	194400792	1	0.00503652	98925
rs10509274	67813925	10	0.00504146	62426
rs1677189	31627991	12	0.00505119	76943
rs7074731	23106594	10	0.00506872	70429
rs2616170	20576418	8	0.00507854	13721
rs1405151	110292290	4	0.00507948	15364
rs697929	55103359	3	0.00509021	48384
rs10489170	167027562	1	0.00509021	97171
rs10516957	96407600	4	0.00509055	44297
rs2417680	104129985	9	0.00509826	49174
rs248364	160667528	5	0.00513609	67786
rs10507353	24600935	13	0.0051361	40194
rs10500107	124546735	7	0.00514228	69018
rs1200164	166314272	1	0.00514852	12472
rs186629	7715346	9	0.00515408	35438
rs10507198	104603645	12	0.00516391	102810
rs10484306	117561027	6	0.00516869	18208
rs209954	53408365	20	0.00517196	2958
rs6729869	34259729	2	0.00519527	15435
rs1896373	53438962	10	0.00521133	5263
rs10488849	55426404	4	0.00521771	1094
rs949538	88590557	11	0.0052203	57021
rs2343740	158535164	4	0.00522541	79523
rs10496106	64321198	2	0.00523708	10824
rs3801740	81393102	7	0.00523708	73235
rs10227357	21546464	7	0.00526134	55059
rs9310888	29261727	3	0.00529313	4742
rs1400110	51882814	2	0.00529818	3035
rs725588	11443486	7	0.00530106	9451
rs10500595	4165225	11	0.00530123	39254
rs1867016	46272590	6	0.00530538	16419
rs10503477	13697182	8	0.00530716	74680
rs10512972	51890589	5	0.00530793	44991
rs860864	177892424	2	0.00531804	55111
rs10490819	9204495	3	0.00531804	75901
rs1340744	67314286	13	0.00533006	87885
rs4131501	145054363	6	0.00533732	69933
rs912304	23466298	14	0.00534125	56133
rs1993351	11773854	11	0.00534365	14950
rs249393	104731141	5	0.00534829	65528
rs12523860	91501555	6	0.00535192	487
rs1870566	64498284	12	0.00536382	81504
rs3889884	79259681	12	0.0053821	82316
rs10512014	71129140	9	0.00538321	33093
rs4128651	116524935	2	0.0053865	17486
rs2113666	113775229	8	0.0053865	36764
rs2106444	108487544	7	0.00540548	53529
rs10491044	9936815	10	0.00541644	101434
rs359512	163458714	4	0.00542051	1641
rs2476602	113695682	1	0.00543045	14814
rs10508373	8978167	10	0.00543571	22528
rs888405	64159040	3	0.00544697	85898
rs2102137	104768767	5	0.00544865	44181
rs939341	61082674	8	0.00545003	49264
rs10503955	33993432	8	0.00545738	6700
rs10503948	33649970	8	0.00545738	13134
rs7791414	54278790	7	0.00545962	90103
rs860309	196016549	3	0.00546167	98259
rs38410	30282671	7	0.00548801	3898
rs965098	15479497	21	0.00549429	88417
rs351572	16031834	8	0.00549454	11549
rs2466215	22797357	8	0.00550449	51987
rs7839360	85119681	8	0.0055089	7790
rs1866086	85121518	8	0.0055089	31133
rs966286	85118827	8	0.0055089	48272
rs4853154	75654744	2	0.00551547	90390
rs2837906	41331140	21	0.00551934	14238
rs10503703	21225989	8	0.00552228	14497
rs272867	131757273	5	0.00554194	49219
rs9310889	29262134	3	0.00554301	32905
rs1384041	13614067	8	0.00556094	14006
rs10500060	115455189	7	0.00556494	18657
rs10500059	115454897	7	0.00556494	36034
rs10513109	12469908	5	0.00557296	20560
rs10511408	123114409	3	0.00557296	29498
rs622955	79980862	8	0.00557296	40049
rs9308294	91512518	12	0.00557296	47422
rs9299160	106931438	9	0.00557296	48209
rs2390287	20053784	7	0.00557296	49310
rs3850733	160719212	5	0.00557296	90613
rs10506155	39022206	12	0.00560426	90973
rs18059	96426141	5	0.00560569	25266
rs6947788	142502457	7	0.00561525	8770
rs2078261	2543658	17	0.00561525	18135
rs10506877	81548422	12	0.0056167	93358
rs249847	97370184	12	0.00562357	17352
rs7570567	157621171	2	0.00562357	18949
rs1337620	1141269	9	0.00562357	22535
rs2300564	165578444	1	0.00562357	65776
rs7075034	17551119	10	0.00563633	13232
rs2295640	62876467	14	0.00564863	19207
rs3910603	79945456	10	0.00566696	32933
rs1250249	216489818	2	0.00567745	54971
rs10517771	164264399	4	0.00568167	12030
rs1340503	74028623	9	0.00570267	49043
rs3848788	1538066	20	0.00570313	6524
rs1332782	75514976	1	0.00571912	66426
rs10499067	113111873	6	0.00572422	18503
rs4111166	26514416	9	0.00573384	43433
rs636605	74340574	6	0.00578843	63392
rs711674	4340335	3	0.00580096	79038
rs10500559	71469275	16	0.00580364	69386
rs10491246	95013850	5	0.00580478	84652
rs920226	85104951	8	0.0058094	48963
rs335826	3118888	3	0.00581792	79794
rs1013597	50129349	2	0.00583321	39408
rs4767550	116363103	12	0.00583643	34694
rs966462	35187375	19	0.00584148	8304
rs7794488	103548527	7	0.00584278	18849
rs4703215	101630210	5	0.00585828	80859
rs1152344	81173379	14	0.00585956	36204
rs328856	7717388	9	0.00586229	78747
rs10483426	31590877	14	0.00587027	66900
rs1852556	132305797	2	0.00587494	63007
rs9296561	47535774	6	0.00589653	92570
rs2689258	53987458	16	0.00590265	78134
rs10484088	50023098	14	0.00591624	9506
rs12323203	79885782	13	0.00591815	8122
rs10511550	10638555	9	0.00591815	9633
rs1173107	88803057	9	0.00592018	45560
rs1172898	88812250	9	0.00592018	96634
rs974020	117966518	4	0.00593368	6767
rs1425629	117950447	4	0.00593368	37499
rs10492790	23042963	16	0.00593834	78197
rs3847030	85757516	7	0.00594235	92399
rs301191	177459752	3	0.00595609	8744
rs2924869	44432462	1	0.00599821	86755
rs340905	6096169	9	0.0059989	27947
rs1378036	14939930	8	0.00600394	70845
rs1955918	37430571	14	0.00603963	54697
rs150795	42356515	21	0.00603963	56317
rs1979546	151165466	3	0.0060432	78644
rs854434	23217920	14	0.00604774	88581
rs479855	55493846	13	0.00604899	12312
rs1920552	77768692	3	0.00605544	69421
rs2080115	14605232	17	0.00606018	18012
rs952160	71741907	16	0.00606841	82616
rs4695953	176327601	4	0.00606976	15755
rs2889921	219395929	1	0.00610024	77230
rs1344131	117152235	3	0.00611806	85787
rs10495990	50195709	2	0.00612306	17824
rs4129541	55894643	5	0.00613451	40783
rs4129540	55894743	5	0.00613451	67140
rs10520334	177746640	4	0.00615994	42680
rs6533505	111625668	4	0.00616101	80864
rs7148166	30223724	14	0.00617098	3185
rs2836048	38204694	21	0.00617395	70436
rs4770965	24639065	13	0.00618428	43481
rs4921804	17560896	8	0.00619569	99187
rs1680738	32370171	14	0.0062018	42794
rs2394337	68214258	10	0.00621501	24862
rs539085	58274185	11	0.00622338	17268
rs1080327	32737216	17	0.00622784	70220
rs2939416	58121012	18	0.00626279	6969
rs625569	97458961	11	0.00626279	22648
rs10489482	182625996	1	0.00626279	103442
rs1568573	161778928	3	0.00627533	11640
rs6786351	178208185	3	0.00628516	44256
rs6874458	115550852	5	0.00629529	83983
rs152608	106847425	5	0.00630471	25158
rs3898486	176718829	1	0.00632067	37600
rs3870365	153457923	6	0.00632154	85347
rs719222	1860873	3	0.00636375	9431
rs2596211	31520966	15	0.00636375	46182
rs10507589	52846135	13	0.00639062	56338
rs194943	82439095	6	0.00639088	50889
rs718348	68306849	8	0.00639546	15992
rs7102885	40930137	11	0.00640495	39466
rs10500806	14934304	11	0.0064058	6979
rs10498654	1319276	6	0.00640942	96121
rs10516915	94119154	4	0.00641301	5278
rs4526387	115238728	8	0.00642906	5141
rs9301169	105253066	13	0.00642932	40136
rs10490563	162116712	2	0.00643149	18726
rs11199012	120975635	10	0.00643949	23233
rs7003480	34689370	8	0.00644078	89031
rs38588	76060906	7	0.00645391	67293
rs716585	60937802	14	0.0064585	27775
rs199953	178832682	1	0.00645878	32521
rs10493581	75951833	1	0.00647236	52815
rs225665	142474360	6	0.00647591	20476
rs6516015	5287086	20	0.00647762	55627
rs4868012	170080361	5	0.0064877	39065
rs10493240	58154068	1	0.00648915	29761
rs10520333	177746368	4	0.00652076	87521
rs2708264	147011287	7	0.00653084	12387
rs10517382	36597139	4	0.00653116	76558
rs1495291	173383643	4	0.00654359	15677
rs1382538	83895664	15	0.00654359	25998
rs10520592	83843910	15	0.00654359	74605
rs9292137	56780601	5	0.00655699	3056
rs10487275	106970810	7	0.00655778	34343
rs2165131	210753364	1	0.00656954	73313
rs3856847	3119246	3	0.00657392	21381
rs10492871	82800514	16	0.00657783	42321
rs10483390	30332215	14	0.00657871	66542
rs1410641	34512809	13	0.00659964	45418
rs10483521	40295970	14	0.00660754	63473
rs3792623	48029569	4	0.00661758	73643
rs4890428	38949327	18	0.00666911	2962
rs3811567	153774701	2	0.00667786	4044
rs982290	88160386	8	0.00669548	14570
rs2245747	42200621	10	0.00672145	86729
rs1223798	211404329	1	0.00672181	71000
rs1513844	32264782	18	0.00675775	92112
rs2998712	76583577	9	0.00675929	98056
rs10519484	140901357	4	0.00675939	35469
rs10518596	96332911	1	0.00676346	99400
rs10518799	53126451	15	0.00677136	34679
rs2286105	38519572	7	0.00677775	44279
rs10486678	38522697	7	0.00677775	56470
rs10485427	69812049	6	0.00677775	95870
rs6852236	52700220	4	0.00679497	38626
rs1919094	120667708	7	0.00680322	20780
rs10484288	118873550	6	0.00680322	43864
rs2356502	118990577	6	0.00680322	65006
rs7759088	118944939	6	0.00680322	87582
rs2882623	67515562	4	0.00683102	65778
rs1441734	90381414	10	0.00684385	1177
rs2350339	66632355	4	0.00684987	31985
rs983634	60846963	13	0.00685118	30427
rs1509021	160475921	1	0.00685716	36988
rs10507216	106014636	12	0.00685744	49266
rs1557099	154324286	6	0.00689247	21628
rs4619789	98452825	3	0.0069067	79944
rs2182277	6903260	6	0.00692791	7376
rs616378	108933068	1	0.00694081	27112
rs10514117	69986877	18	0.00694814	55656
rs10514116	69986082	18	0.00694814	84142
rs10520279	175930319	4	0.00696238	43856
rs6781102	139917153	3	0.00696808	5763
rs9319990	57747261	18	0.00696851	37693
rs1406620	126779396	12	0.00697098	34770
rs10494932	208267491	1	0.00697793	83438
rs2676979	58663519	6	0.00697958	61152
rs1038704	160531982	5	0.00698083	13132
rs619320	81572528	11	0.00698083	51904
rs1330687	4445585	9	0.00698583	15358
rs830838	187608999	4	0.00700783	19298
rs2273875	231657626	1	0.00701159	37026
rs9307328	110487984	4	0.00704711	27880
rs696715	159262146	3	0.00708387	5125
rs929751	144029577	5	0.00709232	26029
rs4947673	51796441	7	0.00709514	30579
rs561545	87789400	11	0.00710362	100346
rs913693	75072820	13	0.00710379	64426
rs1455564	59353919	18	0.00711222	476
rs225172	52812332	4	0.00711222	26210
rs178724	52812193	4	0.00711222	40779
rs6584206	99890244	10	0.0071133	98930
rs10509029	56348856	10	0.00711592	42790
rs1250238	216497205	2	0.00713982	44126
rs2311715	24245577	18	0.00715332	8089
rs773652	54961033	12	0.00715958	18976
rs9308012	162201094	4	0.00716058	25044
rs3801937	107096829	7	0.00717663	13598
rs10515198	74725633	5	0.00718555	25220
rs10494059	106997279	1	0.00719298	93939
rs10010524	183050467	4	0.00719317	10807
rs1941915	21594519	18	0.00721284	8364
rs10486459	25268039	7	0.00722111	34906
rs3948459	124568400	7	0.00722878	37289
rs486708	178698769	1	0.00724771	65051
rs10493429	67770462	1	0.00726909	74884
rs2860318	98043652	15	0.00728675	62493
rs726519	23512397	14	0.00729761	100645
rs10508936	52250006	10	0.00729815	10551
rs725237	23840172	7	0.00729815	86434
rs10510157	127807613	10	0.00730091	3476
rs4648068	103976714	4	0.00731245	82091
rs10486269	8698195	7	0.00731395	32739
rs9325132	148576517	5	0.00732921	4497
rs10511183	101884316	3	0.00732921	15291
rs1585530	74425746	13	0.00735017	8338
rs2979010	131530886	8	0.00738174	65034
rs10487008	87393140	7	0.00738174	71287
rs17104	45694868	11	0.00738397	77584
rs2290257	99638113	2	0.00739065	92988
rs10518782	52836992	15	0.00741017	20576
rs6774289	137035014	3	0.00741017	55520
rs9316742	20444474	13	0.00741043	75923
rs1671498	16182184	12	0.00741325	43381
rs7960946	31252201	12	0.0074165	79246
rs10497719	192580137	2	0.0074177	99320
rs7158055	58018785	14	0.00742379	80301
rs10506115	33737244	12	0.00747588	48011
rs2284549	33538439	21	0.00748062	59442
rs1486281	84683735	5	0.00748066	2295
rs310575	51490664	8	0.00748463	86370
rs1420117	29374581	7	0.00748466	60325
rs10506681	73653196	12	0.00749004	87390
rs706494	198559479	1	0.00749303	68813
rs999471	96981483	9	0.00749718	2095
rs9304618	48163405	19	0.00749887	46374
rs10484281	130074561	6	0.00750045	35727
rs10513306	148169535	3	0.00752005	35191
rs10521282	14929430	17	0.00752982	70123
rs1847819	85353386	4	0.00753678	328
rs10491306	136745783	5	0.00753678	4181
rs315041	76478369	1	0.00753678	12908
rs718685	218588626	2	0.00754364	79135
rs10487563	48679968	7	0.00755964	42728
rs7785641	121554474	7	0.00756071	27878
rs1451125	137551211	4	0.00756644	55065
rs9297962	96543198	8	0.00757172	17058
rs6979802	80980486	7	0.00758937	49948
rs10518676	37966733	15	0.00759201	41269
rs4684343	2366098	3	0.00759952	13786
rs1023568	191717985	2	0.00760274	61315
rs157307	89435298	5	0.0076036	91153
rs3096277	83543889	16	0.00761148	67595
rs1508207	42464074	3	0.00762444	93457
rs1981360	29494898	18	0.00762505	97948
rs10505112	108718213	8	0.00764302	79324
rs7005234	108717238	8	0.00764302	21416
rs6863462	58955919	5	0.007662	26688
rs956046	21742993	2	0.00766204	19231
rs1503626	128164874	4	0.0076676	62166
rs1454985	31130522	15	0.00767295	75603
rs226455	1741603	6	0.00768527	76257
rs10495719	21924081	2	0.00769564	12403
rs10513064	11126855	5	0.00771748	29211
rs1373122	10918655	17	0.00774472	68349
rs6852374	61373539	4	0.00774959	89049
rs9298237	75225992	8	0.00775605	26168
rs1155382	41694415	20	0.00777278	3152
rs9308148	143676566	4	0.00777278	3644
rs10518569	131750778	4	0.00777278	53625
rs7699731	143671621	4	0.00777278	77224
rs2627821	143696000	4	0.00777278	77967
rs722937	91430139	4	0.00777376	88298
rs10501163	36838723	11	0.00778899	15533
rs10495988	50130469	2	0.00781204	38673
rs10506441	61001995	12	0.00781781	82930
rs2024673	18165297	20	0.00781841	18958
rs10250570	146465104	7	0.00782905	39088
rs10513748	178733487	3	0.00783753	80609
rs1079127	210220728	2	0.0078441	87929
rs10496082	58102624	2	0.00784893	27807
rs2871238	183045277	4	0.00785723	51434
rs177452	28040378	7	0.00786069	32268
rs10488781	79495118	11	0.00786613	70143
rs1374998	107019484	2	0.00787162	52191
rs2289084	20714109	2	0.00788533	14559
rs719006	59139245	15	0.00788583	98597
rs962936	45473650	3	0.00788808	56961
rs1835705	133373353	4	0.00788808	65117
rs10508922	51355582	10	0.00788808	91600
rs1245383	25603807	14	0.00788808	93478
rs10507323	21501270	13	0.00789498	88438
rs10485411	91470867	6	0.00791015	12299
rs305163	36284197	2	0.00792465	23149
rs10516490	103432455	4	0.00792734	44896
rs1445252	91908859	13	0.00795036	90071
rs3859037	83188783	16	0.00796806	54906
rs2902667	23494656	1	0.00802353	902
rs6570189	138087525	6	0.00803123	54580
rs2402053	115391300	7	0.00805195	57476
rs725901	62291136	18	0.00805865	78450
rs10498809	55841229	6	0.0080633	32454
rs756118	114863375	9	0.00809681	85329
rs342926	147614026	3	0.00810008	38455
rs342902	147624659	3	0.00810008	95321
rs1742923	6186007	6	0.00810043	84894
rs10508910	49638170	10	0.00810126	65271
rs714181	3640559	16	0.00810126	72912
rs6847164	120993553	4	0.00810171	60464
rs3737681	166326245	1	0.00810458	89828
rs6580765	37473927	12	0.00811935	56813
rs7422216	206030324	2	0.00813617	4812
rs4143179	145144823	6	0.00814424	6858
rs7084992	57761953	10	0.00815699	73703
rs8048037	58200365	16	0.00815993	32423
rs10516934	95030283	4	0.00816437	61211
rs2105250	131264752	6	0.00818149	17242
rs10499030	100789879	6	0.00818763	15222
rs10507103	97866110	12	0.00818763	52444
rs194939	82437753	6	0.00819892	84524
rs9326953	114625303	5	0.00822415	38324
rs496228	96806118	8	0.00825133	14837
rs1449317	102082739	3	0.00826309	28399
rs9328313	5502122	6	0.0082664	21510
rs3773563	55016492	3	0.00827725	103530
rs1274487	34463356	10	0.00828159	50679
rs10510605	28098734	3	0.00828159	74414
rs4535982	163003316	1	0.0083085	97215
rs10516393	21300783	4	0.00832584	92701
rs9288298	154978190	2	0.00833343	17649
rs2298501	109604183	11	0.00834197	98372
rs9287674	6516243	2	0.00834692	92104
rs9302001	93161393	13	0.00835076	82506
rs289064	64953838	12	0.00836027	37610
rs315511	84271709	1	0.00838308	13847
rs836124	34526556	11	0.00838308	66639
rs754257	26521692	9	0.00838498	58895
rs10500030	112651557	7	0.008398	66478
rs6829019	121522318	4	0.00839988	2134
rs2581752	177358866	4	0.00840668	77274
rs7330847	74419655	13	0.00841256	16789
rs9318391	74417111	13	0.00841256	22550
rs7997251	74408128	13	0.00841256	35657
rs10514085	143952521	5	0.00843277	34198
rs1040887	14078805	9	0.0084544	24010
rs10488406	135367385	7	0.0084544	51739
rs10519296	49249150	15	0.0084544	66494
rs10510202	966967	3	0.00845798	80229
rs1456037	61962984	12	0.00847057	79466
rs1145754	91419816	6	0.00848727	42875
rs4546363	93664169	5	0.00848784	59498
rs882512	21687983	22	0.00848784	99361
rs718263	102932948	8	0.00850462	14047
rs2074655	38533006	7	0.00851142	72083
rs10483380	28664937	14	0.00851321	7210
rs10508039	97998754	13	0.00851504	49031
rs560096	68454322	11	0.00852354	57009
rs9722	46875441	21	0.00853114	29282
rs2347049	43424138	4	0.00853114	41773
rs1502990	66131115	6	0.00853213	54217
rs1353749	58395194	5	0.00853559	64769
rs10486013	105790875	7	0.00853594	16927
rs1037182	110087746	9	0.00853599	40343
rs9283671	43227565	4	0.00854027	51488
rs10500604	4497424	11	0.00854235	24414
rs3928808	32268891	9	0.00855624	74625
rs8006358	90695960	14	0.00856194	82010
rs958994	165044779	5	0.00856263	65446
rs994542	63243934	6	0.00857152	21034
rs10490317	75610680	2	0.00857327	35601
rs10255567	49360429	7	0.00858714	44137
rs1976109	76920835	6	0.00858831	59031
rs10506899	82658370	12	0.00861083	91861
rs1731298	52767936	7	0.00861083	95014
rs10482935	23608736	21	0.00864172	80089
rs1551652	34381159	8	0.00864649	37526
rs4128956	130094554	9	0.0086607	59275
rs10485692	41695993	20	0.00867339	1216
rs10510468	16913627	3	0.00867802	85365
rs6943628	146325837	7	0.00869033	95241
rs9319495	76154535	16	0.00869235	56370
rs7845993	127197242	8	0.00869806	89030
rs1495134	23245012	3	0.00871471	40929
rs178493	56517556	14	0.00872171	94439
rs10495502	4156551	2	0.00873306	68407
rs1203986	23240161	20	0.00873306	93375
rs10510707	40198914	3	0.00873342	68329
rs10504255	59448422	8	0.00874283	97308
rs9296158	35613937	6	0.00875217	83788
rs1008246	17747351	22	0.0087604	17760
rs2358911	150246673	4	0.00876655	18907
rs1859551	70155249	14	0.00877253	92126
rs10488616	37673839	7	0.00879545	436
rs10485033	73054342	6	0.00880186	985
rs10485034	73063498	6	0.00880186	48357
rs10494516	176756097	1	0.00880538	1911
rs10483708	57399130	14	0.00880868	42909
rs4942247	42203107	13	0.00882007	53059
rs2184882	42248346	13	0.00882007	92873
rs2325089	42248222	13	0.00882007	94012
rs460176	162421701	3	0.00883085	17469
rs2036696	121674540	4	0.0088344	77830
rs6477455	103866968	9	0.00883626	68634
rs10515793	159053346	5	0.00883642	53435
rs4862280	185607828	4	0.00884838	87263
rs951791	33603003	13	0.00885064	33309
rs10512343	104219002	9	0.00885802	43144
rs1337788	96218472	13	0.00886038	70127
rs1870096	122665003	8	0.00886084	18587
rs7583379	216584779	2	0.00886084	28931
rs778933	63261962	4	0.00886084	31055
rs2068132	166674318	3	0.00886084	31973
rs7213125	16109338	17	0.00886084	49947
rs30126	14322204	16	0.00886084	53230
rs4887244	85076617	15	0.00886084	53584
rs778934	63262797	4	0.00886084	84762
rs1854230	57636420	13	0.00886084	86996
rs7875857	867871	9	0.00886084	87744
rs9326037	55533376	1	0.00886211	38962
rs2255566	114930163	11	0.00887338	26612
rs3823920	81392773	7	0.00888753	540
rs10515702	153302104	5	0.00889073	13178
rs722471	95649008	7	0.0088964	14676
rs724703	127545754	11	0.0088964	39211
rs2409685	10946603	8	0.00890693	77829
rs305851	39810361	6	0.00894046	97298
rs841852	42814793	1	0.00896327	5875
rs2381368	5695489	9	0.008975	28457
rs9298231	74564174	8	0.0089755	734
rs952940	31967551	5	0.00898348	42486
rs1828707	69942803	4	0.00899888	37074
rs2831740	28680970	21	0.00901516	44750
rs719025	28674882	21	0.00901516	82619
rs2409302	28651910	21	0.00901516	102593
rs828203	89066466	13	0.00902287	38186
rs212063	59979496	3	0.00902587	56043
rs10508473	14205057	10	0.00903733	87333
rs2413151	31492423	22	0.00903931	67101
rs2899194	31492405	22	0.00903931	67926
rs10501442	78855719	11	0.00905174	50128
rs4294125	93395422	7	0.00905278	66784
rs4678510	35814775	3	0.00906793	49502
rs9319810	52022283	18	0.00910633	11882
rs805401	54090537	2	0.00910633	38029
rs10506180	39674853	12	0.00910633	43807
rs805351	54132438	2	0.00910633	102568
rs2201401	78777040	5	0.00911671	38961
rs7984760	62947699	13	0.00911705	48819
rs6995151	17559825	8	0.00912761	101424
rs205794	57058809	20	0.00912967	58134
rs35163	64750545	16	0.00912989	67177
rs3787944	41550140	21	0.00914978	18451
rs3774401	42613134	3	0.00914978	20981
rs4117185	57732724	10	0.00915509	46560
rs1829716	161798774	3	0.00916178	35381
rs718757	161855138	3	0.00916178	43153
rs10507223	106958295	12	0.00917467	47011
rs1216377	129956537	4	0.0091844	13126
rs2100996	21229464	12	0.0091844	40476
rs1475480	40037750	13	0.0091844	102459
rs870568	157852162	4	0.00918638	64349
rs7609303	58075919	2	0.00918851	36384
rs953996	144470708	5	0.00919411	21869
rs10518347	121346826	4	0.00919411	40636
rs1389064	90286486	12	0.00919411	101581
rs167884	119006316	5	0.00920013	44106
rs3829097	120379241	9	0.00920203	17177
rs1072513	71442682	5	0.00920694	15952
rs10490559	42476178	2	0.00920873	52791
rs2111995	107171949	10	0.00920941	38541
rs1867491	93236111	8	0.00921165	20903
rs998997	155458761	5	0.0092237	8434
rs2772333	89951913	1	0.00924095	19624
rs9283782	82984994	5	0.00924566	9994
rs305569	64350973	1	0.0092553	70309
rs4776110	50976461	15	0.00925765	49238
rs1952664	157709952	5	0.00931435	50653
rs1323111	51365854	13	0.00932268	71779
rs8098309	73039746	18	0.00934967	26907
rs1097105	32050579	4	0.00935018	26693
rs1807333	933321	17	0.00936152	100467
rs10518707	65081440	15	0.00936475	93529
rs4583980	24954242	6	0.00936808	88393
rs9311861	63187588	3	0.00938106	35612
rs725478	33234030	20	0.00939774	27511
rs10483069	40795434	21	0.00943192	90554
rs10505423	123496215	8	0.00946776	1268
rs10511554	10743557	9	0.00948261	96053
rs10484505	164538263	6	0.00949326	47032
rs4924079	34536969	15	0.00949787	1385
rs10483287	23261303	14	0.00949787	26388
rs270927	161842234	2	0.00949936	90850
rs854331	23318291	14	0.00950144	42904
rs1392296	46104522	3	0.00950144	44076
rs1241906	82132077	14	0.00950407	76144
rs10512781	41280144	5	0.00950649	101514
rs2473538	139457395	6	0.00951146	23612
rs2525724	120164446	7	0.00951551	75075
rs10509095	60137906	10	0.00951629	32055
rs1998276	34273828	11	0.00952289	43987
rs7232036	72360043	18	0.00952289	78772
rs1546081	39801357	12	0.00953235	28084
rs1385923	118929004	2	0.00954205	9369
rs2088184	18508162	11	0.00954693	73287
rs2326794	129584942	6	0.00955341	82041
rs805399	54089501	2	0.00959337	6513
rs700277	145580877	7	0.00959365	58695
rs2742113	10214149	12	0.00960702	40843
rs9294135	63953671	6	0.00961871	47747
rs10511298	112588465	3	0.00963276	31403
rs10503527	14937529	8	0.00963407	98463
rs810826	121476437	6	0.00964721	89543
rs2366199	92152382	12	0.00965662	89880
rs9316407	46973019	13	0.00965999	53810
rs7916525	28531923	10	0.00966462	99944
rs6735220	197458029	2	0.00967951	43414
rs1478838	35099814	3	0.00971121	96747
rs2364861	212942082	1	0.00971522	95094
rs7920803	28445267	10	0.00971818	65146
rs2184212	176836010	3	0.00973153	42241
rs6602386	10036932	10	0.00974152	32138
rs9290318	168771482	3	0.00974157	23776
rs1439889	189270836	2	0.00974535	6602
rs10513193	144291624	3	0.00974535	29823
rs10508293	5095137	10	0.00974535	91158
rs222525	95236483	6	0.00974982	15145
rs2172520	90972905	12	0.00975334	3608
rs7044932	7763856	9	0.00976069	91137
rs1368106	122965600	2	0.00976145	53017
rs10490169	51090153	2	0.00978664	19776
rs241239	4257375	1	0.00979069	89393
rs844318	32051368	4	0.00980068	73646
rs963590	135773266	5	0.00980068	97797
rs1935881	187354645	1	0.00981019	45497
rs10504286	60128643	8	0.00981448	102173
rs953222	79954504	2	0.00982793	91689
rs1412540	131306962	6	0.00982906	87395
rs10490750	23686100	2	0.00984098	19157
rs10508928	51473389	10	0.00985934	32211
rs749064	35800210	4	0.00986609	81999
rs2468358	94601944	12	0.00986781	90055
rs726116	18696402	7	0.00988563	73214
rs7799753	103975808	7	0.00989148	24851
rs477184	13296361	20	0.00990077	100242
rs9292164	57817491	5	0.0099036	61986
rs314491	114872863	11	0.00991411	35870
rs2172487	129015580	11	0.00991411	49415
rs10499311	158009904	6	0.00992039	62249
rs27476	50194045	5	0.00992812	83282
rs3829918	3162140	10	0.00993485	37634
rs470144	72828619	18	0.00993641	54589
rs10507008	91118727	12	0.00993896	21481
rs724972	89502309	3	0.00994688	76613
rs722852	1755640	18	0.00995297	821
rs10492851	11788076	16	0.00995297	6506
rs35171	64747302	16	0.00995297	25004
rs185394	64745481	16	0.00995297	56224
rs7585019	99698727	2	0.00995343	34438
rs224200	3227154	16	0.00996381	37215
rs2764473	118647128	1	0.00996409	45112
rs2833791	32664082	21	0.00997228	49970
rs150682	58416269	14	0.00998199	21286
rs10506464	62496243	12	0.00998217	87394
rs887107	153031301	7	0.00999777	84350
rs195513	116248353	6	0.0100051	87907
rs4505845	35167151	4	0.0100066	16188
rs9307145	95958269	4	0.0100066	77347
rs722850	19605736	20	0.010016	27537
rs202838	21307653	20	0.0100417	1646
rs6047413	21354787	20	0.0100417	40322
rs202847	21320222	20	0.0100417	78055
rs10506560	67021582	12	0.010042	3251
rs1821227	157594577	2	0.010045	68207
rs2248737	7448848	10	0.0100643	17540
rs10490578	53137468	2	0.0100808	49617
rs10518144	77495426	4	0.0100879	67759
rs2057149	110763063	6	0.010123	52950
rs10483451	31984646	14	0.0101234	24721
rs324586	136067468	7	0.0101529	9703
rs7790511	123595424	7	0.0101555	8042
rs1376757	161794793	2	0.0101619	9618
rs1345655	40072244	19	0.0101637	5993
rs1515603	175576804	3	0.0101644	22037
rs10501551	83313898	11	0.0101669	64887
rs1951889	54096252	14	0.0101699	57144
rs10487347	111371425	7	0.0101767	61304
rs10520383	179236395	4	0.0101792	66291
rs1399860	52963612	8	0.0101908	23240
rs9298469	52965331	8	0.0101908	100941
rs10500361	8190700	16	0.0101921	62683
rs2506960	93668087	6	0.0102007	9565
rs724997	173910661	2	0.0102007	13056
rs10494248	144615337	1	0.0102007	16073
rs718913	173512090	4	0.0102007	16598
rs10513950	64188459	18	0.0102007	25313
rs283917	17303513	3	0.0102007	43316
rs10513952	64188275	18	0.0102007	44534
rs10489475	173787849	1	0.0102007	47723
	31584611	10	0.0102007	53942
rs2506959	93667272	6	0.0102007	57509
rs1956798	24118217	14	0.0102007	65722
rs10513488	157476550	3	0.0102007	66242
rs10492591	48183257	13	0.0102007	67816
rs8139897	33616846	22	0.0102007	68835
rs315806	169730082	5	0.0102007	76243
rs10519209	61429317	15	0.0102007	81516
rs557673	93685736	6	0.0102007	92556
rs7591386	35821149	2	0.0102007	97114
rs2024248	121024410	7	0.0102007	99258
rs10512673	38040692	5	0.010203	36831
rs10499077	114250804	6	0.010203	55014
rs10515748	156786181	5	0.010203	76600
rs4951522	208606870	1	0.0102034	19334
rs2422239	119124224	2	0.010205	52055
rs2715274	123102624	3	0.0102065	17376
rs1279007	30509197	14	0.0102132	12839
rs10518363	121931435	4	0.0102325	17988
rs720202	83254156	16	0.0102572	73439
rs626923	216115550	1	0.0102701	56144
rs1037569	120002521	5	0.0102726	25451
rs4131665	141814247	6	0.0102768	26924
rs4884877	68501845	13	0.0103107	99115
rs10508912	49731490	10	0.0103408	93194
rs10503806	26904913	8	0.0103444	25653
rs1331809	78792737	6	0.0103489	76000
rs10483335	26828946	14	0.0103503	56926
rs1976106	76920612	6	0.0103503	70825
rs4131549	84101030	15	0.0103509	95365
rs10498088	221650999	2	0.0103925	80819
rs10484563	32750171	6	0.0104138	97721
rs1000810	52581767	6	0.0104157	7450
rs953796	84265357	1	0.01042	22692
rs9298883	26498530	9	0.010426	30859
rs7774436	6306815	6	0.0104491	95933
rs7343	79179794	5	0.0104531	83745
rs1396934	115839066	2	0.010479	89882
rs854523	94510262	7	0.0104844	79419
rs10512126	80489829	9	0.0104867	81588
rs1438914	53628931	15	0.0104962	29044
rs2125399	75812136	4	0.0105115	4998
rs273571	30876245	11	0.0105295	5230
rs9289530	138203028	3	0.0105305	89623
rs9330248	35640314	17	0.0105374	76535
rs10509349	75658850	10	0.0105505	103539
rs158957	57971957	5	0.0105564	76090
rs605677	91948259	11	0.0105674	77249
	40118282	15	0.0105677	34124
rs10515091	53781239	17	0.0105828	96995
rs841851	42815123	1	0.0105955	84086
rs10490630	118782385	2	0.0105993	71024
rs856283	63872512	1	0.0106072	49286
rs682913	39942704	5	0.010612	11052
rs362832	146641194	6	0.0106121	32571
rs1958429	82166375	14	0.0106121	70120
rs9304333	42448409	18	0.0106121	97842
rs841856	42813407	1	0.0106137	7614
rs1906297	38222285	4	0.0106137	81876
rs10492358	28134259	12	0.0106313	86050
rs10500459	61825152	16	0.010663	84417
rs886332	105939266	4	0.0106756	27753
rs2278785	169199319	2	0.0106762	22879
rs10505453	126301482	8	0.0107	31041
rs10483884	76139735	14	0.0107019	30453
rs1479561	76552057	5	0.0107019	87241
rs2822891	15043892	21	0.0107105	31916
rs717246	78751942	1	0.0107393	64573
rs2858087	3300269	4	0.0107645	23649
rs377293	211890032	1	0.0107786	2190
rs177670	89711579	7	0.0107787	27839
rs10504852	89047223	8	0.0107835	102196
rs1799898	11088554	19	0.0107943	93139
rs1529013	147269919	6	0.0108181	33337
rs2055211	143670645	4	0.0108181	79076
rs4856145	104375990	3	0.0108379	22716
rs4437556	42970194	7	0.0108393	51871
rs1338787	53588732	13	0.0108672	16637
rs6467309	129716054	7	0.0108672	46005
rs10495655	17281967	2	0.0108672	48510
rs10509007	55267545	10	0.0108777	9817
rs1844510	61207529	14	0.010878	29176
rs1927384	100843751	13	0.0109117	17247
rs2389957	121154141	4	0.0109117	10917
rs10485484	5273869	20	0.0109365	39515
rs10485824	1513100	20	0.0109469	69850
rs1407998	92776104	13	0.0109565	47726
rs542233	53339766	18	0.0109706	6515
rs1905974	76882093	6	0.0109709	6547
rs237617	120798910	9	0.010971	9395
rs10493249	58142045	1	0.010972	98384
rs243286	31700826	14	0.0109731	16125
rs2833427	31778868	21	0.0109731	96789
rs342580	58094389	13	0.0110095	100857
rs2866987	41290006	20	0.0110127	82215
rs10498505	61072531	14	0.0110213	67042
rs3127100	115061951	10	0.0110479	31661
rs532827	39970886	5	0.0110523	10514
rs10515537	143701792	5	0.0110582	59507
rs1437767	94678003	15	0.0110681	6387
rs10516178	6075816	4	0.0110723	22132
rs4897475	131213520	6	0.0110776	6505
rs7748468	131236619	6	0.0110776	69319
rs10496189	73612636	2	0.0110776	91407
rs700497	83435659	6	0.0111221	71200
rs6732952	130277049	2	0.0111246	15862
rs590944	124742025	6	0.0111246	17489
rs10499601	37851025	7	0.0111297	77910
rs952900	26549697	18	0.0111409	25019
rs1378032	14955058	8	0.0111409	96448
rs7273825	38900703	20	0.0111532	36108
rs10499084	118347880	6	0.0111662	60612
rs6776600	36016805	3	0.0111779	26406
rs452555	90873641	15	0.0111976	11492
rs10517746	163099337	4	0.0111979	27160
rs9297750	127979562	8	0.0111979	83488
rs10488956	113388239	4	0.0111994	53465
rs6902510	53540296	6	0.0112218	49956
rs1316386	72097605	3	0.0112253	63740
rs1884917	4571069	20	0.011238	74955
rs12618360	138223842	2	0.0112426	22826
rs718948	126313738	10	0.0112426	96057
rs2063009	149594753	4	0.0112484	77973
rs1898055	75695139	10	0.0112505	99930
rs997752	37322002	15	0.0112553	2643
rs10497168	157238260	2	0.0112585	34442
rs201807	48767692	13	0.0112637	22162
rs2911981	6562926	8	0.0112823	52264
rs958672	155273112	2	0.0112934	62214
rs9306417	24623900	22	0.011303	17419
rs10504002	37147660	8	0.011309	155
rs2158329	95677182	7	0.0113093	4186
rs1351593	213597147	2	0.0113093	65641
rs4629050	26253225	18	0.0113098	79607
rs347391	40566124	13	0.0113098	90804
rs1886781	31738944	14	0.0113274	56176
rs10519370	137433277	4	0.0113292	57167
rs2288655	128340253	2	0.0113359	84226
rs460698	6912182	19	0.0113359	96623
rs14448	90902416	8	0.0113533	31472
rs1938651	57888311	11	0.0113533	39313
rs10505037	104069223	8	0.0113594	51290
rs4145424	122203641	6	0.0113678	99218
rs10518299	68315996	1	0.0113802	93832
rs890681	25953022	2	0.0114091	21977
rs1178123	18508160	7	0.011412	44207
rs250905	235316842	2	0.0114163	1916
rs883691	65044887	10	0.0114384	41348
rs564367	60488848	1	0.0114562	56549
rs6683491	217546008	1	0.0114798	46484
rs2048281	87499682	3	0.0114805	87759
rs10489387	207619894	1	0.0114823	32166
rs3847582	102753969	11	0.01149	99851
rs7846762	14412276	9	0.01149	42520
rs7875762	14412035	9	0.01149	54938
rs705378	94558600	7	0.0114907	93408
rs10486530	33140248	7	0.0114988	35344
rs9308848	102106494	2	0.0114988	36414
rs10516188	7843164	4	0.0115012	85394
rs6855961	90126248	4	0.0115067	91538
rs155602	158508827	2	0.0115074	64303
rs1342331	144046729	6	0.0115137	85729
rs2044770	175386449	2	0.0115244	95782
rs10495689	18816644	2	0.011534	49791
rs4745871	66423670	10	0.0115363	84532
rs10516292	15500586	4	0.0115422	71098
rs9329334	11373876	10	0.0115506	25852
rs3848309	51911787	16	0.0115737	14868
rs1537352	19863096	10	0.0115789	929
rs1013997	92005518	11	0.0115789	37417
rs3935969	66432060	17	0.0115789	73851
rs9326759	108528655	5	0.0115913	44344
rs6017123	42927295	20	0.0116148	23517
rs6543216	103793774	2	0.0116256	63681
rs2356376	16756489	10	0.0116285	77573
rs10512768	131454052	3	0.0116322	19686
rs2319743	52600433	4	0.0116478	56579
rs10493078	37337150	1	0.011651	63855
rs1517634	224386024	2	0.0116521	8577
rs1423259	39946650	5	0.0116529	26821
rs732973	84794643	9	0.0116561	68558
rs707496	124636151	2	0.0116578	18190
rs2645220	4025978	10	0.0116603	35251
rs10487348	111371535	7	0.0116898	60039
rs2151746	28351421	14	0.0116948	68053
rs1582573	68753407	10	0.0117004	53460
rs489170	115243943	1	0.011714	60978
rs2167167	83917560	2	0.0117285	4936
rs216486	16785475	11	0.0117346	29606
rs10483186	33664406	22	0.0117453	15631
rs10497645	185232835	2	0.0117714	83185
rs2805446	234734339	1	0.0117861	50343
rs10514862	58813457	5	0.0117907	27986
rs9296757	54474295	6	0.0117963	92442
rs295525	60488751	5	0.0117967	46446
rs473631	84857669	5	0.0118016	4410
rs2278031	71544682	16	0.0118155	17377
rs713709	33625751	22	0.0118243	5964
rs10497103	153608908	2	0.0118245	51875
rs7908635	12954057	10	0.0118276	31455
rs1495682	29133139	10	0.0118276	101607
rs4703882	81799438	5	0.0118305	9032
rs10521117	22127839	16	0.0118373	43253
rs1434817	43533032	4	0.0118419	92172
rs10502115	108607552	11	0.0118524	35263
rs162400	43806507	21	0.0118524	75389
rs1339692	9984711	10	0.0118541	91325
rs10274535	147935266	7	0.0118598	25280
rs784942	52836996	4	0.0118674	46664
rs2328293	18357297	20	0.0118777	103128
rs633691	6957089	18	0.0118791	26239
rs1442179	39596870	12	0.0118791	26632
rs9314679	77544715	9	0.0118882	79447
rs7040232	96044032	9	0.0118943	42994
rs10507249	113303214	12	0.0119041	57498
rs951016	194414615	3	0.011908	74996
rs1988756	85231129	5	0.0119105	33204
rs10491380	53905084	5	0.0119114	88916
rs1683147	95512295	14	0.0119215	29786
rs3753383	157816444	1	0.0119215	48010
rs10491839	75498016	9	0.0119236	52001
rs9302000	93158996	13	0.011926	34956
rs7814862	133266819	8	0.0119374	30836
rs2378591	79710546	9	0.0119501	24967
rs10507250	113307749	12	0.0119587	64135
rs2242419	173940255	5	0.0119592	19891
rs724868	118840722	6	0.0119645	64313
rs10498073	221326655	2	0.0119682	86437
rs10488246	12859758	7	0.0119697	16236
rs6032678	45462717	20	0.0119716	14092
rs952831	98608797	10	0.0119744	45782
rs10485941	49184228	7	0.0119965	15527
rs965937	143696301	5	0.0119983	10015
rs10483126	25362853	22	0.0120054	60450
rs4530975	103975946	7	0.0120359	102569
rs575343	94338387	11	0.0120372	78139
rs173540	84708260	5	0.0120614	35597
rs2188902	76708085	9	0.0120697	42412
rs727922	110638716	5	0.0120719	18875
rs1514989	16792946	4	0.0120757	45744
rs1479401	61881537	3	0.012077	36248
rs3802029	90094128	7	0.0120803	86736
rs1420263	51978011	16	0.0120804	59904
rs9641685	121582128	7	0.012081	10393
rs793516	98652572	10	0.0120864	526
rs242022	3657456	12	0.0120895	33289
rs1592160	113199732	6	0.0121029	54027
rs9288377	208058908	2	0.012109	77011
rs9311929	64952895	3	0.0121172	19485
rs10496726	135256019	2	0.0121279	27201
rs1342652	113173218	1	0.0121308	83871
rs1449866	144197542	3	0.0121436	15712
rs2031386	11943487	10	0.0121436	76633
rs10490925	82900389	10	0.012167	22021
rs10520575	82282799	15	0.0121709	95974
rs1917952	137456456	4	0.0121848	5975
rs2949535	26109772	18	0.0121887	4587
rs10505516	129437126	8	0.012193	42488
rs10496954	144880355	2	0.0121986	66518
rs10489626	67163087	1	0.0122112	49049
rs10512423	21095784	17	0.0122323	32912
rs2058191	33528682	19	0.0122344	48497
rs578994	124741659	6	0.0122463	7570
rs10489607	93872247	1	0.0122463	76619
rs6484249	26745983	11	0.01225	68239
rs10501145	36109385	11	0.01225	95189
rs2210911	154860659	1	0.0122596	84994
rs10519174	46450680	15	0.0122615	48057
rs1019038	107241456	2	0.0122682	19753
rs264920	103893298	2	0.0122691	16378
rs2825555	19684413	21	0.0122691	48238
rs7713266	37959028	5	0.0122727	87037
rs4936335	115326945	11	0.0122751	2933
rs1954004	57548160	14	0.0122839	87648
rs3794959	8100805	18	0.0123061	62208
rs1410225	72765829	9	0.0123165	11203
rs10518222	81023263	4	0.0123189	67162
rs10505385	121938619	8	0.0123197	101275
rs4747760	8277669	10	0.0123261	11910
rs1192827	101445946	2	0.0123266	92531
rs516070	119835734	3	0.0123301	91414
rs10490885	21448445	3	0.0123328	9819
rs10517488	60922291	4	0.012333	2005
rs10484839	18032360	6	0.012333	5897
rs27362	106913970	5	0.012333	7488
rs10516723	85792339	4	0.012333	17218
rs10488286	119529053	7	0.012333	17552
rs10483428	31616896	14	0.012333	29447
rs945713	159323047	1	0.012333	40519
rs4242135	29937516	5	0.012333	52783
rs10508666	24214341	10	0.012333	76020
rs732972	84794761	9	0.012333	83544
rs10514730	76042259	3	0.012333	84549
rs775748	77517361	3	0.0123482	94622
rs2140476	77524888	3	0.0123482	102845
rs1412232	28395766	9	0.012372	9021
rs10495699	19981855	2	0.0123776	1542
rs2335782	38066756	18	0.0124006	78579
rs5743467	6718939	8	0.0124167	91091
rs2259307	174950056	5	0.0124235	92182
rs1523757	77527181	3	0.0124301	98839
rs236559	68847663	17	0.0124525	19377
rs2034842	121180625	8	0.0124525	41077
rs6784317	7197236	3	0.0124576	32265
rs9323462	64073255	14	0.0124673	46377
rs9289726	147703352	3	0.012475	18874
rs1327272	51275735	6	0.0124895	26887
rs10495447	237092489	1	0.0124912	19016
rs10510572	26005196	3	0.0124979	68438
rs1407568	128228146	9	0.012501	10978
rs832996	136255252	7	0.012501	19297
rs10495828	34929958	2	0.012501	45996
rs10504416	68996167	8	0.012501	64969
rs1352405	3887946	3	0.012501	87297
rs10483656	54731666	14	0.012501	91625
rs878096	163854380	6	0.012501	100892
rs949547	135324069	6	0.012501	101428
rs259065	79184790	5	0.0125072	47276
rs1920656	161688904	3	0.0125252	16519
rs431650	93949476	6	0.0125304	17119
rs10495804	34232688	2	0.0125344	71626
rs10505604	133984177	8	0.0125605	1433
rs1995339	42005111	12	0.0126104	60976
rs10506478	64795874	12	0.0126304	89945
rs10519710	122144742	5	0.0126628	40702
rs708356	128827013	12	0.0126703	96870
rs708354	128827283	12	0.0126703	99979
rs1994820	90232398	12	0.0126867	71130
rs2370596	2536609	12	0.0126949	51866
rs999850	37592885	19	0.0127132	9250
rs10518133	76409100	4	0.0127215	96038
rs2244882	33674714	13	0.0127311	102384
rs2343013	58782716	6	0.0127339	81985
rs962970	82859683	13	0.0127339	100625
rs10487527	144202468	7	0.0127487	75573
rs1695943	55349417	1	0.0127772	2257
rs1876423	65479715	17	0.0128208	76849
rs1442227	46294428	6	0.0128349	76008
rs1822227	52402383	7	0.0128441	64353
rs570090	89926000	11	0.012848	12639
rs10501723	89971185	11	0.012848	14120
rs10511062	86477033	3	0.012848	35630
rs1074886	231440112	2	0.012852	24320
rs487362	152938194	5	0.0128581	38100
rs7859262	12202956	9	0.012866	35331
rs7808300	132460346	7	0.0128841	23434
rs8036777	48137474	15	0.012915	75242
rs10509688	97049829	10	0.0129311	84183
rs2332909	71153355	14	0.0129324	84955
rs1970317	145683704	6	0.0129335	67223
rs1454498	70123759	2	0.0129482	97212
rs10487172	102962774	7	0.0129591	5881
rs1814972	50515248	2	0.0130018	14634
rs338894	145176943	5	0.0130018	57080
rs10276486	88320532	7	0.0130307	36664
rs2287292	163338806	2	0.0130349	95409
rs2134688	148033468	1	0.0130436	98495
rs10489979	151884557	2	0.0130494	60056
rs10493393	65835595	1	0.0130508	74442
rs1041626	85123280	10	0.0130764	101706
rs1361925	30075410	9	0.0130964	41046
rs4146244	183655121	2	0.0131115	50615
rs10502149	111245035	11	0.0131233	39124
rs10502150	111245446	11	0.0131233	55915
rs965934	100100541	10	0.0131233	94760
rs10484309	117534906	6	0.0131627	3620
rs10497204	160153442	2	0.0131649	72969
rs7924093	19979856	10	0.0131688	12916
rs10494931	208267119	1	0.0131838	13829
rs2980705	6530175	8	0.0131852	62235
rs195900	164100075	4	0.0131918	7989
rs7973161	113022095	12	0.0131941	67219
rs304408	1095249	18	0.0132157	43113
rs924096	14935673	11	0.0132473	89079
rs10497761	196644742	2	0.0132507	7808
rs673565	45853264	15	0.0132639	82111
rs6998993	34522252	8	0.0132818	33034
rs4077632	76620592	9	0.0132894	67336
rs4669060	6500167	2	0.0132962	52899
rs1324880	9579335	10	0.0133071	52387
rs9288562	221685969	2	0.0133333	25361
rs868350	68916980	13	0.0133333	66430
rs718153	30238153	2	0.0133345	77503
rs6855439	37756070	4	0.0133349	92090
rs1338651	73231840	1	0.0133349	101695
rs10492527	103859106	13	0.0133424	49773
rs10500029	112650260	7	0.0133477	8236
rs9296510	46760641	6	0.013351	18765
rs3797564	115315220	5	0.013351	45490
rs4397191	73728069	6	0.0133548	28465
rs10511986	68819513	9	0.0133605	37096
rs795484	117001815	12	0.01339	6091
rs6533603	113679622	4	0.0134143	61155
rs4400672	199963651	1	0.013418	37880
rs2069084	232069257	1	0.0134291	71924
rs165440	55061963	3	0.0134327	81017
rs726610	85472304	3	0.013437	68043
rs1841258	93345361	6	0.013437	100349
rs1223792	211377618	1	0.0134537	17992
rs1223802	211404844	1	0.0134537	45911
rs1223801	211404639	1	0.0134537	47192
rs1223791	211377579	1	0.0134537	49274
rs1236514	211391270	1	0.0134537	68027
rs10507275	115706457	12	0.0134537	103404
rs2428653	9235147	5	0.013457	41512
rs1451606	163361949	1	0.0134684	100653
rs2351002	87599097	15	0.0134686	39236
rs485412	236981045	1	0.0134941	18240
rs731700	57255167	14	0.0134974	29185
rs473437	6982476	6	0.0135063	55411
rs734650	118675929	8	0.0135151	3657
rs958909	3582223	5	0.0135213	17411
rs10513142	57675991	5	0.01353	86323
rs10505468	127197312	8	0.01353	87640
rs7233386	27079364	18	0.0135501	18521
rs3911950	13074988	10	0.0135501	53982
rs2572009	99100402	7	0.0135682	40365
rs1871071	54344117	10	0.0135832	39518
rs10508992	54344036	10	0.0135832	40508
rs1550891	3185506	8	0.0135915	24535
rs7950640	58639765	11	0.0135982	47983
rs1373211	226366183	2	0.0135986	11045
rs1399380	41937103	12	0.0135986	72182
rs378437	55379388	1	0.0136071	81483
rs1587436	135785493	5	0.0136127	80880
rs293379	87363708	15	0.013621	54860
rs27628	50246256	5	0.0136294	69777
rs3774402	42613266	3	0.0136323	19692
rs10498318	32169406	14	0.0136404	12331
rs3772812	125804734	3	0.0136486	38638
rs10509737	100927715	10	0.0136577	19806
rs2173482	210723387	1	0.0136577	60926
rs10502706	34476202	18	0.0136684	50993
rs692897	104450710	11	0.0136838	61933
rs2029985	24973900	12	0.0136859	53170
rs10501793	92005900	11	0.0136959	36786
rs2135875	226010214	2	0.013696	4294
rs291875	102914634	5	0.0136991	75510
rs1318392	120658438	9	0.0137036	17496
rs3761959	154886070	1	0.0137113	29772
rs698360	113002236	3	0.0137129	12285
rs1483108	55312086	14	0.0137129	100351
rs7895615	57692217	10	0.0137191	56312
rs7069064	57778962	10	0.0137191	86252
rs10519621	143539557	4	0.0137266	56135
rs10511758	25529164	9	0.0137346	53598
rs791667	12500515	9	0.0137417	29023
rs2007397	41436588	21	0.0137417	39729
rs6702048	195615427	1	0.0137643	15588
rs6586725	18110150	8	0.0137688	12794
rs2046129	93439146	8	0.0137697	100983
rs415756	109159218	13	0.0137804	37978
rs6719	151396471	1	0.0138345	87888
rs1043937	52580387	6	0.0138676	4347
rs10514608	85494652	16	0.0138702	80516
rs4320194	58661273	4	0.0138778	26024
rs10498582	83732662	14	0.0138946	6127
rs1149613	76223740	11	0.0138957	102680
rs7022827	2184911	9	0.0139011	210
rs10489374	166144365	1	0.0139045	82932
rs752816	56233140	2	0.01391	40130
rs2505593	36867981	10	0.01393	11048
rs4976402	136493576	5	0.01393	19093
rs10509636	93250074	10	0.01393	23061
rs9294012	76973900	6	0.0139495	32510
rs4419794	87186262	8	0.0139495	95918
rs10500970	23886627	11	0.0139677	8461
rs2286910	73313384	14	0.0139733	53040
rs1924257	206275415	1	0.0139789	61246
rs10487482	126628448	7	0.0139798	83527
rs1957210	38302339	14	0.0139823	57696
rs287923	157203960	6	0.0139905	13744
rs2882861	67155422	6	0.0139923	67527
rs192852	39537359	12	0.0139974	80727
rs7036816	27668194	9	0.014003	64734
rs2139507	14547647	3	0.0140099	29170
rs10503559	15775478	8	0.0140201	8244
rs10490476	208230629	2	0.0140201	9912
rs10486368	19552512	7	0.0140201	11943
rs10495792	33710612	2	0.0140201	12424
rs10515039	51841844	17	0.0140201	16642
rs7243290	34788699	18	0.0140201	16647
rs1437473	57861255	15	0.0140201	17538
rs10490328	211860393	2	0.0140201	17587
rs10491322	133606356	5	0.0140201	23407
rs1218812	25771746	13	0.0140201	32288
rs1826849	91515169	11	0.0140201	44122
rs312040	21440707	2	0.0140201	45471
rs698298	46440924	14	0.0140201	52008
rs6956010	100327216	7	0.0140201	54696
rs4706142	82079058	6	0.0140201	63594
rs3850983	32558183	12	0.0140201	71358
rs10517130	27896815	4	0.0140201	74558
rs6826929	32103881	4	0.0140201	75131
rs3863091	166706745	3	0.0140201	76005
rs1227264	65950437	10	0.0140201	86352
rs7129741	5888370	11	0.0140201	88345
rs1562065	82016206	6	0.0140201	98385
rs7135493	28134847	12	0.014021	80999
rs4899250	67108662	14	0.0140443	3142
rs594929	231474441	1	0.0140547	53669
rs10496120	64771868	2	0.014062	23097
rs953201	114218596	3	0.0140622	60639
rs9294357	64680982	6	0.0140658	48154
rs963233	38323012	18	0.0140837	21431
rs1922296	102444279	2	0.0140932	35646
rs1218553	152015419	1	0.0141088	15356
rs7314145	18266780	12	0.0141362	33347
rs10489981	151957662	2	0.0141362	49696
rs1928968	97375947	6	0.0141362	77277
rs10500600	4404792	11	0.0141362	84251
rs10851222	107164630	13	0.014138	5470
rs1160278	60644255	16	0.0141426	63839
rs2886554	50072168	7	0.0141486	67359
rs3771782	75057595	2	0.0141616	20520
rs2013708	71574892	2	0.0142143	57622
rs2832495	30230199	21	0.0142147	25394
rs10498936	83687268	6	0.0142264	48904
rs1321732	85950804	6	0.0142444	53672
rs504461	85959757	6	0.0142444	60922
rs4706229	85949456	6	0.0142444	88225
rs1368843	92638672	15	0.0142444	100930
rs10512340	103891001	9	0.0142481	44607
rs1421135	92273631	9	0.0142485	72800
rs10490401	56475769	2	0.0142505	31526
rs3819256	77428169	11	0.0142544	100003
rs2889717	9178068	12	0.0142551	61791
rs39883	53384900	5	0.0142741	27915
rs10504776	84041622	8	0.0142823	63641
rs6023273	53780830	20	0.014287	69944
rs10483182	33459660	22	0.0142897	39559
rs7861999	110502843	9	0.0142951	38099
rs553484	82647846	11	0.014297	29352
rs555586	82638187	11	0.014297	95546
rs10511245	106622116	3	0.0143	1851
rs9288812	106622038	3	0.0143	2548
rs7875988	29436878	9	0.0143112	20927
rs649526	40152058	15	0.0143226	41450
rs6467043	79434454	7	0.0143326	3855
rs1466516	157094916	4	0.0143649	34085
rs4940990	56972726	18	0.0143791	82063
rs10517105	44457165	4	0.0143834	58195
rs7752510	96602150	6	0.0143935	19859
rs10507998	91637516	13	0.0143983	54084
rs769549	110527782	3	0.0144219	84330
rs1043515	37297159	17	0.0144267	83237
rs4467935	15883530	8	0.0144335	48155
rs7457169	132451859	7	0.0144418	74559
rs973075	65472757	17	0.0144647	49463
rs10484643	54203234	6	0.0144708	40709
rs1258725	30777815	15	0.0144799	71762
rs6479313	103506143	9	0.0144815	58702
rs191111	1887925	18	0.0144833	62546
rs4652920	36516156	1	0.0144835	73165
rs1293449	52393639	20	0.0144963	19063
rs285814	106065067	8	0.0145078	24651
rs1336520	133627448	6	0.0145185	40625
rs1987163	182974602	4	0.0145185	67220
rs10498910	77566472	6	0.014521	51045
rs292268	5195228	18	0.0145379	53597
rs4944267	80304136	11	0.0145431	67020
rs10485165	89108413	6	0.0145439	64978
rs2123941	44784596	2	0.0145585	89726
rs1370380	121110040	2	0.0146102	33939
rs1370379	121109734	2	0.0146102	34645
rs1511580	124218713	3	0.014631	14470
rs1394649	8908353	5	0.014631	35122
rs1323350	14395297	9	0.0146366	38793
rs957928	10078469	10	0.0146532	12359
rs10508376	10071812	10	0.0146532	85404
rs298170	60157072	1	0.0146736	59397
rs3891991	193128777	2	0.0146736	72580
rs10505974	25375203	12	0.0146789	12857
rs4276100	42170032	21	0.0146789	90830
rs949029	50883613	18	0.014684	81096
rs8005375	44310197	14	0.0146916	68857
rs10517633	157745790	4	0.0147149	60051
rs4262801	11949678	12	0.0147338	3999
rs7159995	78763268	14	0.0147523	85104
rs313427	4542547	10	0.0147835	19445
rs1452357	28090846	9	0.0147853	39025
rs2322840	81258537	6	0.0148498	61412
rs10509155	62746521	10	0.0148686	53357
rs10502623	29508354	18	0.0148722	63393
rs4129221	29367128	3	0.0148777	91607
rs1336529	133648359	6	0.0148823	52113
rs10510431	14804170	3	0.0148906	71241
rs4313439	81441878	1	0.0149269	71041
rs7311374	27851172	12	0.0149406	34004
rs6704030	160405655	1	0.0149435	27428
rs273172	41201980	7	0.014979	15503
rs10519126	67936961	2	0.0149848	18525
rs1825478	26529224	12	0.0149875	10092
rs2173637	165690717	5	0.0150093	48486
rs3752591	40582555	22	0.0150155	38509
rs2127818	128557823	4	0.0150285	88448
rs10493817	88593800	1	0.0150285	72617
rs158133	154382551	5	0.0150356	50726
rs10496248	82399428	2	0.0150484	27519
rs1430722	82379654	2	0.0150484	80699
rs10516724	85891797	4	0.0150576	87674
rs2148635	41495746	1	0.0150732	86876
rs1945111	111886496	11	0.0150815	97489
rs9285421	117888268	6	0.0150909	18256
rs9290479	174831440	3	0.0150931	97787
rs10493922	100382711	1	0.0151038	54328
rs2136241	160476948	1	0.0151099	93600
rs389644	75357951	13	0.0151111	63535
rs686182	231513061	1	0.0151192	17601
rs2194826	120286911	8	0.015122	8227
rs1425059	120259548	8	0.015122	86753
rs10516272	13814942	4	0.0151239	13238
rs7804560	78590201	7	0.0151277	23509
rs10486015	105781715	7	0.0151289	19669
rs6491728	101388218	13	0.0151446	8713
rs10515749	156786682	5	0.0151547	66508
rs723615	53084180	15	0.0151655	50859
rs10496593	123535672	2	0.0151719	66020
rs4348492	14895064	8	0.0151959	60581
rs262880	169134645	5	0.0152026	2530
rs1450586	23996322	9	0.0152067	60968
rs10503065	57940489	18	0.0152238	4781
rs2386906	128962470	10	0.0152879	32923
rs10507164	102272254	12	0.015294	100988
rs10498423	49788879	14	0.015294	37517
rs400328	6844645	5	0.0152949	40168
rs900654	151701888	6	0.0153118	71806
rs10495739	23391090	2	0.0153232	33676
rs6979600	49055792	7	0.0153232	78826
rs6999415	3377552	8	0.0153263	35429
rs2374983	94483753	7	0.0153267	93791
rs10506740	76182822	12	0.0153301	77683
rs6665111	82689151	1	0.0153317	36649
rs7208078	52854323	17	0.0153353	59436
rs1517867	34269963	15	0.0153541	32047
rs3847367	17047747	10	0.0153541	81583
rs10519999	33422168	15	0.0153632	14486
rs10520000	33422267	15	0.0153632	55963
rs877163	33402323	15	0.0153632	70494
rs10484187	45722749	14	0.0153647	96753
rs4797775	13440974	18	0.0153701	83534
rs2872528	162927969	4	0.0154084	38004
rs945603	31436898	10	0.0154259	102158
rs10519219	76905951	15	0.0154331	57702
rs10485804	55491126	20	0.0154425	75550
rs10490131	170253711	2	0.0154492	13543
rs549653	150270124	4	0.0154841	63425
rs7087186	59868328	10	0.0155055	70332
rs10519440	21415422	15	0.0155055	83967
rs2860341	117171366	10	0.0155055	100448
rs1771551	45296937	1	0.0155089	28440
rs4457417	85538310	9	0.0155174	64582
rs1821427	134115876	2	0.0155186	19486
rs1821426	134115598	2	0.0155186	67321
rs7922685	28493653	10	0.0155202	9723
rs10490816	10310172	3	0.0155357	14795
rs327073	188273723	4	0.0155486	87189
rs432164	178086983	4	0.0155504	95924
rs10490231	50512000	2	0.0155515	3923
rs10490230	50512861	2	0.0155515	69532
rs1863652	96449811	4	0.0155676	52872
rs10519079	44794777	15	0.0155781	62180
rs9307427	118344074	4	0.0155885	11831
rs2008242	5286080	4	0.0155934	91044
rs1452913	133924175	7	0.0155958	50486
rs10485357	155338226	6	0.0155958	100237
rs2039372	130374789	10	0.0156049	78781
rs1394624	174461224	5	0.0156284	16966
rs10501321	47258935	11	0.0156635	10327
rs10519829	125093642	5	0.015685	25647
rs10498713	22837279	6	0.015685	47281
rs1569651	132957012	6	0.0156935	33540
rs4311855	211625401	1	0.0156957	34063
rs10493690	81189582	1	0.015697	15760
rs10503475	13613842	8	0.0156979	51202
rs1498841	69513756	3	0.0157036	32911
rs7232388	52104605	18	0.0157086	7516
rs1841546	167111648	2	0.0157086	9332
rs9293513	88717857	5	0.0157388	49860
rs4129856	82504536	13	0.0157398	16603
rs1058790	8123385	1	0.0157406	89043
rs10499339	3275947	7	0.0157435	20975
rs1034137	66232907	6	0.015757	26001
rs725510	52896165	1	0.0157627	5703
rs10517437	58923954	4	0.0157646	65591
[truncated: 47,435 more rows]

## Sheet: S-2
SNP1					SNP2					Score of SNP combination
SNP NAME	chromosome	position	p-value	index in AMD	SNP NAME	chromosome	position	p-value	index in AMD	SNP1-SNP2 combination p-value FROM G-test	SNP1-SNP2 combination p-value FROM chi-square	prediction accuracy of features (SNP1-SNP2 combination) using SVM (10-fold cross validation, polynomial kernel function)
rs380390	1	193989310	6.19921e-07	43748	rs1363688	5	174590654	3.84498e-05	80178	1.1509e-10	0	0.794521
rs380390	1	193989310	6.19921e-07	43748	rs1374431	2	176895175	0.212271	63879	5.11388e-10	0	0.746575
rs380390	1	193989310	6.19921e-07	43748	rs2402053	7	115391300	0.00805195	57476	5.35954e-10	0	0.739726
rs718263	8	102932948	0.00850462	14047	rs380390	1	193989310	6.19921e-07	43748	8.74133e-10	2.22045e-16	0.746575
rs380390	1	193989310	6.19921e-07	43748	rs10508731	10	28446794	0.000442413	51222	1.05137e-09	0	0.726027
rs380390	1	193989310	6.19921e-07	43748	rs10497346	2	169973740	0.296479	94452	1.09018e-09	0	0.732877
rs380390	1	193989310	6.19921e-07	43748	rs2224762	9	7127500	0.0199111	97535	1.18717e-09	0	0.726027
rs380390	1	193989310	6.19921e-07	43748	rs1943581	18	26596443	0.276913	49423	1.23987e-09	1.11022e-16	0.732877
rs380390	1	193989310	6.19921e-07	43748	rs10504822	8	87185845	0.00340984	96642	1.35137e-09	0	0.773973
rs3915771	5	13536707	0.000771569	23815	rs380390	1	193989310	6.19921e-07	43748	1.6324e-09	0	0.726027
rs380390	1	193989310	6.19921e-07	43748	rs2421596	2	117308217	0.0976594	46027	1.97515e-09	0	0.767123
rs949780	5	168239018	0.0803006	7507	rs380390	1	193989310	6.19921e-07	43748	2.10457e-09	0	0.780822
rs1329428	1	193991069	5.99221e-06	54108	rs3922799	2	139969675	0.0621642	101283	2.30363e-09	0	0.719178
rs10521081	9	105268480	0.730253	27798	rs380390	1	193989310	6.19921e-07	43748	2.3757e-09	0	0.760274
rs380390	1	193989310	6.19921e-07	43748	rs555174	21	19845364	0.000793021	53491	2.41783e-09	0	0.780822
rs10512174	9	84343693	0.000194157	10645	rs380390	1	193989310	6.19921e-07	43748	2.57488e-09	1.11022e-16	0.767123
rs380390	1	193989310	6.19921e-07	43748	rs4528122	1	148630372	0.0653241	55620	2.63216e-09	1.11022e-16	0.753425
rs380390	1	193989310	6.19921e-07	43748	rs10494249	1	144546581	0.807616	62317	2.87476e-09	1.11022e-16	0.746575
rs380390	1	193989310	6.19921e-07	43748	rs6104678	20	10929207	0.000211533	91583	2.98113e-09	2.22045e-16	0.705479
rs223607	6	143686990	0.447465	1071	rs380390	1	193989310	6.19921e-07	43748	3.00354e-09	1.11022e-16	0.705479
rs380390	1	193989310	6.19921e-07	43748	rs2380684	2	16020096	0.0455521	75884	3.09148e-09	4.44089e-16	0.684932
rs380390	1	193989310	6.19921e-07	43748	rs236401	6	36821867	0.856914	100658	3.29859e-09	3.33067e-16	0.664384
rs1926489	13	90365990	0.108879	7026	rs380390	1	193989310	6.19921e-07	43748	3.85554e-09	0	0.760274
rs501138	10	29493715	0.000655266	20400	rs380390	1	193989310	6.19921e-07	43748	3.9598e-09	1.11022e-16	0.726027
rs380390	1	193989310	6.19921e-07	43748	rs2794520	1	156895608	0.433914	46150	3.99911e-09	6.66134e-16	0.705479
rs380390	1	193989310	6.19921e-07	43748	rs2808629	1	156893588	0.433914	69855	3.99911e-09	6.66134e-16	0.739726
rs380390	1	193989310	6.19921e-07	43748	rs10489623	1	56687477	0.0879675	67553	4.15661e-09	2.22045e-16	0.712329
rs2318502	14	18360294	0.00242563	7044	rs380390	1	193989310	6.19921e-07	43748	4.21493e-09	0	0.732877
rs929334	7	83356424	0.32215	41744	rs380390	1	193989310	6.19921e-07	43748	4.44793e-09	0	0.760274
rs380390	1	193989310	6.19921e-07	43748	rs3781868	11	107597218	0.167928	95678	4.58537e-09	0	0.780822
rs10272438	7	32981051	9.66677e-06	33990	rs380390	1	193989310	6.19921e-07	43748	4.7423e-09	0	0.678082
rs10507979	13	88216865	0.262566	25821	rs380390	1	193989310	6.19921e-07	43748	4.98609e-09	1.11022e-16	0.773973
rs380390	1	193989310	6.19921e-07	43748	rs1329395	9	22417593	0.714991	94352	5.32607e-09	0	0.691781
rs3775652	4	143627607	3.72719e-07	12147	rs380390	1	193989310	6.19921e-07	43748	5.39709e-09	1.11022e-15	0.684932
rs1486713	11	24715414	0.833934	3811	rs380390	1	193989310	6.19921e-07	43748	5.56966e-09	3.9968e-15	0.712329
rs380390	1	193989310	6.19921e-07	43748	rs2194408	2	53518153	0.529621	64953	5.81733e-09	1.11022e-16	0.760274
rs380390	1	193989310	6.19921e-07	43748	rs1510134	4	144479341	0.000777812	82857	6.01937e-09	0	0.732877
rs1329428	1	193991069	5.99221e-06	54108	rs2143881	6	50899723	0.000465223	75760	6.0262e-09	1.33227e-15	0.732877
rs380390	1	193989310	6.19921e-07	43748	rs10501442	11	78855719	0.00905174	50128	6.25867e-09	4.44089e-16	0.732877
rs210758	4	27162708	0.264314	2517	rs380390	1	193989310	6.19921e-07	43748	6.26259e-09	1.55431e-15	0.691781
rs406112	17	15426819	0.00220243	17589	rs10272438	7	32981051	9.66677e-06	33990	6.38915e-09	3.21965e-15	0.726027
rs417637	17	15426578	0.00220243	19983	rs10272438	7	32981051	9.66677e-06	33990	6.38915e-09	3.21965e-15	0.732877
rs380390	1	193989310	6.19921e-07	43748	rs1938923	11	86078078	0.249419	50067	6.46419e-09	9.99201e-16	0.732877
rs1345488	18	41234336	0.343643	8764	rs380390	1	193989310	6.19921e-07	43748	6.489e-09	1.77636e-15	0.712329
rs10272438	7	32981051	9.66677e-06	33990	rs7006908	8	67243829	0.000137934	89756	6.56307e-09	0	0.794521
rs10488712	11	114688496	0.00104586	32122	rs380390	1	193989310	6.19921e-07	43748	6.59549e-09	4.44089e-16	0.739726
rs380390	1	193989310	6.19921e-07	43748	rs10501439	11	78812154	0.00016	71965	6.91264e-09	5.55112e-16	0.643836
rs1329428	1	193991069	5.99221e-06	54108	rs10507949	13	83654135	6.79929e-05	92608	7.11106e-09	6.43929e-15	0.69863
rs380390	1	193989310	6.19921e-07	43748	rs4920799	5	84690601	0.000200734	69201	7.11639e-09	0	0.732877
rs3775652	4	143627607	3.72719e-07	12147	rs949538	11	88590557	0.0052203	57021	7.30136e-09	5.71432e-13	0.678082
rs7008801	8	67497614	0.0168941	14525	rs380390	1	193989310	6.19921e-07	43748	7.40873e-09	1.87628e-14	0.719178
rs10490231	2	50512000	0.0155515	3923	rs380390	1	193989310	6.19921e-07	43748	7.69553e-09	4.44089e-16	0.753425
rs380390	1	193989310	6.19921e-07	43748	rs7562974	2	214109699	0.025258	101766	7.83577e-09	2.22045e-16	0.760274
rs380390	1	193989310	6.19921e-07	43748	rs724972	3	89502309	0.00994688	76613	7.84522e-09	0	0.705479
rs3775652	4	143627607	3.72719e-07	12147	rs1329428	1	193991069	5.99221e-06	54108	7.89579e-09	2.22045e-16	0.773973
rs380390	1	193989310	6.19921e-07	43748	rs1880540	2	30696038	0.00421846	72409	8.14703e-09	4.44089e-16	0.705479
rs380390	1	193989310	6.19921e-07	43748	rs3913094	12	57197682	1.43822e-05	79207	8.42252e-09	2.22045e-16	0.753425
rs380390	1	193989310	6.19921e-07	43748	rs10507949	13	83654135	6.79929e-05	92608	8.80326e-09	2.22045e-16	0.739726
rs380390	1	193989310	6.19921e-07	43748	rs1146382	1	85340694	0.000868136	74087	8.85553e-09	0	0.767123
rs10498749	6	40372697	0.817077	37030	rs380390	1	193989310	6.19921e-07	43748	9.48602e-09	1.22125e-15	0.726027
rs380390	1	193989310	6.19921e-07	43748	rs3935969	17	66432060	0.0115789	73851	1.08019e-08	1.11022e-16	0.678082
rs380390	1	193989310	6.19921e-07	43748	rs6129521	20	39531414	0.32469	55981	1.08443e-08	1.9984e-15	0.746575
rs10508657	10	23276557	0.81026	41166	rs380390	1	193989310	6.19921e-07	43748	1.08549e-08	2.10942e-15	0.719178
rs10254116	7	32979706	0.000139803	12358	rs7006908	8	67243829	0.000137934	89756	1.09457e-08	0	0.780822
rs380390	1	193989310	6.19921e-07	43748	rs2113379	2	207554217	0.000402725	53255	1.09713e-08	1.11022e-16	0.732877
rs9303474	17	63091410	0.00109316	23784	rs150917	12	124742148	0.000484215	50497	1.10956e-08	6.82898e-13	0.69863
rs10511422	3	125022069	1.88034e-05	6693	rs3775652	4	143627607	3.72719e-07	12147	1.11681e-08	1.26565e-14	0.732877
rs1814972	2	50515248	0.0130018	14634	rs380390	1	193989310	6.19921e-07	43748	1.14008e-08	7.77156e-16	0.753425
rs2612562	18	41236505	0.289165	6999	rs380390	1	193989310	6.19921e-07	43748	1.1564e-08	6.32827e-15	0.671233
rs380390	1	193989310	6.19921e-07	43748	rs10502648	18	31565605	0.204547	44232	1.15678e-08	6.66134e-16	0.753425
rs1609729	3	28278076	0.205304	16669	rs380390	1	193989310	6.19921e-07	43748	1.16906e-08	1.11022e-16	0.746575
rs10513109	5	12469908	0.00557296	20560	rs380390	1	193989310	6.19921e-07	43748	1.18277e-08	1.9984e-15	0.678082
rs380390	1	193989310	6.19921e-07	43748	rs10521121	17	3616479	0.0748473	49642	1.18392e-08	1.11022e-16	0.657534
rs3775652	4	143627607	3.72719e-07	12147	rs7104698	11	36837874	0.000158929	38129	1.18579e-08	1.18794e-14	0.636986
rs380390	1	193989310	6.19921e-07	43748	rs1882027	1	30615704	0.261397	91944	1.20267e-08	1.69864e-14	0.732877
rs380390	1	193989310	6.19921e-07	43748	rs523320	3	62688930	0.125577	94241	1.20899e-08	1.11022e-15	0.739726
rs9294603	6	95160595	9.70268e-05	47428	rs1363688	5	174590654	3.84498e-05	80178	1.22233e-08	1.88738e-15	0.746575
rs10272438	7	32981051	9.66677e-06	33990	rs1399250	4	71353912	0.153652	95949	1.22498e-08	0	0.746575
rs1740752	10	38542777	4.00177e-05	19405	rs7104698	11	36837874	0.000158929	38129	1.23887e-08	1.11022e-15	0.712329
rs380390	1	193989310	6.19921e-07	43748	rs2829015	21	24659969	0.186882	54213	1.24174e-08	5.55112e-16	0.719178
rs711274	6	91607226	0.100172	4981	rs380390	1	193989310	6.19921e-07	43748	1.24892e-08	1.11022e-16	0.780822
rs380390	1	193989310	6.19921e-07	43748	rs1943579	18	26595144	0.388322	90098	1.25408e-08	2.88658e-15	0.705479
rs1520703	3	55427161	0.305613	14509	rs380390	1	193989310	6.19921e-07	43748	1.26476e-08	4.44089e-15	0.719178
rs380390	1	193989310	6.19921e-07	43748	rs4363056	6	136978189	0.628615	47899	1.27242e-08	2.22045e-16	0.773973
rs380390	1	193989310	6.19921e-07	43748	rs2620897	10	49382185	0.806286	59385	1.33261e-08	1.66533e-15	0.739726
rs10254116	7	32979706	0.000139803	12358	rs380390	1	193989310	6.19921e-07	43748	1.34659e-08	1.11022e-16	0.712329
rs10494439	1	162403613	0.323222	23604	rs380390	1	193989310	6.19921e-07	43748	1.39951e-08	0	0.739726
rs380390	1	193989310	6.19921e-07	43748	rs1364118	16	83519864	0.00258642	61440	1.40648e-08	1.11022e-16	0.760274
rs10511203	3	104145273	0.00160493	28239	rs380390	1	193989310	6.19921e-07	43748	1.44219e-08	1.55431e-15	0.732877
rs10495990	2	50195709	0.00612306	17824	rs380390	1	193989310	6.19921e-07	43748	1.4789e-08	2.22045e-16	0.684932
rs961360	2	136604427	0.00103497	34447	rs380390	1	193989310	6.19921e-07	43748	1.47964e-08	0	0.780822
rs3775652	4	143627607	3.72719e-07	12147	rs724211	12	70321877	0.00396566	90937	1.49984e-08	1.21914e-12	0.712329
rs3775652	4	143627607	3.72719e-07	12147	rs1510134	4	144479341	0.000777812	82857	1.50599e-08	6.37268e-14	0.657534
rs380390	1	193989310	6.19921e-07	43748	rs3914244	12	57248164	1.70877e-05	88612	1.51232e-08	7.77156e-16	0.746575
rs380390	1	193989310	6.19921e-07	43748	rs10512126	9	80489829	0.0104867	81588	1.51816e-08	2.22045e-15	0.739726
rs1038704	5	160531982	0.00698083	13132	rs380390	1	193989310	6.19921e-07	43748	1.52732e-08	7.99361e-15	0.678082
rs315511	1	84271709	0.00838308	13847	rs380390	1	193989310	6.19921e-07	43748	1.53109e-08	0	0.732877
rs10513699	3	173313825	0.0203012	10409	rs380390	1	193989310	6.19921e-07	43748	1.56473e-08	2.22045e-16	0.746575
rs380390	1	193989310	6.19921e-07	43748	rs6694643	1	56719325	0.290504	68704	1.57024e-08	1.55431e-15	0.69863
rs1394608	5	155764189	4.21437e-05	45918	rs4292478	5	84682390	0.00062973	94639	1.57852e-08	8.88178e-16	0.753425
rs10503193	8	2952091	0.0571749	7687	rs380390	1	193989310	6.19921e-07	43748	1.58549e-08	2.22045e-15	0.719178
rs1404794	11	111702658	0.335539	24489	rs380390	1	193989310	6.19921e-07	43748	1.58716e-08	3.77476e-15	0.746575
rs6053291	20	5286760	0.000195683	42647	rs7185187	16	70533737	0.000722151	95232	1.6003e-08	0	0.726027
	13	20218129	0.0192314	18959	rs380390	1	193989310	6.19921e-07	43748	1.60334e-08	2.78666e-14	0.69863
rs314395	13	87506243	0.00299636	13283	rs380390	1	193989310	6.19921e-07	43748	1.62591e-08	4.77396e-15	0.712329
rs10487306	7	110385998	0.276913	6876	rs10272438	7	32981051	9.66677e-06	33990	1.6328e-08	0	0.780822
rs7512322	1	111117277	0.021821	17998	rs380390	1	193989310	6.19921e-07	43748	1.65203e-08	2.09832e-14	0.732877
rs380390	1	193989310	6.19921e-07	43748	rs10515262	5	97361080	0.00191259	59073	1.66411e-08	3.33067e-16	0.760274
rs7104698	11	36837874	0.000158929	38129	rs475553	3	166697033	0.00119197	68166	1.7024e-08	2.55351e-15	0.712329
rs380390	1	193989310	6.19921e-07	43748	rs9313969	5	162813660	0.39001	88971	1.70437e-08	2.22045e-16	0.753425
rs10487416	7	119295546	0.208945	20021	rs380390	1	193989310	6.19921e-07	43748	1.74812e-08	2.22045e-16	0.712329
rs10484593	6	137845447	0.027186	31595	rs380390	1	193989310	6.19921e-07	43748	1.75728e-08	5.44009e-15	0.719178
rs380390	1	193989310	6.19921e-07	43748	rs724371	6	137841737	0.027186	88062	1.75728e-08	5.44009e-15	0.732877
rs380390	1	193989310	6.19921e-07	43748	rs10493446	1	68315946	0.0415513	95903	1.76074e-08	1.62093e-14	0.684932
rs380390	1	193989310	6.19921e-07	43748	rs616289	9	115984959	0.340246	66440	1.76527e-08	1.88738e-15	0.664384
rs2182446	9	7459512	0.0013559	8912	rs380390	1	193989310	6.19921e-07	43748	1.78393e-08	1.11022e-16	0.753425
rs380390	1	193989310	6.19921e-07	43748	rs743430	21	37102828	0.0369812	98230	1.78587e-08	4.28546e-14	0.69863
rs1329428	1	193991069	5.99221e-06	54108	rs7774436	6	6306815	0.0104491	95933	1.82364e-08	4.44089e-16	0.767123
rs10487881	7	9661693	0.302202	19255	rs380390	1	193989310	6.19921e-07	43748	1.82947e-08	1.44329e-15	0.739726
rs380390	1	193989310	6.19921e-07	43748	rs972072	4	68620745	0.323265	59629	1.86373e-08	4.996e-15	0.739726
rs380390	1	193989310	6.19921e-07	43748	rs920226	8	85104951	0.0058094	48963	1.88241e-08	4.44089e-16	0.760274
rs380390	1	193989310	6.19921e-07	43748	rs241239	1	4257375	0.00979069	89393	1.88501e-08	7.77156e-16	0.726027
rs380390	1	193989310	6.19921e-07	43748	rs10257186	7	81391550	0.0221043	91621	1.90965e-08	2.5091e-14	0.684932
rs380390	1	193989310	6.19921e-07	43748	rs2143881	6	50899723	0.000465223	75760	1.92286e-08	5.44009e-15	0.664384
rs380390	1	193989310	6.19921e-07	43748	rs551591	1	52671794	0.000322654	65599	1.92364e-08	2.9976e-15	0.719178
rs380390	1	193989310	6.19921e-07	43748	rs10511467	9	7363051	2.91445e-05	76784	1.9245e-08	1.11022e-15	0.719178
rs1329428	1	193991069	5.99221e-06	54108	rs3913094	12	57197682	1.43822e-05	79207	2.02751e-08	1.11022e-16	0.780822
rs380390	1	193989310	6.19921e-07	43748	rs10516498	4	104468847	0.578424	50930	2.04174e-08	2.9976e-15	0.657534
rs10272438	7	32981051	9.66677e-06	33990	rs713392	7	110683865	0.00153103	75085	2.07156e-08	0	0.794521
rs380390	1	193989310	6.19921e-07	43748	rs10512937	5	50945705	0.00252437	77802	2.09108e-08	0	0.780822
rs365299	1	194062977	0.00264653	73856	rs1363688	5	174590654	3.84498e-05	80178	2.11397e-08	3.77476e-15	0.726027
rs380390	1	193989310	6.19921e-07	43748	rs1953123	13	61990415	0.0343651	100970	2.11442e-08	3.33067e-16	0.767123
rs380390	1	193989310	6.19921e-07	43748	rs47595	6	104828071	0.76283	50015	2.12257e-08	1.66533e-15	0.712329
rs380390	1	193989310	6.19921e-07	43748	rs10503055	18	57472044	0.416904	47089	2.13411e-08	4.44089e-16	0.739726
rs380390	1	193989310	6.19921e-07	43748	rs4794160	17	46355386	0.0742758	74817	2.1386e-08	1.11022e-16	0.732877
rs922502	6	124852419	0.592884	20789	rs380390	1	193989310	6.19921e-07	43748	2.15074e-08	2.9976e-15	0.691781
rs380390	1	193989310	6.19921e-07	43748	rs1571634	9	80523378	0.0260323	60906	2.16419e-08	3.88578e-15	0.753425
rs380390	1	193989310	6.19921e-07	43748	rs7984281	13	41223618	0.0182591	61945	2.17837e-08	6.66134e-16	0.760274
rs963135	2	48283025	0.0778442	14194	rs380390	1	193989310	6.19921e-07	43748	2.25023e-08	0	0.760274
rs380390	1	193989310	6.19921e-07	43748	rs10511666	9	18959422	0.162934	90040	2.26959e-08	2.22045e-16	0.767123
rs2323284	17	14610732	0.00265626	89448	rs7006908	8	67243829	0.000137934	89756	2.27134e-08	2.44249e-15	0.767123
rs10506383	12	57046138	0.0571749	30407	rs380390	1	193989310	6.19921e-07	43748	2.27314e-08	3.77476e-15	0.746575
rs380390	1	193989310	6.19921e-07	43748	rs10506386	12	57045335	0.0571749	73969	2.27314e-08	3.77476e-15	0.732877
rs380390	1	193989310	6.19921e-07	43748	rs725518	11	4093154	4.87347e-05	46516	2.29438e-08	6.66134e-16	0.773973
rs3775652	4	143627607	3.72719e-07	12147	rs10501439	11	78812154	0.00016	71965	2.30782e-08	2.46247e-13	0.69863
rs380390	1	193989310	6.19921e-07	43748	rs10498073	2	221326655	0.0119682	86437	2.31795e-08	4.10783e-15	0.732877
rs10272438	7	32981051	9.66677e-06	33990	rs1329428	1	193991069	5.99221e-06	54108	2.3396e-08	0	0.739726
rs380390	1	193989310	6.19921e-07	43748	rs10494149	1	112967036	0.761759	52486	2.3429e-08	5.55112e-16	0.753425
rs4529500	8	18750111	0.000682092	11981	rs380390	1	193989310	6.19921e-07	43748	2.34375e-08	7.21645e-15	0.69863
rs380390	1	193989310	6.19921e-07	43748	rs10503640	8	18749600	0.000682092	85473	2.34375e-08	7.21645e-15	0.726027
rs3775652	4	143627607	3.72719e-07	12147	rs1740752	10	38542777	4.00177e-05	19405	2.35556e-08	2.22045e-15	0.760274
rs1486988	4	135747925	0.0674516	26034	rs380390	1	193989310	6.19921e-07	43748	2.36797e-08	2.13163e-14	0.691781
rs1585791	5	25653965	0.657239	39458	rs380390	1	193989310	6.19921e-07	43748	2.37728e-08	1.73195e-14	0.705479
rs6967345	7	52897937	1.2394e-05	18917	rs380390	1	193989310	6.19921e-07	43748	2.38449e-08	2.22045e-16	0.773973
rs1394608	5	155764189	4.21437e-05	45918	rs1329428	1	193991069	5.99221e-06	54108	2.40994e-08	6.43929e-15	0.705479
rs7104698	11	36837874	0.000158929	38129	rs380390	1	193989310	6.19921e-07	43748	2.41367e-08	5.10703e-15	0.719178
rs6491544	13	98449209	0.252099	36607	rs380390	1	193989310	6.19921e-07	43748	2.44224e-08	1.11022e-16	0.705479
rs1394608	5	155764189	4.21437e-05	45918	rs6484249	11	26745983	0.01225	68239	2.45544e-08	1.25455e-14	0.678082
rs1229480	7	81164062	0.0345811	38916	rs380390	1	193989310	6.19921e-07	43748	2.45797e-08	4.22995e-14	0.712329
rs1822657	21	21603856	0.0361247	27583	rs380390	1	193989310	6.19921e-07	43748	2.48816e-08	6.66134e-16	0.773973
rs10511573	9	12194748	0.019017	36979	rs380390	1	193989310	6.19921e-07	43748	2.49228e-08	0	0.69863
rs380390	1	193989310	6.19921e-07	43748	rs3870365	6	153457923	0.00632154	85347	2.50328e-08	4.66294e-15	0.705479
rs10513064	5	11126855	0.00771748	29211	rs380390	1	193989310	6.19921e-07	43748	2.50708e-08	4.55191e-15	0.726027
rs10515627	5	148809223	0.46036	25356	rs10507949	13	83654135	6.79929e-05	92608	2.51964e-08	2.22045e-16	0.773973
rs380390	1	193989310	6.19921e-07	43748	rs2173758	5	17456400	0.476592	60410	2.54274e-08	2.22045e-16	0.746575
rs3778888	7	38173503	0.114183	28268	rs380390	1	193989310	6.19921e-07	43748	2.55678e-08	1.32117e-14	0.726027
rs10521215	17	13409242	0.114183	39943	rs380390	1	193989310	6.19921e-07	43748	2.55678e-08	1.32117e-14	0.726027
rs380390	1	193989310	6.19921e-07	43748	rs7568753	2	117263088	0.114183	83198	2.55678e-08	1.32117e-14	0.712329
rs380390	1	193989310	6.19921e-07	43748	rs10498355	14	37251431	0.114183	98432	2.55678e-08	1.32117e-14	0.726027
rs380390	1	193989310	6.19921e-07	43748	rs1381331	11	98591347	0.0203012	84219	2.57301e-08	9.4369e-15	0.664384
rs380390	1	193989310	6.19921e-07	43748	rs10505390	8	122079185	0.0774574	66039	2.58657e-08	3.9968e-15	0.726027
rs380390	1	193989310	6.19921e-07	43748	rs10492272	12	97767616	0.00025865	51958	2.58935e-08	2.22045e-16	0.739726
rs10490401	2	56475769	0.0142505	31526	rs10272438	7	32981051	9.66677e-06	33990	2.68156e-08	4.44089e-16	0.760274
rs10272438	7	32981051	9.66677e-06	33990	rs1351205	8	98538397	0.00119612	48749	2.6979e-08	1.77636e-15	0.712329
rs380390	1	193989310	6.19921e-07	43748	rs853234	17	36038600	0.304308	79145	2.70628e-08	1.39888e-14	0.726027
rs10272438	7	32981051	9.66677e-06	33990	rs10485193	6	117365317	0.00418674	82486	2.71281e-08	1.11022e-16	0.780822
rs380390	1	193989310	6.19921e-07	43748	rs10508339	10	7955451	0.000931044	62421	2.72721e-08	1.85407e-14	0.712329
rs2826881	21	21828206	0.372486	13449	rs380390	1	193989310	6.19921e-07	43748	2.748e-08	3.55271e-15	0.746575
rs1389660	3	22383631	0.382763	2489	rs380390	1	193989310	6.19921e-07	43748	2.78062e-08	2.54241e-14	0.691781
rs380390	1	193989310	6.19921e-07	43748	rs1454985	15	31130522	0.00767295	75603	2.78244e-08	7.77156e-16	0.636986
rs380390	1	193989310	6.19921e-07	43748	rs1389021	3	164920516	0.0898185	85106	2.80573e-08	1.11022e-16	0.760274
rs1329428	1	193991069	5.99221e-06	54108	rs1917173	10	54154999	0.0465879	57441	2.80897e-08	5.63993e-14	0.69863
rs10509029	10	56348856	0.00711592	42790	rs380390	1	193989310	6.19921e-07	43748	2.81162e-08	7.88258e-15	0.671233
rs4298775	1	63930006	0.0748265	29281	rs380390	1	193989310	6.19921e-07	43748	2.81735e-08	1.55431e-15	0.760274
rs380390	1	193989310	6.19921e-07	43748	rs960667	8	126588803	0.00396566	90401	2.84369e-08	5.44009e-15	0.746575
rs380390	1	193989310	6.19921e-07	43748	rs1557753	17	31527368	0.000412431	46282	2.90231e-08	7.77156e-15	0.678082
rs3775652	4	143627607	3.72719e-07	12147	rs10490631	2	118773584	0.00213638	81134	2.90588e-08	2.04614e-13	0.726027
rs380390	1	193989310	6.19921e-07	43748	rs10509228	10	66648441	0.0168492	81800	2.90988e-08	5.55112e-16	0.691781
rs380390	1	193989310	6.19921e-07	43748	rs10520924	5	25473788	0.0168492	100989	2.90988e-08	5.55112e-16	0.739726
rs380390	1	193989310	6.19921e-07	43748	rs7322610	13	90424658	0.282646	65518	2.91978e-08	3.33067e-16	0.719178
rs380390	1	193989310	6.19921e-07	43748	rs7899828	10	89876392	0.703127	58286	2.94339e-08	4.82947e-14	0.691781
rs725588	7	11443486	0.00530106	9451	rs1329428	1	193991069	5.99221e-06	54108	2.94517e-08	1.66755e-13	0.726027
rs10502050	11	104841633	0.0569285	11104	rs380390	1	193989310	6.19921e-07	43748	2.96454e-08	1.77636e-15	0.746575
rs380390	1	193989310	6.19921e-07	43748	rs8034843	15	55297365	0.00418674	51711	2.9813e-08	5.88418e-15	0.719178
rs380390	1	193989310	6.19921e-07	43748	rs10503848	8	29383167	0.206926	81951	2.99655e-08	2.22045e-16	0.684932
rs280621	2	215793124	0.675185	24210	rs380390	1	193989310	6.19921e-07	43748	3.00183e-08	9.99201e-16	0.760274
rs380390	1	193989310	6.19921e-07	43748	rs1319121	7	81129758	0.629128	70116	3.00333e-08	1.33227e-15	0.712329
rs380390	1	193989310	6.19921e-07	43748	rs10483233	22	45418914	0.273035	86030	3.01424e-08	4.44089e-16	0.780822
rs380390	1	193989310	6.19921e-07	43748	rs7758833	6	47738398	0.00156294	62742	3.02723e-08	3.66374e-15	0.650685
rs2612545	18	41285649	0.502992	13082	rs380390	1	193989310	6.19921e-07	43748	3.02757e-08	2.62013e-14	0.705479
rs1896373	10	53438962	0.00521133	5263	rs380390	1	193989310	6.19921e-07	43748	3.02903e-08	1.55431e-15	0.767123
rs1324965	6	163338298	0.0377953	8462	rs380390	1	193989310	6.19921e-07	43748	3.05984e-08	1.93179e-14	0.732877
rs380390	1	193989310	6.19921e-07	43748	rs10508640	10	22504126	0.0377953	97871	3.05984e-08	1.93179e-14	0.732877
rs380390	1	193989310	6.19921e-07	43748	rs10504884	8	90894663	0.0377953	101353	3.05984e-08	1.93179e-14	0.732877
rs380390	1	193989310	6.19921e-07	43748	rs1044280	2	8893081	0.170882	72214	3.06265e-08	2.28706e-14	0.712329
rs380390	1	193989310	6.19921e-07	43748	rs10490551	2	42534923	0.0745201	54321	3.06424e-08	2.66454e-15	0.746575
rs380390	1	193989310	6.19921e-07	43748	rs1357194	6	114958189	0.0409749	84318	3.08972e-08	2.22045e-16	0.760274
rs1329428	1	193991069	5.99221e-06	54108	rs10501439	11	78812154	0.00016	71965	3.1078e-08	1.15463e-14	0.753425
rs10510069	10	121889386	0.746955	37455	rs380390	1	193989310	6.19921e-07	43748	3.11585e-08	3.55271e-15	0.739726
rs3911498	3	21645349	0.001376	70012	rs1363688	5	174590654	3.84498e-05	80178	3.12994e-08	1.11022e-16	0.780822
rs1394608	5	155764189	4.21437e-05	45918	rs10511467	9	7363051	2.91445e-05	76784	3.13248e-08	4.44089e-16	0.746575
rs7104698	11	36837874	0.000158929	38129	rs4920799	5	84690601	0.000200734	69201	3.17538e-08	2.14984e-12	0.712329
rs380390	1	193989310	6.19921e-07	43748	rs10520626	15	84667531	0.0189365	102147	3.18954e-08	1.29896e-14	0.630137
rs1329428	1	193991069	5.99221e-06	54108	rs10507729	13	64490973	0.0469014	60518	3.19375e-08	1.11022e-16	0.787671
rs646595	18	65047126	2.45084e-05	13955	rs380390	1	193989310	6.19921e-07	43748	3.22243e-08	9.99201e-15	0.643836
rs380390	1	193989310	6.19921e-07	43748	rs720045	14	28968616	0.694969	51070	3.24996e-08	4.32987e-15	0.712329
rs380390	1	193989310	6.19921e-07	43748	rs485373	18	618980	0.842228	45279	3.2675e-08	2.08722e-14	0.691781
rs2183927	9	27904372	0.00205349	23574	rs380390	1	193989310	6.19921e-07	43748	3.31777e-08	2.66454e-15	0.712329
rs3775652	4	143627607	3.72719e-07	12147	rs10506899	12	82658370	0.00861083	91861	3.37091e-08	1.70675e-12	0.719178
rs10272438	7	32981051	9.66677e-06	33990	rs10512413	9	128944920	0.000211141	60240	3.38446e-08	1.11022e-16	0.794521
rs380390	1	193989310	6.19921e-07	43748	rs10495199	1	219883595	0.00165429	56735	3.39726e-08	2.66454e-15	0.760274
rs1329428	1	193991069	5.99221e-06	54108	rs2178381	7	143202080	0.00076737	63332	3.40959e-08	3.44169e-15	0.767123
rs1866086	8	85121518	0.0055089	31133	rs380390	1	193989310	6.19921e-07	43748	3.43755e-08	7.77156e-16	0.753425
rs380390	1	193989310	6.19921e-07	43748	rs966286	8	85118827	0.0055089	48272	3.43755e-08	7.77156e-16	0.732877
rs380390	1	193989310	6.19921e-07	43748	rs2123941	2	44784596	0.0145585	89726	3.4422e-08	1.23235e-14	0.684932
rs380390	1	193989310	6.19921e-07	43748	rs10511482	9	7512604	0.720273	60418	3.47664e-08	9.78106e-14	0.705479
rs380390	1	193989310	6.19921e-07	43748	rs10489289	1	169463465	0.0427491	76082	3.48124e-08	3.21965e-15	0.69863
rs380390	1	193989310	6.19921e-07	43748	rs1424482	9	71020676	0.200929	49953	3.48689e-08	1.11022e-16	0.760274
rs380390	1	193989310	6.19921e-07	43748	rs10514623	2	108584892	0.0406896	83887	3.48796e-08	7.77156e-16	0.691781
rs380390	1	193989310	6.19921e-07	43748	rs6904488	6	150955608	0.293846	72064	3.49694e-08	1.44329e-15	0.684932
rs380390	1	193989310	6.19921e-07	43748	rs10504548	8	74141100	0.343014	49511	3.49861e-08	3.21965e-14	0.664384
rs380390	1	193989310	6.19921e-07	43748	rs10518463	4	126692354	0.801497	90528	3.52698e-08	1.66533e-15	0.739726
rs725859	7	122979086	0.000931251	38215	rs380390	1	193989310	6.19921e-07	43748	3.55339e-08	5.77316e-15	0.739726
rs380390	1	193989310	6.19921e-07	43748	rs245815	5	142426451	0.806286	62740	3.55921e-08	1.46549e-14	0.726027
rs380390	1	193989310	6.19921e-07	43748	rs10513428	9	121680598	0.169071	95519	3.59985e-08	4.88498e-14	0.712329
rs10506384	12	57045563	0.0527414	6944	rs380390	1	193989310	6.19921e-07	43748	3.60741e-08	9.10383e-15	0.726027
rs718759	5	125516127	0.00177386	759	rs380390	1	193989310	6.19921e-07	43748	3.66823e-08	5.21805e-15	0.732877
rs380390	1	193989310	6.19921e-07	43748	rs665862	5	29477127	0.0451654	57936	3.67165e-08	3.33067e-16	0.684932
rs3775652	4	143627607	3.72719e-07	12147	rs9294603	6	95160595	9.70268e-05	47428	3.67904e-08	5.78426e-14	0.630137
rs489977	18	36843837	0.017966	41137	rs380390	1	193989310	6.19921e-07	43748	3.69495e-08	5.44009e-15	0.753425
rs4128575	9	87018223	0.324099	18202	rs380390	1	193989310	6.19921e-07	43748	3.72667e-08	1.66533e-15	0.753425
rs380390	1	193989310	6.19921e-07	43748	rs475553	3	166697033	0.00119197	68166	3.76891e-08	3.79696e-14	0.684932
rs380390	1	193989310	6.19921e-07	43748	rs261796	1	238151329	0.000764953	102452	3.77341e-08	2.22045e-16	0.760274
rs380390	1	193989310	6.19921e-07	43748	rs9285595	14	18631818	0.878316	61533	3.79071e-08	1.11022e-15	0.678082
rs1329428	1	193991069	5.99221e-06	54108	rs3914244	12	57248164	1.70877e-05	88612	3.80559e-08	4.44089e-16	0.780822
rs3775652	4	143627607	3.72719e-07	12147	rs32249	5	12519713	0.108365	26467	3.81999e-08	7.67386e-13	0.726027
rs3775652	4	143627607	3.72719e-07	12147	rs10516957	4	96407600	0.00509055	44297	3.83787e-08	1.41809e-12	0.719178
rs380390	1	193989310	6.19921e-07	43748	rs918359	2	15422971	0.0756172	87254	3.84405e-08	6.77236e-15	0.739726
rs713392	7	110683865	0.00153103	75085	rs1363688	5	174590654	3.84498e-05	80178	3.92296e-08	4.88498e-15	0.746575
rs10495111	1	216105904	0.105113	7937	rs10272438	7	32981051	9.66677e-06	33990	3.99124e-08	1.40998e-14	0.760274
rs380390	1	193989310	6.19921e-07	43748	rs1025758	4	183176275	0.00404197	101927	4.02287e-08	1.05471e-14	0.746575
rs380390	1	193989310	6.19921e-07	43748	rs63953	17	31803158	0.251373	63460	4.04203e-08	3.43059e-14	0.691781
rs10499247	6	147558216	0.0251149	604	rs380390	1	193989310	6.19921e-07	43748	4.04609e-08	1.34337e-14	0.726027
rs380390	1	193989310	6.19921e-07	43748	rs1852556	2	132305797	0.00587494	63007	4.07422e-08	2.54241e-14	0.636986
rs380390	1	193989310	6.19921e-07	43748	rs10505752	12	10224614	0.249639	70528	4.11318e-08	4.44089e-15	0.623288
rs10507008	12	91118727	0.00993896	21481	rs380390	1	193989310	6.19921e-07	43748	4.12662e-08	5.21805e-15	0.671233
rs380390	1	193989310	6.19921e-07	43748	rs10520555	4	184900667	0.298623	98615	4.13619e-08	9.26814e-13	0.712329
rs1010406	8	26176198	0.404256	42406	rs380390	1	193989310	6.19921e-07	43748	4.13963e-08	4.52971e-14	0.657534
rs380390	1	193989310	6.19921e-07	43748	rs7920803	10	28445267	0.00971818	65146	4.16159e-08	7.77156e-16	0.684932
rs10272438	7	32981051	9.66677e-06	33990	rs1001471	2	56473198	0.0187365	79078	4.16374e-08	7.77156e-16	0.746575
rs10272438	7	32981051	9.66677e-06	33990	rs4785953	16	4155136	0.308748	101818	4.2004e-08	5.55112e-16	0.719178
rs380390	1	193989310	6.19921e-07	43748	rs10513192	3	144209313	0.000428308	44177	4.21145e-08	1.4988e-14	0.705479
rs380390	1	193989310	6.19921e-07	43748	rs4880042	9	36940301	0.00501004	82817	4.25662e-08	2.19824e-14	0.719178
rs209960	20	53401506	0.663058	13025	rs380390	1	193989310	6.19921e-07	43748	4.28449e-08	1.14353e-14	0.664384
rs380390	1	193989310	6.19921e-07	43748	rs10513488	3	157476550	0.0102007	66242	4.29226e-08	1.16573e-14	0.732877
rs324586	7	136067468	0.0101529	9703	rs380390	1	193989310	6.19921e-07	43748	4.304e-08	3.9968e-15	0.732877
rs380390	1	193989310	6.19921e-07	43748	rs10483945	14	78562421	0.000868627	49608	4.31751e-08	2.22045e-15	0.739726
rs380390	1	193989310	6.19921e-07	43748	rs1079281	16	10311845	0.163998	47609	4.3728e-08	1.11022e-15	0.753425
rs380390	1	193989310	6.19921e-07	43748	rs2328545	6	20761529	0.662951	79174	4.39764e-08	2.22045e-15	0.746575
rs3775652	4	143627607	3.72719e-07	12147	rs10512413	9	128944920	0.000211141	60240	4.42116e-08	3.03091e-14	0.753425
rs380390	1	193989310	6.19921e-07	43748	rs6987277	8	8977241	0.0405683	46108	4.44576e-08	3.71925e-14	0.739726
rs380390	1	193989310	6.19921e-07	43748	rs10491567	9	21500160	0.622595	59308	4.46296e-08	1.65645e-13	0.705479
rs380390	1	193989310	6.19921e-07	43748	rs4116076	15	67207285	0.880548	48429	4.46373e-08	3.13083e-14	0.705479
rs1329428	1	193991069	5.99221e-06	54108	rs1340598	1	84326692	0.0516661	87538	4.50137e-08	0	0.787671
rs380390	1	193989310	6.19921e-07	43748	rs2402428	7	118124955	0.0529326	91807	4.50299e-08	3.33067e-16	0.732877
rs2191508	2	195869519	0.0313525	6618	rs1329428	1	193991069	5.99221e-06	54108	4.51007e-08	1.88738e-15	0.684932
rs10488265	7	83313309	0.138907	9518	rs380390	1	193989310	6.19921e-07	43748	4.53943e-08	4.44089e-15	0.636986
rs10488266	7	83313728	0.138907	34446	rs380390	1	193989310	6.19921e-07	43748	4.53943e-08	4.44089e-15	0.650685
rs10489581	1	182361133	0.00213872	14227	rs10511467	9	7363051	2.91445e-05	76784	4.5493e-08	6.4615e-14	0.684932
rs1046592	1	182308942	0.00213872	65049	rs10511467	9	7363051	2.91445e-05	76784	4.5493e-08	6.4615e-14	0.719178
rs12046095	1	182346551	0.00213872	68566	rs10511467	9	7363051	2.91445e-05	76784	4.5493e-08	6.4615e-14	0.719178
rs7598697	2	156557906	0.160642	53413	rs1329428	1	193991069	5.99221e-06	54108	4.56444e-08	1.27676e-14	0.657534
rs501138	10	29493715	0.000655266	20400	rs1329428	1	193991069	5.99221e-06	54108	4.59674e-08	2.77556e-15	0.739726
rs93059	4	103926918	0.790044	6982	rs7006908	8	67243829	0.000137934	89756	4.60425e-08	1.22125e-15	0.705479
rs380390	1	193989310	6.19921e-07	43748	rs54816	11	4104538	0.00015897	91502	4.60994e-08	2.33147e-15	0.739726
rs10512413	9	128944920	0.000211141	60240	rs2178381	7	143202080	0.00076737	63332	4.61273e-08	1.3024e-12	0.712329
rs10504339	8	62886624	0.00231329	11609	rs380390	1	193989310	6.19921e-07	43748	4.61277e-08	1.11022e-16	0.732877
rs380390	1	193989310	6.19921e-07	43748	rs718652	13	24778590	0.00287402	70964	4.63941e-08	1.9984e-14	0.739726
rs12143508	1	161135504	0.0250156	40958	rs380390	1	193989310	6.19921e-07	43748	4.6628e-08	1.59872e-14	0.712329
rs872258	14	18616331	0.691547	32746	rs380390	1	193989310	6.19921e-07	43748	4.66457e-08	1.66533e-15	0.657534
rs3775652	4	143627607	3.72719e-07	12147	rs1363688	5	174590654	3.84498e-05	80178	4.68702e-08	2.95319e-14	0.739726
rs9638255	7	67181576	0.617478	1410	rs380390	1	193989310	6.19921e-07	43748	4.6878e-08	9.54792e-15	0.712329
rs10272438	7	32981051	9.66677e-06	33990	rs10518080	4	72351011	0.0251149	62940	4.69888e-08	6.66134e-16	0.773973
rs10272438	7	32981051	9.66677e-06	33990	rs557549	10	114802756	0.0251149	80184	4.69888e-08	6.66134e-16	0.773973
rs10272438	7	32981051	9.66677e-06	33990	rs2036610	5	40111720	0.0251149	91984	4.69888e-08	6.66134e-16	0.760274
rs7557930	2	151700715	0.0946304	18622	rs380390	1	193989310	6.19921e-07	43748	4.71616e-08	2.44249e-15	0.739726
rs380390	1	193989310	6.19921e-07	43748	rs2863212	1	67055032	0.07609	67957	4.72399e-08	3.55271e-15	0.671233
rs3775652	4	143627607	3.72719e-07	12147	rs10501935	11	99349690	0.00326772	23859	4.73137e-08	6.81122e-13	0.705479
rs1406228	2	29513177	0.001256	2790	rs3775652	4	143627607	3.72719e-07	12147	4.74915e-08	3.59712e-13	0.726027
rs10503493	8	14213487	0.00325837	26265	rs380390	1	193989310	6.19921e-07	43748	4.76851e-08	8.32667e-15	0.746575
rs380390	1	193989310	6.19921e-07	43748	rs10507323	13	21501270	0.00789498	88438	4.7707e-08	5.44009e-15	0.712329
rs1553251	15	67165665	0.430571	9328	rs380390	1	193989310	6.19921e-07	43748	4.77209e-08	2.498e-14	0.664384
rs472286	1	85871185	0.233203	42773	rs380390	1	193989310	6.19921e-07	43748	4.78581e-08	1.17351e-13	0.732877
rs1329428	1	193991069	5.99221e-06	54108	rs1555922	10	22505335	0.169835	95983	4.78861e-08	1.55431e-15	0.773973
rs664409	11	121502221	0.69164	18748	rs1740752	10	38542777	4.00177e-05	19405	4.81273e-08	2.77556e-15	0.691781
rs753145	5	169577406	0.00276648	10741	rs1329428	1	193991069	5.99221e-06	54108	4.8185e-08	3.77476e-15	0.69863
rs380390	1	193989310	6.19921e-07	43748	rs4953469	2	47353928	0.00244022	66947	4.84854e-08	9.54792e-15	0.705479
rs921298	6	156446979	0.080504	23372	rs380390	1	193989310	6.19921e-07	43748	4.89427e-08	3.66374e-15	0.719178
rs380390	1	193989310	6.19921e-07	43748	rs2269658	22	40523657	0.4949	85902	4.92102e-08	7.88258e-15	0.753425
rs380390	1	193989310	6.19921e-07	43748	rs1017809	15	71177283	0.0447221	48179	4.92507e-08	9.65894e-15	0.671233
rs380390	1	193989310	6.19921e-07	43748	rs1594845	9	28893416	0.318104	84683	4.9384e-08	1.55431e-15	0.739726
rs380390	1	193989310	6.19921e-07	43748	rs1215318	2	126187960	0.0854454	52972	4.93917e-08	6.66134e-15	0.671233
rs380390	1	193989310	6.19921e-07	43748	rs10516957	4	96407600	0.00509055	44297	4.96234e-08	3.44169e-15	0.753425
rs10493745	1	84357806	0.182242	34788	rs380390	1	193989310	6.19921e-07	43748	4.97628e-08	1.38778e-14	0.746575
rs380390	1	193989310	6.19921e-07	43748	rs721066	5	118204141	0.0893995	89995	5.0449e-08	1.77636e-15	0.760274
rs380390	1	193989310	6.19921e-07	43748	rs9296262	6	12200484	0.150621	70375	5.06878e-08	7.10543e-15	0.746575
rs10507949	13	83654135	6.79929e-05	92608	rs1731298	7	52767936	0.00861083	95014	5.07184e-08	2.50355e-13	0.691781
rs380390	1	193989310	6.19921e-07	43748	rs4129434	1	206198071	0.776675	64517	5.1039e-08	1.11022e-16	0.780822
rs380390	1	193989310	6.19921e-07	43748	rs1374998	2	107019484	0.00787162	52191	5.12496e-08	1.78746e-14	0.753425
rs3775652	4	143627607	3.72719e-07	12147	rs1731298	7	52767936	0.00861083	95014	5.15493e-08	1.02673e-12	0.719178
rs10511422	3	125022069	1.88034e-05	6693	rs10512413	9	128944920	0.000211141	60240	5.15728e-08	2.2593e-13	0.726027
rs1740752	10	38542777	4.00177e-05	19405	rs380390	1	193989310	6.19921e-07	43748	5.16678e-08	3.21965e-15	0.650685
rs380390	1	193989310	6.19921e-07	43748	rs3949914	13	73818459	0.216999	79389	5.18629e-08	1.31006e-14	0.760274
rs3775652	4	143627607	3.72719e-07	12147	rs10272438	7	32981051	9.66677e-06	33990	5.20804e-08	5.56222e-14	0.746575
rs380390	1	193989310	6.19921e-07	43748	rs2293501	7	69664040	0.0181864	71807	5.21247e-08	1.15463e-14	0.712329
rs380390	1	193989310	6.19921e-07	43748	rs2607693	8	2208946	4.29335e-05	61887	5.21778e-08	1.44329e-15	0.760274
rs380390	1	193989310	6.19921e-07	43748	rs925531	12	120551616	0.713368	75303	5.21848e-08	6.10623e-15	0.739726
rs380390	1	193989310	6.19921e-07	43748	rs10519316	15	49693368	0.0577472	49931	5.23961e-08	2.44249e-15	0.739726
rs2019727	1	193962973	0.000575977	32373	rs1329428	1	193991069	5.99221e-06	54108	5.31345e-08	2.88658e-15	0.719178
rs2824289	21	17706394	0.77076	11336	rs380390	1	193989310	6.19921e-07	43748	5.32037e-08	2.54241e-14	0.732877
rs380390	1	193989310	6.19921e-07	43748	rs925076	1	86083410	0.191919	74258	5.32717e-08	6.66134e-16	0.760274
rs2035849	3	22187441	0.271846	31951	rs380390	1	193989310	6.19921e-07	43748	5.34686e-08	5.21805e-15	0.739726
rs550297	1	167302533	0.0805995	42114	rs1329428	1	193991069	5.99221e-06	54108	5.34691e-08	2.22045e-15	0.719178
rs1363688	5	174590654	3.84498e-05	80178	rs2828155	21	23733653	0.00184856	96968	5.3523e-08	3.33067e-16	0.787671
rs10512174	9	84343693	0.000194157	10645	rs7104698	11	36837874	0.000158929	38129	5.3623e-08	3.13083e-14	0.726027
rs380390	1	193989310	6.19921e-07	43748	rs9291321	4	48177703	0.000250294	85719	5.37493e-08	4.44089e-16	0.746575
rs3775652	4	143627607	3.72719e-07	12147		4	95897615	0.300512	30140	5.38514e-08	3.01217e-11	0.684932
rs380390	1	193989310	6.19921e-07	43748	rs2176324	17	4150133	0.130037	72480	5.40054e-08	2.22045e-16	0.773973
rs724754	17	55655984	0.223262	1478	rs380390	1	193989310	6.19921e-07	43748	5.45532e-08	6.66134e-16	0.719178
rs380390	1	193989310	6.19921e-07	43748	rs3785484	17	55656955	0.223262	103028	5.45532e-08	6.66134e-16	0.726027
rs380390	1	193989310	6.19921e-07	43748	rs10500372	16	10092345	0.408608	81979	5.48179e-08	1.55431e-15	0.705479
rs10511422	3	125022069	1.88034e-05	6693	rs10492272	12	97767616	0.00025865	51958	5.48239e-08	1.4766e-14	0.732877
rs1477033	7	77708530	0.0266499	6887	rs380390	1	193989310	6.19921e-07	43748	5.49826e-08	2.66454e-15	0.726027
rs380390	1	193989310	6.19921e-07	43748	rs9319013	13	82422913	0.794978	48320	5.50483e-08	2.19824e-14	0.678082
rs380390	1	193989310	6.19921e-07	43748	rs826487	10	2398595	0.489469	53221	5.51209e-08	1.79856e-14	0.726027
rs380390	1	193989310	6.19921e-07	43748	rs10489911	1	61208426	0.25459	45944	5.51247e-08	6.66134e-16	0.760274
rs380390	1	193989310	6.19921e-07	43748	rs10493590	1	76216920	0.00320319	70542	5.57193e-08	1.13243e-14	0.732877
rs1329428	1	193991069	5.99221e-06	54108	rs1395064	18	5135389	0.119414	93468	5.57702e-08	1.22125e-15	0.767123
rs3020049	11	92740418	0.0440498	16395	rs380390	1	193989310	6.19921e-07	43748	5.61423e-08	2.26152e-13	0.69863
rs6967315	7	34393925	0.0556662	19270	rs380390	1	193989310	6.19921e-07	43748	5.61535e-08	9.99201e-16	0.705479
rs9324684	5	150617123	0.617731	29351	rs380390	1	193989310	6.19921e-07	43748	5.6196e-08	1.88738e-15	0.719178
rs380390	1	193989310	6.19921e-07	43748	rs200642	20	52628454	0.000368038	75300	5.66366e-08	3.33067e-16	0.732877
rs380390	1	193989310	6.19921e-07	43748	rs7146384	14	46187697	0.619223	65546	5.68625e-08	7.77156e-16	0.671233
rs380390	1	193989310	6.19921e-07	43748	rs4540890	12	89703962	0.0013496	46721	5.72678e-08	1.13243e-14	0.657534
rs380390	1	193989310	6.19921e-07	43748	rs10508666	10	24214341	0.012333	76020	5.74086e-08	3.16414e-14	0.732877
rs900012	11	116504087	0.409836	33427	rs10272438	7	32981051	9.66677e-06	33990	5.75969e-08	4.44089e-16	0.732877
rs1930022	9	27888800	2.37049e-06	69742	rs3913094	12	57197682	1.43822e-05	79207	5.81479e-08	1.2057e-13	0.719178
rs380390	1	193989310	6.19921e-07	43748	rs221580	6	99790829	0.000868627	61867	5.8239e-08	7.54952e-15	0.691781
rs10272438	7	32981051	9.66677e-06	33990	rs1463747	5	152942014	0.00122919	91482	5.83941e-08	4.76286e-14	0.712329
rs7665879	4	160525990	0.616821	89	rs380390	1	193989310	6.19921e-07	43748	5.85296e-08	2.22045e-16	0.726027
rs380390	1	193989310	6.19921e-07	43748	rs912304	14	23466298	0.00534125	56133	5.87314e-08	1.53322e-13	0.691781
rs10503830	8	28414455	0.308846	14893	rs1329428	1	193991069	5.99221e-06	54108	5.88415e-08	4.44089e-16	0.787671
rs3775650	4	143627318	3.95971e-05	15382	rs380390	1	193989310	6.19921e-07	43748	5.91387e-08	2.67564e-14	0.705479
rs380390	1	193989310	6.19921e-07	43748	rs10490631	2	118773584	0.00213638	81134	5.94663e-08	5.32907e-15	0.739726
rs380390	1	193989310	6.19921e-07	43748	rs709274	2	240543975	0.00437642	47271	5.95429e-08	4.44089e-16	0.767123
rs2570559	12	116699591	0.0566407	964	rs380390	1	193989310	6.19921e-07	43748	6.01986e-08	5.26246e-14	0.630137
rs10272438	7	32981051	9.66677e-06	33990	rs1363688	5	174590654	3.84498e-05	80178	6.02357e-08	7.77156e-16	0.712329
rs3775652	4	143627607	3.72719e-07	12147	rs10511202	3	104124110	0.0260323	35096	6.04617e-08	3.00759e-13	0.739726
rs2077411	2	14387184	0.309217	25312	rs380390	1	193989310	6.19921e-07	43748	6.04621e-08	7.93809e-14	0.739726
rs380390	1	193989310	6.19921e-07	43748	rs1595423	2	78303285	0.309217	87320	6.04621e-08	7.93809e-14	0.732877
rs380390	1	193989310	6.19921e-07	43748	rs10519180	15	60842623	0.000744934	65743	6.04707e-08	6.43929e-15	0.753425
rs380390	1	193989310	6.19921e-07	43748	rs10500807	11	14984345	0.221794	91594	6.06022e-08	4.66294e-15	0.726027
rs1145862	6	82435425	0.331238	4144	rs380390	1	193989310	6.19921e-07	43748	6.06891e-08	1.17684e-14	0.719178
rs380390	1	193989310	6.19921e-07	43748	rs1041626	10	85123280	0.0130764	101706	6.07102e-08	1.53877e-13	0.705479
rs380390	1	193989310	6.19921e-07	43748	rs10509659	10	94893395	0.852299	74506	6.12169e-08	2.66454e-15	0.732877
rs10272438	7	32981051	9.66677e-06	33990	rs2178381	7	143202080	0.00076737	63332	6.13685e-08	1.21569e-13	0.739726
rs380390	1	193989310	6.19921e-07	43748	rs666435	1	58119996	0.075816	48413	6.14289e-08	6.4615e-14	0.726027
rs380390	1	193989310	6.19921e-07	43748	rs3847729	12	57181138	0.0210318	82580	6.16673e-08	1.77636e-15	0.732877
rs10272438	7	32981051	9.66677e-06	33990	rs376068	16	79363910	0.111765	96183	6.16848e-08	4.44089e-16	0.767123
rs380390	1	193989310	6.19921e-07	43748	rs10517847	4	166934057	0.780823	73547	6.19813e-08	7.88258e-15	0.746575
rs380390	1	193989310	6.19921e-07	43748	rs1430405	11	4497125	0.199377	57504	6.20315e-08	7.32747e-15	0.760274
rs380390	1	193989310	6.19921e-07	43748	rs1363036	2	50222995	0.0603024	53649	6.20408e-08	1.4877e-14	0.726027
rs380390	1	193989310	6.19921e-07	43748	rs1548542	19	14886268	0.00438693	103194	6.25857e-08	1.83187e-14	0.609589
rs380390	1	193989310	6.19921e-07	43748	rs1930022	9	27888800	2.37049e-06	69742	6.28071e-08	5.15143e-14	0.732877
rs10489448	1	7671347	0.0182323	13452	rs380390	1	193989310	6.19921e-07	43748	6.32152e-08	1.02141e-14	0.760274
rs380390	1	193989310	6.19921e-07	43748	rs10503001	18	51224683	0.0182323	64002	6.32152e-08	1.02141e-14	0.760274
rs4551571	1	87036837	0.0422367	3639	rs380390	1	193989310	6.19921e-07	43748	6.34447e-08	7.77156e-16	0.767123
rs380390	1	193989310	6.19921e-07	43748	rs6063010	20	45911443	0.0790967	83916	6.3567e-08	3.83027e-14	0.657534
rs1930022	9	27888800	2.37049e-06	69742	rs3914244	12	57248164	1.70877e-05	88612	6.36316e-08	1.09357e-13	0.726027
rs380390	1	193989310	6.19921e-07	43748	rs8029355	15	48003037	0.148724	88813	6.41194e-08	2.26485e-14	0.739726
rs2178692	12	6706312	0.37706	784	rs380390	1	193989310	6.19921e-07	43748	6.43795e-08	7.77156e-16	0.780822
rs380390	1	193989310	6.19921e-07	43748	rs1831369	9	120691587	0.113989	96175	6.44173e-08	4.77396e-15	0.623288
rs380390	1	193989310	6.19921e-07	43748	rs1411270	9	120691463	0.113989	97257	6.44173e-08	4.77396e-15	0.705479
rs380390	1	193989310	6.19921e-07	43748	rs10498669	6	7590987	0.602155	60749	6.46409e-08	5.56222e-14	0.664384
rs1740752	10	38542777	4.00177e-05	19405	rs1930022	9	27888800	2.37049e-06	69742	6.52246e-08	1.90958e-14	0.746575
rs6967345	7	52897937	1.2394e-05	18917	rs10272438	7	32981051	9.66677e-06	33990	6.5324e-08	2.44249e-15	0.719178
rs380390	1	193989310	6.19921e-07	43748	rs1945111	11	111886496	0.0150815	97489	6.53987e-08	1.14353e-14	0.678082
rs380390	1	193989310	6.19921e-07	43748	rs949547	6	135324069	0.012501	101428	6.546e-08	1.09912e-14	0.739726
rs380390	1	193989310	6.19921e-07	43748	rs10513942	18	1467014	0.00248409	50113	6.61474e-08	2.25375e-14	0.684932
rs10505417	8	123069358	0.0309999	32672	rs380390	1	193989310	6.19921e-07	43748	6.62241e-08	1.72085e-14	0.732877
rs6594392	5	109023798	0.116997	42032	rs380390	1	193989310	6.19921e-07	43748	6.68446e-08	5.77316e-15	0.739726
rs10272438	7	32981051	9.66677e-06	33990	rs9328368	6	6499827	0.0723309	75576	6.70557e-08	2.10942e-15	0.746575
rs380390	1	193989310	6.19921e-07	43748	rs165440	3	55061963	0.0134327	81017	6.71578e-08	1.94289e-14	0.746575
rs10503865	8	30114064	0.42943	36386	rs380390	1	193989310	6.19921e-07	43748	6.72785e-08	1.60094e-13	0.712329
rs2113379	2	207554217	0.000402725	53255	rs7006908	8	67243829	0.000137934	89756	6.77027e-08	1.11022e-15	0.753425
rs4976402	5	136493576	0.01393	19093	rs380390	1	193989310	6.19921e-07	43748	6.77466e-08	5.55112e-15	0.705479
rs380390	1	193989310	6.19921e-07	43748	rs1054750	3	89442626	0.153247	78270	6.776e-08	5.55112e-16	0.760274
rs10514560	16	82550760	0.436513	23041	rs380390	1	193989310	6.19921e-07	43748	6.86738e-08	4.77396e-15	0.69863
rs3775652	4	143627607	3.72719e-07	12147	rs9918557	7	121104209	0.00329747	28729	6.88169e-08	5.96856e-13	0.726027
rs3775652	4	143627607	3.72719e-07	12147	rs10488056	7	121060423	0.00329747	28992	6.88169e-08	5.96856e-13	0.719178
rs4419569	5	103577457	0.0368186	20993	rs380390	1	193989310	6.19921e-07	43748	6.88791e-08	9.21485e-15	0.732877
rs380390	1	193989310	6.19921e-07	43748	rs7029826	9	77736661	0.852388	63938	6.90975e-08	4.69624e-14	0.691781
rs380390	1	193989310	6.19921e-07	43748	rs738361	22	43280444	0.0910324	83517	6.91723e-08	1.43219e-14	0.746575
rs10233470	7	20303317	0.024193	35782	rs380390	1	193989310	6.19921e-07	43748	6.93667e-08	7.77156e-16	0.732877
rs10494027	1	105085852	0.0309055	29938	rs380390	1	193989310	6.19921e-07	43748	6.94259e-08	2.95319e-14	0.732877
rs10272438	7	32981051	9.66677e-06	33990	rs7831835	8	110761991	0.0677325	77770	6.95053e-08	2.10942e-15	0.746575
rs380390	1	193989310	6.19921e-07	43748	rs1891932	1	162460249	0.0255372	46514	7.00517e-08	1.85407e-14	0.671233
rs271529	18	29030363	0.04971	42530	rs380390	1	193989310	6.19921e-07	43748	7.024e-08	5.41789e-14	0.719178
rs380390	1	193989310	6.19921e-07	43748	rs970896	2	50283519	0.121533	103476	7.04026e-08	2.06501e-14	0.760274
rs3775652	4	143627607	3.72719e-07	12147	rs10495199	1	219883595	0.00165429	56735	7.15148e-08	7.92699e-14	0.753425
rs198077	21	23347097	0.310143	43621	rs1394608	5	155764189	4.21437e-05	45918	7.17866e-08	8.32667e-15	0.719178
rs10490631	2	118773584	0.00213638	81134	rs7006908	8	67243829	0.000137934	89756	7.19811e-08	1.11022e-15	0.767123
rs10491405	5	162956831	0.187329	29638	rs380390	1	193989310	6.19921e-07	43748	7.20687e-08	1.60982e-13	0.712329
rs10485499	20	31958897	0.246213	10356	rs380390	1	193989310	6.19921e-07	43748	7.25251e-08	7.10543e-15	0.69863
rs254315	16	83536097	0.116145	14440	rs380390	1	193989310	6.19921e-07	43748	7.27354e-08	2.9976e-15	0.705479
rs6598991	1	82408560	0.000263719	56674	rs10511467	9	7363051	2.91445e-05	76784	7.2797e-08	2.40918e-14	0.746575
rs1329428	1	193991069	5.99221e-06	54108	rs997980	7	105512040	0.000834628	85083	7.28258e-08	5.55112e-16	0.773973
rs3775652	4	143627607	3.72719e-07	12147	rs9311682	3	58691176	0.00495569	64569	7.28709e-08	4.91729e-12	0.684932
rs10492272	12	97767616	0.00025865	51958	rs7842611	8	119723462	0.0330046	77383	7.29104e-08	7.66054e-15	0.760274
rs380390	1	193989310	6.19921e-07	43748	rs9322519	6	155728808	0.180389	51499	7.29887e-08	1.33227e-15	0.746575
rs380390	1	193989310	6.19921e-07	43748	rs1596610	3	78481778	0.0230008	64089	7.31041e-08	2.77556e-15	0.732877
rs6566938	18	53963919	0.500558	18704	rs380390	1	193989310	6.19921e-07	43748	7.31093e-08	2.87548e-14	0.712329
rs380390	1	193989310	6.19921e-07	43748	rs10519327	2	74084559	0.389418	53044	7.34842e-08	2.17604e-14	0.719178
rs380390	1	193989310	6.19921e-07	43748	rs3772020	2	7116887	0.0419587	55175	7.36023e-08	2.17604e-14	0.732877
rs9315895	13	40532566	0.0444399	17340	rs380390	1	193989310	6.19921e-07	43748	7.36591e-08	1.66533e-15	0.746575
rs380390	1	193989310	6.19921e-07	43748	rs10499490	7	16962642	0.81026	44574	7.40941e-08	5.00711e-14	0.705479
rs966978	3	87488331	0.00264653	57226	rs6104678	20	10929207	0.000211533	91583	7.41967e-08	2.88658e-15	0.753425
rs10272438	7	32981051	9.66677e-06	33990	rs4546363	5	93664169	0.00848784	59498	7.43478e-08	2.65343e-14	0.712329
rs380390	1	193989310	6.19921e-07	43748	rs2178381	7	143202080	0.00076737	63332	7.46868e-08	2.93099e-14	0.684932
rs1329428	1	193991069	5.99221e-06	54108	rs4920799	5	84690601	0.000200734	69201	7.51855e-08	1.9984e-15	0.691781
rs380390	1	193989310	6.19921e-07	43748	rs7006908	8	67243829	0.000137934	89756	7.53106e-08	9.99201e-16	0.773973
rs2248101	10	87970718	0.71926	39730	rs380390	1	193989310	6.19921e-07	43748	7.60058e-08	2.75335e-14	0.732877
rs7225762	17	67913685	0.518445	16943	rs380390	1	193989310	6.19921e-07	43748	7.60475e-08	2.37588e-14	0.760274
rs380390	1	193989310	6.19921e-07	43748	rs10504900	8	91748935	0.518445	52326	7.60475e-08	2.37588e-14	0.746575
rs380390	1	193989310	6.19921e-07	43748	rs10488868	4	105963814	0.146483	57294	7.60838e-08	5.55112e-15	0.760274
rs380390	1	193989310	6.19921e-07	43748	rs3770200	2	222502495	0.146483	76381	7.60838e-08	5.55112e-15	0.753425
rs3775652	4	143627607	3.72719e-07	12147	rs555174	21	19845364	0.000793021	53491	7.61258e-08	1.38445e-13	0.753425
rs10234219	7	145703593	0.0930554	34880	rs380390	1	193989310	6.19921e-07	43748	7.65631e-08	2.0095e-14	0.739726
rs6053291	20	5286760	0.000195683	42647	rs380390	1	193989310	6.19921e-07	43748	7.65913e-08	7.77156e-16	0.705479
rs380390	1	193989310	6.19921e-07	43748	rs10490572	2	179571526	0.0210333	77470	7.72501e-08	1.33227e-15	0.691781
rs6484249	11	26745983	0.01225	68239	rs10507949	13	83654135	6.79929e-05	92608	7.73117e-08	2.86438e-14	0.719178
rs380390	1	193989310	6.19921e-07	43748	rs10510932	3	65105089	0.280326	45059	7.73828e-08	3.55271e-15	0.739726
rs380390	1	193989310	6.19921e-07	43748	rs6879479	5	125745467	0.670171	97377	7.74544e-08	4.55191e-14	0.69863
rs9303474	17	63091410	0.00109316	23784	rs380390	1	193989310	6.19921e-07	43748	7.75707e-08	2.32037e-14	0.746575
rs576516	6	71564688	0.120014	19169	rs1329428	1	193991069	5.99221e-06	54108	7.76445e-08	6.55032e-15	0.732877
rs380390	1	193989310	6.19921e-07	43748	rs10492924	1	4863314	0.0227391	67390	7.77158e-08	1.31006e-14	0.726027
rs380390	1	193989310	6.19921e-07	43748	rs4778	5	112431884	0.000771638	91147	7.81183e-08	4.44089e-15	0.678082
rs1956328	14	46296818	0.0251647	11501	rs380390	1	193989310	6.19921e-07	43748	7.86643e-08	8.03801e-14	0.739726
rs930589	3	152865303	0.537277	40535	rs380390	1	193989310	6.19921e-07	43748	7.88721e-08	9.89542e-13	0.712329
rs380390	1	193989310	6.19921e-07	43748	rs2271942	3	152856331	0.537277	94805	7.88721e-08	9.89542e-13	0.705479
rs380390	1	193989310	6.19921e-07	43748	rs10500214	19	20914290	0.541452	87232	7.89921e-08	1.66533e-15	0.753425
rs1394608	5	155764189	4.21437e-05	45918	rs7480564	11	88313039	0.000434618	101907	7.9104e-08	2.75335e-14	0.705479
rs380390	1	193989310	6.19921e-07	43748	rs997896	13	28093908	0.632042	98559	7.95449e-08	5.90639e-14	0.712329
rs9294603	6	95160595	9.70268e-05	47428	rs1510134	4	144479341	0.000777812	82857	7.97416e-08	9.32587e-15	0.732877
rs380390	1	193989310	6.19921e-07	43748	rs2031566	13	69478870	0.0435091	65361	8.03117e-08	1.16573e-14	0.664384
rs380390	1	193989310	6.19921e-07	43748	rs1420626	12	14782776	0.165652	62638	8.06459e-08	1.55431e-15	0.691781
rs10511214	3	104687244	0.205046	32230	rs380390	1	193989310	6.19921e-07	43748	8.07756e-08	1.54099e-13	0.739726
rs10272438	7	32981051	9.66677e-06	33990	rs9296745	6	54179227	0.242753	57265	8.10836e-08	1.77636e-15	0.691781
rs380390	1	193989310	6.19921e-07	43748	rs988202	12	5331237	0.721133	72588	8.12471e-08	3.53051e-14	0.726027
rs1588526	14	82384365	0.350758	21744	rs380390	1	193989310	6.19921e-07	43748	8.12974e-08	3.94129e-14	0.726027
rs2167167	2	83917560	0.0117285	4936	rs380390	1	193989310	6.19921e-07	43748	8.13352e-08	4.66294e-15	0.712329
rs3775652	4	143627607	3.72719e-07	12147	rs10513950	18	64188459	0.0102007	25313	8.15032e-08	7.94687e-12	0.705479
rs3775652	4	143627607	3.72719e-07	12147	rs283917	3	17303513	0.0102007	43316	8.15032e-08	7.94687e-12	0.705479
rs3775652	4	143627607	3.72719e-07	12147	rs10489475	1	173787849	0.0102007	47723	8.15032e-08	7.94687e-12	0.712329
rs3775652	4	143627607	3.72719e-07	12147	rs7591386	2	35821149	0.0102007	97114	8.15032e-08	7.94687e-12	0.705479
rs10489581	1	182361133	0.00213872	14227	rs380390	1	193989310	6.19921e-07	43748	8.20671e-08	5.10703e-15	0.760274
rs10502376	18	8579765	0.00213872	22505	rs380390	1	193989310	6.19921e-07	43748	8.20671e-08	5.10703e-15	0.760274
rs380390	1	193989310	6.19921e-07	43748	rs1046592	1	182308942	0.00213872	65049	8.20671e-08	5.10703e-15	0.760274
rs380390	1	193989310	6.19921e-07	43748	rs12046095	1	182346551	0.00213872	68566	8.20671e-08	5.10703e-15	0.760274
rs7104698	11	36837874	0.000158929	38129	rs12046095	1	182346551	0.00213872	68566	8.21939e-08	3.9968e-13	0.69863
rs10501555	11	83574275	0.305393	28696	rs380390	1	193989310	6.19921e-07	43748	8.22333e-08	1.55431e-15	0.712329
rs10272438	7	32981051	9.66677e-06	33990	rs1871138	12	21604163	0.338478	102527	8.24122e-08	2.10942e-15	0.684932
rs10511203	3	104145273	0.00160493	28239	rs10272438	7	32981051	9.66677e-06	33990	8.24317e-08	1.22125e-15	0.787671
rs380390	1	193989310	6.19921e-07	43748	rs1357250	12	24308820	0.0632436	84680	8.24707e-08	3.10862e-15	0.773973
rs380390	1	193989310	6.19921e-07	43748	rs7551769	1	208935800	0.865003	103190	8.27036e-08	2.93099e-14	0.732877
rs380390	1	193989310	6.19921e-07	43748	rs4292478	5	84682390	0.00062973	94639	8.28512e-08	1.9984e-15	0.732877
rs380390	1	193989310	6.19921e-07	43748	rs3108932	4	110487397	0.0946304	53018	8.3062e-08	1.66533e-15	0.767123
rs380390	1	193989310	6.19921e-07	43748	rs10515976	18	53963240	0.42816	95097	8.31205e-08	3.09752e-14	0.705479
rs10508035	13	96488800	0.000629355	45255	rs10507949	13	83654135	6.79929e-05	92608	8.31681e-08	1.51879e-13	0.712329
rs7000510	8	80859664	0.147498	42046	rs380390	1	193989310	6.19921e-07	43748	8.33064e-08	4.44089e-15	0.712329
rs380390	1	193989310	6.19921e-07	43748	rs4894367	3	139940469	0.00163349	76919	8.39286e-08	9.86988e-14	0.705479
rs380390	1	193989310	6.19921e-07	43748	rs324582	7	136066649	0.0251149	91425	8.39353e-08	1.32117e-14	0.739726
rs10272438	7	32981051	9.66677e-06	33990	rs10503079	18	59061335	0.50954	57162	8.39977e-08	6.66134e-16	0.773973
rs380390	1	193989310	6.19921e-07	43748	rs965358	1	156357141	0.138214	52013	8.40167e-08	3.64153e-14	0.739726
rs10505818	12	18264686	0.04971	41982	rs380390	1	193989310	6.19921e-07	43748	8.42658e-08	9.76996e-15	0.753425
rs380390	1	193989310	6.19921e-07	43748	rs1286219	1	115043155	0.285675	45086	8.4868e-08	3.31568e-12	0.712329
rs1879056	4	111794424	0.203126	15284	rs380390	1	193989310	6.19921e-07	43748	8.48979e-08	2.94209e-14	0.684932
rs380390	1	193989310	6.19921e-07	43748	rs3817287	10	123760974	0.0757974	66399	8.5032e-08	2.35922e-13	0.726027
rs10514079	18	69420174	0.391788	23111	rs380390	1	193989310	6.19921e-07	43748	8.56617e-08	6.77236e-15	0.753425
rs1329428	1	193991069	5.99221e-06	54108	rs10511467	9	7363051	2.91445e-05	76784	8.58738e-08	3.66374e-15	0.773973
rs195216	1	115022422	0.588613	30393	rs380390	1	193989310	6.19921e-07	43748	8.59596e-08	5.92193e-13	0.691781
rs9303277	17	38351432	0.112421	25410	rs380390	1	193989310	6.19921e-07	43748	8.64118e-08	1.88405e-13	0.657534
rs380390	1	193989310	6.19921e-07	43748	rs2174218	15	83354424	0.636553	65166	8.64696e-08	7.21645e-15	0.671233
rs718387	21	36048473	0.82157	660	rs380390	1	193989310	6.19921e-07	43748	8.65021e-08	1.0858e-13	0.712329
rs380390	1	193989310	6.19921e-07	43748	rs5748307	22	17940286	0.787433	65214	8.65579e-08	2.40918e-14	0.712329
rs7104698	11	36837874	0.000158929	38129	rs7006908	8	67243829	0.000137934	89756	8.65946e-08	3.93019e-14	0.746575
rs380390	1	193989310	6.19921e-07	43748	rs2218863	12	40366615	0.397341	89323	8.68164e-08	4.86389e-13	0.69863
rs3775652	4	143627607	3.72719e-07	12147	rs10508035	13	96488800	0.000629355	45255	8.70636e-08	3.62044e-13	0.684932
rs380390	1	193989310	6.19921e-07	43748	rs725695	5	167681724	0.129796	53856	8.70949e-08	2.44249e-15	0.726027
rs10492272	12	97767616	0.00025865	51958	rs6104678	20	10929207	0.000211533	91583	8.72672e-08	2.22045e-15	0.726027
rs9287109	1	198565948	0.000353549	8780	rs1329428	1	193991069	5.99221e-06	54108	8.79235e-08	1.76748e-13	0.746575
rs2690827	7	113544081	0.865244	34280	rs962848	11	44168468	0.000992792	101552	8.83469e-08	4.4198e-13	0.657534
rs10496141	2	67237792	0.587038	12368	rs10272438	7	32981051	9.66677e-06	33990	8.83771e-08	4.44089e-15	0.705479
rs380390	1	193989310	6.19921e-07	43748	rs9322521	6	155730610	0.0910064	70445	8.84348e-08	2.55351e-15	0.739726
rs380390	1	193989310	6.19921e-07	43748	rs10489290	1	169462779	0.0513552	47861	8.84929e-08	1.34337e-14	0.657534
rs380390	1	193989310	6.19921e-07	43748	rs10489292	1	169457481	0.0513552	82598	8.84929e-08	1.34337e-14	0.671233
rs9316592	13	51242924	0.0707018	14086	rs1740752	10	38542777	4.00177e-05	19405	8.86607e-08	1.9984e-14	0.705479
rs1740752	10	38542777	4.00177e-05	19405	rs1363688	5	174590654	3.84498e-05	80178	8.87783e-08	7.21645e-15	0.732877
rs380390	1	193989310	6.19921e-07	43748	rs7787173	7	130873383	0.000614016	75467	8.88035e-08	2.0095e-14	0.719178
rs380390	1	193989310	6.19921e-07	43748	rs10484986	6	54525366	0.884082	51116	8.90801e-08	1.11022e-15	0.712329
rs2172520	12	90972905	0.00975334	3608	rs380390	1	193989310	6.19921e-07	43748	8.9113e-08	1.35447e-14	0.719178
rs7785767	7	14486171	0.572292	17597	rs380390	1	193989310	6.19921e-07	43748	8.92865e-08	2.22045e-16	0.746575
rs380390	1	193989310	6.19921e-07	43748	rs9639213	7	14485184	0.572292	55410	8.92865e-08	2.22045e-16	0.739726
rs380390	1	193989310	6.19921e-07	43748	rs4797775	18	13440974	0.0153701	83534	8.94382e-08	4.44089e-16	0.760274
rs3775652	4	143627607	3.72719e-07	12147	rs1503420	11	121103549	0.452743	25419	8.96107e-08	6.20478e-11	0.684932
rs10272438	7	32981051	9.66677e-06	33990	rs10511467	9	7363051	2.91445e-05	76784	8.96733e-08	3.21965e-15	0.739726
rs380390	1	193989310	6.19921e-07	43748	rs10512413	9	128944920	0.000211141	60240	8.97015e-08	2.43139e-14	0.69863
rs6693481	1	200943828	0.00116029	33451	rs380390	1	193989310	6.19921e-07	43748	8.98038e-08	5.55112e-16	0.773973
rs6555496	5	845100	0.276913	41516	rs380390	1	193989310	6.19921e-07	43748	9.00933e-08	1.05471e-14	0.746575
rs3775652	4	143627607	3.72719e-07	12147	rs713392	7	110683865	0.00153103	75085	9.02153e-08	5.38458e-14	0.760274
rs711272	6	91606331	0.0847826	29374	rs380390	1	193989310	6.19921e-07	43748	9.02325e-08	2.88658e-15	0.726027
rs380390	1	193989310	6.19921e-07	43748	rs7736638	5	124618366	0.0571749	72971	9.03469e-08	7.88258e-15	0.739726
rs4764121	12	14783072	0.13359	10154	rs380390	1	193989310	6.19921e-07	43748	9.04852e-08	1.66533e-15	0.719178
rs10492272	12	97767616	0.00025865	51958	rs6774289	3	137035014	0.00741017	55520	9.07594e-08	2.32037e-14	0.753425
rs1013704	10	62042021	0.027066	35165	rs380390	1	193989310	6.19921e-07	43748	9.08128e-08	3.37508e-14	0.739726
rs380390	1	193989310	6.19921e-07	43748	rs2884567	10	20505572	0.546715	55513	9.08998e-08	5.17364e-14	0.650685
rs380390	1	193989310	6.19921e-07	43748	rs13184319	5	29486909	0.0187334	48385	9.16251e-08	2.44249e-15	0.705479
rs2222499	7	78973887	0.817077	34129	rs1363688	5	174590654	3.84498e-05	80178	9.18217e-08	1.08802e-14	0.691781
rs380390	1	193989310	6.19921e-07	43748	rs851877	6	67060477	0.0217073	50424	9.20647e-08	3.36398e-14	0.732877
rs380390	1	193989310	6.19921e-07	43748	rs6101183	20	60277370	0.288377	45071	9.23452e-08	9.99201e-16	0.69863
rs10498809	6	55841229	0.0080633	32454	rs380390	1	193989310	6.19921e-07	43748	9.26355e-08	5.88418e-15	0.726027
rs1329428	1	193991069	5.99221e-06	54108	rs4894367	3	139940469	0.00163349	76919	9.26627e-08	1.80966e-14	0.719178
rs9722	21	46875441	0.00853114	29282	rs2607693	8	2208946	4.29335e-05	61887	9.31951e-08	1.07336e-12	0.732877
rs380390	1	193989310	6.19921e-07	43748	rs10518133	4	76409100	0.0127215	96038	9.35293e-08	5.16254e-14	0.739726
rs6053291	20	5286760	0.000195683	42647	rs1329428	1	193991069	5.99221e-06	54108	9.38594e-08	5.21805e-15	0.739726
rs380390	1	193989310	6.19921e-07	43748	rs1355843	15	95475003	0.136807	94576	9.42049e-08	5.66214e-15	0.705479
rs10505691	8	139021214	0.0756172	31180	rs380390	1	193989310	6.19921e-07	43748	9.42383e-08	7.91589e-14	0.712329
rs2178381	7	143202080	0.00076737	63332	rs1363688	5	174590654	3.84498e-05	80178	9.43131e-08	5.68434e-14	0.753425
rs3775652	4	143627607	3.72719e-07	12147	rs727454	18	52194106	0.000231846	96822	9.46285e-08	5.59552e-14	0.746575
rs380390	1	193989310	6.19921e-07	43748	rs1336952	6	96395906	0.0158123	67743	9.48078e-08	2.33147e-14	0.746575
rs2178381	7	143202080	0.00076737	63332	rs10511467	9	7363051	2.91445e-05	76784	9.49853e-08	4.89608e-14	0.719178
rs380390	1	193989310	6.19921e-07	43748	rs9303743	18	11702839	0.170599	86115	9.55036e-08	2.70894e-14	0.664384
rs10498468	14	53075662	0.00413527	868	rs1329428	1	193991069	5.99221e-06	54108	9.55803e-08	3.07532e-14	0.664384
rs273571	11	30876245	0.0105295	5230	rs380390	1	193989310	6.19921e-07	43748	9.5599e-08	5.55112e-16	0.726027
rs380390	1	193989310	6.19921e-07	43748	rs1876697	17	52168372	0.0246376	98693	9.56977e-08	5.9952e-15	0.726027
rs280302	6	50669342	0.00153861	16332	rs380390	1	193989310	6.19921e-07	43748	9.56979e-08	3.34177e-14	0.678082
rs1570607	13	36103325	8.60598e-05	12244	rs7104698	11	36837874	0.000158929	38129	9.58076e-08	1.53211e-14	0.739726
rs380390	1	193989310	6.19921e-07	43748	rs10505772	12	13262778	0.0727959	46576	9.68383e-08	5.25135e-14	0.712329
rs1740752	10	38542777	4.00177e-05	19405	rs10492272	12	97767616	0.00025865	51958	9.70479e-08	7.77156e-16	0.773973
rs1363688	5	174590654	3.84498e-05	80178	rs10514175	5	79460304	8.52359e-05	102097	9.71924e-08	1.21014e-14	0.719178
rs1878232	3	80689037	0.0184693	23766	rs380390	1	193989310	6.19921e-07	43748	9.76096e-08	3.21965e-15	0.684932
rs380390	1	193989310	6.19921e-07	43748	rs979264	5	93720438	0.0428804	88933	9.76662e-08	8.88178e-16	0.732877
rs9309073	2	41942823	0.243557	23373	rs380390	1	193989310	6.19921e-07	43748	9.77177e-08	3.33067e-16	0.767123
rs380390	1	193989310	6.19921e-07	43748	rs2877967	4	178403492	0.243557	56802	9.77177e-08	3.33067e-16	0.767123
rs380390	1	193989310	6.19921e-07	43748		15	31362384	0.312833	78523	9.82872e-08	5.63993e-14	0.739726
rs380390	1	193989310	6.19921e-07	43748	rs2077683	5	65663334	0.119988	46543	9.85717e-08	8.88178e-16	0.773973
rs380390	1	193989310	6.19921e-07	43748	rs9300973	13	103227533	0.119988	72298	9.85717e-08	8.88178e-16	0.760274
rs3775652	4	143627607	3.72719e-07	12147	rs2178381	7	143202080	0.00076737	63332	9.86519e-08	8.15681e-13	0.684932
rs380390	1	193989310	6.19921e-07	43748	rs346510	4	87294776	0.622075	73842	9.86711e-08	3.88578e-15	0.746575
rs380390	1	193989310	6.19921e-07	43748	rs1440714	11	15798132	0.510531	95388	9.87197e-08	1.28453e-13	0.684932
rs380390	1	193989310	6.19921e-07	43748	rs10506373	12	57208539	0.0314425	54946	9.98588e-08	4.55191e-15	0.691781

## Sheet: S-3
SNP1					SNP2					SNP3					Score of SNP combination
SNP NAME	chromosome	position	p-value	index in AMD	SNP NAME	chromosome	position	p-value	index in AMD	SNP NAME	chromosome	position	p-value	index in AMD	SNP1-SNP3 combination p-value FROM G-test	SNP1-SNP3 combination p-value FROM chi-square	prediction accuracy of features (SNP1-SNP3 combination) using SVM (10-fold cross validation, polynomial kernel function)
rs380390	1	193989310	6.19921e-07	43748	rs2421596	2	117308217	0.0976594	46027	rs555174	21	19845364	0.000793021	53491	1.22302e-12	0	0.821918
rs3915771	5	13536707	0.000771569	23815	rs1360333	1	150034573	0.0913109	33225	rs380390	1	193989310	6.19921e-07	43748	3.03579e-12	0	0.746575
rs3915771	5	13536707	0.000771569	23815	rs380390	1	193989310	6.19921e-07	43748	rs2377257	3	186118624	0.880958	57026	5.65037e-12	0	0.767123
rs10515262	5	97361080	0.00191259	59073	rs10501439	11	78812154	0.00016	71965	rs1363688	5	174590654	3.84498e-05	80178	7.5594e-12	0	0.773973
rs1360333	1	150034573	0.0913109	33225	rs380390	1	193989310	6.19921e-07	43748	rs1943581	18	26596443	0.276913	49423	7.99039e-12	0	0.746575
rs417637	17	15426578	0.00220243	19983	rs10272438	7	32981051	9.66677e-06	33990	rs1363688	5	174590654	3.84498e-05	80178	8.34166e-12	0	0.767123
rs10272438	7	32981051	9.66677e-06	33990	rs10512413	9	128944920	0.000211141	60240	rs1510134	4	144479341	0.000777812	82857	8.60467e-12	0	0.80137
rs380390	1	193989310	6.19921e-07	43748	rs1943581	18	26596443	0.276913	49423	rs2377257	3	186118624	0.880958	57026	9.70546e-12	0	0.705479
rs380390	1	193989310	6.19921e-07	43748	rs1938923	11	86078078	0.249419	50067	rs1363688	5	174590654	3.84498e-05	80178	1.02826e-11	0	0.808219
rs10490169	2	51090153	0.00978664	19776	rs1943581	18	26596443	0.276913	49423	rs1329428	1	193991069	5.99221e-06	54108	1.08606e-11	0	0.828767
rs380390	1	193989310	6.19921e-07	43748	rs10507534	13	43624220	0.806286	50608	rs1363688	5	174590654	3.84498e-05	80178	1.11392e-11	0	0.808219
rs380390	1	193989310	6.19921e-07	43748	rs1366989	1	233922933	0.0177978	52769	rs1363688	5	174590654	3.84498e-05	80178	1.13739e-11	0	0.815068
rs10492420	13	106998308	0.447082	40768	rs380390	1	193989310	6.19921e-07	43748	rs1363688	5	174590654	3.84498e-05	80178	1.16465e-11	0	0.787671
	8	17827826	0.0542446	15859	rs1394608	5	155764189	4.21437e-05	45918	rs10511467	9	7363051	2.91445e-05	76784	1.18089e-11	0	0.787671
rs380390	1	193989310	6.19921e-07	43748	rs2284246	7	38228454	0.260026	60447	rs1363688	5	174590654	3.84498e-05	80178	1.20556e-11	0	0.808219
rs3915771	5	13536707	0.000771569	23815	rs380390	1	193989310	6.19921e-07	43748	rs1943581	18	26596443	0.276913	49423	1.26403e-11	0	0.753425
rs380390	1	193989310	6.19921e-07	43748	rs979796	9	106292712	0.114183	60769	rs1363688	5	174590654	3.84498e-05	80178	1.32911e-11	0	0.80137
rs380390	1	193989310	6.19921e-07	43748	rs10508751	10	30258004	0.114183	74419	rs1363688	5	174590654	3.84498e-05	80178	1.32911e-11	0	0.767123
rs380390	1	193989310	6.19921e-07	43748	rs1363688	5	174590654	3.84498e-05	80178	rs10508748	10	30261356	0.114183	86149	1.32911e-11	0	0.80137
rs380390	1	193989310	6.19921e-07	43748	rs1943581	18	26596443	0.276913	49423	rs3913094	12	57197682	1.43822e-05	79207	1.55659e-11	0	0.821918
rs380390	1	193989310	6.19921e-07	43748	rs10492924	1	4863314	0.0227391	67390	rs1363688	5	174590654	3.84498e-05	80178	1.61123e-11	0	0.780822
rs2113515	2	118493934	0.663638	35407	rs1329428	1	193991069	5.99221e-06	54108	rs1363688	5	174590654	3.84498e-05	80178	1.98221e-11	0	0.732877
rs2222499	7	78973887	0.817077	34129	rs380390	1	193989310	6.19921e-07	43748	rs1363688	5	174590654	3.84498e-05	80178	2.00084e-11	0	0.767123
rs380390	1	193989310	6.19921e-07	43748	rs490671	1	58119520	0.075816	51026	rs1510134	4	144479341	0.000777812	82857	2.13376e-11	0	0.712329
rs380390	1	193989310	6.19921e-07	43748	rs1363688	5	174590654	3.84498e-05	80178	rs1508032	15	51089289	0.0171313	98342	2.15995e-11	0	0.794521
rs380390	1	193989310	6.19921e-07	43748	rs1363688	5	174590654	3.84498e-05	80178	rs10501145	11	36109385	0.01225	95189	2.24881e-11	0	0.808219
rs380390	1	193989310	6.19921e-07	43748	rs782205	1	72325994	0.126447	51338	rs1363688	5	174590654	3.84498e-05	80178	2.29785e-11	0	0.780822
rs1484015	8	110763647	0.157025	5095	rs10500806	11	14934304	0.0064058	6979	rs10272438	7	32981051	9.66677e-06	33990	2.30335e-11	0	0.760274
rs380390	1	193989310	6.19921e-07	43748	rs10501442	11	78855719	0.00905174	50128	rs1742923	6	6186007	0.00810043	84894	2.41431e-11	0	0.753425
rs1329428	1	193991069	5.99221e-06	54108	rs1938044	10	24197279	0.445906	69601	rs4894367	3	139940469	0.00163349	76919	2.42473e-11	0	0.815068
rs2221083	1	76643955	0.511299	31503	rs380390	1	193989310	6.19921e-07	43748	rs1363688	5	174590654	3.84498e-05	80178	2.55472e-11	0	0.794521
rs380390	1	193989310	6.19921e-07	43748	rs10515458	5	132746211	0.670858	49293	rs1363688	5	174590654	3.84498e-05	80178	2.75997e-11	0	0.828767
rs380390	1	193989310	6.19921e-07	43748	rs1363688	5	174590654	3.84498e-05	80178	rs1599073	2	126147176	0.889369	94837	2.84065e-11	0	0.794521
rs380390	1	193989310	6.19921e-07	43748	rs311684	6	74121682	0.114183	49771	rs1363688	5	174590654	3.84498e-05	80178	2.96655e-11	0	0.80137
rs10512414	9	129611452	0.0342713	21022	rs380390	1	193989310	6.19921e-07	43748	rs1363688	5	174590654	3.84498e-05	80178	3.05141e-11	0	0.787671
rs2113515	2	118493934	0.663638	35407	rs1329428	1	193991069	5.99221e-06	54108	rs10488386	7	130317077	0.0197882	86692	3.28506e-11	0	0.780822
rs380390	1	193989310	6.19921e-07	43748	rs1363688	5	174590654	3.84498e-05	80178	rs10502202	11	114862142	0.0420668	85635	3.33736e-11	0	0.815068
rs417637	17	15426578	0.00220243	19983	rs10272438	7	32981051	9.66677e-06	33990	rs10512413	9	128944920	0.000211141	60240	3.68737e-11	0	0.794521
rs380390	1	193989310	6.19921e-07	43748	rs555174	21	19845364	0.000793021	53491	rs10235374	7	53664741	0.00305313	67534	3.74419e-11	0	0.746575
rs380390	1	193989310	6.19921e-07	43748	rs1363688	5	174590654	3.84498e-05	80178	rs10257186	7	81391550	0.0221043	91621	3.85857e-11	0	0.753425
rs11199254	10	121708076	0.672424	31207	rs380390	1	193989310	6.19921e-07	43748	rs1363688	5	174590654	3.84498e-05	80178	4.01443e-11	0	0.780822
rs1971579	1	194175440	0.0011653	34601	rs1943581	18	26596443	0.276913	49423	rs1329428	1	193991069	5.99221e-06	54108	4.10917e-11	0	0.732877
rs380390	1	193989310	6.19921e-07	43748	rs1363688	5	174590654	3.84498e-05	80178	rs722711	3	162941342	0.316035	92883	4.14114e-11	0	0.787671
rs380390	1	193989310	6.19921e-07	43748	rs10493882	1	95768729	0.754641	49534	rs1363688	5	174590654	3.84498e-05	80178	4.20565e-11	0	0.753425
rs6755697	2	125132069	0.790318	29120	rs380390	1	193989310	6.19921e-07	43748	rs1363688	5	174590654	3.84498e-05	80178	4.49173e-11	0	0.794521
rs10488371	8	272252	0.000830137	8541	rs10494931	1	208267119	0.0131838	13829	rs10272438	7	32981051	9.66677e-06	33990	4.7385e-11	0	0.794521
rs10272438	7	32981051	9.66677e-06	33990	rs380390	1	193989310	6.19921e-07	43748	rs1112443	13	83132803	0.0936623	63243	4.84521e-11	0	0.773973
rs380390	1	193989310	6.19921e-07	43748	rs10485169	6	88891218	0.0806778	69893	rs1363688	5	174590654	3.84498e-05	80178	4.95738e-11	0	0.828767
rs380390	1	193989310	6.19921e-07	43748	rs10497879	2	205177968	0.279679	56753	rs1363688	5	174590654	3.84498e-05	80178	4.96853e-11	0	0.808219
rs1394608	5	155764189	4.21437e-05	45918	rs1329428	1	193991069	5.99221e-06	54108	rs10511467	9	7363051	2.91445e-05	76784	5.04583e-11	0	0.739726
rs10495719	2	21924081	0.00769564	12403	rs380390	1	193989310	6.19921e-07	43748	rs1363688	5	174590654	3.84498e-05	80178	5.10085e-11	0	0.767123
rs380390	1	193989310	6.19921e-07	43748	rs7210942	17	52291593	0.806286	48812	rs1363688	5	174590654	3.84498e-05	80178	5.14135e-11	0	0.773973
	18	33933929	0.429242	6048	rs380390	1	193989310	6.19921e-07	43748	rs1363688	5	174590654	3.84498e-05	80178	5.21522e-11	0	0.808219
rs380390	1	193989310	6.19921e-07	43748	rs947528	6	113378693	0.429242	67594	rs1363688	5	174590654	3.84498e-05	80178	5.21522e-11	0	0.80137
rs380390	1	193989310	6.19921e-07	43748	rs1363688	5	174590654	3.84498e-05	80178	rs723827	5	116122014	0.429242	80513	5.21522e-11	0	0.794521
rs10512174	9	84343693	0.000194157	10645	rs1329428	1	193991069	5.99221e-06	54108	rs2178381	7	143202080	0.00076737	63332	5.61488e-11	0	0.767123
rs10504427	8	69553856	0.401595	1466	rs10272438	7	32981051	9.66677e-06	33990	rs713392	7	110683865	0.00153103	75085	5.63819e-11	0	0.80137
rs10272438	7	32981051	9.66677e-06	33990	rs1852556	2	132305797	0.00587494	63007	rs713392	7	110683865	0.00153103	75085	5.68916e-11	0	0.815068
rs417637	17	15426578	0.00220243	19983	rs10272438	7	32981051	9.66677e-06	33990	rs1510134	4	144479341	0.000777812	82857	5.94532e-11	0	0.739726
rs380390	1	193989310	6.19921e-07	43748	rs1742923	6	6186007	0.00810043	84894	rs2833143	21	31172121	0.15522	89264	5.95817e-11	0	0.815068
rs417637	17	15426578	0.00220243	19983	rs10272438	7	32981051	9.66677e-06	33990	rs10518080	4	72351011	0.0251149	62940	5.98405e-11	0	0.767123
rs380390	1	193989310	6.19921e-07	43748	rs719675	7	28784203	0.0201857	60434	rs1363688	5	174590654	3.84498e-05	80178	6.01592e-11	0	0.760274
rs380390	1	193989310	6.19921e-07	43748	rs1363688	5	174590654	3.84498e-05	80178	rs3870365	6	153457923	0.00632154	85347	6.22707e-11	0	0.794521
rs380390	1	193989310	6.19921e-07	43748	rs555174	21	19845364	0.000793021	53491	rs10512937	5	50945705	0.00252437	77802	6.34101e-11	0	0.828767
rs380390	1	193989310	6.19921e-07	43748	rs1363688	5	174590654	3.84498e-05	80178	rs7794414	7	41755944	0.456345	101368	6.35008e-11	0	0.746575
rs380390	1	193989310	6.19921e-07	43748	rs1805882	8	90988918	0.245112	65163	rs1363688	5	174590654	3.84498e-05	80178	6.35036e-11	0	0.780822
rs380390	1	193989310	6.19921e-07	43748	rs1363688	5	174590654	3.84498e-05	80178	rs1242987	10	9227430	0.1061	84873	6.42699e-11	0	0.753425
rs1399592	21	37974258	0.855361	5944	rs380390	1	193989310	6.19921e-07	43748	rs555174	21	19845364	0.000793021	53491	6.43412e-11	0	0.760274
rs6898229	5	94732994	0.160642	1715	rs380390	1	193989310	6.19921e-07	43748	rs1363688	5	174590654	3.84498e-05	80178	6.55739e-11	0	0.787671
rs3775652	4	143627607	3.72719e-07	12147	rs380390	1	193989310	6.19921e-07	43748	rs1943581	18	26596443	0.276913	49423	6.65853e-11	0	0.684932
rs10489581	1	182361133	0.00213872	14227	rs1540988	10	4025155	0.00435754	37119	rs7104698	11	36837874	0.000158929	38129	6.73981e-11	0	0.643836
rs380390	1	193989310	6.19921e-07	43748	rs1943581	18	26596443	0.276913	49423	rs724211	12	70321877	0.00396566	90937	6.85387e-11	0	0.732877
rs1038704	5	160531982	0.00698083	13132	rs380390	1	193989310	6.19921e-07	43748	rs555174	21	19845364	0.000793021	53491	7.02463e-11	0	0.739726
rs7931112	11	90707916	0.481839	43429	rs380390	1	193989310	6.19921e-07	43748	rs1363688	5	174590654	3.84498e-05	80178	7.03008e-11	0	0.808219
rs380390	1	193989310	6.19921e-07	43748	rs10497344	2	169934133	0.114183	43785	rs1363688	5	174590654	3.84498e-05	80178	7.49816e-11	0	0.794521
rs380390	1	193989310	6.19921e-07	43748	rs2250401	2	36472606	0.114183	60040	rs1363688	5	174590654	3.84498e-05	80178	7.49816e-11	0	0.794521
rs380390	1	193989310	6.19921e-07	43748	rs1363688	5	174590654	3.84498e-05	80178	rs12411335	10	54531410	0.164588	90435	7.49995e-11	0	0.815068
rs380390	1	193989310	6.19921e-07	43748	rs892514	2	199107813	0.73084	59762	rs1363688	5	174590654	3.84498e-05	80178	7.88628e-11	0	0.808219
rs380390	1	193989310	6.19921e-07	43748	rs555174	21	19845364	0.000793021	53491	rs1742923	6	6186007	0.00810043	84894	7.97185e-11	0	0.80137
rs10489705	1	182832820	0.356412	33361	rs380390	1	193989310	6.19921e-07	43748	rs1363688	5	174590654	3.84498e-05	80178	8.13895e-11	0	0.767123
rs380390	1	193989310	6.19921e-07	43748	rs2881208	2	200340151	0.260026	45044	rs1363688	5	174590654	3.84498e-05	80178	8.14303e-11	0	0.80137
rs380390	1	193989310	6.19921e-07	43748	rs1363688	5	174590654	3.84498e-05	80178	rs6689622	1	82493434	0.0665379	89709	8.21462e-11	0	0.787671
rs380390	1	193989310	6.19921e-07	43748	rs7350507	11	116859258	0.705326	75430	rs1363688	5	174590654	3.84498e-05	80178	8.37764e-11	0	0.80137
rs380390	1	193989310	6.19921e-07	43748	rs1424482	9	71020676	0.200929	49953	rs8034843	15	55297365	0.00418674	51711	8.47376e-11	0	0.773973
rs10489698	1	181954873	0.357238	18265	rs380390	1	193989310	6.19921e-07	43748	rs1363688	5	174590654	3.84498e-05	80178	8.49268e-11	0	0.80137
rs9286760	1	219975973	0.00344469	1006	rs6737535	2	75629162	0.324366	44599	rs1329428	1	193991069	5.99221e-06	54108	8.53034e-11	0	0.671233
rs380390	1	193989310	6.19921e-07	43748	rs1363688	5	174590654	3.84498e-05	80178	rs479919	5	29082840	0.447082	101574	8.64161e-11	0	0.794521
rs380390	1	193989310	6.19921e-07	43748	rs10515262	5	97361080	0.00191259	59073	rs1510134	4	144479341	0.000777812	82857	8.68015e-11	0	0.684932
rs380390	1	193989310	6.19921e-07	43748	rs10516905	4	93611264	0.489469	50351	rs1363688	5	174590654	3.84498e-05	80178	8.68552e-11	0	0.815068
rs380390	1	193989310	6.19921e-07	43748	rs1363688	5	174590654	3.84498e-05	80178	rs271491	18	28993550	0.160642	100649	8.69271e-11	0	0.808219
rs858542	1	164655159	0.806286	32940	rs380390	1	193989310	6.19921e-07	43748	rs1363688	5	174590654	3.84498e-05	80178	8.72207e-11	0	0.780822
rs380390	1	193989310	6.19921e-07	43748	rs1930705	9	116124990	0.72653	50107	rs1363688	5	174590654	3.84498e-05	80178	8.76583e-11	0	0.808219
rs3775652	4	143627607	3.72719e-07	12147	rs7104698	11	36837874	0.000158929	38129	rs1118059	9	114665319	0.300512	65356	8.98406e-11	0	0.719178
rs9328536	9	130190430	0.00334403	31604	rs1394608	5	155764189	4.21437e-05	45918	rs1329428	1	193991069	5.99221e-06	54108	9.14259e-11	0	0.678082
rs3915771	5	13536707	0.000771569	23815	rs380390	1	193989310	6.19921e-07	43748	rs2178381	7	143202080	0.00076737	63332	9.40112e-11	0	0.794521
rs10272438	7	32981051	9.66677e-06	33990	rs380390	1	193989310	6.19921e-07	43748	rs1730454	12	46021767	0.0498519	52928	9.44296e-11	0	0.787671
rs1146105	12	61977507	0.00373514	5104	rs10508731	10	28446794	0.000442413	51222	rs1329428	1	193991069	5.99221e-06	54108	9.45165e-11	0	0.787671
rs1329428	1	193991069	5.99221e-06	54108	rs4894367	3	139940469	0.00163349	76919	rs1510134	4	144479341	0.000777812	82857	9.56419e-11	0	0.808219
rs1510788	4	29149047	0.490009	8660	rs380390	1	193989310	6.19921e-07	43748	rs1742923	6	6186007	0.00810043	84894	9.67421e-11	0	0.794521
rs10272438	7	32981051	9.66677e-06	33990	rs2607693	8	2208946	4.29335e-05	61887	rs10485193	6	117365317	0.00418674	82486	1.01167e-10	0	0.773973
rs2342614	8	40338357	0.875471	35450	rs380390	1	193989310	6.19921e-07	43748	rs1363688	5	174590654	3.84498e-05	80178	1.01422e-10	0	0.821918
rs225694	6	142507712	0.429242	14059	rs9328536	9	130190430	0.00334403	31604	rs1329428	1	193991069	5.99221e-06	54108	1.01875e-10	0	0.760274
rs380390	1	193989310	6.19921e-07	43748	rs4894367	3	139940469	0.00163349	76919	rs1510134	4	144479341	0.000777812	82857	1.02494e-10	0	0.684932
rs347996	5	166049912	0.811206	27386	rs380390	1	193989310	6.19921e-07	43748	rs1363688	5	174590654	3.84498e-05	80178	1.04287e-10	0	0.80137
rs380390	1	193989310	6.19921e-07	43748	rs1363688	5	174590654	3.84498e-05	80178	rs2826129	21	20589180	0.812541	86495	1.04453e-10	0	0.787671
rs380390	1	193989310	6.19921e-07	43748	rs2257158	18	66228329	0.764606	58741	rs1363688	5	174590654	3.84498e-05	80178	1.05662e-10	0	0.780822
rs10506220	12	41593672	0.0596773	25354	rs10272438	7	32981051	9.66677e-06	33990	rs10518883	15	34500776	0.00386719	99687	1.06515e-10	0	0.746575
rs380390	1	193989310	6.19921e-07	43748	rs555174	21	19845364	0.000793021	53491	rs10519180	15	60842623	0.000744934	65743	1.07636e-10	0	0.815068
rs380390	1	193989310	6.19921e-07	43748	rs919740	5	149694359	0.86298	51544	rs1363688	5	174590654	3.84498e-05	80178	1.11928e-10	0	0.80137
rs10497392	2	174553502	0.204547	5383	rs380390	1	193989310	6.19921e-07	43748	rs1363688	5	174590654	3.84498e-05	80178	1.12232e-10	0	0.780822
rs380390	1	193989310	6.19921e-07	43748	rs1363688	5	174590654	3.84498e-05	80178	rs1731298	7	52767936	0.00861083	95014	1.12556e-10	0	0.821918
rs380390	1	193989310	6.19921e-07	43748	rs9302576	16	65688397	0.88664	70312	rs1363688	5	174590654	3.84498e-05	80178	1.14032e-10	0	0.794521
rs10272438	7	32981051	9.66677e-06	33990	rs1329428	1	193991069	5.99221e-06	54108	rs2036610	5	40111720	0.0251149	91984	1.1425e-10	0	0.80137
rs10508758	10	31480165	0.0575811	35525	rs1329428	1	193991069	5.99221e-06	54108	rs4894367	3	139940469	0.00163349	76919	1.14921e-10	0	0.767123
rs380390	1	193989310	6.19921e-07	43748	rs1363688	5	174590654	3.84498e-05	80178	rs920294	18	41815339	0.0384066	85180	1.19057e-10	0	0.821918
rs380390	1	193989310	6.19921e-07	43748	rs1363688	5	174590654	3.84498e-05	80178	rs6872185	5	160360899	0.0725563	92394	1.20298e-10	0	0.767123
rs10506131	12	37562852	0.447082	5225	rs380390	1	193989310	6.19921e-07	43748	rs1943581	18	26596443	0.276913	49423	1.22964e-10	1.11022e-16	0.726027
rs9315188	13	31232913	0.672424	26177	rs380390	1	193989310	6.19921e-07	43748	rs1363688	5	174590654	3.84498e-05	80178	1.28869e-10	0	0.773973
rs10512253	9	93169767	0.406935	10829	rs380390	1	193989310	6.19921e-07	43748	rs1363688	5	174590654	3.84498e-05	80178	1.29417e-10	0	0.808219
rs10510157	10	127807613	0.00730091	3476	rs10272438	7	32981051	9.66677e-06	33990	rs1329428	1	193991069	5.99221e-06	54108	1.30786e-10	0	0.787671
rs536412	11	74442213	0.000472116	6664	rs1046592	1	182308942	0.00213872	65049	rs10511467	9	7363051	2.91445e-05	76784	1.31144e-10	0	0.719178
rs380390	1	193989310	6.19921e-07	43748	rs10489124	4	103647831	0.260026	95931	rs2224762	9	7127500	0.0199111	97535	1.32418e-10	0	0.719178
rs380390	1	193989310	6.19921e-07	43748	rs1943581	18	26596443	0.276913	49423	rs9291503	4	27408935	0.0226262	62754	1.34476e-10	0	0.705479
rs10272438	7	32981051	9.66677e-06	33990	rs380390	1	193989310	6.19921e-07	43748	rs1241906	14	82132077	0.00950407	76144	1.36927e-10	0	0.712329
rs10499169	6	130259479	0.889369	9136	rs380390	1	193989310	6.19921e-07	43748	rs1363688	5	174590654	3.84498e-05	80178	1.38399e-10	0	0.80137
rs380390	1	193989310	6.19921e-07	43748	rs724439	8	76931184	0.260026	76561	rs1363688	5	174590654	3.84498e-05	80178	1.40146e-10	0	0.794521
rs10512174	9	84343693	0.000194157	10645	rs7104698	11	36837874	0.000158929	38129	rs2178381	7	143202080	0.00076737	63332	1.41905e-10	0	0.794521
rs380390	1	193989310	6.19921e-07	43748		15	31362384	0.312833	78523	rs1363688	5	174590654	3.84498e-05	80178	1.46825e-10	0	0.808219
rs380390	1	193989310	6.19921e-07	43748	rs1363688	5	174590654	3.84498e-05	80178	rs12455845	18	1427602	0.81852	101154	1.48095e-10	0	0.80137
rs380390	1	193989310	6.19921e-07	43748	rs1363688	5	174590654	3.84498e-05	80178	rs1854321	9	78624025	0.139627	90801	1.49062e-10	0	0.80137
rs9319636	18	71675102	0.672424	33792	rs380390	1	193989310	6.19921e-07	43748	rs1363688	5	174590654	3.84498e-05	80178	1.49588e-10	0	0.794521
rs380390	1	193989310	6.19921e-07	43748	rs1943581	18	26596443	0.276913	49423	rs1421908	5	89197133	0.432346	86401	1.49708e-10	0	0.739726
rs10272438	7	32981051	9.66677e-06	33990	rs380390	1	193989310	6.19921e-07	43748	rs1872136	8	87106029	0.266756	64816	1.53663e-10	0	0.719178
rs380390	1	193989310	6.19921e-07	43748	rs1446257	9	12009577	0.260026	64836	rs1363688	5	174590654	3.84498e-05	80178	1.53719e-10	0	0.787671
rs967436	2	47470143	0.298846	29014	rs380390	1	193989310	6.19921e-07	43748	rs1742923	6	6186007	0.00810043	84894	1.53987e-10	0	0.787671
rs380390	1	193989310	6.19921e-07	43748	rs4691194	4	166940211	0.503131	54250	rs1363688	5	174590654	3.84498e-05	80178	1.54101e-10	0	0.787671
rs10511422	3	125022069	1.88034e-05	6693	rs10272438	7	32981051	9.66677e-06	33990	rs557549	10	114802756	0.0251149	80184	1.58492e-10	0	0.80137
rs380390	1	193989310	6.19921e-07	43748	rs1363688	5	174590654	3.84498e-05	80178	rs2806878	1	116920902	0.25508	97311	1.59156e-10	0	0.787671
rs2318502	14	18360294	0.00242563	7044	rs380390	1	193989310	6.19921e-07	43748	rs1510134	4	144479341	0.000777812	82857	1.6028e-10	0	0.773973
rs854286	1	68554130	0.0317623	39231	rs380390	1	193989310	6.19921e-07	43748	rs1363688	5	174590654	3.84498e-05	80178	1.60648e-10	0	0.753425
rs10272438	7	32981051	9.66677e-06	33990	rs2474584	10	38420395	0.000786539	68503	rs841851	1	42815123	0.0105955	84086	1.62588e-10	0	0.726027
rs1446924	2	239164490	0.758789	7100	rs10272438	7	32981051	9.66677e-06	33990	rs10512413	9	128944920	0.000211141	60240	1.64188e-10	0	0.821918
rs380390	1	193989310	6.19921e-07	43748	rs2421596	2	117308217	0.0976594	46027	rs1742923	6	6186007	0.00810043	84894	1.6562e-10	0	0.712329
rs10518470	4	126906720	0.214812	3435	rs10488371	8	272252	0.000830137	8541	rs10272438	7	32981051	9.66677e-06	33990	1.68091e-10	0	0.746575
rs380390	1	193989310	6.19921e-07	43748	rs1943581	18	26596443	0.276913	49423	rs1424482	9	71020676	0.200929	49953	1.68194e-10	0	0.767123
rs380390	1	193989310	6.19921e-07	43748	rs10513485	3	157033798	0.452743	45753	rs1363688	5	174590654	3.84498e-05	80178	1.70413e-10	0	0.794521
rs10488284	7	119509847	0.0265524	11574	rs380390	1	193989310	6.19921e-07	43748	rs1363688	5	174590654	3.84498e-05	80178	1.72015e-10	0	0.80137
rs10517488	4	60922291	0.012333	2005	rs380390	1	193989310	6.19921e-07	43748	rs1363688	5	174590654	3.84498e-05	80178	1.73173e-10	0	0.80137
rs3775652	4	143627607	3.72719e-07	12147	rs32249	5	12519713	0.108365	26467	rs7104698	11	36837874	0.000158929	38129	1.74669e-10	0	0.732877
rs380390	1	193989310	6.19921e-07	43748	rs1363688	5	174590654	3.84498e-05	80178	rs9310001	3	86033135	0.295022	85927	1.76794e-10	0	0.815068
rs10506131	12	37562852	0.447082	5225	rs3915771	5	13536707	0.000771569	23815	rs380390	1	193989310	6.19921e-07	43748	1.77852e-10	0	0.69863
rs380390	1	193989310	6.19921e-07	43748	rs1943581	18	26596443	0.276913	49423	rs2326817	6	129705464	0.0377953	81261	1.78036e-10	0	0.705479
rs1993351	11	11773854	0.00534365	14950	rs380390	1	193989310	6.19921e-07	43748	rs1363688	5	174590654	3.84498e-05	80178	1.80554e-10	0	0.794521
rs380390	1	193989310	6.19921e-07	43748	rs1363688	5	174590654	3.84498e-05	80178	rs10515931	2	170331960	0.0896253	96547	1.81785e-10	0	0.780822
rs380390	1	193989310	6.19921e-07	43748	rs1943581	18	26596443	0.276913	49423	rs10491007	10	60163600	0.00202775	101509	1.83222e-10	0	0.705479
rs10489076	4	10021731	0.00237902	30550	rs1329428	1	193991069	5.99221e-06	54108	rs10484036	14	90696531	0.181546	62128	1.8327e-10	0	0.739726
rs380390	1	193989310	6.19921e-07	43748	rs1943581	18	26596443	0.276913	49423	rs4488402	15	36063533	0.639338	52168	1.84902e-10	0	0.739726
rs380390	1	193989310	6.19921e-07	43748	rs10504601	8	76931453	0.257131	56359	rs1363688	5	174590654	3.84498e-05	80178	1.86112e-10	0	0.808219
rs9291624	4	13967957	0.357238	20047	rs380390	1	193989310	6.19921e-07	43748	rs1363688	5	174590654	3.84498e-05	80178	1.86691e-10	0	0.808219
rs1394608	5	155764189	4.21437e-05	45918	rs2178381	7	143202080	0.00076737	63332	rs10511467	9	7363051	2.91445e-05	76784	1.8862e-10	0	0.815068
rs3915771	5	13536707	0.000771569	23815	rs380390	1	193989310	6.19921e-07	43748	rs1374998	2	107019484	0.00787162	52191	1.89549e-10	0	0.760274
rs10500806	11	14934304	0.0064058	6979	rs10488371	8	272252	0.000830137	8541	rs10272438	7	32981051	9.66677e-06	33990	1.90601e-10	0	0.794521
rs9286760	1	219975973	0.00344469	1006	rs2113379	2	207554217	0.000402725	53255	rs1329428	1	193991069	5.99221e-06	54108	2.0403e-10	0	0.794521
	5	66732490	0.178538	14295	rs10272438	7	32981051	9.66677e-06	33990	rs380390	1	193989310	6.19921e-07	43748	2.04773e-10	0	0.719178
rs380390	1	193989310	6.19921e-07	43748	rs1675022	4	167787646	0.72653	66847	rs1363688	5	174590654	3.84498e-05	80178	2.04911e-10	0	0.80137
rs1329428	1	193991069	5.99221e-06	54108	rs1363688	5	174590654	3.84498e-05	80178	rs6962216	7	144249587	0.403629	87419	2.0657e-10	0	0.712329
rs1329428	1	193991069	5.99221e-06	54108	rs1010739	4	120922290	0.145631	73343	rs1595423	2	78303285	0.309217	87320	2.06825e-10	0	0.794521
rs1406228	2	29513177	0.001256	2790	rs380390	1	193989310	6.19921e-07	43748	rs1943581	18	26596443	0.276913	49423	2.11326e-10	0	0.739726
rs380390	1	193989310	6.19921e-07	43748	rs2421596	2	117308217	0.0976594	46027	rs10519180	15	60842623	0.000744934	65743	2.13809e-10	0	0.80137
rs6792998	3	157583145	0.000450599	4870	rs10502376	18	8579765	0.00213872	22505	rs10501439	11	78812154	0.00016	71965	2.17282e-10	0	0.794521
rs380390	1	193989310	6.19921e-07	43748	rs555174	21	19845364	0.000793021	53491	rs10516226	4	11041927	0.307382	94048	2.17574e-10	0	0.773973
rs380390	1	193989310	6.19921e-07	43748	rs1363688	5	174590654	3.84498e-05	80178	rs10488848	4	55426624	0.844662	103446	2.17672e-10	0	0.794521
rs10514744	3	96117986	0.260026	41502	rs380390	1	193989310	6.19921e-07	43748	rs1363688	5	174590654	3.84498e-05	80178	2.18128e-10	0	0.787671
rs10272438	7	32981051	9.66677e-06	33990	rs380390	1	193989310	6.19921e-07	43748	rs10497855	2	201968779	0.0309055	48041	2.19624e-10	0	0.760274
rs1329428	1	193991069	5.99221e-06	54108	rs455742	5	77074152	0.547363	61901	rs4894367	3	139940469	0.00163349	76919	2.19808e-10	0	0.746575
rs380390	1	193989310	6.19921e-07	43748	rs1363688	5	174590654	3.84498e-05	80178	rs10500728	11	10593095	0.245112	92959	2.21075e-10	0	0.787671
rs7746109	6	85957487	0.554548	13029	rs380390	1	193989310	6.19921e-07	43748	rs1363688	5	174590654	3.84498e-05	80178	2.22261e-10	0	0.746575
rs380390	1	193989310	6.19921e-07	43748	rs555174	21	19845364	0.000793021	53491	rs10512413	9	128944920	0.000211141	60240	2.23398e-10	0	0.739726
rs10514717	3	59649028	0.705326	816	rs380390	1	193989310	6.19921e-07	43748	rs1363688	5	174590654	3.84498e-05	80178	2.23447e-10	0	0.767123
rs380390	1	193989310	6.19921e-07	43748	rs2347291	12	125378009	0.806286	53406	rs1363688	5	174590654	3.84498e-05	80178	2.26208e-10	0	0.780822
rs380390	1	193989310	6.19921e-07	43748	rs1943581	18	26596443	0.276913	49423	rs10517847	4	166934057	0.780823	73547	2.27605e-10	0	0.767123
rs10513134	5	57323246	0.807616	2332	rs380390	1	193989310	6.19921e-07	43748	rs1363688	5	174590654	3.84498e-05	80178	2.29099e-10	0	0.780822
rs10484839	6	18032360	0.012333	5897	rs380390	1	193989310	6.19921e-07	43748	rs1363688	5	174590654	3.84498e-05	80178	2.29518e-10	0	0.80137
rs10272438	7	32981051	9.66677e-06	33990	rs10512413	9	128944920	0.000211141	60240	rs10493078	1	37337150	0.011651	63855	2.33091e-10	0	0.794521
rs10494357	1	158975725	0.0784035	8488	rs2222499	7	78973887	0.817077	34129	rs1394608	5	155764189	4.21437e-05	45918	2.38859e-10	0	0.712329
rs10272438	7	32981051	9.66677e-06	33990	rs555174	21	19845364	0.000793021	53491	rs557549	10	114802756	0.0251149	80184	2.48713e-10	0	0.726027
rs7104698	11	36837874	0.000158929	38129	rs1394608	5	155764189	4.21437e-05	45918	rs4292478	5	84682390	0.00062973	94639	2.52681e-10	0	0.691781
rs10272438	7	32981051	9.66677e-06	33990	rs2113379	2	207554217	0.000402725	53255	rs1329428	1	193991069	5.99221e-06	54108	2.53573e-10	0	0.828767
rs10272438	7	32981051	9.66677e-06	33990	rs10512413	9	128944920	0.000211141	60240	rs3851755	16	76198841	0.0830412	86670	2.54959e-10	0	0.808219
rs3775652	4	143627607	3.72719e-07	12147	rs9302158	15	48831142	0.132947	48914	rs1329428	1	193991069	5.99221e-06	54108	2.56401e-10	0	0.808219
rs1329428	1	193991069	5.99221e-06	54108	rs167721	4	188475431	0.0338916	74562	rs4894367	3	139940469	0.00163349	76919	2.57414e-10	0	0.787671
rs10495655	2	17281967	0.0108672	48510	rs713392	7	110683865	0.00153103	75085	rs1363688	5	174590654	3.84498e-05	80178	2.57485e-10	0	0.739726
rs1814972	2	50515248	0.0130018	14634	rs380390	1	193989310	6.19921e-07	43748	rs555174	21	19845364	0.000793021	53491	2.59359e-10	0	0.821918
rs10489076	4	10021731	0.00237902	30550	rs9318797	13	80108764	0.792002	45127	rs1329428	1	193991069	5.99221e-06	54108	2.62112e-10	0	0.787671
rs10511986	9	68819513	0.0133605	37096	rs10492272	12	97767616	0.00025865	51958	rs1329428	1	193991069	5.99221e-06	54108	2.62406e-10	0	0.780822
rs380390	1	193989310	6.19921e-07	43748	rs1943581	18	26596443	0.276913	49423		12	96434105	0.120302	85385	2.65673e-10	0	0.753425
rs2222499	7	78973887	0.817077	34129	rs1394608	5	155764189	4.21437e-05	45918	rs10495721	2	21942529	0.0235226	53390	2.65883e-10	0	0.753425
rs2191508	2	195869519	0.0313525	6618	rs1329428	1	193991069	5.99221e-06	54108	rs10507729	13	64490973	0.0469014	60518	2.77442e-10	0	0.780822
rs3775652	4	143627607	3.72719e-07	12147	rs10488056	7	121060423	0.00329747	28992	rs10512413	9	128944920	0.000211141	60240	2.7758e-10	0	0.773973
rs380390	1	193989310	6.19921e-07	43748	rs1943581	18	26596443	0.276913	49423	rs10492272	12	97767616	0.00025865	51958	2.82092e-10	0	0.767123
rs3915771	5	13536707	0.000771569	23815	rs380390	1	193989310	6.19921e-07	43748	rs997896	13	28093908	0.632042	98559	2.92583e-10	0	0.773973
rs380390	1	193989310	6.19921e-07	43748	rs10512413	9	128944920	0.000211141	60240	rs9296140	6	34937752	0.0316134	94665	2.93685e-10	0	0.739726
rs380390	1	193989310	6.19921e-07	43748	rs10512413	9	128944920	0.000211141	60240	rs1742923	6	6186007	0.00810043	84894	2.94337e-10	0	0.767123
rs10272438	7	32981051	9.66677e-06	33990	rs713392	7	110683865	0.00153103	75085	rs347391	13	40566124	0.0113098	90804	2.94836e-10	0	0.80137
rs380390	1	193989310	6.19921e-07	43748	rs10509726	10	100278441	0.176896	51690	rs1363688	5	174590654	3.84498e-05	80178	2.99028e-10	0	0.835616
rs2729544	7	111380621	0.0311621	146	rs10272438	7	32981051	9.66677e-06	33990	rs380390	1	193989310	6.19921e-07	43748	2.99181e-10	0	0.726027
rs380390	1	193989310	6.19921e-07	43748	rs1943581	18	26596443	0.276913	49423	rs10517967	4	67073032	0.0913109	80959	3.02276e-10	0	0.739726
rs380390	1	193989310	6.19921e-07	43748	rs1943581	18	26596443	0.276913	49423	rs6485464	11	43789790	0.429242	52726	3.07703e-10	0	0.732877
rs2222499	7	78973887	0.817077	34129	rs1394608	5	155764189	4.21437e-05	45918	rs711674	3	4340335	0.00580096	79038	3.11077e-10	0	0.726027
rs380390	1	193989310	6.19921e-07	43748	rs1363688	5	174590654	3.84498e-05	80178	rs1385775	2	141489870	0.489469	89469	3.22722e-10	0	0.80137
rs10485553	20	16427148	0.0578224	39107	rs380390	1	193989310	6.19921e-07	43748	rs1943581	18	26596443	0.276913	49423	3.25052e-10	0	0.794521
rs256516	5	89459876	0.224594	8144	rs10272438	7	32981051	9.66677e-06	33990	rs380390	1	193989310	6.19921e-07	43748	3.25187e-10	0	0.835616
rs2366248	7	79025540	0.715526	11003	rs1394608	5	155764189	4.21437e-05	45918	rs1329428	1	193991069	5.99221e-06	54108	3.28802e-10	0	0.760274
rs1943581	18	26596443	0.276913	49423	rs1329428	1	193991069	5.99221e-06	54108	rs2289506	3	101385803	0.0704126	102502	3.29955e-10	0	0.760274
rs1394608	5	155764189	4.21437e-05	45918	rs1165230	1	54989340	0.0950316	76367	rs10511467	9	7363051	2.91445e-05	76784	3.31094e-10	0	0.821918
rs380390	1	193989310	6.19921e-07	43748	rs1510134	4	144479341	0.000777812	82857	rs2283058	7	116857413	0.125619	101978	3.35325e-10	0	0.794521
rs10488371	8	272252	0.000830137	8541	rs10272438	7	32981051	9.66677e-06	33990	rs1256913	2	145529967	0.429242	81006	3.39614e-10	0	0.753425
rs10272438	7	32981051	9.66677e-06	33990	rs10508035	13	96488800	0.000629355	45255	rs1930022	9	27888800	2.37049e-06	69742	3.39828e-10	0	0.732877
rs3915771	5	13536707	0.000771569	23815	rs380390	1	193989310	6.19921e-07	43748	rs10517967	4	67073032	0.0913109	80959	3.41569e-10	0	0.719178
rs1329428	1	193991069	5.99221e-06	54108	rs2178381	7	143202080	0.00076737	63332	rs10511467	9	7363051	2.91445e-05	76784	3.43855e-10	0	0.80137
rs380390	1	193989310	6.19921e-07	43748	rs1329428	1	193991069	5.99221e-06	54108	rs3922799	2	139969675	0.0621642	101283	3.50038e-10	0	0.753425
rs10272438	7	32981051	9.66677e-06	33990	rs1329428	1	193991069	5.99221e-06	54108	rs10507322	13	21481411	0.884219	68699	3.5564e-10	0	0.808219
rs10520913	5	24563208	0.672424	19551	rs10272438	7	32981051	9.66677e-06	33990	rs380390	1	193989310	6.19921e-07	43748	3.55906e-10	0	0.719178
rs10512174	9	84343693	0.000194157	10645	rs10489581	1	182361133	0.00213872	14227	rs2178381	7	143202080	0.00076737	63332	3.62462e-10	0	0.753425
rs1520703	3	55427161	0.305613	14509	rs380390	1	193989310	6.19921e-07	43748	rs1943581	18	26596443	0.276913	49423	3.62878e-10	0	0.719178
rs1412232	9	28395766	0.012372	9021	rs2222499	7	78973887	0.817077	34129	rs1394608	5	155764189	4.21437e-05	45918	3.62911e-10	0	0.719178
rs7104698	11	36837874	0.000158929	38129	rs200642	20	52628454	0.000368038	75300	rs722557	21	38199073	0.000590702	87163	3.64628e-10	1.11022e-16	0.739726
rs10517178	4	47018535	0.0464842	23738	rs10272438	7	32981051	9.66677e-06	33990	rs557549	10	114802756	0.0251149	80184	3.66346e-10	0	0.780822
rs3775652	4	143627607	3.72719e-07	12147	rs1329428	1	193991069	5.99221e-06	54108	rs7564183	2	178139102	0.082882	65734	3.70657e-10	0	0.664384
rs10272438	7	32981051	9.66677e-06	33990	rs1363688	5	174590654	3.84498e-05	80178	rs1510134	4	144479341	0.000777812	82857	3.71982e-10	0	0.719178
rs10272438	7	32981051	9.66677e-06	33990	rs10504507	8	72260421	0.672369	37927	rs1329428	1	193991069	5.99221e-06	54108	3.74228e-10	0	0.815068
rs10501439	11	78812154	0.00016	71965	rs1363688	5	174590654	3.84498e-05	80178	rs10490631	2	118773584	0.00213638	81134	3.81116e-10	0	0.780822
rs1329428	1	193991069	5.99221e-06	54108	rs10515112	17	54359755	0.443095	82232	rs10488386	7	130317077	0.0197882	86692	3.85713e-10	0	0.616438
rs380390	1	193989310	6.19921e-07	43748	rs1943581	18	26596443	0.276913	49423	rs692897	11	104450710	0.0136838	61933	3.87115e-10	0	0.726027
rs1329428	1	193991069	5.99221e-06	54108	rs1289944	1	117309310	0.0352827	66581	rs1363688	5	174590654	3.84498e-05	80178	3.91319e-10	0	0.753425
rs10272438	7	32981051	9.66677e-06	33990	rs380390	1	193989310	6.19921e-07	43748	rs10501439	11	78812154	0.00016	71965	4.0108e-10	0	0.712329
rs10272438	7	32981051	9.66677e-06	33990	rs380390	1	193989310	6.19921e-07	43748	rs4920799	5	84690601	0.000200734	69201	4.01692e-10	0	0.821918
rs3915771	5	13536707	0.000771569	23815	rs10272438	7	32981051	9.66677e-06	33990	rs380390	1	193989310	6.19921e-07	43748	4.04587e-10	0	0.821918
rs10508035	13	96488800	0.000629355	45255	rs463530	21	38943826	0.0197271	54451	rs1930022	9	27888800	2.37049e-06	69742	4.10668e-10	1.11022e-16	0.732877
rs1971579	1	194175440	0.0011653	34601	rs1329428	1	193991069	5.99221e-06	54108	rs6813301	4	183555242	0.0455546	97153	4.12388e-10	0	0.815068
rs10272438	7	32981051	9.66677e-06	33990	rs1329428	1	193991069	5.99221e-06	54108	rs1025758	4	183176275	0.00404197	101927	4.17561e-10	0	0.794521
rs7104698	11	36837874	0.000158929	38129	rs475553	3	166697033	0.00119197	68166	rs9277535	6	33101748	0.300463	75102	4.204e-10	0	0.753425
rs618499	11	107686488	0.0827035	400	rs10501648	11	87249489	0.0485141	1081	rs380390	1	193989310	6.19921e-07	43748	4.22998e-10	0	0.780822
rs380390	1	193989310	6.19921e-07	43748	rs555174	21	19845364	0.000793021	53491	rs3781868	11	107597218	0.167928	95678	4.26054e-10	0	0.787671
rs7104698	11	36837874	0.000158929	38129	rs1329428	1	193991069	5.99221e-06	54108	rs10506518	4	27311576	0.726543	69066	4.26999e-10	0	0.787671
rs3911498	3	21645349	0.001376	70012	rs10511467	9	7363051	2.91445e-05	76784	rs1363688	5	174590654	3.84498e-05	80178	4.30139e-10	0	0.815068
rs31966	16	22686919	0.365565	5356	rs10272438	7	32981051	9.66677e-06	33990	rs7006908	8	67243829	0.000137934	89756	4.34299e-10	0	0.815068
rs1822657	21	21603856	0.0361247	27583	rs10508731	10	28446794	0.000442413	51222	rs1329428	1	193991069	5.99221e-06	54108	4.37753e-10	0	0.767123
rs10511203	3	104145273	0.00160493	28239	rs10272438	7	32981051	9.66677e-06	33990	rs6721614	2	125519698	0.0927969	56096	4.38345e-10	0	0.780822
rs417637	17	15426578	0.00220243	19983	rs10272438	7	32981051	9.66677e-06	33990	rs638711	1	237095515	0.429242	100154	4.42246e-10	1.11022e-16	0.732877
rs1388613	3	62201908	0.845258	14628	rs10272438	7	32981051	9.66677e-06	33990	rs380390	1	193989310	6.19921e-07	43748	4.43565e-10	0	0.780822
rs10488371	8	272252	0.000830137	8541	rs10490328	2	211860393	0.0140201	17587	rs10272438	7	32981051	9.66677e-06	33990	4.47727e-10	0	0.732877
rs10508981	10	54095897	0.290762	28605	rs1329428	1	193991069	5.99221e-06	54108	rs1563814	11	81260627	0.020367	86813	4.48157e-10	0	0.739726
rs380390	1	193989310	6.19921e-07	43748	rs555174	21	19845364	0.000793021	53491	rs1032718	5	7536708	0.0479757	87702	4.52172e-10	0	0.767123
rs380390	1	193989310	6.19921e-07	43748	rs1943581	18	26596443	0.276913	49423	rs10517374	4	36264449	0.181546	76061	4.52268e-10	0	0.732877
rs1329428	1	193991069	5.99221e-06	54108	rs10507729	13	64490973	0.0469014	60518	rs1510134	4	144479341	0.000777812	82857	4.52336e-10	0	0.821918
	15	37741281	0.807616	19923	rs1329154	10	91577070	0.56532	33364	rs1329428	1	193991069	5.99221e-06	54108	4.57822e-10	0	0.760274
rs10272438	7	32981051	9.66677e-06	33990	rs10509868	10	109653232	0.305389	76861	rs2867695	4	81531615	0.0324485	101075	4.57826e-10	0	0.760274
rs2019727	1	193962973	0.000575977	32373	rs7104698	11	36837874	0.000158929	38129	rs475553	3	166697033	0.00119197	68166	4.60303e-10	0	0.719178
rs380390	1	193989310	6.19921e-07	43748	rs555174	21	19845364	0.000793021	53491	rs2277189	9	96982009	0.225829	89559	4.64411e-10	0	0.80137
rs7104698	11	36837874	0.000158929	38129	rs475553	3	166697033	0.00119197	68166	rs200642	20	52628454	0.000368038	75300	4.65651e-10	0	0.767123
rs380390	1	193989310	6.19921e-07	43748	rs1363688	5	174590654	3.84498e-05	80178	rs9311917	3	6509001	0.447082	101444	4.65708e-10	0	0.808219
rs1943581	18	26596443	0.276913	49423	rs1329428	1	193991069	5.99221e-06	54108	rs10504822	8	87185845	0.00340984	96642	4.6628e-10	0	0.760274
rs10272438	7	32981051	9.66677e-06	33990	rs10505877	12	22536754	0.0836102	81526	rs1510134	4	144479341	0.000777812	82857	4.66803e-10	2.22045e-16	0.739726
rs3771782	2	75057595	0.0141616	20520	rs1394608	5	155764189	4.21437e-05	45918	rs10511467	9	7363051	2.91445e-05	76784	4.69942e-10	0	0.80137
rs10272438	7	32981051	9.66677e-06	33990	rs10485193	6	117365317	0.00418674	82486	rs1871138	12	21604163	0.338478	102527	4.73715e-10	0	0.760274
rs10272438	7	32981051	9.66677e-06	33990	rs7831835	8	110761991	0.0677325	77770	rs10518883	15	34500776	0.00386719	99687	4.82373e-10	0	0.787671
rs501138	10	29493715	0.000655266	20400	rs1329428	1	193991069	5.99221e-06	54108	rs10512937	5	50945705	0.00252437	77802	4.82664e-10	0	0.787671
rs1943581	18	26596443	0.276913	49423	rs1329428	1	193991069	5.99221e-06	54108	rs10512937	5	50945705	0.00252437	77802	4.89538e-10	0	0.760274
rs380390	1	193989310	6.19921e-07	43748	rs1392296	3	46104522	0.00950144	44076	rs555174	21	19845364	0.000793021	53491	4.91818e-10	0	0.773973
rs10272438	7	32981051	9.66677e-06	33990	rs380390	1	193989310	6.19921e-07	43748	rs2060	1	214550597	0.0611219	56982	4.9812e-10	0	0.753425
rs380390	1	193989310	6.19921e-07	43748	rs2421596	2	117308217	0.0976594	46027	rs1622239	18	20384494	0.363606	87043	4.98335e-10	0	0.739726
rs10498468	14	53075662	0.00413527	868	rs10272438	7	32981051	9.66677e-06	33990	rs1329428	1	193991069	5.99221e-06	54108	4.99351e-10	0	0.787671
rs2113379	2	207554217	0.000402725	53255	rs1329428	1	193991069	5.99221e-06	54108	rs4894367	3	139940469	0.00163349	76919	5.04878e-10	0	0.773973
rs9286760	1	219975973	0.00344469	1006	rs1329428	1	193991069	5.99221e-06	54108	rs2178381	7	143202080	0.00076737	63332	5.06451e-10	0	0.780822
rs380390	1	193989310	6.19921e-07	43748	rs555174	21	19845364	0.000793021	53491	rs2469816	17	39379119	0.279679	97654	5.07921e-10	0	0.773973
rs380390	1	193989310	6.19921e-07	43748	rs2377257	3	186118624	0.880958	57026	rs2224762	9	7127500	0.0199111	97535	5.08021e-10	0	0.753425
rs3775652	4	143627607	3.72719e-07	12147	rs10825358	10	55675495	0.0927424	35187	rs10519180	15	60842623	0.000744934	65743	5.10329e-10	0	0.780822
rs380390	1	193989310	6.19921e-07	43748	rs10504619	8	77318753	0.806167	60538	rs1363688	5	174590654	3.84498e-05	80178	5.15444e-10	0	0.760274
rs3775652	4	143627607	3.72719e-07	12147	rs10495199	1	219883595	0.00165429	56735	rs10501439	11	78812154	0.00016	71965	5.17579e-10	0	0.760274
rs1329428	1	193991069	5.99221e-06	54108	rs10507729	13	64490973	0.0469014	60518	rs10507949	13	83654135	6.79929e-05	92608	5.21936e-10	0	0.780822
rs10504700	8	80252346	0.447082	4702	rs10272438	7	32981051	9.66677e-06	33990	rs1329428	1	193991069	5.99221e-06	54108	5.30127e-10	0	0.753425
rs9286760	1	219975973	0.00344469	1006	rs1180899	13	90860197	0.833218	24276	rs1329428	1	193991069	5.99221e-06	54108	5.3402e-10	0	0.684932
rs1386286	3	151164762	0.00203911	9042	rs380390	1	193989310	6.19921e-07	43748	rs555174	21	19845364	0.000793021	53491	5.3498e-10	0	0.787671
rs10508007	13	91859093	0.309457	32791	rs380390	1	193989310	6.19921e-07	43748	rs555174	21	19845364	0.000793021	53491	5.39706e-10	0	0.753425
rs10515164	5	73213100	0.0180236	17181	rs10511203	3	104145273	0.00160493	28239	rs6104678	20	10929207	0.000211533	91583	5.42702e-10	0	0.80137
rs10272438	7	32981051	9.66677e-06	33990	rs380390	1	193989310	6.19921e-07	43748	rs9296606	6	48687550	0.339779	65265	5.43959e-10	0	0.767123
rs380390	1	193989310	6.19921e-07	43748	rs1206805	20	46354843	0.605265	45992	rs1363688	5	174590654	3.84498e-05	80178	5.45208e-10	0	0.80137
rs10272438	7	32981051	9.66677e-06	33990	rs380390	1	193989310	6.19921e-07	43748	rs9313332	5	166018770	0.44112	90946	5.46923e-10	0	0.746575
rs10272438	7	32981051	9.66677e-06	33990	rs1335485	13	86713934	0.733698	73863	rs713392	7	110683865	0.00153103	75085	5.47788e-10	0	0.767123
rs3829097	9	120379241	0.00920203	17177	rs1329154	10	91577070	0.56532	33364	rs1329428	1	193991069	5.99221e-06	54108	5.54973e-10	0	0.773973
rs7104698	11	36837874	0.000158929	38129	rs10515262	5	97361080	0.00191259	59073	rs200642	20	52628454	0.000368038	75300	5.56652e-10	0	0.746575
rs380390	1	193989310	6.19921e-07	43748	rs2600176	3	9357743	0.117449	43821	rs1363688	5	174590654	3.84498e-05	80178	5.61414e-10	0	0.787671
rs380390	1	193989310	6.19921e-07	43748	rs555174	21	19845364	0.000793021	53491	rs295826	2	157936995	0.383813	83399	5.66109e-10	0	0.767123
rs3777958	6	117679417	0.038178	22759	rs3915771	5	13536707	0.000771569	23815	rs380390	1	193989310	6.19921e-07	43748	5.7699e-10	0	0.773973
rs10509054	10	57760299	0.00418674	35530	rs10501439	11	78812154	0.00016	71965	rs1363688	5	174590654	3.84498e-05	80178	5.83153e-10	0	0.773973
rs7529671	1	96920730	0.429242	34387	rs380390	1	193989310	6.19921e-07	43748	rs1943581	18	26596443	0.276913	49423	5.84597e-10	0	0.732877
rs380390	1	193989310	6.19921e-07	43748	rs1943581	18	26596443	0.276913	49423		7	7348413	0.429242	50806	5.84597e-10	0	0.732877
rs380390	1	193989310	6.19921e-07	43748	rs555174	21	19845364	0.000793021	53491	rs1863467	15	24481095	0.0251867	79974	5.8642e-10	0	0.753425
rs10272438	7	32981051	9.66677e-06	33990	rs380390	1	193989310	6.19921e-07	43748	rs10516267	4	13179531	0.114183	72782	5.90968e-10	0	0.712329
rs10488371	8	272252	0.000830137	8541	rs10272438	7	32981051	9.66677e-06	33990	rs376068	16	79363910	0.111765	96183	5.93215e-10	0	0.780822
rs2113379	2	207554217	0.000402725	53255	rs1329428	1	193991069	5.99221e-06	54108	rs10512654	3	126674391	0.0309055	70716	6.00488e-10	0	0.739726
rs10504687	8	79969508	0.181546	31423	rs10272438	7	32981051	9.66677e-06	33990	rs380390	1	193989310	6.19921e-07	43748	6.03453e-10	0	0.732877
rs3775652	4	143627607	3.72719e-07	12147	rs725518	11	4093154	4.87347e-05	46516	rs10492272	12	97767616	0.00025865	51958	6.03627e-10	0	0.767123
rs380390	1	193989310	6.19921e-07	43748	rs555174	21	19845364	0.000793021	53491	rs6082142	20	20727317	0.401595	84500	6.11376e-10	0	0.767123
rs3915771	5	13536707	0.000771569	23815	rs380390	1	193989310	6.19921e-07	43748	rs724211	12	70321877	0.00396566	90937	6.20983e-10	0	0.746575
rs10515297	5	99033049	0.503131	41465	rs380390	1	193989310	6.19921e-07	43748	rs1943581	18	26596443	0.276913	49423	6.22967e-10	0	0.760274
rs380390	1	193989310	6.19921e-07	43748	rs555174	21	19845364	0.000793021	53491	rs2325089	13	42248222	0.00882007	94012	6.24473e-10	0	0.732877
rs3775652	4	143627607	3.72719e-07	12147	rs232054	11	4087736	0.00148956	59237	rs10512413	9	128944920	0.000211141	60240	6.29071e-10	1.11022e-16	0.753425
rs380390	1	193989310	6.19921e-07	43748	rs1943581	18	26596443	0.276913	49423	rs1498744	12	76059070	0.117395	62116	6.43653e-10	0	0.732877
rs7560941	2	41985746	0.114183	24405	rs380390	1	193989310	6.19921e-07	43748	rs1943581	18	26596443	0.276913	49423	6.46477e-10	1.11022e-16	0.746575
rs3775652	4	143627607	3.72719e-07	12147	rs1329428	1	193991069	5.99221e-06	54108	rs7591386	2	35821149	0.0102007	97114	6.46873e-10	0	0.780822
rs380390	1	193989310	6.19921e-07	43748	rs555174	21	19845364	0.000793021	53491	rs2420757	10	122083621	0.209555	84748	6.52434e-10	0	0.780822
rs4053458	20	2385880	0.0751079	10210	rs1478299	12	21597921	0.567864	31655	rs10272438	7	32981051	9.66677e-06	33990	6.53917e-10	0	0.739726
rs618499	11	107686488	0.0827035	400	rs10519817	5	124788958	0.181546	18792	rs380390	1	193989310	6.19921e-07	43748	6.56949e-10	0	0.787671
rs1394608	5	155764189	4.21437e-05	45918	rs1329428	1	193991069	5.99221e-06	54108	rs2178381	7	143202080	0.00076737	63332	6.71693e-10	0	0.69863
rs380390	1	193989310	6.19921e-07	43748	rs854101	7	94936088	0.575407	44861	rs555174	21	19845364	0.000793021	53491	6.73005e-10	0	0.773973
rs3775652	4	143627607	3.72719e-07	12147	rs10272438	7	32981051	9.66677e-06	33990	rs1250249	2	216489818	0.00567745	54971	6.7518e-10	0	0.794521
rs380390	1	193989310	6.19921e-07	43748	rs1943581	18	26596443	0.276913	49423	rs10489124	4	103647831	0.260026	95931	6.78903e-10	1.11022e-16	0.732877
rs380390	1	193989310	6.19921e-07	43748	rs10519180	15	60842623	0.000744934	65743	rs1510134	4	144479341	0.000777812	82857	6.80682e-10	0	0.760274
rs10272438	7	32981051	9.66677e-06	33990	rs10512413	9	128944920	0.000211141	60240	rs1363688	5	174590654	3.84498e-05	80178	6.95619e-10	0	0.780822
rs380390	1	193989310	6.19921e-07	43748	rs1943581	18	26596443	0.276913	49423	rs2711669	12	58415239	0.746955	65829	6.96342e-10	0	0.712329
rs380390	1	193989310	6.19921e-07	43748	rs1385418	2	152059683	0.889369	46078	rs1943581	18	26596443	0.276913	49423	7.13684e-10	0	0.712329
rs380390	1	193989310	6.19921e-07	43748	rs3797757	5	110773485	0.185781	50399	rs555174	21	19845364	0.000793021	53491	7.14936e-10	0	0.760274
rs2975533	8	131530844	0.212298	16005	rs10272438	7	32981051	9.66677e-06	33990	rs380390	1	193989310	6.19921e-07	43748	7.19175e-10	0	0.780822
rs2097443	22	43045125	0.0913109	6955	rs1394608	5	155764189	4.21437e-05	45918	rs1329428	1	193991069	5.99221e-06	54108	7.2142e-10	4.44089e-16	0.732877
rs380390	1	193989310	6.19921e-07	43748	rs555174	21	19845364	0.000793021	53491	rs9296140	6	34937752	0.0316134	94665	7.22199e-10	0	0.780822
rs3775652	4	143627607	3.72719e-07	12147	rs32249	5	12519713	0.108365	26467	rs1329428	1	193991069	5.99221e-06	54108	7.29096e-10	0	0.787671
rs380390	1	193989310	6.19921e-07	43748	rs555174	21	19845364	0.000793021	53491	rs2161768	2	208429715	0.48575	79167	7.30322e-10	0	0.773973
rs1514989	4	16792946	0.0120757	45744	rs1075054	2	75782669	0.0290876	52996	rs10512413	9	128944920	0.000211141	60240	7.3178e-10	0	0.739726
rs3911498	3	21645349	0.001376	70012	rs713392	7	110683865	0.00153103	75085	rs1363688	5	174590654	3.84498e-05	80178	7.31796e-10	0	0.815068
rs10488371	8	272252	0.000830137	8541	rs10272438	7	32981051	9.66677e-06	33990	rs9323019	14	38764963	0.0506291	48033	7.3268e-10	1.11022e-16	0.767123
rs1943581	18	26596443	0.276913	49423	rs1329428	1	193991069	5.99221e-06	54108	rs10494746	1	194205145	0.0950775	58880	7.37079e-10	0	0.760274
rs1329428	1	193991069	5.99221e-06	54108	rs10507729	13	64490973	0.0469014	60518	rs4894367	3	139940469	0.00163349	76919	7.46756e-10	0	0.787671
rs10512174	9	84343693	0.000194157	10645	rs10489581	1	182361133	0.00213872	14227	rs7104698	11	36837874	0.000158929	38129	7.47086e-10	0	0.787671
rs10512174	9	84343693	0.000194157	10645	rs7104698	11	36837874	0.000158929	38129	rs1046592	1	182308942	0.00213872	65049	7.47086e-10	0	0.787671
rs10272438	7	32981051	9.66677e-06	33990	rs380390	1	193989310	6.19921e-07	43748	rs261926	12	22761409	0.055893	66876	7.52967e-10	0	0.767123
rs10488371	8	272252	0.000830137	8541	rs10272438	7	32981051	9.66677e-06	33990	rs10513428	9	121680598	0.169071	95519	7.58358e-10	1.11022e-16	0.753425
rs79011	22	40109977	0.0666905	13996	rs380390	1	193989310	6.19921e-07	43748	rs1943581	18	26596443	0.276913	49423	7.58962e-10	0	0.767123
rs380390	1	193989310	6.19921e-07	43748	rs1943581	18	26596443	0.276913	49423		1	156732782	0.416063	89915	7.62032e-10	1.11022e-16	0.712329
rs10498749	6	40372697	0.817077	37030	rs10508731	10	28446794	0.000442413	51222	rs1329428	1	193991069	5.99221e-06	54108	7.62085e-10	0	0.739726
rs1329428	1	193991069	5.99221e-06	54108	rs10488386	7	130317077	0.0197882	86692	rs9328534	9	130150850	0.00362789	96170	7.63975e-10	0	0.712329
rs380390	1	193989310	6.19921e-07	43748	rs1943581	18	26596443	0.276913	49423	rs4842881	15	83713797	0.495649	89894	7.67174e-10	0	0.719178
rs496228	8	96806118	0.00825133	14837	rs10272438	7	32981051	9.66677e-06	33990	rs1250249	2	216489818	0.00567745	54971	7.68992e-10	0	0.684932
rs1878269	3	56436814	0.461437	23756	rs1394608	5	155764189	4.21437e-05	45918	rs10511467	9	7363051	2.91445e-05	76784	7.74711e-10	1.11022e-16	0.767123
rs1570607	13	36103325	8.60598e-05	12244	rs213790	6	62334540	0.737971	35627	rs1329428	1	193991069	5.99221e-06	54108	7.79078e-10	0	0.739726
rs380390	1	193989310	6.19921e-07	43748	rs1943581	18	26596443	0.276913	49423	rs4836159	5	124600352	0.279679	97789	7.80482e-10	0	0.746575
rs3915771	5	13536707	0.000771569	23815	rs380390	1	193989310	6.19921e-07	43748	rs10489124	4	103647831	0.260026	95931	7.85117e-10	0	0.69863
rs380390	1	193989310	6.19921e-07	43748	rs1912405	15	53879348	0.117183	60298	rs1363688	5	174590654	3.84498e-05	80178	7.87971e-10	0	0.821918
rs10506131	12	37562852	0.447082	5225	rs380390	1	193989310	6.19921e-07	43748	rs2224762	9	7127500	0.0199111	97535	7.87989e-10	0	0.684932
rs2988036	13	77562931	0.429242	17546	rs3915771	5	13536707	0.000771569	23815	rs380390	1	193989310	6.19921e-07	43748	7.9338e-10	0	0.726027
rs10272438	7	32981051	9.66677e-06	33990	rs380390	1	193989310	6.19921e-07	43748	rs9288106	2	185732208	0.0793663	81681	7.9452e-10	0	0.821918
rs2113379	2	207554217	0.000402725	53255	rs1329428	1	193991069	5.99221e-06	54108	rs1510134	4	144479341	0.000777812	82857	7.97266e-10	0	0.815068
rs10513802	3	187274840	0.276913	25193	rs380390	1	193989310	6.19921e-07	43748	rs1363688	5	174590654	3.84498e-05	80178	7.98574e-10	0	0.773973
rs10491899	9	3936659	0.448654	26301	rs10272438	7	32981051	9.66677e-06	33990	rs1250249	2	216489818	0.00567745	54971	8.04453e-10	0	0.794521
rs10499247	6	147558216	0.0251149	604	rs1180899	13	90860197	0.833218	24276	rs1329428	1	193991069	5.99221e-06	54108	8.07405e-10	0	0.773973
rs380390	1	193989310	6.19921e-07	43748	rs1943581	18	26596443	0.276913	49423	rs9271	17	81252085	0.181546	95214	8.10011e-10	0	0.732877
rs10272438	7	32981051	9.66677e-06	33990	rs380390	1	193989310	6.19921e-07	43748	rs6975557	7	107533828	0.00257825	91229	8.10892e-10	0	0.705479
rs10512174	9	84343693	0.000194157	10645	rs6693481	1	200943828	0.00116029	33451	rs1329428	1	193991069	5.99221e-06	54108	8.15039e-10	0	0.773973
rs10272438	7	32981051	9.66677e-06	33990	rs380390	1	193989310	6.19921e-07	43748	rs10512413	9	128944920	0.000211141	60240	8.15965e-10	0	0.760274
rs7104698	11	36837874	0.000158929	38129	rs1329428	1	193991069	5.99221e-06	54108	rs10493746	1	84326872	0.0516661	68038	8.23842e-10	0	0.787671
rs10502376	18	8579765	0.00213872	22505	rs9294603	6	95160595	9.70268e-05	47428	rs10501439	11	78812154	0.00016	71965	8.2686e-10	2.22045e-16	0.719178
rs10489581	1	182361133	0.00213872	14227	rs7104698	11	36837874	0.000158929	38129	rs7744157	6	18641069	0.120302	48108	8.27659e-10	1.11022e-16	0.712329
rs501138	10	29493715	0.000655266	20400	rs2409434	21	32376687	0.780823	30257	rs1329428	1	193991069	5.99221e-06	54108	8.3028e-10	0	0.773973
rs1941637	11	117537095	0.276913	42275	rs380390	1	193989310	6.19921e-07	43748	rs555174	21	19845364	0.000793021	53491	8.30763e-10	0	0.753425
rs2222499	7	78973887	0.817077	34129	rs10497903	2	209691035	0.776196	43338	rs1394608	5	155764189	4.21437e-05	45918	8.34273e-10	0	0.760274
rs10499247	6	147558216	0.0251149	604	rs3915771	5	13536707	0.000771569	23815	rs380390	1	193989310	6.19921e-07	43748	8.40144e-10	0	0.726027
rs10272438	7	32981051	9.66677e-06	33990	rs380390	1	193989310	6.19921e-07	43748	rs9309778	3	77685340	0.126352	54724	8.43731e-10	0	0.732877
rs1542162	11	105053911	0.268742	8796	rs1329428	1	193991069	5.99221e-06	54108	rs1510134	4	144479341	0.000777812	82857	8.46961e-10	0	0.760274
rs4834724	4	120319796	0.462738	3247	rs1394608	5	155764189	4.21437e-05	45918	rs1329428	1	193991069	5.99221e-06	54108	8.53074e-10	0	0.753425
rs3775652	4	143627607	3.72719e-07	12147	rs435979	4	172222625	0.0485141	30124	rs7104698	11	36837874	0.000158929	38129	8.56956e-10	1.11022e-16	0.726027
rs9304446	18	20021935	0.12152	33080	rs380390	1	193989310	6.19921e-07	43748	rs1943581	18	26596443	0.276913	49423	8.5923e-10	0	0.767123
rs10272438	7	32981051	9.66677e-06	33990	rs10519713	5	122220904	0.461081	42500	rs1363688	5	174590654	3.84498e-05	80178	8.64303e-10	0	0.732877
rs720614	7	124007293	0.678428	38943	rs380390	1	193989310	6.19921e-07	43748	rs555174	21	19845364	0.000793021	53491	8.70127e-10	0	0.773973
rs380390	1	193989310	6.19921e-07	43748	rs1943581	18	26596443	0.276913	49423	rs2683408	4	63875266	0.882524	86987	8.83974e-10	0	0.69863
rs1180899	13	90860197	0.833218	24276	rs1329428	1	193991069	5.99221e-06	54108	rs2055056	8	96234653	0.0884074	87246	8.84174e-10	0	0.739726
rs1394608	5	155764189	4.21437e-05	45918	rs10511467	9	7363051	2.91445e-05	76784	rs1570108	6	85956605	0.0848422	100624	8.91038e-10	0	0.773973
rs1329428	1	193991069	5.99221e-06	54108	rs4894367	3	139940469	0.00163349	76919	rs2432	1	113930707	0.0232583	93254	8.92322e-10	0	0.712329
rs10488371	8	272252	0.000830137	8541	rs10272438	7	32981051	9.66677e-06	33990	rs10485835	7	140854095	0.560295	67211	8.95465e-10	0	0.821918
rs10489076	4	10021731	0.00237902	30550	rs1394608	5	155764189	4.21437e-05	45918	rs1329428	1	193991069	5.99221e-06	54108	8.97275e-10	0	0.732877
rs3775652	4	143627607	3.72719e-07	12147	rs10498048	2	217032359	0.0220752	38107	rs1329428	1	193991069	5.99221e-06	54108	9.00743e-10	0	0.787671
rs10493150	1	50165524	0.253633	27093	rs10272438	7	32981051	9.66677e-06	33990	rs10512413	9	128944920	0.000211141	60240	9.00868e-10	0	0.787671
rs460176	3	162421701	0.00883085	17469	rs1394608	5	155764189	4.21437e-05	45918	rs10511467	9	7363051	2.91445e-05	76784	9.00925e-10	0	0.753425
rs1740752	10	38542777	4.00177e-05	19405	rs10272438	7	32981051	9.66677e-06	33990	rs380390	1	193989310	6.19921e-07	43748	9.01432e-10	0	0.684932
rs3915771	5	13536707	0.000771569	23815	rs380390	1	193989310	6.19921e-07	43748	rs10501409	11	71641032	0.112724	68025	9.23546e-10	0	0.767123
rs380390	1	193989310	6.19921e-07	43748	rs555174	21	19845364	0.000793021	53491	rs2720884	8	3653393	0.77076	63483	9.24452e-10	0	0.787671
rs7104698	11	36837874	0.000158929	38129	rs1329428	1	193991069	5.99221e-06	54108	rs10511866	9	30786759	0.447082	89204	9.28187e-10	0	0.787671
rs6466767	7	120286080	0.0795922	28493	rs3911498	3	21645349	0.001376	70012	rs1363688	5	174590654	3.84498e-05	80178	9.32908e-10	0	0.773973
rs10512174	9	84343693	0.000194157	10645	rs1329428	1	193991069	5.99221e-06	54108	rs6963439	7	19307809	0.487743	73537	9.449e-10	0	0.780822
rs10485922	7	78236170	0.112049	47839	rs10512413	9	128944920	0.000211141	60240	rs1930022	9	27888800	2.37049e-06	69742	9.48071e-10	3.88578e-15	0.712329
rs7104698	11	36837874	0.000158929	38129	rs10501845	11	95635437	0.130834	43344	rs1329428	1	193991069	5.99221e-06	54108	9.51828e-10	0	0.767123
rs1394608	5	155764189	4.21437e-05	45918	rs4784489	16	54929953	0.00216959	74803	rs10511467	9	7363051	2.91445e-05	76784	9.52106e-10	0	0.760274
rs10511203	3	104145273	0.00160493	28239	rs10272438	7	32981051	9.66677e-06	33990	rs2178381	7	143202080	0.00076737	63332	9.55511e-10	0	0.794521
rs3775652	4	143627607	3.72719e-07	12147	rs7104698	11	36837874	0.000158929	38129	rs7591386	2	35821149	0.0102007	97114	9.63529e-10	4.44089e-16	0.69863
rs1907101	4	157903015	0.429242	11878	rs380390	1	193989310	6.19921e-07	43748	rs555174	21	19845364	0.000793021	53491	9.65064e-10	0	0.780822
rs1943581	18	26596443	0.276913	49423	rs1329428	1	193991069	5.99221e-06	54108	rs6813301	4	183555242	0.0455546	97153	9.65452e-10	0	0.787671
rs1442477	4	100820181	0.429242	3896	rs380390	1	193989310	6.19921e-07	43748	rs1943581	18	26596443	0.276913	49423	9.66289e-10	0	0.712329
rs2305858	12	100264029	0.429242	29018	rs380390	1	193989310	6.19921e-07	43748	rs1943581	18	26596443	0.276913	49423	9.66289e-10	0	0.739726
rs10511542	9	10283756	0.429242	37803	rs380390	1	193989310	6.19921e-07	43748	rs1943581	18	26596443	0.276913	49423	9.66289e-10	0	0.732877
rs380390	1	193989310	6.19921e-07	43748	rs1943581	18	26596443	0.276913	49423	rs1862791	16	64284554	0.429242	101180	9.66289e-10	0	0.726027
rs10489076	4	10021731	0.00237902	30550	rs1329428	1	193991069	5.99221e-06	54108	rs4894367	3	139940469	0.00163349	76919	9.70999e-10	0	0.760274
rs1943581	18	26596443	0.276913	49423	rs1329428	1	193991069	5.99221e-06	54108	rs4653586	1	221550004	0.260026	99007	9.76984e-10	0	0.773973
rs2365661	2	210594380	0.323012	8032	rs1943581	18	26596443	0.276913	49423	rs1329428	1	193991069	5.99221e-06	54108	9.82083e-10	0	0.773973
rs10488371	8	272252	0.000830137	8541	rs1838008	4	172167262	0.0309999	19942	rs10272438	7	32981051	9.66677e-06	33990	9.83394e-10	1.11022e-16	0.773973
rs2616284	5	99299745	0.654298	14260	rs380390	1	193989310	6.19921e-07	43748	rs555174	21	19845364	0.000793021	53491	9.83782e-10	0	0.80137
rs7104698	11	36837874	0.000158929	38129	rs475553	3	166697033	0.00119197	68166	rs2076070	1	174154398	0.0218468	70996	9.8397e-10	1.11022e-16	0.691781
rs7493522	14	47795219	0.0309055	22834	rs10272438	7	32981051	9.66677e-06	33990	rs380390	1	193989310	6.19921e-07	43748	9.85126e-10	0	0.719178
rs10272438	7	32981051	9.66677e-06	33990	rs380390	1	193989310	6.19921e-07	43748	rs1677189	12	31627991	0.00505119	76943	9.89641e-10	0	0.787671
rs790428	12	86486440	0.672424	5693	rs380390	1	193989310	6.19921e-07	43748	rs555174	21	19845364	0.000793021	53491	9.89702e-10	0	0.773973
rs380390	1	193989310	6.19921e-07	43748	rs555174	21	19845364	0.000793021	53491	rs2060214	5	138034530	0.127516	65913	9.91411e-10	0	0.760274
rs10272438	7	32981051	9.66677e-06	33990	rs7006908	8	67243829	0.000137934	89756	rs10518883	15	34500776	0.00386719	99687	9.96883e-10	0	0.808219
rs3775652	4	143627607	3.72719e-07	12147	rs435979	4	172222625	0.0485141	30124	rs1329428	1	193991069	5.99221e-06	54108	9.99749e-10	0	0.80137
rs2090036	18	32273015	0.00220407	1640	rs3775652	4	143627607	3.72719e-07	12147	rs713392	7	110683865	0.00153103	75085	1.00008e-09	1.11022e-16	0.753425
rs10493909	1	99132282	0.196601	29564	rs10272438	7	32981051	9.66677e-06	33990	rs380390	1	193989310	6.19921e-07	43748	1.01481e-09	0	0.726027
rs7104698	11	36837874	0.000158929	38129	rs475553	3	166697033	0.00119197	68166	rs925730	3	80491736	0.672424	95489	1.01676e-09	0	0.739726
rs380390	1	193989310	6.19921e-07	43748	rs1510134	4	144479341	0.000777812	82857	rs2634497	8	59715049	0.576641	85495	1.0202e-09	0	0.739726
rs7584120	2	55847919	0.020367	10938	rs3775652	4	143627607	3.72719e-07	12147	rs10512413	9	128944920	0.000211141	60240	1.02096e-09	0	0.794521
rs3775652	4	143627607	3.72719e-07	12147	rs7104698	11	36837874	0.000158929	38129	rs1852556	2	132305797	0.00587494	63007	1.02639e-09	1.11022e-16	0.726027
rs10272438	7	32981051	9.66677e-06	33990	rs2178381	7	143202080	0.00076737	63332	rs10485193	6	117365317	0.00418674	82486	1.0291e-09	0	0.773973
rs3775652	4	143627607	3.72719e-07	12147	rs10486473	7	26526943	0.64133	17363	rs10512413	9	128944920	0.000211141	60240	1.03256e-09	1.11022e-16	0.719178
rs1394608	5	155764189	4.21437e-05	45918	rs10510687	3	36667948	0.260026	47563	rs1329428	1	193991069	5.99221e-06	54108	1.03741e-09	9.99201e-16	0.726027
rs10489076	4	10021731	0.00237902	30550	rs1171090	13	34308728	0.00117641	38993	rs1329428	1	193991069	5.99221e-06	54108	1.04367e-09	0	0.726027
rs380390	1	193989310	6.19921e-07	43748	rs1943581	18	26596443	0.276913	49423	rs7684151	4	21491194	0.49725	90232	1.0559e-09	3.33067e-16	0.719178
rs380390	1	193989310	6.19921e-07	43748	rs1943581	18	26596443	0.276913	49423	rs10509163	10	62983369	0.323662	85993	1.06614e-09	0	0.691781
rs1329428	1	193991069	5.99221e-06	54108	rs10515262	5	97361080	0.00191259	59073	rs1510134	4	144479341	0.000777812	82857	1.06736e-09	0	0.780822
rs10254116	7	32979706	0.000139803	12358	rs7104698	11	36837874	0.000158929	38129	rs1329428	1	193991069	5.99221e-06	54108	1.06992e-09	0	0.787671
rs10514652	3	3533527	0.244601	29893	rs1329428	1	193991069	5.99221e-06	54108	rs4894367	3	139940469	0.00163349	76919	1.07223e-09	0	0.746575
rs1405151	4	110292290	0.00507948	15364	rs1329428	1	193991069	5.99221e-06	54108	rs1363688	5	174590654	3.84498e-05	80178	1.07318e-09	0	0.760274
rs1943581	18	26596443	0.276913	49423	rs1329428	1	193991069	5.99221e-06	54108	rs334545	3	121155822	0.866523	57835	1.07591e-09	0	0.767123
rs10272438	7	32981051	9.66677e-06	33990	rs649526	15	40152058	0.0143226	41450	rs1363688	5	174590654	3.84498e-05	80178	1.07645e-09	0	0.794521
rs7104698	11	36837874	0.000158929	38129	rs2707500	7	120614374	0.0569285	63821	rs475553	3	166697033	0.00119197	68166	1.0921e-09	0	0.705479
rs10272438	7	32981051	9.66677e-06	33990	rs4857258	3	98509484	0.273427	57006	rs10485193	6	117365317	0.00418674	82486	1.09229e-09	0	0.746575
rs1180899	13	90860197	0.833218	24276	rs1329428	1	193991069	5.99221e-06	54108	rs10490631	2	118773584	0.00213638	81134	1.09545e-09	0	0.773973
rs490671	1	58119520	0.075816	51026	rs1329428	1	193991069	5.99221e-06	54108	rs1510134	4	144479341	0.000777812	82857	1.09915e-09	0	0.760274
rs380390	1	193989310	6.19921e-07	43748	rs10490954	10	11142054	0.0317623	49007	rs555174	21	19845364	0.000793021	53491	1.10661e-09	0	0.753425
rs10272438	7	32981051	9.66677e-06	33990	rs1930022	9	27888800	2.37049e-06	69742	rs7006908	8	67243829	0.000137934	89756	1.11676e-09	0	0.780822
rs7650485	3	2598224	0.429242	9264	rs380390	1	193989310	6.19921e-07	43748	rs555174	21	19845364	0.000793021	53491	1.11738e-09	0	0.780822
rs1156268	18	58829311	0.429242	14225	rs380390	1	193989310	6.19921e-07	43748	rs555174	21	19845364	0.000793021	53491	1.11738e-09	0	0.773973
rs1961969	7	17838603	0.429242	36704	rs380390	1	193989310	6.19921e-07	43748	rs555174	21	19845364	0.000793021	53491	1.11738e-09	0	0.787671
rs380390	1	193989310	6.19921e-07	43748	rs555174	21	19845364	0.000793021	53491	rs10494958	1	210713859	0.429242	90373	1.11738e-09	0	0.787671
rs380390	1	193989310	6.19921e-07	43748	rs555174	21	19845364	0.000793021	53491	rs1295764	3	115689855	0.429242	102989	1.11738e-09	0	0.767123
rs10489581	1	182361133	0.00213872	14227	rs7104698	11	36837874	0.000158929	38129	rs1538444	1	235323651	0.00444511	40992	1.11949e-09	0	0.732877
rs536412	11	74442213	0.000472116	6664	rs1356609	3	34275051	0.00149673	64333	rs10511467	9	7363051	2.91445e-05	76784	1.12059e-09	0	0.773973
rs10272438	7	32981051	9.66677e-06	33990	rs380390	1	193989310	6.19921e-07	43748	rs571786	13	26033896	0.456345	85067	1.1222e-09	0	0.705479
rs380390	1	193989310	6.19921e-07	43748	rs2829015	21	24659969	0.186882	54213	rs2715062	2	51760676	0.510291	56173	1.12239e-09	0	0.753425
rs1394608	5	155764189	4.21437e-05	45918	rs1329428	1	193991069	5.99221e-06	54108	rs7965134	12	68482109	0.54835	83473	1.12878e-09	1.11022e-16	0.732877
rs7803078	7	10254530	0.25508	11322	rs3915771	5	13536707	0.000771569	23815	rs380390	1	193989310	6.19921e-07	43748	1.13738e-09	0	0.719178
rs3775652	4	143627607	3.72719e-07	12147	rs10495199	1	219883595	0.00165429	56735	rs4489003	4	110481527	0.00337138	70458	1.14638e-09	1.11022e-16	0.773973
rs1329428	1	193991069	5.99221e-06	54108	rs10496297	2	83635539	0.429242	92721	rs3922799	2	139969675	0.0621642	101283	1.15557e-09	0	0.69863
rs1407658	6	163984130	0.0455228	30021	rs380390	1	193989310	6.19921e-07	43748	rs1363688	5	174590654	3.84498e-05	80178	1.15685e-09	0	0.821918
rs10272438	7	32981051	9.66677e-06	33990	rs380390	1	193989310	6.19921e-07	43748	rs10483656	14	54731666	0.012501	91625	1.16125e-09	0	0.69863
rs10488371	8	272252	0.000830137	8541	rs10272438	7	32981051	9.66677e-06	33990	rs6104678	20	10929207	0.000211533	91583	1.1708e-09	0	0.69863
rs10272438	7	32981051	9.66677e-06	33990	rs10490155	2	51372903	0.118881	39523	rs10485193	6	117365317	0.00418674	82486	1.17382e-09	0	0.767123
rs3775652	4	143627607	3.72719e-07	12147	rs1229304	7	108130564	0.429242	29278	rs1329428	1	193991069	5.99221e-06	54108	1.17469e-09	0	0.773973
rs3775652	4	143627607	3.72719e-07	12147	rs1329428	1	193991069	5.99221e-06	54108	rs1015422	7	107897389	0.429242	77991	1.17469e-09	0	0.773973
rs10515164	5	73213100	0.0180236	17181	rs6104678	20	10929207	0.000211533	91583	rs10521142	16	27096705	0.725433	98864	1.1768e-09	0	0.773973
rs417637	17	15426578	0.00220243	19983	rs10272438	7	32981051	9.66677e-06	33990	rs6756311	2	139091848	0.0279893	93745	1.18702e-09	0	0.726027
rs1749409	1	153087208	0.0393975	40836	rs1329428	1	193991069	5.99221e-06	54108	rs10507729	13	64490973	0.0469014	60518	1.19156e-09	0	0.760274
rs10272438	7	32981051	9.66677e-06	33990	rs380390	1	193989310	6.19921e-07	43748	rs2829015	21	24659969	0.186882	54213	1.20036e-09	0	0.739726
rs10272438	7	32981051	9.66677e-06	33990	rs9296744	6	54176818	0.242753	60364	rs7011741	8	110769353	0.19679	84535	1.20137e-09	0	0.787671
rs380390	1	193989310	6.19921e-07	43748	rs1943581	18	26596443	0.276913	49423	rs1606321	8	139327261	0.260026	60731	1.20188e-09	0	0.739726
rs10506755	12	76496253	0.00427797	12878	rs10508731	10	28446794	0.000442413	51222	rs1731298	7	52767936	0.00861083	95014	1.20324e-09	0	0.739726
rs10272438	7	32981051	9.66677e-06	33990	rs380390	1	193989310	6.19921e-07	43748	rs10507536	13	44045197	0.263372	62972	1.20551e-09	0	0.780822
rs1329428	1	193991069	5.99221e-06	54108	rs2253729	7	139350166	0.565284	73336	rs4894367	3	139940469	0.00163349	76919	1.20648e-09	0	0.712329
rs10512174	9	84343693	0.000194157	10645	rs10492272	12	97767616	0.00025865	51958	rs1329428	1	193991069	5.99221e-06	54108	1.21018e-09	0	0.746575
rs3775652	4	143627607	3.72719e-07	12147	rs1351205	8	98538397	0.00119612	48749	rs10512413	9	128944920	0.000211141	60240	1.22046e-09	1.11022e-16	0.739726
rs10488371	8	272252	0.000830137	8541	rs1753834	6	91198486	0.245112	18017	rs10272438	7	32981051	9.66677e-06	33990	1.22322e-09	0	0.787671
rs1180899	13	90860197	0.833218	24276	rs1329428	1	193991069	5.99221e-06	54108	rs7774436	6	6306815	0.0104491	95933	1.22589e-09	0	0.739726
rs618499	11	107686488	0.0827035	400	rs380390	1	193989310	6.19921e-07	43748	rs7995081	13	53681683	0.279679	82834	1.22711e-09	0	0.760274
rs380390	1	193989310	6.19921e-07	43748	rs555174	21	19845364	0.000793021	53491	rs10518829	2	57883755	0.837277	84401	1.24073e-09	0	0.787671
rs10489076	4	10021731	0.00237902	30550	rs1329428	1	193991069	5.99221e-06	54108	rs10511866	9	30786759	0.447082	89204	1.24193e-09	0	0.773973
rs3911498	3	21645349	0.001376	70012	rs10505706	8	139844534	0.0982616	79048	rs1363688	5	174590654	3.84498e-05	80178	1.24384e-09	0	0.815068
rs10489076	4	10021731	0.00237902	30550	rs10495214	1	220847125	0.806286	46145	rs1329428	1	193991069	5.99221e-06	54108	1.24535e-09	0	0.746575
rs1033427	22	25064835	0.696789	33291	rs1233255	2	190908635	0.000472019	46829	rs10492272	12	97767616	0.00025865	51958	1.25273e-09	0	0.835616
rs4364055	2	53028463	0.165134	11148	rs1394608	5	155764189	4.21437e-05	45918	rs10511467	9	7363051	2.91445e-05	76784	1.25648e-09	0	0.80137
rs10272438	7	32981051	9.66677e-06	33990	rs380390	1	193989310	6.19921e-07	43748	rs1079281	16	10311845	0.163998	47609	1.25843e-09	0	0.760274
rs10272438	7	32981051	9.66677e-06	33990	rs557549	10	114802756	0.0251149	80184	rs1319967	14	60830276	0.0281944	97010	1.25935e-09	0	0.780822
rs3775652	4	143627607	3.72719e-07	12147	rs1329428	1	193991069	5.99221e-06	54108	rs1118059	9	114665319	0.300512	65356	1.26089e-09	0	0.787671
rs1971579	1	194175440	0.0011653	34601	rs1329428	1	193991069	5.99221e-06	54108	rs1510134	4	144479341	0.000777812	82857	1.26215e-09	0	0.739726
rs380390	1	193989310	6.19921e-07	43748	rs555174	21	19845364	0.000793021	53491	rs2768412	10	12515768	0.114183	103167	1.26249e-09	0	0.773973
rs10488712	11	114688496	0.00104586	32122	rs1329428	1	193991069	5.99221e-06	54108	rs2178381	7	143202080	0.00076737	63332	1.26299e-09	0	0.780822
rs3775652	4	143627607	3.72719e-07	12147	rs10272438	7	32981051	9.66677e-06	33990	rs93138	11	9724022	0.0428848	92014	1.26496e-09	0	0.80137
rs3915771	5	13536707	0.000771569	23815	rs380390	1	193989310	6.19921e-07	43748	rs8072303	17	54208814	0.126579	62258	1.26668e-09	0	0.767123
rs10488371	8	272252	0.000830137	8541	rs10272438	7	32981051	9.66677e-06	33990	rs200642	20	52628454	0.000368038	75300	1.26849e-09	0	0.732877
rs1180899	13	90860197	0.833218	24276	rs1329428	1	193991069	5.99221e-06	54108	rs10517196	4	29963558	0.117395	54397	1.27276e-09	0	0.739726
rs10272438	7	32981051	9.66677e-06	33990	rs10489791	1	111257612	0.717726	44961	rs1510134	4	144479341	0.000777812	82857	1.27459e-09	2.22045e-16	0.705479
rs10272438	7	32981051	9.66677e-06	33990	rs380390	1	193989310	6.19921e-07	43748	rs10508565	10	18993195	0.114183	90678	1.28223e-09	0	0.732877
rs10508731	10	28446794	0.000442413	51222	rs1329428	1	193991069	5.99221e-06	54108	rs10500502	16	64603171	0.0491058	54404	1.28492e-09	0	0.726027
rs2113379	2	207554217	0.000402725	53255	rs1329428	1	193991069	5.99221e-06	54108	rs2186263	21	32698663	0.0367326	93356	1.28814e-09	0	0.746575
rs870511	5	61177984	0.806286	37561	rs380390	1	193989310	6.19921e-07	43748	rs1943581	18	26596443	0.276913	49423	1.28821e-09	1.11022e-16	0.732877
rs1996856	2	216837308	0.120302	21364	rs10272438	7	32981051	9.66677e-06	33990	rs668841	18	71026051	0.0552685	46795	1.29171e-09	0	0.780822
rs1329428	1	193991069	5.99221e-06	54108	rs912304	14	23466298	0.00534125	56133	rs10493746	1	84326872	0.0516661	68038	1.29172e-09	0	0.808219
rs3775652	4	143627607	3.72719e-07	12147	rs10498470	14	53095062	0.0229834	25292	rs1329428	1	193991069	5.99221e-06	54108	1.29778e-09	0	0.732877
rs2191508	2	195869519	0.0313525	6618	rs1329428	1	193991069	5.99221e-06	54108	rs4894367	3	139940469	0.00163349	76919	1.30062e-09	0	0.705479
rs1324965	6	163338298	0.0377953	8462	rs10508731	10	28446794	0.000442413	51222	rs1329428	1	193991069	5.99221e-06	54108	1.30854e-09	0	0.705479
rs10490639	2	118473326	0.26225	6107	rs1180899	13	90860197	0.833218	24276	rs1329428	1	193991069	5.99221e-06	54108	1.31173e-09	0	0.739726
rs10272438	7	32981051	9.66677e-06	33990	rs380390	1	193989310	6.19921e-07	43748	rs2894895	15	93372444	0.424423	70934	1.31334e-09	0	0.760274
rs9315991	13	41529541	0.112645	17116	rs1329428	1	193991069	5.99221e-06	54108	rs1363688	5	174590654	3.84498e-05	80178	1.3228e-09	0	0.726027
rs380390	1	193989310	6.19921e-07	43748	rs555174	21	19845364	0.000793021	53491		7	129790686	0.0254047	78229	1.32696e-09	0	0.773973
rs380390	1	193989310	6.19921e-07	43748	rs1392296	3	46104522	0.00950144	44076	rs1742923	6	6186007	0.00810043	84894	1.32988e-09	0	0.726027
rs10272438	7	32981051	9.66677e-06	33990	rs1510134	4	144479341	0.000777812	82857	rs1851236	3	118178335	0.21898	99582	1.33117e-09	0	0.753425
rs10503881	8	30971741	0.167937	22192	rs380390	1	193989310	6.19921e-07	43748	rs1943581	18	26596443	0.276913	49423	1.33437e-09	1.11022e-16	0.732877
rs10489581	1	182361133	0.00213872	14227	rs7104698	11	36837874	0.000158929	38129	rs520257	6	102108141	0.0368672	39638	1.34197e-09	0	0.712329
rs967889	14	74193788	0.12165	47334	rs1329428	1	193991069	5.99221e-06	54108	rs2432	1	113930707	0.0232583	93254	1.3449e-09	0	0.780822
rs2018276	11	13548442	0.364391	15028	rs2222499	7	78973887	0.817077	34129	rs1394608	5	155764189	4.21437e-05	45918	1.34558e-09	0	0.726027
rs1933677	9	92038517	0.0439525	11230	rs380390	1	193989310	6.19921e-07	43748	rs1943581	18	26596443	0.276913	49423	1.35022e-09	0	0.726027
rs3915771	5	13536707	0.000771569	23815	rs380390	1	193989310	6.19921e-07	43748	rs8034843	15	55297365	0.00418674	51711	1.35168e-09	0	0.732877
rs10514828	9	37875456	0.260026	39399	rs380390	1	193989310	6.19921e-07	43748	rs1510134	4	144479341	0.000777812	82857	1.35831e-09	0	0.719178
rs10518111	4	74315342	0.429242	31044	rs380390	1	193989310	6.19921e-07	43748	rs10501442	11	78855719	0.00905174	50128	1.36218e-09	0	0.732877
rs1943581	18	26596443	0.276913	49423	rs1329428	1	193991069	5.99221e-06	54108	rs174591	11	61393036	0.845122	103254	1.36756e-09	0	0.746575
rs380390	1	193989310	6.19921e-07	43748	rs1943581	18	26596443	0.276913	49423	rs10495574	2	10033356	0.576641	90918	1.36928e-09	1.11022e-16	0.719178
rs2222499	7	78973887	0.817077	34129	rs1394608	5	155764189	4.21437e-05	45918	rs7176717	15	59000465	0.163444	103537	1.3695e-09	0	0.732877
rs10488371	8	272252	0.000830137	8541	rs1996856	2	216837308	0.120302	21364	rs10272438	7	32981051	9.66677e-06	33990	1.37128e-09	0	0.787671
rs10272438	7	32981051	9.66677e-06	33990	rs10503229	8	3886289	0.471954	77921	rs1363688	5	174590654	3.84498e-05	80178	1.37642e-09	0	0.767123
rs10489076	4	10021731	0.00237902	30550	rs1329428	1	193991069	5.99221e-06	54108	rs9290491	3	175094690	0.257021	71015	1.39282e-09	0	0.753425
rs380390	1	193989310	6.19921e-07	43748	rs1943581	18	26596443	0.276913	49423	rs9320187	6	107186946	0.605265	85890	1.39849e-09	5.55112e-16	0.726027
rs10511203	3	104145273	0.00160493	28239	rs10272438	7	32981051	9.66677e-06	33990	rs10485193	6	117365317	0.00418674	82486	1.40297e-09	0	0.80137
rs10490947	10	9152701	0.122693	29973	rs380390	1	193989310	6.19921e-07	43748	rs2421596	2	117308217	0.0976594	46027	1.40442e-09	0	0.780822
rs380390	1	193989310	6.19921e-07	43748	rs555174	21	19845364	0.000793021	53491	rs1622239	18	20384494	0.363606	87043	1.40769e-09	0	0.753425
rs6598991	1	82408560	0.000263719	56674	rs10501439	11	78812154	0.00016	71965	rs1363688	5	174590654	3.84498e-05	80178	1.41218e-09	0	0.821918
rs9296678	6	9680419	0.104912	13046	rs10511203	3	104145273	0.00160493	28239	rs10272438	7	32981051	9.66677e-06	33990	1.43273e-09	0	0.80137
rs1405556	12	39981847	0.139627	2451	rs10501439	11	78812154	0.00016	71965	rs1363688	5	174590654	3.84498e-05	80178	1.43496e-09	0	0.753425
rs1511955	3	42512187	0.489469	21562	rs3911498	3	21645349	0.001376	70012	rs1363688	5	174590654	3.84498e-05	80178	1.43676e-09	0	0.787671
rs3915771	5	13536707	0.000771569	23815	rs380390	1	193989310	6.19921e-07	43748	rs9326066	1	65214201	0.326967	85559	1.43992e-09	0	0.773973
rs2988036	13	77562931	0.429242	17546	rs380390	1	193989310	6.19921e-07	43748	rs1943581	18	26596443	0.276913	49423	1.44142e-09	1.11022e-16	0.732877
rs380390	1	193989310	6.19921e-07	43748	rs1943581	18	26596443	0.276913	49423	rs1598690	14	25881391	0.429242	59266	1.44142e-09	1.11022e-16	0.732877
rs380390	1	193989310	6.19921e-07	43748	rs1943581	18	26596443	0.276913	49423	rs10520537	4	184198918	0.429242	73284	1.44142e-09	1.11022e-16	0.732877
rs380390	1	193989310	6.19921e-07	43748	rs1943581	18	26596443	0.276913	49423	rs10506067	12	30389285	0.429242	89155	1.44142e-09	1.11022e-16	0.732877
rs1478299	12	21597921	0.567864	31655	rs10272438	7	32981051	9.66677e-06	33990	rs713392	7	110683865	0.00153103	75085	1.44853e-09	0	0.753425
rs10272438	7	32981051	9.66677e-06	33990	rs6721614	2	125519698	0.0927969	56096	rs10485193	6	117365317	0.00418674	82486	1.45271e-09	0	0.773973
rs10272438	7	32981051	9.66677e-06	33990	rs10512413	9	128944920	0.000211141	60240	rs7528008	1	202529136	0.0721564	96575	1.45485e-09	0	0.821918
rs271529	18	29030363	0.04971	42530	rs1329428	1	193991069	5.99221e-06	54108	rs6813301	4	183555242	0.0455546	97153	1.45837e-09	0	0.760274
rs10495608	2	13268797	0.482164	36974	rs380390	1	193989310	6.19921e-07	43748	rs1943581	18	26596443	0.276913	49423	1.46143e-09	2.22045e-16	0.746575
rs1180899	13	90860197	0.833218	24276	rs2113379	2	207554217	0.000402725	53255	rs1329428	1	193991069	5.99221e-06	54108	1.47249e-09	0	0.773973
rs402436	12	91238579	0.108365	27304	rs380390	1	193989310	6.19921e-07	43748	rs1943581	18	26596443	0.276913	49423	1.48628e-09	2.22045e-16	0.746575
rs3775652	4	143627607	3.72719e-07	12147	rs10516723	4	85792339	0.012333	17218	rs7104698	11	36837874	0.000158929	38129	1.48773e-09	3.33067e-16	0.671233
rs1740752	10	38542777	4.00177e-05	19405	rs380390	1	193989310	6.19921e-07	43748	rs1594845	9	28893416	0.318104	84683	1.49146e-09	0	0.746575
rs10512926	5	7548393	0.200173	31586	rs1943581	18	26596443	0.276913	49423	rs1329428	1	193991069	5.99221e-06	54108	1.49345e-09	0	0.780822
rs10510427	3	14262707	0.429242	14713	rs380390	1	193989310	6.19921e-07	43748	rs555174	21	19845364	0.000793021	53491	1.49836e-09	0	0.773973
rs380390	1	193989310	6.19921e-07	43748	rs555174	21	19845364	0.000793021	53491	rs10501414	11	73610071	0.429242	84747	1.49836e-09	0	0.773973
rs3775652	4	143627607	3.72719e-07	12147	rs315041	1	76478369	0.00753678	12908	rs1329428	1	193991069	5.99221e-06	54108	1.51097e-09	0	0.794521
rs3775652	4	143627607	3.72719e-07	12147	rs2058894	7	96908522	0.0527414	33254	rs10512413	9	128944920	0.000211141	60240	1.51744e-09	1.11022e-16	0.767123
rs3775652	4	143627607	3.72719e-07	12147	rs1329428	1	193991069	5.99221e-06	54108	rs1852556	2	132305797	0.00587494	63007	1.52077e-09	0	0.746575
rs10489076	4	10021731	0.00237902	30550	rs1329428	1	193991069	5.99221e-06	54108	rs900654	6	151701888	0.0153118	71806	1.52119e-09	0	0.780822
rs2888378	12	97978643	0.0280186	5343	rs3911498	3	21645349	0.001376	70012	rs1363688	5	174590654	3.84498e-05	80178	1.5213e-09	0	0.815068
rs1233255	2	190908635	0.000472019	46829	rs2272363	3	22185239	0.206237	73081	rs7534913	1	178777653	0.142692	80314	1.52282e-09	0	0.753425
rs2191859	7	85441545	0.00329747	15970	rs10272438	7	32981051	9.66677e-06	33990	rs1363688	5	174590654	3.84498e-05	80178	1.52965e-09	0	0.739726
rs10272438	7	32981051	9.66677e-06	33990	rs380390	1	193989310	6.19921e-07	43748	rs2208713	6	39984935	0.0876182	90896	1.53033e-09	0	0.767123
rs1329428	1	193991069	5.99221e-06	54108	rs1510134	4	144479341	0.000777812	82857	rs10500920	11	21909898	0.657239	90795	1.53298e-09	0	0.794521
rs7297602	12	52359171	0.357238	50876	rs1329428	1	193991069	5.99221e-06	54108	rs2178381	7	143202080	0.00076737	63332	1.53536e-09	0	0.773973
rs753145	5	169577406	0.00276648	10741	rs3775652	4	143627607	3.72719e-07	12147	rs7104698	11	36837874	0.000158929	38129	1.54523e-09	1.11022e-16	0.746575
rs10272438	7	32981051	9.66677e-06	33990	rs668841	18	71026051	0.0552685	46795	rs555174	21	19845364	0.000793021	53491	1.55512e-09	0	0.719178
rs9328536	9	130190430	0.00334403	31604	rs1329428	1	193991069	5.99221e-06	54108	rs1862791	16	64284554	0.429242	101180	1.56032e-09	0	0.773973
rs1167085	12	41786528	0.0158025	66717	rs713392	7	110683865	0.00153103	75085	rs1363688	5	174590654	3.84498e-05	80178	1.5615e-09	1.11022e-16	0.732877
rs10272438	7	32981051	9.66677e-06	33990	rs9291401	4	19154030	0.157518	41653	rs380390	1	193989310	6.19921e-07	43748	1.56571e-09	0	0.732877
rs7104698	11	36837874	0.000158929	38129	rs475553	3	166697033	0.00119197	68166	rs1510134	4	144479341	0.000777812	82857	1.56709e-09	0	0.787671
rs1406228	2	29513177	0.001256	2790	rs1394608	5	155764189	4.21437e-05	45918	rs2828155	21	23733653	0.00184856	96968	1.57958e-09	0	0.815068
rs2222499	7	78973887	0.817077	34129	rs1394608	5	155764189	4.21437e-05	45918	rs10519180	15	60842623	0.000744934	65743	1.57971e-09	2.22045e-16	0.650685
rs411947	4	172226701	0.0309999	30947	rs380390	1	193989310	6.19921e-07	43748	rs1943581	18	26596443	0.276913	49423	1.58459e-09	0	0.753425
rs1570607	13	36103325	8.60598e-05	12244	rs7629631	3	123931302	0.401595	77519	rs1510134	4	144479341	0.000777812	82857	1.58484e-09	1.11022e-16	0.746575
rs10515103	17	54169410	0.77076	38109	rs380390	1	193989310	6.19921e-07	43748	rs1943581	18	26596443	0.276913	49423	1.58581e-09	0	0.719178
rs10508731	10	28446794	0.000442413	51222	rs1329428	1	193991069	5.99221e-06	54108	rs625437	13	25974427	0.0617518	72118	1.58928e-09	0	0.794521
rs380390	1	193989310	6.19921e-07	43748	rs1943581	18	26596443	0.276913	49423	rs8034843	15	55297365	0.00418674	51711	1.59301e-09	0	0.739726
rs10272438	7	32981051	9.66677e-06	33990	rs380390	1	193989310	6.19921e-07	43748	rs1891932	1	162460249	0.0255372	46514	1.62293e-09	0	0.739726
rs380390	1	193989310	6.19921e-07	43748	rs1943581	18	26596443	0.276913	49423	rs2362330	4	72147697	0.140349	55017	1.62625e-09	0	0.760274
rs380390	1	193989310	6.19921e-07	43748	rs1943581	18	26596443	0.276913	49423	rs10498950	6	85740461	0.0197271	78320	1.62678e-09	0	0.726027
rs10272438	7	32981051	9.66677e-06	33990	rs10489791	1	111257612	0.717726	44961	rs1363688	5	174590654	3.84498e-05	80178	1.62773e-09	0	0.760274
rs1412232	9	28395766	0.012372	9021	rs1570607	13	36103325	8.60598e-05	12244	rs1363688	5	174590654	3.84498e-05	80178	1.64344e-09	0	0.780822
rs10488371	8	272252	0.000830137	8541	rs10272438	7	32981051	9.66677e-06	33990	rs10483604	14	49475233	0.0222145	53987	1.64734e-09	0	0.753425
rs816960	13	106220522	0.0538506	22717	rs963250	4	116626978	0.0189228	40212	rs1363688	5	174590654	3.84498e-05	80178	1.65426e-09	0	0.80137
rs380390	1	193989310	6.19921e-07	43748	rs555174	21	19845364	0.000793021	53491	rs10503013	18	53297848	0.806286	92829	1.66082e-09	0	0.760274
rs380390	1	193989310	6.19921e-07	43748	rs3909378	5	144865600	0.429242	54975	rs1510134	4	144479341	0.000777812	82857	1.66385e-09	0	0.767123
rs380390	1	193989310	6.19921e-07	43748	rs1510134	4	144479341	0.000777812	82857	rs1692140	1	144738608	0.429242	92154	1.66385e-09	0	0.746575
rs417637	17	15426578	0.00220243	19983	rs10272438	7	32981051	9.66677e-06	33990	rs1493112	4	95931024	0.0376251	46533	1.66489e-09	0	0.69863
rs10511875	9	31069839	0.806286	32722	rs380390	1	193989310	6.19921e-07	43748	rs1943581	18	26596443	0.276913	49423	1.66885e-09	0	0.732877
rs1394608	5	155764189	4.21437e-05	45918	rs722557	21	38199073	0.000590702	87163	rs4292478	5	84682390	0.00062973	94639	1.66962e-09	1.11022e-16	0.732877
rs380390	1	193989310	6.19921e-07	43748	rs4894367	3	139940469	0.00163349	76919	rs2342829	7	131708213	0.885458	90938	1.67052e-09	0	0.773973
rs380390	1	193989310	6.19921e-07	43748	rs555174	21	19845364	0.000793021	53491	rs9316260	13	45558376	0.429242	88300	1.681e-09	0	0.780822
rs1943581	18	26596443	0.276913	49423	rs1329428	1	193991069	5.99221e-06	54108	rs7118035	11	85830340	0.0304689	79528	1.68835e-09	0	0.80137
rs3775652	4	143627607	3.72719e-07	12147	rs10490493	2	215157730	0.00109316	32539	rs10492272	12	97767616	0.00025865	51958	1.69427e-09	2.22045e-16	0.780822
rs3852106	4	47996078	0.114183	27199	rs10272438	7	32981051	9.66677e-06	33990	rs380390	1	193989310	6.19921e-07	43748	1.6957e-09	0	0.739726
rs10493605	1	77292917	0.132428	15812	rs380390	1	193989310	6.19921e-07	43748	rs1943581	18	26596443	0.276913	49423	1.69669e-09	0	0.671233
rs591332	16	985385	0.00309962	67809	rs1930022	9	27888800	2.37049e-06	69742	rs3903948	13	78417401	0.00225841	82250	1.6976e-09	1.33227e-15	0.746575
rs10488371	8	272252	0.000830137	8541	rs10502344	18	6097709	0.00351042	13586	rs10272438	7	32981051	9.66677e-06	33990	1.70378e-09	0	0.787671
rs10272438	7	32981051	9.66677e-06	33990	rs557549	10	114802756	0.0251149	80184	rs9288484	2	215110395	0.870477	89836	1.72356e-09	0	0.808219
rs10512250	9	93104564	0.806286	9198	rs1394608	5	155764189	4.21437e-05	45918	rs10511467	9	7363051	2.91445e-05	76784	1.7406e-09	0	0.753425
rs7104698	11	36837874	0.000158929	38129	rs2357344	14	62498294	0.10275	41641	rs475553	3	166697033	0.00119197	68166	1.74302e-09	0	0.773973
rs10489581	1	182361133	0.00213872	14227	rs7104698	11	36837874	0.000158929	38129	rs2943466	12	19157217	0.657239	85585	1.74826e-09	6.99441e-15	0.684932
rs1943581	18	26596443	0.276913	49423	rs1329428	1	193991069	5.99221e-06	54108	rs10515262	5	97361080	0.00191259	59073	1.75569e-09	0	0.746575
rs3775652	4	143627607	3.72719e-07	12147	rs242695	18	56918635	0.0251149	34125	rs7104698	11	36837874	0.000158929	38129	1.7684e-09	4.44089e-16	0.726027
rs1329428	1	193991069	5.99221e-06	54108	rs10235374	7	53664741	0.00305313	67534	rs2186263	21	32698663	0.0367326	93356	1.7691e-09	0	0.691781
rs10488371	8	272252	0.000830137	8541	rs10483428	14	31616896	0.012333	29447	rs10272438	7	32981051	9.66677e-06	33990	1.77281e-09	0	0.773973
rs10508035	13	96488800	0.000629355	45255	rs82159	12	124727028	0.000363937	59286	rs10511467	9	7363051	2.91445e-05	76784	1.77296e-09	0	0.794521
rs3775652	4	143627607	3.72719e-07	12147	rs10512413	9	128944920	0.000211141	60240	rs10490631	2	118773584	0.00213638	81134	1.78259e-09	1.11022e-16	0.780822
rs1329428	1	193991069	5.99221e-06	54108	rs10511467	9	7363051	2.91445e-05	76784	rs10486462	7	26262315	0.844662	103231	1.7851e-09	3.33067e-16	0.760274
rs10272438	7	32981051	9.66677e-06	33990	rs380390	1	193989310	6.19921e-07	43748	rs795301	3	4143641	0.00396566	90169	1.78731e-09	0	0.767123
rs1943581	18	26596443	0.276913	49423	rs1329428	1	193991069	5.99221e-06	54108	rs10495179	1	219025659	0.631309	63945	1.78928e-09	0	0.794521
rs10272438	7	32981051	9.66677e-06	33990	rs380390	1	193989310	6.19921e-07	43748	rs7029826	9	77736661	0.852388	63938	1.7918e-09	0	0.69863
rs7104698	11	36837874	0.000158929	38129	rs1329428	1	193991069	5.99221e-06	54108	rs10483656	14	54731666	0.012501	91625	1.79235e-09	0	0.808219
rs2513600	11	105837716	0.00395518	39270	rs1930022	9	27888800	2.37049e-06	69742	rs10485193	6	117365317	0.00418674	82486	1.81771e-09	4.44089e-16	0.739726
rs10512174	9	84343693	0.000194157	10645	rs10515142	5	71580977	0.0527414	51785	rs2178381	7	143202080	0.00076737	63332	1.8209e-09	2.22045e-16	0.753425
rs10500806	11	14934304	0.0064058	6979	rs10272438	7	32981051	9.66677e-06	33990	rs10503554	8	15769238	0.260026	44121	1.82678e-09	0	0.794521
rs10503493	8	14213487	0.00325837	26265	rs10509245	10	67012487	0.157518	44957	rs10512413	9	128944920	0.000211141	60240	1.83768e-09	0	0.787671
rs2222499	7	78973887	0.817077	34129	rs1394608	5	155764189	4.21437e-05	45918	rs10519437	5	115399940	0.430571	93326	1.84214e-09	2.22045e-16	0.712329
rs10494367	1	159290555	0.108579	59603	rs3911498	3	21645349	0.001376	70012	rs1363688	5	174590654	3.84498e-05	80178	1.85577e-09	0	0.794521
rs1338787	13	53588732	0.0108672	16637	rs380390	1	193989310	6.19921e-07	43748	rs1510134	4	144479341	0.000777812	82857	1.85954e-09	0	0.732877
rs380390	1	193989310	6.19921e-07	43748	rs4095884	7	57526720	0.417387	44557	rs555174	21	19845364	0.000793021	53491	1.86085e-09	0	0.80137
rs10488371	8	272252	0.000830137	8541	rs10272438	7	32981051	9.66677e-06	33990	rs1250238	2	216497205	0.00713982	44126	1.86792e-09	0	0.732877
rs3915771	5	13536707	0.000771569	23815	rs2964066	5	173843568	0.489469	40623	rs380390	1	193989310	6.19921e-07	43748	1.87081e-09	0	0.712329
rs10508731	10	28446794	0.000442413	51222	rs1227181	7	111949894	0.690228	51854	rs1329428	1	193991069	5.99221e-06	54108	1.87138e-09	0	0.780822
rs10272438	7	32981051	9.66677e-06	33990	rs10508642	10	22506213	0.0377953	36070	rs380390	1	193989310	6.19921e-07	43748	1.8724e-09	0	0.746575
rs10509762	10	104271059	0.0309055	14243	rs10272438	7	32981051	9.66677e-06	33990	rs1871138	12	21604163	0.338478	102527	1.87598e-09	0	0.69863
rs10272438	7	32981051	9.66677e-06	33990	rs1835705	4	133373353	0.00788808	65117	rs10485193	6	117365317	0.00418674	82486	1.88311e-09	0	0.780822
rs2891427	10	54158657	0.0465879	1077	rs1329428	1	193991069	5.99221e-06	54108	rs10485193	6	117365317	0.00418674	82486	1.88363e-09	2.22045e-16	0.691781
rs1363688	5	174590654	3.84498e-05	80178	rs10490631	2	118773584	0.00213638	81134	rs1510134	4	144479341	0.000777812	82857	1.89035e-09	0	0.767123
rs1329428	1	193991069	5.99221e-06	54108	rs966978	3	87488331	0.00264653	57226	rs1438521	14	57643841	0.0297766	82353	1.89365e-09	0	0.684932
rs1340465	1	235327761	0.00444511	6316	rs10512413	9	128944920	0.000211141	60240	rs1930022	9	27888800	2.37049e-06	69742	1.89564e-09	0	0.773973
rs10272438	7	32981051	9.66677e-06	33990	rs200642	20	52628454	0.000368038	75300	rs7831835	8	110761991	0.0677325	77770	1.89606e-09	0	0.787671
rs6764287	3	76614650	0.00268989	19509	rs10272438	7	32981051	9.66677e-06	33990	rs9296745	6	54179227	0.242753	57265	1.90968e-09	0	0.691781
rs155490	6	7887869	0.0377953	5907	rs3775652	4	143627607	3.72719e-07	12147	rs1329428	1	193991069	5.99221e-06	54108	1.91297e-09	0	0.787671
rs3775652	4	143627607	3.72719e-07	12147	rs1329428	1	193991069	5.99221e-06	54108	rs9312700	4	53252263	0.0377953	88316	1.91297e-09	0	0.787671
rs10489076	4	10021731	0.00237902	30550	rs1329428	1	193991069	5.99221e-06	54108	rs10485193	6	117365317	0.00418674	82486	1.91813e-09	0	0.794521
rs1329428	1	193991069	5.99221e-06	54108	rs10488386	7	130317077	0.0197882	86692	rs360592	1	114770048	0.126862	95811	1.92273e-09	0	0.746575
rs10272438	7	32981051	9.66677e-06	33990	rs332184	10	28916977	0.442941	48732	rs1329428	1	193991069	5.99221e-06	54108	1.92421e-09	0	0.794521
rs2635182	5	92329239	0.609802	13802	rs2222499	7	78973887	0.817077	34129	rs1394608	5	155764189	4.21437e-05	45918	1.93349e-09	0	0.726027
rs1412232	9	28395766	0.012372	9021	rs198077	21	23347097	0.310143	43621	rs1394608	5	155764189	4.21437e-05	45918	1.93447e-09	0	0.773973
rs10503044	18	56387196	0.16712	30773	rs10272438	7	32981051	9.66677e-06	33990	rs1329428	1	193991069	5.99221e-06	54108	1.93714e-09	0	0.787671
rs3775652	4	143627607	3.72719e-07	12147	rs1329428	1	193991069	5.99221e-06	54108	rs10507365	13	24747576	0.279679	60424	1.94609e-09	0	0.760274
rs3775652	4	143627607	3.72719e-07	12147	rs7104698	11	36837874	0.000158929	38129	rs1457189	8	4666903	0.447082	43460	1.94664e-09	3.33067e-16	0.643836
rs10488056	7	121060423	0.00329747	28992	rs10512413	9	128944920	0.000211141	60240	rs1930022	9	27888800	2.37049e-06	69742	1.95151e-09	1.11022e-16	0.760274
rs10500581	16	74052156	0.806286	8407	rs380390	1	193989310	6.19921e-07	43748	rs1943581	18	26596443	0.276913	49423	1.95305e-09	1.11022e-16	0.712329
rs1329428	1	193991069	5.99221e-06	54108	rs1363688	5	174590654	3.84498e-05	80178	rs10488386	7	130317077	0.0197882	86692	1.9551e-09	0	0.712329
rs10272438	7	32981051	9.66677e-06	33990	rs1329428	1	193991069	5.99221e-06	54108	rs3981073	2	125224225	0.000839029	100516	1.95552e-09	0	0.842466
rs10272438	7	32981051	9.66677e-06	33990	rs10482918	21	21749778	0.0447267	42231	rs7831835	8	110761991	0.0677325	77770	1.95611e-09	0	0.767123
rs1180899	13	90860197	0.833218	24276	rs1329428	1	193991069	5.99221e-06	54108	rs10495199	1	219883595	0.00165429	56735	1.95747e-09	0	0.787671
rs10272438	7	32981051	9.66677e-06	33990	rs380390	1	193989310	6.19921e-07	43748	rs1999310	21	23963807	0.0589368	92543	1.95782e-09	0	0.80137
rs1180899	13	90860197	0.833218	24276	rs1329428	1	193991069	5.99221e-06	54108	rs10488932	4	82769738	0.672424	81733	1.97544e-09	1.11022e-16	0.712329
rs1260817	1	63872850	0.0231731	31171	rs380390	1	193989310	6.19921e-07	43748	rs555174	21	19845364	0.000793021	53491	2.00647e-09	0	0.815068
rs10488371	8	272252	0.000830137	8541	rs10272438	7	32981051	9.66677e-06	33990	rs555174	21	19845364	0.000793021	53491	2.01248e-09	0	0.760274
rs10495655	2	17281967	0.0108672	48510	rs3911498	3	21645349	0.001376	70012	rs1363688	5	174590654	3.84498e-05	80178	2.01608e-09	0	0.767123
rs10488371	8	272252	0.000830137	8541	rs10272438	7	32981051	9.66677e-06	33990	rs795301	3	4143641	0.00396566	90169	2.02401e-09	0	0.780822
rs7667506	4	67604347	0.806286	21678	rs10272438	7	32981051	9.66677e-06	33990	rs380390	1	193989310	6.19921e-07	43748	2.03424e-09	0	0.719178
rs3911498	3	21645349	0.001376	70012	rs10507071	12	95259245	0.0770816	75138	rs1363688	5	174590654	3.84498e-05	80178	2.04874e-09	0	0.794521
rs3775652	4	143627607	3.72719e-07	12147	rs1570607	13	36103325	8.60598e-05	12244	rs10512413	9	128944920	0.000211141	60240	2.06702e-09	0	0.773973
rs3775652	4	143627607	3.72719e-07	12147	rs10495199	1	219883595	0.00165429	56735	rs713392	7	110683865	0.00153103	75085	2.06753e-09	0	0.808219
rs2248737	10	7448848	0.0100643	17540	rs10272438	7	32981051	9.66677e-06	33990	rs1329428	1	193991069	5.99221e-06	54108	2.07292e-09	0	0.787671
rs2191508	2	195869519	0.0313525	6618	rs1329428	1	193991069	5.99221e-06	54108	rs1510134	4	144479341	0.000777812	82857	2.07456e-09	0	0.808219
rs10501527	11	81254514	0.0313525	20316	rs1329428	1	193991069	5.99221e-06	54108	rs2178381	7	143202080	0.00076737	63332	2.08675e-09	0	0.746575
rs963349	3	175002753	0.588969	10737	rs1329428	1	193991069	5.99221e-06	54108	rs4894367	3	139940469	0.00163349	76919	2.09238e-09	0	0.80137
rs10514663	3	7698179	0.189038	67929	rs3911498	3	21645349	0.001376	70012	rs1363688	5	174590654	3.84498e-05	80178	2.09653e-09	0	0.794521
rs380390	1	193989310	6.19921e-07	43748	rs555174	21	19845364	0.000793021	53491	rs1824159	5	58634529	0.0443297	73839	2.10248e-09	0	0.780822
rs10509623	10	92637005	0.19014	30755	rs1329428	1	193991069	5.99221e-06	54108	rs4894367	3	139940469	0.00163349	76919	2.10499e-09	0	0.719178
rs10485610	20	48693703	0.279889	7934	rs10272438	7	32981051	9.66677e-06	33990	rs10518883	15	34500776	0.00386719	99687	2.10766e-09	0	0.760274
rs10272438	7	32981051	9.66677e-06	33990	rs6883024	5	162963024	0.268084	50420	rs10518883	15	34500776	0.00386719	99687	2.10993e-09	0	0.753425
rs1930022	9	27888800	2.37049e-06	69742	rs3903948	13	78417401	0.00225841	82250	rs10485193	6	117365317	0.00418674	82486	2.11369e-09	7.77156e-16	0.712329
rs10494529	1	177678621	0.504939	25638	rs10272438	7	32981051	9.66677e-06	33990	rs1329428	1	193991069	5.99221e-06	54108	2.1156e-09	0	0.691781
rs10272438	7	32981051	9.66677e-06	33990	rs1852556	2	132305797	0.00587494	63007	rs1871138	12	21604163	0.338478	102527	2.11709e-09	0	0.787671
rs1394608	5	155764189	4.21437e-05	45918	rs1329428	1	193991069	5.99221e-06	54108	rs1019008	7	10430039	0.0334219	94505	2.12389e-09	0	0.787671
rs3775652	4	143627607	3.72719e-07	12147	rs10492272	12	97767616	0.00025865	51958	rs1557664	7	103443795	0.00247192	85203	2.12632e-09	0	0.780822
rs3911498	3	21645349	0.001376	70012	rs10500539	16	66463251	0.0377953	74211	rs1363688	5	174590654	3.84498e-05	80178	2.13491e-09	0	0.794521
rs1393970	8	107281069	0.72857	20829	rs3911498	3	21645349	0.001376	70012	rs1363688	5	174590654	3.84498e-05	80178	2.13609e-09	0	0.780822
rs7092874	10	108014386	0.672424	41404	rs380390	1	193989310	6.19921e-07	43748	rs1943581	18	26596443	0.276913	49423	2.14174e-09	1.11022e-16	0.732877
rs1329428	1	193991069	5.99221e-06	54108	rs2254302	11	34275284	0.294472	78773	rs1510134	4	144479341	0.000777812	82857	2.14421e-09	0	0.787671
rs10483314	14	24632939	0.00188941	16459	rs1329428	1	193991069	5.99221e-06	54108	rs966978	3	87488331	0.00264653	57226	2.14697e-09	0	0.80137
rs3775652	4	143627607	3.72719e-07	12147	rs7104698	11	36837874	0.000158929	38129	rs10507898	13	77705175	0.226343	41305	2.1484e-09	2.9976e-15	0.712329
rs380390	1	193989310	6.19921e-07	43748	rs1943581	18	26596443	0.276913	49423		17	33663732	0.205442	80313	2.14885e-09	4.44089e-16	0.753425
rs2191859	7	85441545	0.00329747	15970	rs10511203	3	104145273	0.00160493	28239	rs10272438	7	32981051	9.66677e-06	33990	2.14887e-09	0	0.808219
rs380390	1	193989310	6.19921e-07	43748	rs555174	21	19845364	0.000793021	53491	rs532151	11	95459363	0.71926	70491	2.15308e-09	0	0.80137
rs3775652	4	143627607	3.72719e-07	12147	rs2058894	7	96908522	0.0527414	33254	rs10495199	1	219883595	0.00165429	56735	2.15777e-09	2.22045e-16	0.767123
rs618499	11	107686488	0.0827035	400	rs380390	1	193989310	6.19921e-07	43748	rs10505165	8	112856197	0.429242	94680	2.1708e-09	0	0.773973
rs1943581	18	26596443	0.276913	49423	rs1329428	1	193991069	5.99221e-06	54108		7	129790686	0.0254047	78229	2.17599e-09	0	0.69863
rs3801937	7	107096829	0.00717663	13598	rs10508731	10	28446794	0.000442413	51222	rs1329428	1	193991069	5.99221e-06	54108	2.17968e-09	0	0.760274
rs380390	1	193989310	6.19921e-07	43748	rs1943581	18	26596443	0.276913	49423	rs1405860	7	96470846	0.672424	68458	2.19061e-09	1.11022e-16	0.732877
rs324586	7	136067468	0.0101529	9703	rs6742427	2	10060440	0.304308	30693	rs1329428	1	193991069	5.99221e-06	54108	2.19626e-09	0	0.760274
rs1329428	1	193991069	5.99221e-06	54108	rs717027	2	166888958	0.723747	70557	rs1363688	5	174590654	3.84498e-05	80178	2.19954e-09	0	0.787671
rs10496556	2	119982551	0.279679	17077	rs10272438	7	32981051	9.66677e-06	33990	rs1329428	1	193991069	5.99221e-06	54108	2.21265e-09	0	0.753425
rs3915771	5	13536707	0.000771569	23815	rs380390	1	193989310	6.19921e-07	43748	rs10516267	4	13179531	0.114183	72782	2.22494e-09	1.11022e-16	0.726027
rs3775652	4	143627607	3.72719e-07	12147	rs1871071	10	54344117	0.0135832	39518	rs1329428	1	193991069	5.99221e-06	54108	2.22584e-09	0	0.821918
rs10272438	7	32981051	9.66677e-06	33990	rs10512413	9	128944920	0.000211141	60240	rs8017803	14	73098463	0.238239	91953	2.22621e-09	0	0.780822
rs10512174	9	84343693	0.000194157	10645	rs1329428	1	193991069	5.99221e-06	54108	rs1510134	4	144479341	0.000777812	82857	2.22714e-09	0	0.815068
rs3805009	3	4780489	0.810245	38122	rs7104698	11	36837874	0.000158929	38129	rs1329428	1	193991069	5.99221e-06	54108	2.23396e-09	0	0.80137
rs3775652	4	143627607	3.72719e-07	12147	rs10490493	2	215157730	0.00109316	32539	rs10512413	9	128944920	0.000211141	60240	2.24436e-09	4.44089e-16	0.767123
rs1943581	18	26596443	0.276913	49423	rs1329428	1	193991069	5.99221e-06	54108	rs539620	6	87457843	0.207017	68412	2.25321e-09	0	0.794521
rs1406228	2	29513177	0.001256	2790	rs10488371	8	272252	0.000830137	8541	rs10272438	7	32981051	9.66677e-06	33990	2.25609e-09	0	0.794521
rs9308848	2	102106494	0.0114988	36414	rs1943581	18	26596443	0.276913	49423	rs1329428	1	193991069	5.99221e-06	54108	2.25659e-09	0	0.712329
rs3775652	4	143627607	3.72719e-07	12147	rs7104698	11	36837874	0.000158929	38129	rs1329428	1	193991069	5.99221e-06	54108	2.26683e-09	0	0.808219
rs1329428	1	193991069	5.99221e-06	54108	rs167721	4	188475431	0.0338916	74562	rs1363688	5	174590654	3.84498e-05	80178	2.27774e-09	0	0.732877
rs3775652	4	143627607	3.72719e-07	12147	rs7104698	11	36837874	0.000158929	38129	rs10512604	17	74390148	0.021828	103263	2.29024e-09	3.33067e-16	0.69863
rs10272438	7	32981051	9.66677e-06	33990	rs692914	11	104450737	0.0211876	54929	rs10485193	6	117365317	0.00418674	82486	2.29615e-09	0	0.815068
rs10488371	8	272252	0.000830137	8541	rs10516584	4	113483324	0.260026	23179	rs10272438	7	32981051	9.66677e-06	33990	2.29838e-09	0	0.732877
rs10488371	8	272252	0.000830137	8541	rs1479305	11	79700503	0.260026	30466	rs10272438	7	32981051	9.66677e-06	33990	2.29838e-09	0	0.773973
rs10486765	7	15377743	0.0657644	19402	rs1943581	18	26596443	0.276913	49423	rs1329428	1	193991069	5.99221e-06	54108	2.30646e-09	0	0.726027
rs380390	1	193989310	6.19921e-07	43748	rs555174	21	19845364	0.000793021	53491	rs233817	4	103663239	0.0310871	68635	2.30884e-09	0	0.732877
rs10272438	7	32981051	9.66677e-06	33990	rs10518080	4	72351011	0.0251149	62940	rs1363688	5	174590654	3.84498e-05	80178	2.3198e-09	0	0.780822
rs2113515	2	118493934	0.663638	35407	rs10511986	9	68819513	0.0133605	37096	rs1329428	1	193991069	5.99221e-06	54108	2.32254e-09	0	0.815068
rs7950640	11	58639765	0.0135982	47983	rs1329428	1	193991069	5.99221e-06	54108	rs966978	3	87488331	0.00264653	57226	2.32287e-09	0	0.794521
rs2113379	2	207554217	0.000402725	53255	rs1329428	1	193991069	5.99221e-06	54108	rs5758470	22	21165656	0.0309055	96601	2.32697e-09	0	0.767123
rs10508731	10	28446794	0.000442413	51222	rs1329428	1	193991069	5.99221e-06	54108	rs10486020	7	105707800	0.889523	101176	2.33522e-09	0	0.739726
rs1316288	2	564307	0.846224	16930	rs380390	1	193989310	6.19921e-07	43748	rs555174	21	19845364	0.000793021	53491	2.33847e-09	0	0.760274
rs1329428	1	193991069	5.99221e-06	54108	rs4920799	5	84690601	0.000200734	69201	rs1563814	11	81260627	0.020367	86813	2.3498e-09	0	0.705479
rs1943581	18	26596443	0.276913	49423	rs1329428	1	193991069	5.99221e-06	54108	rs1001254	3	7909333	0.077176	94906	2.37234e-09	0	0.773973
rs3775652	4	143627607	3.72719e-07	12147	rs10495199	1	219883595	0.00165429	56735	rs6721063	2	152123073	0.0309055	59310	2.38161e-09	5.55112e-16	0.760274
rs1394608	5	155764189	4.21437e-05	45918	rs10511467	9	7363051	2.91445e-05	76784	rs2136886	19	21847999	0.622784	96219	2.38553e-09	0	0.773973
rs1329428	1	193991069	5.99221e-06	54108	rs10512413	9	128944920	0.000211141	60240	rs324584	7	136066921	0.0254047	97476	2.38768e-09	0	0.69863
rs3775652	4	143627607	3.72719e-07	12147	rs1329428	1	193991069	5.99221e-06	54108	rs10491003	10	9332657	0.0197271	79292	2.38945e-09	0	0.794521
rs10272438	7	32981051	9.66677e-06	33990	rs10515142	5	71580977	0.0527414	51785	rs7831835	8	110761991	0.0677325	77770	2.393e-09	0	0.773973
rs1430024	2	38088531	0.489469	21066	rs380390	1	193989310	6.19921e-07	43748	rs1943581	18	26596443	0.276913	49423	2.39382e-09	1.11022e-16	0.719178
rs10489581	1	182361133	0.00213872	14227	rs10497822	2	199840540	0.0338935	22990	rs7104698	11	36837874	0.000158929	38129	2.40012e-09	1.11022e-16	0.746575
rs10510946	3	65775029	0.0593403	42720	rs2113379	2	207554217	0.000402725	53255	rs1329428	1	193991069	5.99221e-06	54108	2.40181e-09	0	0.787671
rs1329428	1	193991069	5.99221e-06	54108	rs4894367	3	139940469	0.00163349	76919	rs10507323	13	21501270	0.00789498	88438	2.40392e-09	0	0.780822
rs9722	21	46875441	0.00853114	29282	rs10272438	7	32981051	9.66677e-06	33990	rs10512413	9	128944920	0.000211141	60240	2.40636e-09	0	0.821918
rs2113515	2	118493934	0.663638	35407	rs1329428	1	193991069	5.99221e-06	54108	rs4894367	3	139940469	0.00163349	76919	2.41357e-09	0	0.753425
rs10272438	7	32981051	9.66677e-06	33990	rs10512413	9	128944920	0.000211141	60240	rs10497712	2	192234119	0.117395	73838	2.41603e-09	0	0.808219
rs10254116	7	32979706	0.000139803	12358	rs1329428	1	193991069	5.99221e-06	54108	rs2849463	18	53203654	0.116488	102160	2.42262e-09	0	0.719178
rs1570607	13	36103325	8.60598e-05	12244	rs10515262	5	97361080	0.00191259	59073	rs9291321	4	48177703	0.000250294	85719	2.43602e-09	0	0.753425
rs1360333	1	150034573	0.0913109	33225	rs10272438	7	32981051	9.66677e-06	33990	rs380390	1	193989310	6.19921e-07	43748	2.4379e-09	0	0.719178
rs6943606	7	25568821	0.326343	32408	rs380390	1	193989310	6.19921e-07	43748	rs555174	21	19845364	0.000793021	53491	2.44145e-09	0	0.732877
rs2113515	2	118493934	0.663638	35407	rs1329428	1	193991069	5.99221e-06	54108	rs1563814	11	81260627	0.020367	86813	2.44962e-09	0	0.712329
rs2138992	1	204078103	0.835887	26622	rs10272438	7	32981051	9.66677e-06	33990	rs1363688	5	174590654	3.84498e-05	80178	2.4554e-09	0	0.780822
rs6792998	3	157583145	0.000450599	4870	rs10514336	5	90148244	0.000142688	49666	rs10492272	12	97767616	0.00025865	51958	2.45848e-09	0	0.767123
rs1394608	5	155764189	4.21437e-05	45918	rs10511467	9	7363051	2.91445e-05	76784	rs10486376	7	19723750	0.0913109	102006	2.46061e-09	0	0.773973
rs3775652	4	143627607	3.72719e-07	12147	rs666435	1	58119996	0.075816	48413	rs1329428	1	193991069	5.99221e-06	54108	2.46562e-09	0	0.760274
rs1943581	18	26596443	0.276913	49423	rs1329428	1	193991069	5.99221e-06	54108	rs6430684	2	138142188	0.00192994	72110	2.46616e-09	0	0.794521
rs3915771	5	13536707	0.000771569	23815	rs380390	1	193989310	6.19921e-07	43748	rs4737982	8	70495197	0.0913109	47652	2.47006e-09	2.22045e-16	0.712329
rs219278	5	137910307	0.0832219	52203	rs3911498	3	21645349	0.001376	70012	rs1363688	5	174590654	3.84498e-05	80178	2.47113e-09	0	0.760274
rs2222499	7	78973887	0.817077	34129	rs1394608	5	155764189	4.21437e-05	45918	rs756160	20	14646974	0.108893	91118	2.47555e-09	0	0.753425
rs10510157	10	127807613	0.00730091	3476	rs10272438	7	32981051	9.66677e-06	33990	rs10508731	10	28446794	0.000442413	51222	2.47954e-09	0	0.787671
rs10272438	7	32981051	9.66677e-06	33990	rs10508731	10	28446794	0.000442413	51222	rs1329428	1	193991069	5.99221e-06	54108	2.48971e-09	0	0.794521
rs10489076	4	10021731	0.00237902	30550	rs1329428	1	193991069	5.99221e-06	54108	rs10516812	4	89936495	0.705326	66607	2.49935e-09	0	0.746575
rs10272438	7	32981051	9.66677e-06	33990	rs380390	1	193989310	6.19921e-07	43748	rs10507779	13	68494518	0.649283	95664	2.50263e-09	0	0.753425
rs7770715	6	4661950	0.240522	40171	rs3911498	3	21645349	0.001376	70012	rs1363688	5	174590654	3.84498e-05	80178	2.51284e-09	0	0.815068
rs1882130	11	15808683	0.891368	21523	rs380390	1	193989310	6.19921e-07	43748	rs1943581	18	26596443	0.276913	49423	2.51849e-09	1.11022e-16	0.712329
rs1943581	18	26596443	0.276913	49423	rs1329428	1	193991069	5.99221e-06	54108	rs2242285	3	66364672	0.53851	80941	2.51914e-09	0	0.767123
rs10272438	7	32981051	9.66677e-06	33990	rs1982756	6	41252625	0.739055	85644	rs10518883	15	34500776	0.00386719	99687	2.52359e-09	0	0.753425
rs9328536	9	130190430	0.00334403	31604	rs1329428	1	193991069	5.99221e-06	54108	rs10501414	11	73610071	0.429242	84747	2.53052e-09	0	0.753425
rs1971579	1	194175440	0.0011653	34601	rs1329428	1	193991069	5.99221e-06	54108	rs4894367	3	139940469	0.00163349	76919	2.53141e-09	0	0.705479
rs7104698	11	36837874	0.000158929	38129	rs475553	3	166697033	0.00119197	68166	rs2068633	12	81253988	0.122693	69946	2.53281e-09	2.22045e-16	0.732877
rs7104698	11	36837874	0.000158929	38129	rs10507009	12	91080832	0.000573827	60276	rs475553	3	166697033	0.00119197	68166	2.54868e-09	1.11022e-16	0.671233
rs380390	1	193989310	6.19921e-07	43748	rs8034843	15	55297365	0.00418674	51711	rs10502154	11	111718695	0.0377953	87995	2.55939e-09	1.11022e-16	0.732877
rs10488371	8	272252	0.000830137	8541	rs10272438	7	32981051	9.66677e-06	33990	rs710506	3	190043990	0.114183	89066	2.57598e-09	0	0.767123
rs10512174	9	84343693	0.000194157	10645	rs7104698	11	36837874	0.000158929	38129	rs1329428	1	193991069	5.99221e-06	54108	2.57607e-09	0	0.753425
rs10272438	7	32981051	9.66677e-06	33990	rs380390	1	193989310	6.19921e-07	43748	rs10489343	1	207064213	0.145738	98739	2.58562e-09	0	0.691781
rs10272438	7	32981051	9.66677e-06	33990	rs10492272	12	97767616	0.00025865	51958	rs6747204	2	115970991	0.524791	60556	2.58569e-09	0	0.767123
rs3844556	10	101736679	0.00260345	35752	rs1394608	5	155764189	4.21437e-05	45918	rs10519180	15	60842623	0.000744934	65743	2.60174e-09	0	0.767123
rs1074607	19	36624442	0.369218	41867	rs1943581	18	26596443	0.276913	49423	rs1329428	1	193991069	5.99221e-06	54108	2.61363e-09	0	0.773973
rs3775652	4	143627607	3.72719e-07	12147	rs7104698	11	36837874	0.000158929	38129	rs4920799	5	84690601	0.000200734	69201	2.61767e-09	2.22045e-15	0.732877
rs9918557	7	121104209	0.00329747	28729	rs649526	15	40152058	0.0143226	41450	rs1363688	5	174590654	3.84498e-05	80178	2.61854e-09	0	0.780822
rs10489076	4	10021731	0.00237902	30550	rs10515814	5	160008682	0.429242	45619	rs1329428	1	193991069	5.99221e-06	54108	2.61984e-09	0	0.767123
rs1901568	4	82645425	0.248447	3823	rs10272438	7	32981051	9.66677e-06	33990	rs10512413	9	128944920	0.000211141	60240	2.62367e-09	0	0.739726
rs3796661	4	91145901	0.429242	13779	rs1329428	1	193991069	5.99221e-06	54108	rs3922799	2	139969675	0.0621642	101283	2.62518e-09	0	0.760274
rs1329428	1	193991069	5.99221e-06	54108	rs7010633	8	15433816	0.429242	86832	rs3922799	2	139969675	0.0621642	101283	2.62518e-09	0	0.732877
rs1329428	1	193991069	5.99221e-06	54108	rs1363688	5	174590654	3.84498e-05	80178	rs10507323	13	21501270	0.00789498	88438	2.63252e-09	0	0.712329
rs3775652	4	143627607	3.72719e-07	12147	rs242695	18	56918635	0.0251149	34125	rs10495199	1	219883595	0.00165429	56735	2.64862e-09	2.22045e-16	0.767123
rs10491618	9	33624591	0.0321882	27603	rs380390	1	193989310	6.19921e-07	43748	rs1943581	18	26596443	0.276913	49423	2.65399e-09	7.77156e-16	0.719178
rs1330687	9	4445585	0.00698583	15358	rs380390	1	193989310	6.19921e-07	43748	rs1943581	18	26596443	0.276913	49423	2.65693e-09	2.22045e-16	0.684932
rs10272438	7	32981051	9.66677e-06	33990	rs380390	1	193989310	6.19921e-07	43748	rs4292478	5	84682390	0.00062973	94639	2.68741e-09	0	0.815068
rs6471814	8	60747835	0.0219227	3204	rs380390	1	193989310	6.19921e-07	43748	rs555174	21	19845364	0.000793021	53491	2.69244e-09	0	0.780822
rs417637	17	15426578	0.00220243	19983	rs10272438	7	32981051	9.66677e-06	33990	rs10507063	12	94769766	0.00164871	34833	2.69486e-09	7.77156e-16	0.691781
rs1943581	18	26596443	0.276913	49423	rs1329428	1	193991069	5.99221e-06	54108	rs8041372	15	62122715	0.0334997	61568	2.70063e-09	0	0.780822
rs1412232	9	28395766	0.012372	9021	rs1329428	1	193991069	5.99221e-06	54108	rs3914244	12	57248164	1.70877e-05	88612	2.7101e-09	0	0.773973
rs891850	5	30654008	0.138106	9957	rs10272438	7	32981051	9.66677e-06	33990	rs1363688	5	174590654	3.84498e-05	80178	2.71058e-09	0	0.684932
rs6792998	3	157583145	0.000450599	4870	rs10512413	9	128944920	0.000211141	60240	rs3870365	6	153457923	0.00632154	85347	2.71568e-09	0	0.773973
rs10484922	6	152163308	0.758384	9154	rs10272438	7	32981051	9.66677e-06	33990	rs1363688	5	174590654	3.84498e-05	80178	2.71598e-09	0	0.726027
rs10272438	7	32981051	9.66677e-06	33990	rs10512413	9	128944920	0.000211141	60240	rs10491026	10	130311890	0.038993	99715	2.71764e-09	0	0.705479
rs956015	3	65106186	0.0197271	21167	rs10272438	7	32981051	9.66677e-06	33990	rs200642	20	52628454	0.000368038	75300	2.72575e-09	0	0.787671
rs380390	1	193989310	6.19921e-07	43748	rs10501442	11	78855719	0.00905174	50128	rs2161768	2	208429715	0.48575	79167	2.73368e-09	1.11022e-16	0.767123
rs713392	7	110683865	0.00153103	75085	rs10511467	9	7363051	2.91445e-05	76784	rs1363688	5	174590654	3.84498e-05	80178	2.73661e-09	0	0.780822
rs636074	18	9687041	0.54835	26312	rs380390	1	193989310	6.19921e-07	43748	rs1943581	18	26596443	0.276913	49423	2.74031e-09	6.66134e-16	0.705479
rs10272438	7	32981051	9.66677e-06	33990	rs1019553	16	11362782	0.242753	52038	rs1250249	2	216489818	0.00567745	54971	2.75945e-09	0	0.739726
rs10272438	7	32981051	9.66677e-06	33990	rs1250249	2	216489818	0.00567745	54971	rs9296744	6	54176818	0.242753	60364	2.75945e-09	0	0.767123
rs1394608	5	155764189	4.21437e-05	45918	rs1329428	1	193991069	5.99221e-06	54108	rs7637771	3	1860170	0.00317938	73414	2.79092e-09	0	0.760274
rs10272438	7	32981051	9.66677e-06	33990	rs2301035	3	106751986	0.0913109	52837	rs1363688	5	174590654	3.84498e-05	80178	2.79383e-09	0	0.760274
rs2389863	4	120966483	0.00195174	8373	rs1394608	5	155764189	4.21437e-05	45918	rs1731298	7	52767936	0.00861083	95014	2.79896e-09	0	0.794521
rs10272438	7	32981051	9.66677e-06	33990	rs10510676	3	36109491	0.790042	42895	rs1250238	2	216497205	0.00713982	44126	2.80418e-09	0	0.746575
rs692914	11	104450737	0.0211876	54929	rs3911498	3	21645349	0.001376	70012	rs1363688	5	174590654	3.84498e-05	80178	2.8122e-09	0	0.80137
rs1329428	1	193991069	5.99221e-06	54108	rs4894367	3	139940469	0.00163349	76919	rs5758470	22	21165656	0.0309055	96601	2.81572e-09	1.11022e-16	0.678082
rs9286760	1	219975973	0.00344469	1006	rs7104698	11	36837874	0.000158929	38129	rs1329428	1	193991069	5.99221e-06	54108	2.84073e-09	0	0.746575
rs10486639	7	34116265	0.122693	11421	rs3775652	4	143627607	3.72719e-07	12147	rs10492272	12	97767616	0.00025865	51958	2.84694e-09	0	0.773973
rs10504700	8	80252346	0.447082	4702	rs10272438	7	32981051	9.66677e-06	33990	rs10518883	15	34500776	0.00386719	99687	2.84716e-09	0	0.787671
rs380390	1	193989310	6.19921e-07	43748	rs555174	21	19845364	0.000793021	53491	rs2900478	12	21260064	0.0912562	78052	2.84756e-09	0	0.753425
rs380390	1	193989310	6.19921e-07	43748	rs555174	21	19845364	0.000793021	53491	rs3801863	7	26540784	0.717726	75391	2.8817e-09	0	0.767123
rs10272438	7	32981051	9.66677e-06	33990	rs1363688	5	174590654	3.84498e-05	80178	rs10509199	10	64970417	0.209853	82747	2.89115e-09	0	0.719178
rs7104698	11	36837874	0.000158929	38129	rs1329428	1	193991069	5.99221e-06	54108	rs1852556	2	132305797	0.00587494	63007	2.89353e-09	0	0.739726
rs155490	6	7887869	0.0377953	5907	rs3775652	4	143627607	3.72719e-07	12147	rs7104698	11	36837874	0.000158929	38129	2.90808e-09	1.11022e-15	0.678082
rs10484512	6	164308743	0.441283	27523	rs10272438	7	32981051	9.66677e-06	33990	rs380390	1	193989310	6.19921e-07	43748	2.91234e-09	0	0.760274
rs488196	19	61369111	0.422706	20693	rs10272438	7	32981051	9.66677e-06	33990	rs1329428	1	193991069	5.99221e-06	54108	2.91394e-09	0	0.719178
rs2328384	20	19415901	0.117534	39284	rs3911498	3	21645349	0.001376	70012	rs1363688	5	174590654	3.84498e-05	80178	2.91813e-09	0	0.773973
rs10509553	10	90109336	0.0913109	9583	rs7104698	11	36837874	0.000158929	38129	rs475553	3	166697033	0.00119197	68166	2.92399e-09	3.33067e-16	0.726027
rs10272438	7	32981051	9.66677e-06	33990	rs7831835	8	110761991	0.0677325	77770	rs10494932	1	208267491	0.00697793	83438	2.9486e-09	0	0.719178
rs2832475	21	30183373	0.806286	31701	rs10272438	7	32981051	9.66677e-06	33990	rs380390	1	193989310	6.19921e-07	43748	2.95688e-09	0	0.705479
rs1384925	2	52787522	0.579769	40994	rs380390	1	193989310	6.19921e-07	43748	rs10501442	11	78855719	0.00905174	50128	2.95756e-09	0	0.753425
rs7104698	11	36837874	0.000158929	38129	rs1329428	1	193991069	5.99221e-06	54108	rs3950082	6	130601816	0.260026	65696	2.96268e-09	0	0.773973
rs10486848	7	84349734	0.628891	49861	rs1329428	1	193991069	5.99221e-06	54108	rs4894367	3	139940469	0.00163349	76919	2.97976e-09	0	0.808219
rs10508731	10	28446794	0.000442413	51222	rs1329428	1	193991069	5.99221e-06	54108	rs9328534	9	130150850	0.00362789	96170	2.99294e-09	0	0.726027
rs380390	1	193989310	6.19921e-07	43748	rs2113379	2	207554217	0.000402725	53255	rs555174	21	19845364	0.000793021	53491	2.99382e-09	0	0.787671
rs10272438	7	32981051	9.66677e-06	33990	rs1473426	12	21605873	0.768327	42699	rs10518883	15	34500776	0.00386719	99687	3.00501e-09	0	0.767123
rs2297139	1	85460827	0.48926	12465	rs10272438	7	32981051	9.66677e-06	33990	rs10518883	15	34500776	0.00386719	99687	3.01683e-09	0	0.753425
rs10272438	7	32981051	9.66677e-06	33990	rs1978091	16	20853323	0.0326389	41133	rs10512413	9	128944920	0.000211141	60240	3.01847e-09	0	0.773973
rs6137917	20	23355369	0.429242	5484	rs10489076	4	10021731	0.00237902	30550	rs1329428	1	193991069	5.99221e-06	54108	3.02215e-09	0	0.753425
rs1523295	3	66503078	0.429242	16510	rs10489076	4	10021731	0.00237902	30550	rs1329428	1	193991069	5.99221e-06	54108	3.02215e-09	0	0.760274
rs7104698	11	36837874	0.000158929	38129	rs10494483	1	167355511	0.660167	49026	rs1329428	1	193991069	5.99221e-06	54108	3.02275e-09	0	0.773973
rs10272438	7	32981051	9.66677e-06	33990	rs380390	1	193989310	6.19921e-07	43748	rs1446257	9	12009577	0.260026	64836	3.02404e-09	0	0.705479
rs10272438	7	32981051	9.66677e-06	33990	rs10255992	7	45910625	0.740819	44433	rs1329428	1	193991069	5.99221e-06	54108	3.02512e-09	0	0.767123
rs10272438	7	32981051	9.66677e-06	33990	rs10498461	14	52271461	0.114183	41261	rs10485193	6	117365317	0.00418674	82486	3.03145e-09	0	0.794521
rs3845572	1	41277658	0.226524	25487	rs1394608	5	155764189	4.21437e-05	45918	rs1329428	1	193991069	5.99221e-06	54108	3.03624e-09	0	0.719178
rs10508731	10	28446794	0.000442413	51222	rs10520871	5	21586692	0.433096	52205	rs1329428	1	193991069	5.99221e-06	54108	3.04702e-09	0	0.746575
rs2891427	10	54158657	0.0465879	1077	rs36407	14	70347388	0.00452846	13354	rs1329428	1	193991069	5.99221e-06	54108	3.05007e-09	1.11022e-16	0.678082
rs380390	1	193989310	6.19921e-07	43748	rs1943581	18	26596443	0.276913	49423	rs2257158	18	66228329	0.764606	58741	3.05399e-09	1.11022e-16	0.746575
rs10512174	9	84343693	0.000194157	10645	rs411947	4	172226701	0.0309999	30947	rs1329428	1	193991069	5.99221e-06	54108	3.06337e-09	0	0.787671
rs4593549	8	23418670	0.102369	13454	rs1329428	1	193991069	5.99221e-06	54108	rs10502885	18	43407488	0.119483	100614	3.06869e-09	0	0.732877
rs7100255	10	3854125	0.192891	33160	rs1329428	1	193991069	5.99221e-06	54108	rs2189325	7	110374339	0.652683	90264	3.07771e-09	1.11022e-16	0.630137
rs10520732	15	91802734	0.0487206	18591	rs1394608	5	155764189	4.21437e-05	45918	rs1329428	1	193991069	5.99221e-06	54108	3.09064e-09	0	0.739726
rs10272438	7	32981051	9.66677e-06	33990	rs2355344	2	171292750	0.471415	64540	rs10518883	15	34500776	0.00386719	99687	3.09582e-09	0	0.746575
rs7560464	2	46850568	0.154112	35761	rs3911498	3	21645349	0.001376	70012	rs1363688	5	174590654	3.84498e-05	80178	3.09987e-09	0	0.780822
rs6764287	3	76614650	0.00268989	19509	rs10512413	9	128944920	0.000211141	60240	rs6104678	20	10929207	0.000211533	91583	3.10072e-09	0	0.767123
rs3775652	4	143627607	3.72719e-07	12147	rs7104698	11	36837874	0.000158929	38129	rs306640	12	27512827	0.0571749	67854	3.11341e-09	1.22125e-15	0.719178
rs1852556	2	132305797	0.00587494	63007	rs3911498	3	21645349	0.001376	70012	rs1363688	5	174590654	3.84498e-05	80178	3.12519e-09	0	0.787671
rs10508291	10	4764991	0.00171121	6661	rs3775652	4	143627607	3.72719e-07	12147	rs10512413	9	128944920	0.000211141	60240	3.12709e-09	3.33067e-16	0.760274
rs10272438	7	32981051	9.66677e-06	33990	rs1363688	5	174590654	3.84498e-05	80178	rs2054590	4	54166470	0.875471	95205	3.12815e-09	0	0.753425
rs10272438	7	32981051	9.66677e-06	33990	rs2263563	15	51001407	0.117395	39529	rs10512413	9	128944920	0.000211141	60240	3.14931e-09	0	0.808219
rs10489076	4	10021731	0.00237902	30550	rs9328536	9	130190430	0.00334403	31604	rs1329428	1	193991069	5.99221e-06	54108	3.15085e-09	0	0.746575
rs1943581	18	26596443	0.276913	49423	rs1329428	1	193991069	5.99221e-06	54108	rs1835027	5	11620427	0.259818	99845	3.15782e-09	0	0.767123
rs2222499	7	78973887	0.817077	34129	rs1394608	5	155764189	4.21437e-05	45918	rs7572753	2	33362075	0.86527	61274	3.16401e-09	1.11022e-16	0.678082
rs380390	1	193989310	6.19921e-07	43748	rs1392296	3	46104522	0.00950144	44076	rs10512413	9	128944920	0.000211141	60240	3.16464e-09	0	0.719178
rs10501483	11	80331386	0.114183	6006	rs380390	1	193989310	6.19921e-07	43748	rs555174	21	19845364	0.000793021	53491	3.19198e-09	0	0.780822
rs10486577	7	27876435	0.114183	29093	rs380390	1	193989310	6.19921e-07	43748	rs555174	21	19845364	0.000793021	53491	3.19198e-09	0	0.787671
rs10272438	7	32981051	9.66677e-06	33990	rs953372	9	68072988	0.663575	65050	rs1871138	12	21604163	0.338478	102527	3.19326e-09	1.11022e-16	0.664384
rs1329428	1	193991069	5.99221e-06	54108	rs4894367	3	139940469	0.00163349	76919	rs1363688	5	174590654	3.84498e-05	80178	3.21239e-09	0	0.767123
rs10499247	6	147558216	0.0251149	604	rs4529500	8	18750111	0.000682092	11981	rs380390	1	193989310	6.19921e-07	43748	3.21574e-09	1.11022e-16	0.739726
rs7104698	11	36837874	0.000158929	38129	rs2113379	2	207554217	0.000402725	53255	rs1329428	1	193991069	5.99221e-06	54108	3.2167e-09	0	0.815068
rs10512413	9	128944920	0.000211141	60240	rs831169	13	109495921	0.138699	64427	rs6104678	20	10929207	0.000211533	91583	3.21757e-09	0	0.767123
rs9328536	9	130190430	0.00334403	31604	rs9307920	4	155643043	0.429242	36198	rs1329428	1	193991069	5.99221e-06	54108	3.21862e-09	0	0.760274
rs945713	1	159323047	0.012333	40519	rs1394608	5	155764189	4.21437e-05	45918	rs10511467	9	7363051	2.91445e-05	76784	3.21931e-09	0	0.780822
rs2222499	7	78973887	0.817077	34129	rs4031871	5	96821556	0.0491424	39955	rs1394608	5	155764189	4.21437e-05	45918	3.24508e-09	1.11022e-16	0.69863
rs1363688	5	174590654	3.84498e-05	80178	rs10490631	2	118773584	0.00213638	81134	rs10488343	7	130990561	0.0010545	98649	3.25645e-09	0	0.794521
rs3775652	4	143627607	3.72719e-07	12147	rs9307328	4	110487984	0.00704711	27880	rs10495199	1	219883595	0.00165429	56735	3.26525e-09	3.33067e-16	0.760274
rs962863	7	124112842	0.120302	27555	rs7104698	11	36837874	0.000158929	38129	rs475553	3	166697033	0.00119197	68166	3.26638e-09	2.22045e-16	0.705479
rs618499	11	107686488	0.0827035	400	rs380390	1	193989310	6.19921e-07	43748	rs4894367	3	139940469	0.00163349	76919	3.26981e-09	0	0.767123
rs10508731	10	28446794	0.000442413	51222	rs1329428	1	193991069	5.99221e-06	54108	rs1161343	5	99331077	0.0164222	56045	3.27047e-09	0	0.739726
rs1329428	1	193991069	5.99221e-06	54108	rs1542072	3	167313501	0.115433	69903	rs4894367	3	139940469	0.00163349	76919	3.2705e-09	0	0.739726
rs6926204	6	138758930	0.165048	48544	rs1943581	18	26596443	0.276913	49423	rs1329428	1	193991069	5.99221e-06	54108	3.2725e-09	0	0.80137
rs753145	5	169577406	0.00276648	10741	rs1329428	1	193991069	5.99221e-06	54108	rs1501220	21	22770459	0.855913	102388	3.27824e-09	0	0.691781
rs3775652	4	143627607	3.72719e-07	12147	rs10516723	4	85792339	0.012333	17218	rs1329428	1	193991069	5.99221e-06	54108	3.30123e-09	0	0.773973
rs2713960	17	71305197	0.381769	16209	rs10508731	10	28446794	0.000442413	51222	rs1329428	1	193991069	5.99221e-06	54108	3.30535e-09	0	0.753425
rs1340465	1	235327761	0.00444511	6316	rs1046592	1	182308942	0.00213872	65049	rs10511467	9	7363051	2.91445e-05	76784	3.31203e-09	0	0.746575
rs2209688	10	36140611	0.148764	637	rs10492272	12	97767616	0.00025865	51958	rs10511467	9	7363051	2.91445e-05	76784	3.3245e-09	8.88178e-16	0.753425
rs1943581	18	26596443	0.276913	49423	rs1329428	1	193991069	5.99221e-06	54108	rs916048	14	20781048	0.0593045	57330	3.3266e-09	0	0.712329
rs1329428	1	193991069	5.99221e-06	54108	rs4894367	3	139940469	0.00163349	76919	rs2042370	1	15204439	0.560086	100473	3.33029e-09	0	0.753425
rs3775652	4	143627607	3.72719e-07	12147	rs1329428	1	193991069	5.99221e-06	54108	rs10490631	2	118773584	0.00213638	81134	3.3381e-09	0	0.726027
rs10505722	12	1102632	0.416827	38264	rs1943581	18	26596443	0.276913	49423	rs1329428	1	193991069	5.99221e-06	54108	3.34566e-09	0	0.767123
rs6792998	3	157583145	0.000450599	4870	rs3775652	4	143627607	3.72719e-07	12147	rs10492272	12	97767616	0.00025865	51958	3.36137e-09	0	0.780822
rs10505417	8	123069358	0.0309999	32672	rs380390	1	193989310	6.19921e-07	43748	rs1510134	4	144479341	0.000777812	82857	3.39216e-09	0	0.780822
rs10495655	2	17281967	0.0108672	48510	rs10511467	9	7363051	2.91445e-05	76784	rs1363688	5	174590654	3.84498e-05	80178	3.39523e-09	0	0.753425
rs10489076	4	10021731	0.00237902	30550	rs4394047	4	158390305	0.245112	51674	rs1329428	1	193991069	5.99221e-06	54108	3.39924e-09	0	0.767123
rs10512118	9	79562308	0.814332	31279	rs7104698	11	36837874	0.000158929	38129	rs475553	3	166697033	0.00119197	68166	3.40186e-09	2.22045e-16	0.705479
rs10272438	7	32981051	9.66677e-06	33990	rs376068	16	79363910	0.111765	96183	rs6922836	6	85732646	0.525275	103611	3.41561e-09	0	0.753425
rs10489076	4	10021731	0.00237902	30550	rs6467309	7	129716054	0.0108672	46005	rs1329428	1	193991069	5.99221e-06	54108	3.42623e-09	0	0.773973
rs1394608	5	155764189	4.21437e-05	45918	rs1329428	1	193991069	5.99221e-06	54108	rs10501223	11	40220980	0.0197271	100270	3.43079e-09	1.11022e-16	0.712329
rs10272438	7	32981051	9.66677e-06	33990	rs4532425	6	64329689	0.0681874	44390	rs10512413	9	128944920	0.000211141	60240	3.4364e-09	0	0.794521
rs2127708	10	36388795	0.649129	2980	rs380390	1	193989310	6.19921e-07	43748	rs555174	21	19845364	0.000793021	53491	3.4372e-09	0	0.773973
rs10272438	7	32981051	9.66677e-06	33990	rs10505074	8	106093818	0.0913109	82274	rs10518883	15	34500776	0.00386719	99687	3.45781e-09	0	0.773973
rs925043	1	49065040	0.250262	19106	rs10272438	7	32981051	9.66677e-06	33990	rs7790991	7	13766859	0.00380955	64041	3.46334e-09	0	0.719178
rs1759006	1	194319923	0.00503652	35032	rs7104698	11	36837874	0.000158929	38129	rs475553	3	166697033	0.00119197	68166	3.47326e-09	1.22125e-15	0.719178
rs10508731	10	28446794	0.000442413	51222	rs3850979	12	31691246	0.0325561	92638	rs1025758	4	183176275	0.00404197	101927	3.51341e-09	0	0.80137
rs10272438	7	32981051	9.66677e-06	33990	rs10512413	9	128944920	0.000211141	60240	rs697954	3	108955816	0.897813	84147	3.51469e-09	0	0.753425
rs725859	7	122979086	0.000931251	38215	rs1394608	5	155764189	4.21437e-05	45918	rs1731298	7	52767936	0.00861083	95014	3.55889e-09	0	0.712329
rs10511422	3	125022069	1.88034e-05	6693	rs10502376	18	8579765	0.00213872	22505	rs10272438	7	32981051	9.66677e-06	33990	3.56414e-09	0	0.767123
rs2063480	3	24118462	0.128927	11245	rs380390	1	193989310	6.19921e-07	43748	rs1943581	18	26596443	0.276913	49423	3.5643e-09	1.11022e-16	0.726027
rs727299	13	92806502	0.562421	28282	rs1943581	18	26596443	0.276913	49423	rs1329428	1	193991069	5.99221e-06	54108	3.56637e-09	0	0.760274
rs2018276	11	13548442	0.364391	15028	rs1394608	5	155764189	4.21437e-05	45918	rs1329428	1	193991069	5.99221e-06	54108	3.57859e-09	0	0.780822
rs10491195	17	48072934	0.0310229	3068	rs1943581	18	26596443	0.276913	49423	rs1329428	1	193991069	5.99221e-06	54108	3.58135e-09	0	0.760274
rs2827118	21	22207677	0.215784	42031	rs380390	1	193989310	6.19921e-07	43748	rs555174	21	19845364	0.000793021	53491	3.58627e-09	0	0.773973
rs1943581	18	26596443	0.276913	49423	rs1329428	1	193991069	5.99221e-06	54108	rs7961	1	224037860	0.255923	63125	3.62356e-09	0	0.726027
rs3775652	4	143627607	3.72719e-07	12147	rs1329428	1	193991069	5.99221e-06	54108	rs10492591	13	48183257	0.0102007	67816	3.62392e-09	0	0.773973
rs1930022	9	27888800	2.37049e-06	69742	rs713392	7	110683865	0.00153103	75085	rs3903948	13	78417401	0.00225841	82250	3.62525e-09	1.33227e-15	0.739726
rs490671	1	58119520	0.075816	51026	rs1329428	1	193991069	5.99221e-06	54108	rs10507729	13	64490973	0.0469014	60518	3.63474e-09	0	0.787671
rs10489581	1	182361133	0.00213872	14227	rs10508035	13	96488800	0.000629355	45255	rs1930022	9	27888800	2.37049e-06	69742	3.63755e-09	1.77636e-15	0.705479
rs6776879	3	7927625	0.489469	24591	rs10272438	7	32981051	9.66677e-06	33990	rs1329428	1	193991069	5.99221e-06	54108	3.63996e-09	0	0.767123
rs10272438	7	32981051	9.66677e-06	33990	rs10512413	9	128944920	0.000211141	60240	rs10516267	4	13179531	0.114183	72782	3.65581e-09	0	0.808219
rs1329428	1	193991069	5.99221e-06	54108	rs1510134	4	144479341	0.000777812	82857	rs246968	5	118975991	0.0419381	88753	3.66155e-09	0	0.760274
rs354440	13	104636075	0.0858662	19999	rs1329428	1	193991069	5.99221e-06	54108	rs1363688	5	174590654	3.84498e-05	80178	3.66258e-09	0	0.760274
rs10272438	7	32981051	9.66677e-06	33990	rs7831835	8	110761991	0.0677325	77770	rs340913	9	6117330	0.0256317	91766	3.66441e-09	0	0.821918
rs380390	1	193989310	6.19921e-07	43748	rs555174	21	19845364	0.000793021	53491	rs10503667	8	19793561	0.115567	84427	3.68407e-09	0	0.767123
rs380390	1	193989310	6.19921e-07	43748	rs555174	21	19845364	0.000793021	53491	rs9309837	3	79769522	0.350467	98299	3.68416e-09	0	0.808219
rs10489076	4	10021731	0.00237902	30550	rs10516019	5	166001799	0.204547	53581	rs1329428	1	193991069	5.99221e-06	54108	3.68654e-09	0	0.726027
rs10489076	4	10021731	0.00237902	30550	rs1329428	1	193991069	5.99221e-06	54108	rs10494574	1	181250108	0.174845	89971	3.69342e-09	0	0.815068
rs257713	5	66059175	0.381591	27796	rs1394608	5	155764189	4.21437e-05	45918	rs10515262	5	97361080	0.00191259	59073	3.69577e-09	0	0.808219
rs380390	1	193989310	6.19921e-07	43748	rs1943581	18	26596443	0.276913	49423	rs1478190	15	51962078	0.401595	56543	3.69822e-09	8.88178e-16	0.739726
rs1338787	13	53588732	0.0108672	16637	rs380390	1	193989310	6.19921e-07	43748	rs555174	21	19845364	0.000793021	53491	3.69884e-09	0	0.760274
rs1329428	1	193991069	5.99221e-06	54108	rs592322	6	124741713	0.884219	60172	rs4894367	3	139940469	0.00163349	76919	3.70711e-09	0	0.739726
rs7104698	11	36837874	0.000158929	38129	rs8134335	21	36825346	0.0197271	58034	rs475553	3	166697033	0.00119197	68166	3.71853e-09	0	0.760274
rs10501439	11	78812154	0.00016	71965	rs1363688	5	174590654	3.84498e-05	80178	rs10515983	18	56575301	0.0913109	80435	3.73967e-09	0	0.780822
rs10503473	8	13874429	0.796705	19332	rs10272438	7	32981051	9.66677e-06	33990	rs380390	1	193989310	6.19921e-07	43748	3.74779e-09	0	0.746575
rs10272438	7	32981051	9.66677e-06	33990	rs380390	1	193989310	6.19921e-07	43748	rs10504699	8	80165121	0.0913109	63123	3.75804e-09	0	0.705479
rs10272438	7	32981051	9.66677e-06	33990	rs10483945	14	78562421	0.000868627	49608	rs557549	10	114802756	0.0251149	80184	3.76755e-09	1.11022e-16	0.780822
rs10272438	7	32981051	9.66677e-06	33990	rs555174	21	19845364	0.000793021	53491	rs10509868	10	109653232	0.305389	76861	3.77391e-09	0	0.678082
rs963250	4	116626978	0.0189228	40212	rs713392	7	110683865	0.00153103	75085	rs1363688	5	174590654	3.84498e-05	80178	3.77875e-09	0	0.794521
rs324586	7	136067468	0.0101529	9703	rs1329428	1	193991069	5.99221e-06	54108	rs4778	5	112431884	0.000771638	91147	3.78673e-09	0	0.753425
rs2116684	3	151792646	0.117395	27010	rs10489076	4	10021731	0.00237902	30550	rs1329428	1	193991069	5.99221e-06	54108	3.81176e-09	0	0.760274
rs3775652	4	143627607	3.72719e-07	12147	rs10272438	7	32981051	9.66677e-06	33990	rs1366521	16	87500332	0.168458	38514	3.8314e-09	0	0.767123
rs10272438	7	32981051	9.66677e-06	33990	rs6555496	5	845100	0.276913	41516	rs380390	1	193989310	6.19921e-07	43748	3.84012e-09	0	0.760274
rs10488371	8	272252	0.000830137	8541	rs10272438	7	32981051	9.66677e-06	33990	rs1930152	10	55676137	0.489469	97278	3.85421e-09	0	0.780822
rs3775652	4	143627607	3.72719e-07	12147	rs7104698	11	36837874	0.000158929	38129	rs1538444	1	235323651	0.00444511	40992	3.86868e-09	1.33227e-15	0.726027
rs1582593	16	57627093	0.117395	444	rs10501439	11	78812154	0.00016	71965	rs1363688	5	174590654	3.84498e-05	80178	3.88032e-09	0	0.780822
rs10272438	7	32981051	9.66677e-06	33990	rs1185820	20	59071767	0.375459	58691	rs557549	10	114802756	0.0251149	80184	3.89658e-09	0	0.794521
rs380390	1	193989310	6.19921e-07	43748	rs6114415	20	24008201	0.209018	61143	rs4894367	3	139940469	0.00163349	76919	3.89916e-09	0	0.773973
rs10272438	7	32981051	9.66677e-06	33990	rs552644	10	99990232	0.439551	99311	rs10518883	15	34500776	0.00386719	99687	3.90769e-09	0	0.773973
rs1059214	4	166841087	0.573394	40164	rs1363688	5	174590654	3.84498e-05	80178	rs10514175	5	79460304	8.52359e-05	102097	3.91508e-09	0	0.732877
rs10488371	8	272252	0.000830137	8541	rs10272438	7	32981051	9.66677e-06	33990	rs10486459	7	25268039	0.00722111	34906	3.93253e-09	0	0.767123
rs10485610	20	48693703	0.279889	7934	rs10272438	7	32981051	9.66677e-06	33990	rs10492272	12	97767616	0.00025865	51958	3.93586e-09	0	0.767123
rs3775652	4	143627607	3.72719e-07	12147	rs32249	5	12519713	0.108365	26467	rs242695	18	56918635	0.0251149	34125	3.93963e-09	6.66134e-16	0.760274
rs2333821	2	44351061	0.293077	7544	rs10272438	7	32981051	9.66677e-06	33990	rs380390	1	193989310	6.19921e-07	43748	3.95783e-09	0	0.773973
rs1943581	18	26596443	0.276913	49423	rs1329428	1	193991069	5.99221e-06	54108	rs1454498	2	70123759	0.0129482	97212	3.96036e-09	0	0.787671
rs10272438	7	32981051	9.66677e-06	33990	rs10516814	4	90045370	0.221692	62135	rs1363688	5	174590654	3.84498e-05	80178	3.96454e-09	3.33067e-16	0.691781
rs10511203	3	104145273	0.00160493	28239	rs10272438	7	32981051	9.66677e-06	33990	rs158133	5	154382551	0.0150356	50726	3.97423e-09	1.11022e-16	0.787671
rs10494483	1	167355511	0.660167	49026	rs1329428	1	193991069	5.99221e-06	54108	rs10235374	7	53664741	0.00305313	67534	3.97465e-09	0	0.732877
rs7104698	11	36837874	0.000158929	38129	rs475553	3	166697033	0.00119197	68166	rs10512604	17	74390148	0.021828	103263	3.97832e-09	2.22045e-16	0.719178
rs10489076	4	10021731	0.00237902	30550	rs6802458	3	56380119	0.00362789	39926	rs1329428	1	193991069	5.99221e-06	54108	3.98375e-09	0	0.746575
rs1329428	1	193991069	5.99221e-06	54108	rs2676979	6	58663519	0.00697958	61152	rs1363688	5	174590654	3.84498e-05	80178	3.98702e-09	0	0.767123
rs10508731	10	28446794	0.000442413	51222	rs1329428	1	193991069	5.99221e-06	54108	rs2046159	1	85753182	0.00495569	90495	3.98945e-09	0	0.664384
rs324586	7	136067468	0.0101529	9703	rs10489076	4	10021731	0.00237902	30550	rs1329428	1	193991069	5.99221e-06	54108	4.00263e-09	0	0.780822
rs1329428	1	193991069	5.99221e-06	54108	rs4894367	3	139940469	0.00163349	76919	rs714856	2	39742986	0.71926	88706	4.00345e-09	0	0.746575
rs9547774	13	35662192	0.429242	19085	rs9328536	9	130190430	0.00334403	31604	rs1329428	1	193991069	5.99221e-06	54108	4.00615e-09	0	0.760274
rs1394608	5	155764189	4.21437e-05	45918	rs1329428	1	193991069	5.99221e-06	54108	rs1425903	8	54169354	0.254938	61545	4.02002e-09	0	0.760274
rs380390	1	193989310	6.19921e-07	43748	rs555174	21	19845364	0.000793021	53491	rs949578	6	112751837	0.183944	53954	4.02954e-09	0	0.746575
rs10506638	12	70280444	0.428868	48753	rs713392	7	110683865	0.00153103	75085	rs10511467	9	7363051	2.91445e-05	76784	4.04668e-09	1.11022e-16	0.753425
rs10272438	7	32981051	9.66677e-06	33990	rs10512413	9	128944920	0.000211141	60240	rs10509280	10	68179825	0.0223767	97561	4.05963e-09	0	0.773973
rs10501442	11	78855719	0.00905174	50128	rs1930022	9	27888800	2.37049e-06	69742	rs3903948	13	78417401	0.00225841	82250	4.08238e-09	4.77396e-15	0.705479
rs10272438	7	32981051	9.66677e-06	33990	rs1363688	5	174590654	3.84498e-05	80178	rs769548	3	110528041	0.00334056	83158	4.08285e-09	0	0.773973
rs9328536	9	130190430	0.00334403	31604	rs1329428	1	193991069	5.99221e-06	54108	rs10497974	2	213542352	0.181546	70266	4.08528e-09	0	0.753425
rs3914574	15	21851971	0.429242	15856	rs1329428	1	193991069	5.99221e-06	54108	rs3922799	2	139969675	0.0621642	101283	4.08615e-09	0	0.732877
rs10497114	2	153785269	0.429242	18633	rs1329428	1	193991069	5.99221e-06	54108	rs3922799	2	139969675	0.0621642	101283	4.08615e-09	0	0.712329
rs10485189	6	116997853	0.429242	46546	rs1329428	1	193991069	5.99221e-06	54108	rs3922799	2	139969675	0.0621642	101283	4.08615e-09	0	0.671233
rs1329428	1	193991069	5.99221e-06	54108	rs1601043	11	18984273	0.429242	72272	rs3922799	2	139969675	0.0621642	101283	4.08615e-09	0	0.726027
rs3829097	9	120379241	0.00920203	17177	rs1329428	1	193991069	5.99221e-06	54108	rs966978	3	87488331	0.00264653	57226	4.10296e-09	0	0.767123
rs1394608	5	155764189	4.21437e-05	45918	rs10511467	9	7363051	2.91445e-05	76784	rs1807333	17	933321	0.00936152	100467	4.11074e-09	0	0.746575
rs10272438	7	32981051	9.66677e-06	33990	rs6724282	2	24968207	0.0836102	69402	rs1363688	5	174590654	3.84498e-05	80178	4.1128e-09	0	0.691781
rs2222499	7	78973887	0.817077	34129	rs198077	21	23347097	0.310143	43621	rs1394608	5	155764189	4.21437e-05	45918	4.11946e-09	0	0.691781
rs7104698	11	36837874	0.000158929	38129	rs475553	3	166697033	0.00119197	68166	rs246968	5	118975991	0.0419381	88753	4.11984e-09	0	0.691781
rs324586	7	136067468	0.0101529	9703	rs1329428	1	193991069	5.99221e-06	54108	rs10512413	9	128944920	0.000211141	60240	4.12221e-09	0	0.719178
rs3775652	4	143627607	3.72719e-07	12147	rs10495199	1	219883595	0.00165429	56735	rs1548402	7	89827654	0.140349	93564	4.13098e-09	0	0.787671
rs10514569	16	83255789	0.0571749	45083	rs10511467	9	7363051	2.91445e-05	76784	rs1363688	5	174590654	3.84498e-05	80178	4.14058e-09	0	0.787671
rs3775652	4	143627607	3.72719e-07	12147	rs1329428	1	193991069	5.99221e-06	54108	rs7529677	1	204437148	0.429242	98054	4.14622e-09	0	0.787671
rs6666161	1	230807639	0.256358	17537	rs380390	1	193989310	6.19921e-07	43748	rs555174	21	19845364	0.000793021	53491	4.15086e-09	0	0.794521
rs10492536	13	70216320	0.0344766	65453	rs3911498	3	21645349	0.001376	70012	rs1363688	5	174590654	3.84498e-05	80178	4.15709e-09	0	0.787671
rs4777161	15	67577357	0.00416653	18499	rs10272438	7	32981051	9.66677e-06	33990	rs2513600	11	105837716	0.00395518	39270	4.1838e-09	6.66134e-16	0.767123
rs1368009	12	89359109	0.114183	3867	rs3775652	4	143627607	3.72719e-07	12147	rs7104698	11	36837874	0.000158929	38129	4.20382e-09	4.44089e-15	0.636986
rs7405591	17	75875646	0.169071	24754	rs380390	1	193989310	6.19921e-07	43748	rs555174	21	19845364	0.000793021	53491	4.21312e-09	0	0.780822
rs10510310	3	5487635	0.415593	14468	rs380390	1	193989310	6.19921e-07	43748	rs555174	21	19845364	0.000793021	53491	4.24056e-09	0	0.773973
rs380390	1	193989310	6.19921e-07	43748	rs555174	21	19845364	0.000793021	53491	rs9379628	6	24110153	0.569224	98800	4.24255e-09	0	0.780822
rs380390	1	193989310	6.19921e-07	43748	rs555174	21	19845364	0.000793021	53491	rs10493960	1	101604510	0.442941	64934	4.24692e-09	0	0.746575
rs7104698	11	36837874	0.000158929	38129	rs475553	3	166697033	0.00119197	68166	rs557673	6	93685736	0.0102007	92556	4.26057e-09	2.22045e-16	0.719178
rs1394608	5	155764189	4.21437e-05	45918	rs10519180	15	60842623	0.000744934	65743	rs10511467	9	7363051	2.91445e-05	76784	4.26087e-09	0	0.760274
rs10272438	7	32981051	9.66677e-06	33990	rs1493112	4	95931024	0.0376251	46533	rs1510134	4	144479341	0.000777812	82857	4.26607e-09	1.11022e-16	0.664384
rs962863	7	124112842	0.120302	27555	rs1329428	1	193991069	5.99221e-06	54108	rs10488386	7	130317077	0.0197882	86692	4.26768e-09	0	0.684932
rs1406228	2	29513177	0.001256	2790	rs1394608	5	155764189	4.21437e-05	45918	rs10515262	5	97361080	0.00191259	59073	4.27197e-09	0	0.80137
rs1412171	6	78728757	0.016645	25678	rs1329428	1	193991069	5.99221e-06	54108	rs4894367	3	139940469	0.00163349	76919	4.27653e-09	0	0.760274
rs1394608	5	155764189	4.21437e-05	45918	rs10519180	15	60842623	0.000744934	65743	rs711674	3	4340335	0.00580096	79038	4.28623e-09	0	0.678082
rs10272438	7	32981051	9.66677e-06	33990	rs380390	1	193989310	6.19921e-07	43748	rs10515983	18	56575301	0.0913109	80435	4.28779e-09	0	0.684932
rs646595	18	65047126	2.45084e-05	13955	rs1329428	1	193991069	5.99221e-06	54108	rs912304	14	23466298	0.00534125	56133	4.2899e-09	0	0.746575
rs10489076	4	10021731	0.00237902	30550	rs1329428	1	193991069	5.99221e-06	54108	rs27476	5	50194045	0.00992812	83282	4.28994e-09	0	0.808219
rs6549878	3	28720212	0.0872829	23046	rs380390	1	193989310	6.19921e-07	43748	rs555174	21	19845364	0.000793021	53491	4.31194e-09	0	0.767123
rs10272438	7	32981051	9.66677e-06	33990	rs7831835	8	110761991	0.0677325	77770	rs930049	5	5453125	0.0877275	78393	4.31806e-09	0	0.739726
rs380390	1	193989310	6.19921e-07	43748	rs555174	21	19845364	0.000793021	53491	rs2453461	9	74412045	0.496026	74730	4.32143e-09	0	0.760274
rs2222499	7	78973887	0.817077	34129	rs1370701	2	217340431	0.217256	35303	rs1394608	5	155764189	4.21437e-05	45918	4.34334e-09	0	0.739726
rs10488371	8	272252	0.000830137	8541	rs10490493	2	215157730	0.00109316	32539	rs10272438	7	32981051	9.66677e-06	33990	4.36287e-09	0	0.780822
rs10483945	14	78562421	0.000868627	49608	rs10508731	10	28446794	0.000442413	51222	rs1731298	7	52767936	0.00861083	95014	4.36466e-09	0	0.787671
rs10491842	9	75439790	0.0410075	37916	rs1329428	1	193991069	5.99221e-06	54108	rs4894367	3	139940469	0.00163349	76919	4.39084e-09	0	0.760274
rs501138	10	29493715	0.000655266	20400	rs1943581	18	26596443	0.276913	49423	rs1329428	1	193991069	5.99221e-06	54108	4.44508e-09	0	0.794521
rs10272438	7	32981051	9.66677e-06	33990	rs965788	10	20205557	0.242584	52148	rs10518883	15	34500776	0.00386719	99687	4.49782e-09	0	0.705479
rs10498897	6	75270075	0.615977	18455	rs10489076	4	10021731	0.00237902	30550	rs1329428	1	193991069	5.99221e-06	54108	4.52132e-09	0	0.787671
rs380390	1	193989310	6.19921e-07	43748	rs10515488	5	136562293	0.0751759	46997	rs555174	21	19845364	0.000793021	53491	4.52508e-09	0	0.780822
rs10511203	3	104145273	0.00160493	28239	rs10272438	7	32981051	9.66677e-06	33990	rs1870648	2	164815422	0.521629	85903	4.52794e-09	0	0.794521
rs10492629	13	92735154	0.757445	54199	rs3911498	3	21645349	0.001376	70012	rs1363688	5	174590654	3.84498e-05	80178	4.53719e-09	0	0.760274
rs1329428	1	193991069	5.99221e-06	54108	rs1363688	5	174590654	3.84498e-05	80178	rs10489244	1	168046270	0.0547066	94369	4.55661e-09	0	0.787671
rs7104698	11	36837874	0.000158929	38129	rs1394608	5	155764189	4.21437e-05	45918	rs475553	3	166697033	0.00119197	68166	4.59413e-09	0	0.794521
rs274074	16	24855005	0.00367207	38938	rs1943581	18	26596443	0.276913	49423	rs1329428	1	193991069	5.99221e-06	54108	4.60607e-09	0	0.739726
rs1329428	1	193991069	5.99221e-06	54108	rs10497331	2	169021624	0.171133	69396	rs4894367	3	139940469	0.00163349	76919	4.63257e-09	0	0.746575
rs1961273	2	137813695	0.00408936	38340	rs1329428	1	193991069	5.99221e-06	54108	rs1563814	11	81260627	0.020367	86813	4.63415e-09	0	0.69863
rs10482950	21	24768196	0.855913	45046	rs1394608	5	155764189	4.21437e-05	45918	rs1329428	1	193991069	5.99221e-06	54108	4.63868e-09	1.22125e-15	0.684932
rs2222499	7	78973887	0.817077	34129	rs1394608	5	155764189	4.21437e-05	45918	rs10489641	1	178914973	0.0586091	51159	4.65258e-09	1.11022e-16	0.643836
rs10272438	7	32981051	9.66677e-06	33990	rs4131564	14	64298961	0.346218	35730	rs376068	16	79363910	0.111765	96183	4.6723e-09	0	0.80137
rs10505821	12	18134834	0.0192487	25877	rs10501439	11	78812154	0.00016	71965	rs1363688	5	174590654	3.84498e-05	80178	4.68097e-09	0	0.760274
rs10272438	7	32981051	9.66677e-06	33990	rs2298312	9	35034493	0.0897991	53743	rs10512413	9	128944920	0.000211141	60240	4.69347e-09	0	0.794521
rs10511203	3	104145273	0.00160493	28239	rs10272438	7	32981051	9.66677e-06	33990	rs2607693	8	2208946	4.29335e-05	61887	4.71385e-09	0	0.80137
rs1423417	5	41185293	0.108003	11611	rs3911498	3	21645349	0.001376	70012	rs1363688	5	174590654	3.84498e-05	80178	4.72652e-09	0	0.739726
rs1943581	18	26596443	0.276913	49423	rs1329428	1	193991069	5.99221e-06	54108	rs10511901	9	32307378	0.000864863	56323	4.72694e-09	0	0.719178
rs2389863	4	120966483	0.00195174	8373	rs1394608	5	155764189	4.21437e-05	45918	rs248364	5	160667528	0.00513609	67786	4.7397e-09	0	0.739726
rs10272438	7	32981051	9.66677e-06	33990	rs380390	1	193989310	6.19921e-07	43748	rs2865585	16	12695026	0.80157	64052	4.75116e-09	0	0.746575
rs10511203	3	104145273	0.00160493	28239	rs10272438	7	32981051	9.66677e-06	33990	rs6481257	10	58283155	0.0476417	49427	4.75601e-09	0	0.808219
rs10272438	7	32981051	9.66677e-06	33990	rs10486459	7	25268039	0.00722111	34906	rs200642	20	52628454	0.000368038	75300	4.75827e-09	2.22045e-16	0.691781
rs380390	1	193989310	6.19921e-07	43748	rs1943581	18	26596443	0.276913	49423	rs10511174	3	100584004	0.0309055	84746	4.77196e-09	3.33067e-16	0.726027
rs611448	1	241380347	0.0309055	35225	rs380390	1	193989310	6.19921e-07	43748	rs1943581	18	26596443	0.276913	49423	4.77196e-09	3.33067e-16	0.726027
rs1484015	8	110763647	0.157025	5095	rs10272438	7	32981051	9.66677e-06	33990	rs10489586	1	75463710	0.668487	88322	4.78057e-09	0	0.760274
rs10489581	1	182361133	0.00213872	14227	rs1329428	1	193991069	5.99221e-06	54108	rs2178381	7	143202080	0.00076737	63332	4.79071e-09	1.11022e-16	0.739726
rs1329428	1	193991069	5.99221e-06	54108	rs2178381	7	143202080	0.00076737	63332	rs1046592	1	182308942	0.00213872	65049	4.79071e-09	1.11022e-16	0.726027
rs10272438	7	32981051	9.66677e-06	33990	rs380390	1	193989310	6.19921e-07	43748	rs10503960	8	34255255	0.442941	98622	4.80097e-09	0	0.753425
rs1329428	1	193991069	5.99221e-06	54108	rs10515262	5	97361080	0.00191259	59073	rs4894367	3	139940469	0.00163349	76919	4.81295e-09	0	0.760274
rs10488371	8	272252	0.000830137	8541	rs10492421	13	106992153	0.720465	13844	rs10272438	7	32981051	9.66677e-06	33990	4.8135e-09	0	0.780822
rs1290030	12	74498851	0.0775268	13901	rs2222499	7	78973887	0.817077	34129	rs1394608	5	155764189	4.21437e-05	45918	4.86191e-09	1.11022e-16	0.780822
rs1912405	15	53879348	0.117183	60298	rs3911498	3	21645349	0.001376	70012	rs1363688	5	174590654	3.84498e-05	80178	4.86819e-09	0	0.787671
rs3775652	4	143627607	3.72719e-07	12147	rs10254116	7	32979706	0.000139803	12358	rs10485193	6	117365317	0.00418674	82486	4.87197e-09	9.99201e-16	0.739726
rs10272438	7	32981051	9.66677e-06	33990	rs1958998	14	88646236	0.406513	44613	rs557549	10	114802756	0.0251149	80184	4.88678e-09	0	0.780822
rs6471374	8	94341273	0.279679	8081	rs10272438	7	32981051	9.66677e-06	33990	rs1510134	4	144479341	0.000777812	82857	4.89578e-09	1.55431e-15	0.691781
rs10272438	7	32981051	9.66677e-06	33990	rs10485193	6	117365317	0.00418674	82486	rs10497883	2	207661620	0.856015	102091	4.93558e-09	0	0.808219
rs1570607	13	36103325	8.60598e-05	12244	rs2313626	13	18486150	0.285749	44312	rs1363688	5	174590654	3.84498e-05	80178	4.94143e-09	1.11022e-16	0.746575
rs10272438	7	32981051	9.66677e-06	33990	rs200642	20	52628454	0.000368038	75300	rs7006908	8	67243829	0.000137934	89756	4.95035e-09	0	0.794521
rs611806	10	99988738	0.439551	6228	rs3775652	4	143627607	3.72719e-07	12147	rs1329428	1	193991069	5.99221e-06	54108	4.96109e-09	1.11022e-16	0.760274
rs3775652	4	143627607	3.72719e-07	12147	rs7678820	4	23042865	0.178057	48578	rs1329428	1	193991069	5.99221e-06	54108	4.96656e-09	1.11022e-16	0.746575
rs1329428	1	193991069	5.99221e-06	54108	rs4894367	3	139940469	0.00163349	76919	rs10506940	12	86156705	0.426908	85591	4.98835e-09	1.11022e-16	0.760274
rs10272438	7	32981051	9.66677e-06	33990	rs10503554	8	15769238	0.260026	44121	rs1329428	1	193991069	5.99221e-06	54108	4.9906e-09	0	0.780822
rs1588526	14	82384365	0.350758	21744	rs10272438	7	32981051	9.66677e-06	33990	rs10518883	15	34500776	0.00386719	99687	4.99094e-09	0	0.739726
rs1145531	1	161029038	0.110596	33168	rs2222499	7	78973887	0.817077	34129	rs1394608	5	155764189	4.21437e-05	45918	5.0156e-09	1.11022e-16	0.705479
rs1329428	1	193991069	5.99221e-06	54108	rs10502047	11	104575201	0.142457	57861	rs10507729	13	64490973	0.0469014	60518	5.03264e-09	0	0.773973
rs380390	1	193989310	6.19921e-07	43748	rs2421596	2	117308217	0.0976594	46027	rs9379628	6	24110153	0.569224	98800	5.03691e-09	1.11022e-16	0.732877
rs10511203	3	104145273	0.00160493	28239	rs10272438	7	32981051	9.66677e-06	33990	rs1821227	2	157594577	0.010045	68207	5.03847e-09	1.11022e-16	0.787671
rs1570607	13	36103325	8.60598e-05	12244	rs10515262	5	97361080	0.00191259	59073	rs1363688	5	174590654	3.84498e-05	80178	5.04933e-09	0	0.726027
rs10272438	7	32981051	9.66677e-06	33990	rs10492272	12	97767616	0.00025865	51958	rs798975	13	30537164	0.0488733	89647	5.08389e-09	0	0.767123
rs10496797	2	139112665	0.0485141	21390	rs1329428	1	193991069	5.99221e-06	54108	rs2178381	7	143202080	0.00076737	63332	5.09001e-09	1.11022e-16	0.780822
rs7085542	10	18252101	0.638241	50395	rs1329428	1	193991069	5.99221e-06	54108	rs966978	3	87488331	0.00264653	57226	5.11639e-09	0	0.664384
rs2255083	12	103338990	0.271461	5577	rs10272438	7	32981051	9.66677e-06	33990	rs10518883	15	34500776	0.00386719	99687	5.12809e-09	0	0.760274
rs10495133	1	216904335	0.0226272	31516	rs10272438	7	32981051	9.66677e-06	33990	rs10485193	6	117365317	0.00418674	82486	5.18285e-09	0	0.787671
rs10483326	14	25364556	0.198033	8246	rs1943581	18	26596443	0.276913	49423	rs1329428	1	193991069	5.99221e-06	54108	5.20249e-09	0	0.746575
rs2222499	7	78973887	0.817077	34129	rs1394608	5	155764189	4.21437e-05	45918	rs3906871	12	67626636	0.174431	87187	5.20707e-09	0	0.767123
rs1329428	1	193991069	5.99221e-06	54108	rs10512413	9	128944920	0.000211141	60240	rs2146399	13	47776616	0.240563	60888	5.21605e-09	0	0.80137
rs10489076	4	10021731	0.00237902	30550	rs10501370	11	57815981	0.429242	50331	rs1329428	1	193991069	5.99221e-06	54108	5.2226e-09	0	0.760274
rs10489076	4	10021731	0.00237902	30550	rs1329428	1	193991069	5.99221e-06	54108	rs2506959	6	93667272	0.0102007	57509	5.22858e-09	0	0.760274
rs10511203	3	104145273	0.00160493	28239	rs10272438	7	32981051	9.66677e-06	33990	rs1871138	12	21604163	0.338478	102527	5.23048e-09	0	0.739726
rs965361	1	117599716	0.0435599	10955	rs1329428	1	193991069	5.99221e-06	54108	rs966978	3	87488331	0.00264653	57226	5.24388e-09	0	0.732877
rs10484735	6	124392529	0.889369	14162	rs10492272	12	97767616	0.00025865	51958	rs10511467	9	7363051	2.91445e-05	76784	5.24506e-09	4.21885e-15	0.726027
rs1943581	18	26596443	0.276913	49423	rs1329428	1	193991069	5.99221e-06	54108	rs10515688	5	152904411	0.00184229	82221	5.25438e-09	0	0.732877
rs1943581	18	26596443	0.276913	49423	rs1329428	1	193991069	5.99221e-06	54108	rs1427543	2	19779275	0.492258	93800	5.2657e-09	0	0.732877
rs1329428	1	193991069	5.99221e-06	54108	rs10512627	3	125661123	0.0266338	57648	rs4894367	3	139940469	0.00163349	76919	5.26986e-09	1.11022e-16	0.719178
rs946065	14	53922960	0.672424	14515	rs2113379	2	207554217	0.000402725	53255	rs1329428	1	193991069	5.99221e-06	54108	5.29753e-09	0	0.732877
rs878196	5	86878568	0.0761007	28792	rs10272438	7	32981051	9.66677e-06	33990	rs10492272	12	97767616	0.00025865	51958	5.30431e-09	0	0.760274
rs1329428	1	193991069	5.99221e-06	54108	rs7159637	14	71113417	0.114183	62682	rs3922799	2	139969675	0.0621642	101283	5.3059e-09	0	0.773973
rs646595	18	65047126	2.45084e-05	13955	rs1329428	1	193991069	5.99221e-06	54108	rs4894367	3	139940469	0.00163349	76919	5.31131e-09	0	0.767123
rs10488371	8	272252	0.000830137	8541	rs2353276	10	87739384	0.489469	32260	rs10272438	7	32981051	9.66677e-06	33990	5.32269e-09	1.11022e-16	0.767123
rs2113379	2	207554217	0.000402725	53255	rs1329428	1	193991069	5.99221e-06	54108	rs923100	8	119971895	0.0913109	91202	5.32291e-09	0	0.746575
rs10272438	7	32981051	9.66677e-06	33990	rs9291541	4	30190684	0.0309055	43661	rs1363688	5	174590654	3.84498e-05	80178	5.3293e-09	0	0.773973
rs10272438	7	32981051	9.66677e-06	33990	rs1363688	5	174590654	3.84498e-05	80178	rs5758470	22	21165656	0.0309055	96601	5.3293e-09	0	0.773973
rs10515164	5	73213100	0.0180236	17181	rs1469064	5	164840360	0.134057	20545	rs6104678	20	10929207	0.000211533	91583	5.35026e-09	0	0.780822
rs10272438	7	32981051	9.66677e-06	33990	rs9291541	4	30190684	0.0309055	43661	rs10512413	9	128944920	0.000211141	60240	5.35921e-09	0	0.80137
rs380390	1	193989310	6.19921e-07	43748	rs555174	21	19845364	0.000793021	53491		20	4649135	0.260026	102525	5.37939e-09	0	0.760274
rs3775652	4	143627607	3.72719e-07	12147	rs1329428	1	193991069	5.99221e-06	54108	rs1501220	21	22770459	0.855913	102388	5.38585e-09	0	0.808219
rs3775652	4	143627607	3.72719e-07	12147	rs1329428	1	193991069	5.99221e-06	54108	rs1682825	3	10749759	0.0377953	100779	5.40557e-09	1.11022e-16	0.773973
rs7104698	11	36837874	0.000158929	38129	rs1329428	1	193991069	5.99221e-06	54108	rs9271	17	81252085	0.181546	95214	5.41214e-09	0	0.794521
rs10489581	1	182361133	0.00213872	14227	rs7104698	11	36837874	0.000158929	38129	rs1329428	1	193991069	5.99221e-06	54108	5.43396e-09	1.11022e-16	0.732877
rs7104698	11	36837874	0.000158929	38129	rs1329428	1	193991069	5.99221e-06	54108	rs1046592	1	182308942	0.00213872	65049	5.43396e-09	1.11022e-16	0.726027
rs10272438	7	32981051	9.66677e-06	33990	rs1329428	1	193991069	5.99221e-06	54108	rs10514175	5	79460304	8.52359e-05	102097	5.43828e-09	0	0.787671
rs10272438	7	32981051	9.66677e-06	33990	rs557549	10	114802756	0.0251149	80184	rs9326981	5	115396824	0.110005	90191	5.44252e-09	0	0.787671
rs380390	1	193989310	6.19921e-07	43748	rs240446	21	10001404	0.846224	49126	rs555174	21	19845364	0.000793021	53491	5.44336e-09	0	0.753425
rs10489076	4	10021731	0.00237902	30550	rs1329428	1	193991069	5.99221e-06	54108	rs10495496	2	3829343	0.71926	71084	5.44938e-09	0	0.767123
rs10501439	11	78812154	0.00016	71965	rs1363688	5	174590654	3.84498e-05	80178	rs638236	6	56335024	0.429242	93988	5.45655e-09	0	0.773973
rs10489076	4	10021731	0.00237902	30550	rs1329428	1	193991069	5.99221e-06	54108	rs10483732	14	59813909	0.889369	91061	5.48903e-09	0	0.753425
rs1329428	1	193991069	5.99221e-06	54108	rs4894367	3	139940469	0.00163349	76919	rs6597570	9	130449803	0.0826227	87008	5.5028e-09	0	0.712329
rs6737535	2	75629162	0.324366	44599	rs1329428	1	193991069	5.99221e-06	54108	rs790356	11	83347095	0.145631	100168	5.57791e-09	0	0.719178
rs4838908	1	111204761	0.205926	17458	rs10515262	5	97361080	0.00191259	59073	rs1363688	5	174590654	3.84498e-05	80178	5.57853e-09	1.77636e-15	0.726027
rs3846500	5	50270373	0.51883	28790	rs1329428	1	193991069	5.99221e-06	54108	rs10488386	7	130317077	0.0197882	86692	5.58505e-09	7.77156e-16	0.623288
rs10486157	7	7095020	0.00116411	26982	rs10511203	3	104145273	0.00160493	28239	rs10512413	9	128944920	0.000211141	60240	5.60477e-09	2.22045e-16	0.773973
rs4978605	9	105266746	0.714515	29239	rs1329428	1	193991069	5.99221e-06	54108	rs1363688	5	174590654	3.84498e-05	80178	5.60635e-09	0	0.732877
rs324586	7	136067468	0.0101529	9703	rs1329428	1	193991069	5.99221e-06	54108	rs10490162	2	51222191	0.867444	67639	5.61864e-09	0	0.760274
rs2409434	21	32376687	0.780823	30257	rs1943581	18	26596443	0.276913	49423	rs1329428	1	193991069	5.99221e-06	54108	5.63772e-09	0	0.732877
rs2222499	7	78973887	0.817077	34129	rs1394608	5	155764189	4.21437e-05	45918		6	46568175	0.239057	97343	5.63854e-09	1.55431e-15	0.643836
rs10492008	12	46131797	0.895441	2092	rs1329428	1	193991069	5.99221e-06	54108	rs4894367	3	139940469	0.00163349	76919	5.64717e-09	0	0.712329
rs10272438	7	32981051	9.66677e-06	33990	rs1329428	1	193991069	5.99221e-06	54108	rs10512557	17	69535783	0.567864	99847	5.65103e-09	0	0.753425
rs1943581	18	26596443	0.276913	49423	rs1329428	1	193991069	5.99221e-06	54108	rs1542072	3	167313501	0.115433	69903	5.66858e-09	0	0.678082
rs1338787	13	53588732	0.0108672	16637	rs1329428	1	193991069	5.99221e-06	54108	rs4894367	3	139940469	0.00163349	76919	5.68571e-09	0	0.69863
rs6898229	5	94732994	0.160642	1715	rs380390	1	193989310	6.19921e-07	43748	rs555174	21	19845364	0.000793021	53491	5.69045e-09	0	0.767123
rs10494483	1	167355511	0.660167	49026	rs2113379	2	207554217	0.000402725	53255	rs1329428	1	193991069	5.99221e-06	54108	5.69816e-09	0	0.773973
rs728721	6	84843440	0.573394	11212	rs10272438	7	32981051	9.66677e-06	33990	rs10512413	9	128944920	0.000211141	60240	5.7084e-09	0	0.780822
rs10488712	11	114688496	0.00104586	32122	rs1046592	1	182308942	0.00213872	65049	rs10511467	9	7363051	2.91445e-05	76784	5.73462e-09	6.66134e-16	0.746575
rs7104698	11	36837874	0.000158929	38129	rs10510946	3	65775029	0.0593403	42720	rs1329428	1	193991069	5.99221e-06	54108	5.74319e-09	0	0.773973
rs3775652	4	143627607	3.72719e-07	12147	rs10272438	7	32981051	9.66677e-06	33990	rs2347061	4	43453219	0.0039223	50814	5.77322e-09	0	0.794521
rs10506402	12	58617573	0.629887	46171	rs2113379	2	207554217	0.000402725	53255	rs1329428	1	193991069	5.99221e-06	54108	5.78244e-09	0	0.739726
rs10272438	7	32981051	9.66677e-06	33990	rs180628	10	117437629	0.0340194	49501	rs10518883	15	34500776	0.00386719	99687	5.78704e-09	0	0.767123
rs6921292	6	143734827	0.198613	22451	rs1329428	1	193991069	5.99221e-06	54108	rs4894367	3	139940469	0.00163349	76919	5.81304e-09	5.55112e-16	0.753425
rs1943581	18	26596443	0.276913	49423	rs1329428	1	193991069	5.99221e-06	54108	rs10511902	9	32313271	0.000785743	74753	5.81968e-09	0	0.746575
rs10489076	4	10021731	0.00237902	30550	rs10518111	4	74315342	0.429242	31044	rs1329428	1	193991069	5.99221e-06	54108	5.83803e-09	0	0.760274
rs10272438	7	32981051	9.66677e-06	33990	rs380390	1	193989310	6.19921e-07	43748	rs10502792	18	38362366	0.260026	67357	5.85434e-09	0	0.69863
rs2191508	2	195869519	0.0313525	6618	rs1329428	1	193991069	5.99221e-06	54108	rs10509529	10	87490577	0.898867	60505	5.85441e-09	0	0.69863
rs10488371	8	272252	0.000830137	8541	rs10513119	3	141572410	0.0913109	25447	rs10272438	7	32981051	9.66677e-06	33990	5.85868e-09	1.11022e-16	0.780822
rs222151	21	26692482	0.0967219	8170	rs10272438	7	32981051	9.66677e-06	33990	rs10518883	15	34500776	0.00386719	99687	5.87831e-09	0	0.746575
rs10272438	7	32981051	9.66677e-06	33990	rs9296744	6	54176818	0.242753	60364	rs93138	11	9724022	0.0428848	92014	5.89183e-09	0	0.726027
rs7104698	11	36837874	0.000158929	38129	rs1329428	1	193991069	5.99221e-06	54108	rs10235374	7	53664741	0.00305313	67534	5.9789e-09	0	0.767123
rs31966	16	22686919	0.365565	5356	rs10272438	7	32981051	9.66677e-06	33990	rs10518883	15	34500776	0.00386719	99687	6.03415e-09	0	0.753425
rs2902667	1	23494656	0.00802353	902	rs10512413	9	128944920	0.000211141	60240	rs2465762	11	106455969	0.209018	92257	6.03981e-09	1.11022e-16	0.705479
rs1412232	9	28395766	0.012372	9021	rs10501439	11	78812154	0.00016	71965	rs1363688	5	174590654	3.84498e-05	80178	6.07529e-09	0	0.794521
rs10483384	14	28623000	0.357238	50740	rs713392	7	110683865	0.00153103	75085	rs1363688	5	174590654	3.84498e-05	80178	6.0914e-09	2.22045e-16	0.780822
rs3775652	4	143627607	3.72719e-07	12147	rs10512413	9	128944920	0.000211141	60240	rs1189401	15	51444174	0.0396253	71847	6.11999e-09	4.66294e-15	0.739726
rs10511203	3	104145273	0.00160493	28239	rs10272438	7	32981051	9.66677e-06	33990	rs6826929	4	32103881	0.0140201	75131	6.12609e-09	0	0.808219
rs10508731	10	28446794	0.000442413	51222	rs2113379	2	207554217	0.000402725	53255	rs1329428	1	193991069	5.99221e-06	54108	6.12975e-09	0	0.767123
rs380390	1	193989310	6.19921e-07	43748	rs2113379	2	207554217	0.000402725	53255	rs4894367	3	139940469	0.00163349	76919	6.13072e-09	0	0.773973
rs1943581	18	26596443	0.276913	49423	rs1329428	1	193991069	5.99221e-06	54108	rs10520768	15	93111916	0.765502	81058	6.1485e-09	0	0.726027
rs3911498	3	21645349	0.001376	70012	rs1363688	5	174590654	3.84498e-05	80178	rs7798474	7	138231639	0.479198	92817	6.16613e-09	0	0.787671
rs1273355	16	8750897	0.0996285	26904	rs10272438	7	32981051	9.66677e-06	33990	rs1871138	12	21604163	0.338478	102527	6.17162e-09	0	0.671233
rs10499658	7	46964346	0.629887	41630	rs1329428	1	193991069	5.99221e-06	54108	rs4894367	3	139940469	0.00163349	76919	6.1725e-09	1.11022e-16	0.691781
rs10489076	4	10021731	0.00237902	30550	rs1171090	13	34308728	0.00117641	38993	rs10512413	9	128944920	0.000211141	60240	6.20122e-09	2.22045e-15	0.705479
rs524129	4	12858065	0.137911	12674	rs10272438	7	32981051	9.66677e-06	33990	rs1363688	5	174590654	3.84498e-05	80178	6.21347e-09	0	0.760274
rs10272438	7	32981051	9.66677e-06	33990	rs380390	1	193989310	6.19921e-07	43748		4	16974154	0.241663	87337	6.26629e-09	0	0.719178
rs1329428	1	193991069	5.99221e-06	54108	rs966978	3	87488331	0.00264653	57226	rs3857470	6	94011557	0.292981	67581	6.29637e-09	1.11022e-16	0.746575
rs10272438	7	32981051	9.66677e-06	33990	rs380390	1	193989310	6.19921e-07	43748	rs6692194	1	114951342	0.447082	64077	6.32222e-09	1.11022e-16	0.671233
rs7104698	11	36837874	0.000158929	38129	rs475553	3	166697033	0.00119197	68166	rs10515630	5	149005743	0.806286	71511	6.33255e-09	1.33227e-15	0.705479
rs6480996	10	54241419	0.00115913	10250	rs3775652	4	143627607	3.72719e-07	12147	rs10495199	1	219883595	0.00165429	56735	6.36388e-09	0	0.80137
rs10491724	9	96307689	0.0540301	66992	rs3911498	3	21645349	0.001376	70012	rs1363688	5	174590654	3.84498e-05	80178	6.37452e-09	0	0.773973
rs10503493	8	14213487	0.00325837	26265	rs10512413	9	128944920	0.000211141	60240	rs7698633	4	85440546	0.000180847	88957	6.39811e-09	1.11022e-16	0.732877
rs10498209	2	227739880	0.0877598	28705	rs10272438	7	32981051	9.66677e-06	33990	rs10485193	6	117365317	0.00418674	82486	6.41507e-09	0	0.760274
rs10489076	4	10021731	0.00237902	30550	rs1329428	1	193991069	5.99221e-06	54108	rs1444503	8	93236348	0.495148	71132	6.41952e-09	0	0.746575
rs974671	3	188889293	0.350352	913	rs10272438	7	32981051	9.66677e-06	33990	rs1871138	12	21604163	0.338478	102527	6.43081e-09	0	0.773973
rs10272438	7	32981051	9.66677e-06	33990	rs1329428	1	193991069	5.99221e-06	54108	rs7963001	12	23662202	0.846224	77324	6.43668e-09	0	0.787671
rs3775652	4	143627607	3.72719e-07	12147	rs1538444	1	235323651	0.00444511	40992	rs1329428	1	193991069	5.99221e-06	54108	6.44884e-09	1.11022e-16	0.773973
rs2222499	7	78973887	0.817077	34129	rs1394608	5	155764189	4.21437e-05	45918	rs10489463	1	76907193	0.590852	52176	6.49194e-09	7.77156e-16	0.712329
rs10272438	7	32981051	9.66677e-06	33990	rs1852556	2	132305797	0.00587494	63007	rs9307710	4	135716989	0.0571749	103435	6.50602e-09	0	0.808219
	13	85749461	0.447082	28672	rs380390	1	193989310	6.19921e-07	43748	rs555174	21	19845364	0.000793021	53491	6.52299e-09	0	0.767123
rs10501439	11	78812154	0.00016	71965	rs1363688	5	174590654	3.84498e-05	80178	rs1510134	4	144479341	0.000777812	82857	6.52786e-09	0	0.80137
rs1740752	10	38542777	4.00177e-05	19405	rs380390	1	193989310	6.19921e-07	43748	rs4292478	5	84682390	0.00062973	94639	6.53431e-09	1.11022e-16	0.767123
rs10511203	3	104145273	0.00160493	28239	rs10272438	7	32981051	9.66677e-06	33990	rs1742923	6	6186007	0.00810043	84894	6.54538e-09	2.22045e-16	0.787671
rs1329428	1	193991069	5.99221e-06	54108	rs10507729	13	64490973	0.0469014	60518	rs743430	21	37102828	0.0369812	98230	6.58511e-09	0	0.767123
rs3775652	4	143627607	3.72719e-07	12147	rs1329428	1	193991069	5.99221e-06	54108	rs10512604	17	74390148	0.021828	103263	6.59853e-09	1.11022e-16	0.753425
rs10272438	7	32981051	9.66677e-06	33990	rs1388408	2	117387969	0.108579	49365	rs1329428	1	193991069	5.99221e-06	54108	6.64327e-09	0	0.760274
rs1329428	1	193991069	5.99221e-06	54108	rs966978	3	87488331	0.00264653	57226	rs10495590	2	12237005	0.0645726	65412	6.64338e-09	0	0.684932
rs10491025	10	109811000	0.885091	9031	rs1943581	18	26596443	0.276913	49423	rs1329428	1	193991069	5.99221e-06	54108	6.65539e-09	0	0.753425
rs6792998	3	157583145	0.000450599	4870	rs2764458	1	177493350	0.182242	59139	rs10512413	9	128944920	0.000211141	60240	6.65664e-09	0	0.732877
rs10272438	7	32981051	9.66677e-06	33990	rs7281863	21	25675542	0.436773	79168	rs10518883	15	34500776	0.00386719	99687	6.68107e-09	0	0.787671
rs10489076	4	10021731	0.00237902	30550	rs1329428	1	193991069	5.99221e-06	54108	rs1939290	11	96392356	0.0197271	56469	6.69075e-09	0	0.760274
rs10508731	10	28446794	0.000442413	51222	rs1329428	1	193991069	5.99221e-06	54108	rs1025758	4	183176275	0.00404197	101927	6.74774e-09	1.11022e-16	0.760274
rs10483148	22	27020922	0.672424	7837	rs10272438	7	32981051	9.66677e-06	33990	rs1510134	4	144479341	0.000777812	82857	6.78016e-09	4.55191e-15	0.719178
rs275526	9	71632894	0.673498	3775	rs10506220	12	41593672	0.0596773	25354	rs10272438	7	32981051	9.66677e-06	33990	6.78969e-09	0	0.794521
rs10494931	1	208267119	0.0131838	13829	rs10272438	7	32981051	9.66677e-06	33990	rs10509868	10	109653232	0.305389	76861	6.79717e-09	0	0.780822
rs10495359	1	232200676	0.881496	1741	rs10272438	7	32981051	9.66677e-06	33990	rs1871138	12	21604163	0.338478	102527	6.84252e-09	0	0.69863
rs10511203	3	104145273	0.00160493	28239	rs10272438	7	32981051	9.66677e-06	33990	rs2078527	6	25382624	0.34736	94605	6.84376e-09	0	0.815068
rs2222499	7	78973887	0.817077	34129	rs1394608	5	155764189	4.21437e-05	45918	rs10488931	4	82788235	0.815977	82444	6.85821e-09	2.22045e-16	0.719178
rs10485537	20	15647148	0.078893	14803	rs10272438	7	32981051	9.66677e-06	33990	rs10485193	6	117365317	0.00418674	82486	6.85951e-09	0	0.80137
rs10497245	2	164859969	0.279679	6098	rs10501439	11	78812154	0.00016	71965	rs1363688	5	174590654	3.84498e-05	80178	6.86281e-09	0	0.780822
rs7104698	11	36837874	0.000158929	38129	rs2106340	17	9088924	0.0238316	43678	rs475553	3	166697033	0.00119197	68166	6.88198e-09	1.11022e-16	0.650685
rs210758	4	27162708	0.264314	2517	rs1329428	1	193991069	5.99221e-06	54108	rs10485193	6	117365317	0.00418674	82486	6.88223e-09	0	0.732877
rs10272438	7	32981051	9.66677e-06	33990	rs1363688	5	174590654	3.84498e-05	80178	rs6756311	2	139091848	0.0279893	93745	6.96362e-09	0	0.787671
rs10272438	7	32981051	9.66677e-06	33990	rs10512413	9	128944920	0.000211141	60240	rs10497160	2	157987949	0.0220752	97921	6.97255e-09	0	0.808219
rs725588	7	11443486	0.00530106	9451	rs10272438	7	32981051	9.66677e-06	33990	rs10512413	9	128944920	0.000211141	60240	6.98039e-09	0	0.767123
rs1514989	4	16792946	0.0120757	45744	rs10512413	9	128944920	0.000211141	60240	rs10507009	12	91080832	0.000573827	60276	7.00962e-09	0	0.80137
rs1329428	1	193991069	5.99221e-06	54108	rs1733805	17	37525468	0.0223984	67619	rs1510134	4	144479341	0.000777812	82857	7.02009e-09	0	0.767123
rs1484015	8	110763647	0.157025	5095	rs10272438	7	32981051	9.66677e-06	33990	rs10509868	10	109653232	0.305389	76861	7.03348e-09	1.11022e-16	0.712329
rs10516723	4	85792339	0.012333	17218	rs2222499	7	78973887	0.817077	34129	rs1394608	5	155764189	4.21437e-05	45918	7.09032e-09	1.22125e-15	0.69863
rs1394608	5	155764189	4.21437e-05	45918	rs10511467	9	7363051	2.91445e-05	76784	rs11195384	10	112368518	0.889369	96629	7.09108e-09	0	0.767123
rs1329428	1	193991069	5.99221e-06	54108	rs4894367	3	139940469	0.00163349	76919	rs2254302	11	34275284	0.294472	78773	7.09263e-09	2.22045e-16	0.630137
rs1978502	18	51813214	0.307186	33986	rs380390	1	193989310	6.19921e-07	43748	rs555174	21	19845364	0.000793021	53491	7.11921e-09	0	0.753425
rs10272438	7	32981051	9.66677e-06	33990	rs10512413	9	128944920	0.000211141	60240	rs6824769	4	38801761	0.631387	76606	7.14049e-09	1.11022e-16	0.773973
rs10508749	10	30258794	0.114183	37199	rs10501439	11	78812154	0.00016	71965	rs1363688	5	174590654	3.84498e-05	80178	7.16181e-09	1.11022e-16	0.773973
rs2113515	2	118493934	0.663638	35407	rs10519917	4	149313271	0.241663	38597	rs1329428	1	193991069	5.99221e-06	54108	7.16202e-09	1.11022e-16	0.753425
rs1394608	5	155764189	4.21437e-05	45918	rs1329428	1	193991069	5.99221e-06	54108	rs10485221	6	107190951	0.181546	71247	7.16986e-09	3.33067e-16	0.726027
rs6838623	4	165068810	0.649129	15491	rs10511986	9	68819513	0.0133605	37096	rs1329428	1	193991069	5.99221e-06	54108	7.17227e-09	0	0.746575
rs10506384	12	57045563	0.0527414	6944	rs1329428	1	193991069	5.99221e-06	54108	rs1363688	5	174590654	3.84498e-05	80178	7.2118e-09	2.22045e-16	0.739726
rs10272438	7	32981051	9.66677e-06	33990	rs1329428	1	193991069	5.99221e-06	54108	rs10512413	9	128944920	0.000211141	60240	7.22055e-09	0	0.760274
rs1394608	5	155764189	4.21437e-05	45918	rs1329428	1	193991069	5.99221e-06	54108	rs3762619	2	173508429	0.590852	76538	7.23818e-09	4.66294e-15	0.678082
rs10272438	7	32981051	9.66677e-06	33990	rs10515690	5	152957448	0.0407384	39524	rs713392	7	110683865	0.00153103	75085	7.27601e-09	0	0.767123
rs1329428	1	193991069	5.99221e-06	54108	rs1348724	8	120480681	0.149006	57700	rs2254302	11	34275284	0.294472	78773	7.31172e-09	0	0.794521
rs10520846	5	16954490	0.188298	47951	rs10508731	10	28446794	0.000442413	51222	rs1329428	1	193991069	5.99221e-06	54108	7.31485e-09	0	0.678082
rs997853	8	56110168	0.807616	5642	rs380390	1	193989310	6.19921e-07	43748	rs1943581	18	26596443	0.276913	49423	7.31582e-09	1.11022e-15	0.726027
rs2988036	13	77562931	0.429242	17546	rs380390	1	193989310	6.19921e-07	43748	rs2829015	21	24659969	0.186882	54213	7.32308e-09	1.11022e-16	0.746575
rs10272438	7	32981051	9.66677e-06	33990	rs2513600	11	105837716	0.00395518	39270	rs10482918	21	21749778	0.0447267	42231	7.32488e-09	0	0.767123
rs10512174	9	84343693	0.000194157	10645	rs1478299	12	21597921	0.567864	31655	rs10272438	7	32981051	9.66677e-06	33990	7.35358e-09	0	0.726027
rs723656	17	6066080	0.447082	2599	rs1233255	2	190908635	0.000472019	46829	rs10492272	12	97767616	0.00025865	51958	7.37197e-09	0	0.739726
rs10519094	15	58940948	0.0251149	23812	rs1394608	5	155764189	4.21437e-05	45918	rs10511467	9	7363051	2.91445e-05	76784	7.39493e-09	0	0.753425
rs1414485	1	76169343	0.112049	13243	rs1329428	1	193991069	5.99221e-06	54108	rs4894367	3	139940469	0.00163349	76919	7.41915e-09	1.11022e-16	0.760274
rs10272438	7	32981051	9.66677e-06	33990	rs1414474	1	34165849	0.122693	74843	rs7006908	8	67243829	0.000137934	89756	7.43588e-09	0	0.80137
rs10272438	7	32981051	9.66677e-06	33990	rs380390	1	193989310	6.19921e-07	43748	rs876294	9	7472043	0.0913109	45058	7.44093e-09	0	0.719178
rs1233255	2	190908635	0.000472019	46829	rs10492272	12	97767616	0.00025865	51958	rs795301	3	4143641	0.00396566	90169	7.45084e-09	0	0.767123
rs10272438	7	32981051	9.66677e-06	33990	rs10489641	1	178914973	0.0586091	51159	rs555174	21	19845364	0.000793021	53491	7.46253e-09	0	0.767123
rs10511203	3	104145273	0.00160493	28239	rs10272438	7	32981051	9.66677e-06	33990	rs4857258	3	98509484	0.273427	57006	7.46333e-09	0	0.746575
rs1561255	4	36692281	0.138119	43017	rs1329428	1	193991069	5.99221e-06	54108	rs966978	3	87488331	0.00264653	57226	7.4877e-09	0	0.739726
rs10272438	7	32981051	9.66677e-06	33990	rs10512413	9	128944920	0.000211141	60240	rs261796	1	238151329	0.000764953	102452	7.52057e-09	0	0.773973
rs1822657	21	21603856	0.0361247	27583	rs1329428	1	193991069	5.99221e-06	54108	rs10519481	5	116127781	0.429242	79215	7.54212e-09	0	0.767123
rs7104698	11	36837874	0.000158929	38129	rs1625700	9	25253760	0.358754	38426	rs475553	3	166697033	0.00119197	68166	7.54595e-09	0	0.780822
rs1829716	3	161798774	0.00916178	35381	rs1943581	18	26596443	0.276913	49423	rs1329428	1	193991069	5.99221e-06	54108	7.55521e-09	0	0.780822
rs10512174	9	84343693	0.000194157	10645	rs1329428	1	193991069	5.99221e-06	54108	rs1920267	3	190691901	0.806286	90497	7.56227e-09	0	0.732877
rs10272438	7	32981051	9.66677e-06	33990	rs9285411	6	113837205	0.0909043	98716	rs10518883	15	34500776	0.00386719	99687	7.57362e-09	0	0.705479
rs10272438	7	32981051	9.66677e-06	33990	rs12219509	10	84791092	0.429242	48025	rs10512413	9	128944920	0.000211141	60240	7.59553e-09	0	0.80137
rs10272438	7	32981051	9.66677e-06	33990	rs10506016	12	27301800	0.489469	48292	rs1250249	2	216489818	0.00567745	54971	7.6177e-09	0	0.739726
rs3775652	4	143627607	3.72719e-07	12147	rs1409809	1	181429250	0.181546	15408	rs1329428	1	193991069	5.99221e-06	54108	7.62865e-09	1.11022e-16	0.787671
rs3775652	4	143627607	3.72719e-07	12147	rs1329428	1	193991069	5.99221e-06	54108	rs330196	5	119068199	0.181546	55798	7.62865e-09	1.11022e-16	0.787671
rs10489581	1	182361133	0.00213872	14227	rs2684416	12	77421868	0.0514792	25535	rs7104698	11	36837874	0.000158929	38129	7.62937e-09	1.22125e-15	0.705479
rs3911498	3	21645349	0.001376	70012	rs1363688	5	174590654	3.84498e-05	80178	rs9291321	4	48177703	0.000250294	85719	7.65588e-09	0	0.767123
rs10505417	8	123069358	0.0309999	32672	rs380390	1	193989310	6.19921e-07	43748	rs4894367	3	139940469	0.00163349	76919	7.6767e-09	1.11022e-16	0.753425
rs2113379	2	207554217	0.000402725	53255	rs1329428	1	193991069	5.99221e-06	54108	rs790356	11	83347095	0.145631	100168	7.67872e-09	0	0.808219
rs2513600	11	105837716	0.00395518	39270	rs1930022	9	27888800	2.37049e-06	69742	rs3903948	13	78417401	0.00225841	82250	7.67979e-09	6.66134e-16	0.746575
rs1329428	1	193991069	5.99221e-06	54108	rs966978	3	87488331	0.00264653	57226	rs10514306	5	88744991	0.842228	70572	7.70233e-09	0	0.719178
rs10499247	6	147558216	0.0251149	604	rs10272438	7	32981051	9.66677e-06	33990	rs380390	1	193989310	6.19921e-07	43748	7.71225e-09	0	0.739726
rs2902667	1	23494656	0.00802353	902	rs1329428	1	193991069	5.99221e-06	54108	rs10512413	9	128944920	0.000211141	60240	7.72451e-09	1.11022e-16	0.767123
rs10504339	8	62886624	0.00231329	11609	rs10272438	7	32981051	9.66677e-06	33990	rs1329428	1	193991069	5.99221e-06	54108	7.72732e-09	0	0.794521
rs2222499	7	78973887	0.817077	34129	rs10505818	12	18264686	0.04971	41982	rs1394608	5	155764189	4.21437e-05	45918	7.73056e-09	1.11022e-16	0.746575
rs945713	1	159323047	0.012333	40519	rs1394608	5	155764189	4.21437e-05	45918	rs1329428	1	193991069	5.99221e-06	54108	7.73106e-09	5.55112e-16	0.732877
rs3775652	4	143627607	3.72719e-07	12147	rs10516694	4	85092325	0.54835	28475	rs1329428	1	193991069	5.99221e-06	54108	7.73704e-09	0	0.767123
rs1394608	5	155764189	4.21437e-05	45918	rs10515262	5	97361080	0.00191259	59073	rs200642	20	52628454	0.000368038	75300	7.74278e-09	0	0.808219
rs1329428	1	193991069	5.99221e-06	54108	rs10507729	13	64490973	0.0469014	60518	rs923100	8	119971895	0.0913109	91202	7.74434e-09	0	0.794521
rs10272438	7	32981051	9.66677e-06	33990	rs1329428	1	193991069	5.99221e-06	54108	rs1552171	1	185784078	0.108579	69300	7.76328e-09	0	0.753425
rs1394608	5	155764189	4.21437e-05	45918	rs1329428	1	193991069	5.99221e-06	54108	rs10509414	10	81789681	0.279679	78652	7.78983e-09	3.33067e-16	0.719178
rs2222499	7	78973887	0.817077	34129	rs1394608	5	155764189	4.21437e-05	45918	rs2018674	2	184415962	0.0744828	80346	7.79734e-09	2.22045e-16	0.719178
rs1394608	5	155764189	4.21437e-05	45918	rs10511467	9	7363051	2.91445e-05	76784	rs10486462	7	26262315	0.844662	103231	7.80129e-09	0	0.767123
rs10495655	2	17281967	0.0108672	48510	rs10508750	10	30258185	0.114183	69841	rs1363688	5	174590654	3.84498e-05	80178	7.81112e-09	3.33067e-16	0.630137
rs10272438	7	32981051	9.66677e-06	33990	rs1370509	2	119364573	0.0234176	60748	rs713392	7	110683865	0.00153103	75085	7.82324e-09	0	0.794521
rs1329428	1	193991069	5.99221e-06	54108	rs10507729	13	64490973	0.0469014	60518	rs1010739	4	120922290	0.145631	73343	7.82789e-09	0	0.753425
rs1329428	1	193991069	5.99221e-06	54108	rs966978	3	87488331	0.00264653	57226	rs4833689	4	122233956	0.254745	90548	7.83863e-09	1.11022e-16	0.753425
rs10272438	7	32981051	9.66677e-06	33990	rs1059214	4	166841087	0.573394	40164	rs1363688	5	174590654	3.84498e-05	80178	7.85459e-09	0	0.678082
rs10272438	7	32981051	9.66677e-06	33990	rs2474584	10	38420395	0.000786539	68503	rs1938225	6	48789473	0.0408242	74602	7.86534e-09	0	0.712329
rs7104698	11	36837874	0.000158929	38129	rs1329428	1	193991069	5.99221e-06	54108	rs165355	5	150886636	0.578365	81562	7.88061e-09	0	0.746575
rs3775652	4	143627607	3.72719e-07	12147	rs10516125	5	174461756	0.114183	14473	rs1329428	1	193991069	5.99221e-06	54108	7.89019e-09	2.22045e-16	0.780822
rs3775652	4	143627607	3.72719e-07	12147	rs10515709	5	155001446	0.114183	36686	rs1329428	1	193991069	5.99221e-06	54108	7.89019e-09	2.22045e-16	0.773973
rs3775652	4	143627607	3.72719e-07	12147	rs1329428	1	193991069	5.99221e-06	54108	rs10508053	13	99461707	0.114183	62619	7.89019e-09	2.22045e-16	0.773973
rs324586	7	136067468	0.0101529	9703	rs1329428	1	193991069	5.99221e-06	54108	rs571556	1	179817042	0.306602	99287	7.89434e-09	3.33067e-16	0.760274
rs2407046	11	98960852	0.120302	51667	rs1329428	1	193991069	5.99221e-06	54108	rs2402053	7	115391300	0.00805195	57476	7.89746e-09	1.11022e-16	0.657534
rs10272438	7	32981051	9.66677e-06	33990	rs2301035	3	106751986	0.0913109	52837	rs10512413	9	128944920	0.000211141	60240	7.90917e-09	0	0.80137
rs6056500	20	9235838	0.617466	14581	rs10272438	7	32981051	9.66677e-06	33990	rs1329428	1	193991069	5.99221e-06	54108	7.91695e-09	0	0.684932
rs10272438	7	32981051	9.66677e-06	33990	rs9321523	6	135986361	0.429242	51490	rs713392	7	110683865	0.00153103	75085	7.93035e-09	0	0.80137
rs309330	5	143455376	0.234654	45757	rs10508731	10	28446794	0.000442413	51222	rs1329428	1	193991069	5.99221e-06	54108	7.95482e-09	1.11022e-15	0.684932
rs10508731	10	28446794	0.000442413	51222	rs1329428	1	193991069	5.99221e-06	54108	rs324584	7	136066921	0.0254047	97476	7.98652e-09	0	0.726027
rs3775652	4	143627607	3.72719e-07	12147	rs10508731	10	28446794	0.000442413	51222	rs10495199	1	219883595	0.00165429	56735	8.02481e-09	0	0.787671
rs10512174	9	84343693	0.000194157	10645	rs1329428	1	193991069	5.99221e-06	54108	rs768547	15	25703302	0.803408	58512	8.04941e-09	0	0.732877
rs10512174	9	84343693	0.000194157	10645	rs10508035	13	96488800	0.000629355	45255	rs1329428	1	193991069	5.99221e-06	54108	8.05804e-09	0	0.80137
rs10272438	7	32981051	9.66677e-06	33990	rs10518883	15	34500776	0.00386719	99687	rs10494860	1	202345232	0.194945	103112	8.05891e-09	0	0.753425
rs1329428	1	193991069	5.99221e-06	54108	rs4894367	3	139940469	0.00163349	76919	rs9319484	16	75157486	0.290324	96809	8.09496e-09	0	0.821918
rs3775652	4	143627607	3.72719e-07	12147	rs242695	18	56918635	0.0251149	34125	rs1329428	1	193991069	5.99221e-06	54108	8.10248e-09	2.22045e-16	0.760274
rs380390	1	193989310	6.19921e-07	43748	rs1943581	18	26596443	0.276913	49423	rs167527	5	3188967	0.72653	74256	8.11012e-09	1.88738e-15	0.705479
rs1514989	4	16792946	0.0120757	45744	rs10512413	9	128944920	0.000211141	60240	rs10497712	2	192234119	0.117395	73838	8.11275e-09	3.33067e-16	0.664384
rs10501439	11	78812154	0.00016	71965	rs1363688	5	174590654	3.84498e-05	80178	rs7698633	4	85440546	0.000180847	88957	8.12456e-09	0	0.746575
rs6598991	1	82408560	0.000263719	56674	rs1363688	5	174590654	3.84498e-05	80178	rs10490631	2	118773584	0.00213638	81134	8.12694e-09	0	0.808219
rs950759	21	19134025	0.0946191	35505	rs1943581	18	26596443	0.276913	49423	rs1329428	1	193991069	5.99221e-06	54108	8.13699e-09	0	0.767123
rs1394608	5	155764189	4.21437e-05	45918	rs1805811	8	90921366	0.245112	71515	rs10511467	9	7363051	2.91445e-05	76784	8.15568e-09	1.11022e-16	0.739726
rs3823805	7	77285439	0.292734	19371	rs2222499	7	78973887	0.817077	34129	rs1394608	5	155764189	4.21437e-05	45918	8.15748e-09	2.22045e-16	0.767123
rs1329428	1	193991069	5.99221e-06	54108	rs4292922	1	224469483	0.00386681	65484	rs4894367	3	139940469	0.00163349	76919	8.167e-09	2.88658e-15	0.719178
rs2902667	1	23494656	0.00802353	902	rs324586	7	136067468	0.0101529	9703	rs10512413	9	128944920	0.000211141	60240	8.17135e-09	1.11022e-16	0.753425
rs1394608	5	155764189	4.21437e-05	45918	rs1329428	1	193991069	5.99221e-06	54108	rs961489	4	66171448	0.395793	83940	8.22503e-09	3.33067e-16	0.712329
rs10513819	3	188712411	0.0790759	20519	rs3911498	3	21645349	0.001376	70012	rs1363688	5	174590654	3.84498e-05	80178	8.2396e-09	0	0.760274
rs198077	21	23347097	0.310143	43621	rs1394608	5	155764189	4.21437e-05	45918	rs10519180	15	60842623	0.000744934	65743	8.25148e-09	0	0.767123
rs1288352	1	52994353	0.0344636	50579	rs1329428	1	193991069	5.99221e-06	54108	rs1363688	5	174590654	3.84498e-05	80178	8.25498e-09	1.11022e-16	0.732877
rs10489076	4	10021731	0.00237902	30550	rs1329428	1	193991069	5.99221e-06	54108	rs879716	3	141373169	0.381069	79014	8.30394e-09	0	0.780822
rs10508876	10	43738192	0.307692	32970	rs1394608	5	155764189	4.21437e-05	45918	rs1329428	1	193991069	5.99221e-06	54108	8.32413e-09	0	0.69863
rs10272438	7	32981051	9.66677e-06	33990	rs1329428	1	193991069	5.99221e-06	54108	rs1501220	21	22770459	0.855913	102388	8.32696e-09	0	0.726027
rs4593549	8	23418670	0.102369	13454	rs3829097	9	120379241	0.00920203	17177	rs1329428	1	193991069	5.99221e-06	54108	8.34976e-09	0	0.767123
rs10512174	9	84343693	0.000194157	10645	rs10488627	7	127906796	0.0585234	46344	rs1329428	1	193991069	5.99221e-06	54108	8.35295e-09	0	0.773973
rs1329428	1	193991069	5.99221e-06	54108	rs1010739	4	120922290	0.145631	73343	rs5758470	22	21165656	0.0309055	96601	8.35414e-09	1.11022e-16	0.773973
rs1329428	1	193991069	5.99221e-06	54108	rs10485579	20	18334493	0.279679	56724	rs1363688	5	174590654	3.84498e-05	80178	8.36142e-09	0	0.753425
rs2222499	7	78973887	0.817077	34129	rs10483852	14	71776284	0.197564	34668	rs1394608	5	155764189	4.21437e-05	45918	8.36957e-09	5.55112e-16	0.746575
rs10272438	7	32981051	9.66677e-06	33990	rs10492272	12	97767616	0.00025865	51958	rs2244431	11	5470779	0.837401	94803	8.41261e-09	0	0.780822
rs10272438	7	32981051	9.66677e-06	33990	rs9296745	6	54179227	0.242753	57265	rs315813	5	169735028	0.0578165	73699	8.43761e-09	1.11022e-16	0.678082
rs10511203	3	104145273	0.00160493	28239	rs10272438	7	32981051	9.66677e-06	33990	rs1166903	1	206058296	0.0024277	75069	8.47418e-09	0	0.732877
rs9317181	13	59716724	0.814332	28837	rs10272438	7	32981051	9.66677e-06	33990	rs1871138	12	21604163	0.338478	102527	8.48445e-09	0	0.719178
rs1329428	1	193991069	5.99221e-06	54108	rs4894367	3	139940469	0.00163349	76919	rs10494353	1	158556182	0.338941	101703	8.49267e-09	1.11022e-16	0.732877
rs3775652	4	143627607	3.72719e-07	12147	rs10509054	10	57760299	0.00418674	35530	rs10512413	9	128944920	0.000211141	60240	8.50101e-09	1.11022e-16	0.787671
rs2222499	7	78973887	0.817077	34129	rs1394608	5	155764189	4.21437e-05	45918	rs10492272	12	97767616	0.00025865	51958	8.56768e-09	0	0.732877
rs2191508	2	195869519	0.0313525	6618	rs2113379	2	207554217	0.000402725	53255	rs1329428	1	193991069	5.99221e-06	54108	8.58932e-09	0	0.746575
rs2222499	7	78973887	0.817077	34129	rs1394608	5	155764189	4.21437e-05	45918	rs10495228	1	222084103	0.260145	90439	8.59502e-09	0	0.773973
rs10485299	6	101359099	0.241663	15608	rs7104698	11	36837874	0.000158929	38129	rs475553	3	166697033	0.00119197	68166	8.64201e-09	1.44329e-15	0.719178
rs1329428	1	193991069	5.99221e-06	54108	rs2178381	7	143202080	0.00076737	63332	rs10512657	3	126604085	0.0913109	75763	8.70322e-09	1.11022e-16	0.780822
rs4140496	20	54037444	0.0879834	8824	rs10272438	7	32981051	9.66677e-06	33990	rs10512413	9	128944920	0.000211141	60240	8.71378e-09	0	0.773973
rs10504427	8	69553856	0.401595	1466	rs10272438	7	32981051	9.66677e-06	33990	rs1363688	5	174590654	3.84498e-05	80178	8.73521e-09	0	0.780822
rs3775652	4	143627607	3.72719e-07	12147	rs10495199	1	219883595	0.00165429	56735	rs6104678	20	10929207	0.000211533	91583	8.77646e-09	1.11022e-16	0.753425
rs10499247	6	147558216	0.0251149	604	rs10508642	10	22506213	0.0377953	36070	rs380390	1	193989310	6.19921e-07	43748	8.77692e-09	2.10942e-15	0.760274
rs10272438	7	32981051	9.66677e-06	33990	rs4857258	3	98509484	0.273427	57006	rs1871138	12	21604163	0.338478	102527	8.78103e-09	0	0.732877
rs10272438	7	32981051	9.66677e-06	33990	rs10509868	10	109653232	0.305389	76861	rs7831835	8	110761991	0.0677325	77770	8.7811e-09	1.11022e-16	0.726027
rs1743068	14	90029442	0.164939	8562	rs1394608	5	155764189	4.21437e-05	45918	rs1329428	1	193991069	5.99221e-06	54108	8.81936e-09	0	0.746575
rs3775652	4	143627607	3.72719e-07	12147	rs1360333	1	150034573	0.0913109	33225	rs1329428	1	193991069	5.99221e-06	54108	8.86181e-09	1.11022e-16	0.753425
rs10490131	2	170253711	0.0154492	13543	rs10508731	10	28446794	0.000442413	51222	rs1025758	4	183176275	0.00404197	101927	8.86242e-09	2.22045e-16	0.657534
rs1113996	4	62417754	0.268007	13459	rs10272438	7	32981051	9.66677e-06	33990	rs1250249	2	216489818	0.00567745	54971	8.90785e-09	0	0.767123
rs1394608	5	155764189	4.21437e-05	45918	rs1329428	1	193991069	5.99221e-06	54108	rs3924210	2	29639021	0.429242	67224	8.90794e-09	6.66134e-16	0.719178
rs1394608	5	155764189	4.21437e-05	45918	rs6991213	8	35753218	0.489469	47191	rs10511467	9	7363051	2.91445e-05	76784	8.94035e-09	0	0.787671
rs1394608	5	155764189	4.21437e-05	45918	rs1329428	1	193991069	5.99221e-06	54108	rs10518707	15	65081440	0.00936475	93529	8.99303e-09	0	0.773973
rs10486106	7	10701959	0.489469	21321	rs2222499	7	78973887	0.817077	34129	rs1394608	5	155764189	4.21437e-05	45918	9.01075e-09	1.77636e-15	0.691781
rs10508749	10	30258794	0.114183	37199	rs1363688	5	174590654	3.84498e-05	80178	rs10490631	2	118773584	0.00213638	81134	9.01578e-09	1.11022e-16	0.636986
rs10272438	7	32981051	9.66677e-06	33990	rs10490441	2	34441021	0.17405	40216	rs10485193	6	117365317	0.00418674	82486	9.03276e-09	0	0.780822
rs1340465	1	235327761	0.00444511	6316	rs3775652	4	143627607	3.72719e-07	12147	rs10512413	9	128944920	0.000211141	60240	9.03505e-09	8.88178e-16	0.787671
rs3775652	4	143627607	3.72719e-07	12147	rs1538444	1	235323651	0.00444511	40992	rs10512413	9	128944920	0.000211141	60240	9.03505e-09	8.88178e-16	0.787671
rs3775652	4	143627607	3.72719e-07	12147	rs10501276	11	41772344	0.0192975	27768	rs10490631	2	118773584	0.00213638	81134	9.08001e-09	2.22045e-16	0.773973
rs10272438	7	32981051	9.66677e-06	33990	rs10512413	9	128944920	0.000211141	60240	rs717207	10	78387967	0.495649	62745	9.09948e-09	0	0.808219
rs10504427	8	69553856	0.401595	1466	rs1478299	12	21597921	0.567864	31655	rs10272438	7	32981051	9.66677e-06	33990	9.14005e-09	1.11022e-16	0.712329
rs1329428	1	193991069	5.99221e-06	54108	rs2774170	13	73727629	0.118426	55133	rs4894367	3	139940469	0.00163349	76919	9.15764e-09	0	0.767123
rs10511986	9	68819513	0.0133605	37096	rs1329428	1	193991069	5.99221e-06	54108	rs886659	7	148835989	0.00294227	62319	9.17455e-09	0	0.780822
rs10272438	7	32981051	9.66677e-06	33990	rs1329428	1	193991069	5.99221e-06	54108	rs10489096	4	13249701	0.114183	61742	9.18053e-09	0	0.787671
rs959874	13	71637713	0.276913	24129	rs1394608	5	155764189	4.21437e-05	45918	rs1329428	1	193991069	5.99221e-06	54108	9.22436e-09	1.22125e-15	0.753425
rs2395167	6	32459489	0.652845	18523	rs1329428	1	193991069	5.99221e-06	54108	rs10488386	7	130317077	0.0197882	86692	9.23095e-09	2.10942e-15	0.684932
rs10272438	7	32981051	9.66677e-06	33990	rs713392	7	110683865	0.00153103	75085		1	87722888	0.0756172	82373	9.24269e-09	0	0.794521
rs9312059	4	61777170	0.258004	2526	rs7104698	11	36837874	0.000158929	38129	rs1329428	1	193991069	5.99221e-06	54108	9.24478e-09	0	0.780822
rs10489823	1	155363178	0.0243259	2360	rs1943581	18	26596443	0.276913	49423	rs1329428	1	193991069	5.99221e-06	54108	9.24655e-09	0	0.732877
rs324586	7	136067468	0.0101529	9703	rs1329428	1	193991069	5.99221e-06	54108	rs1511848	8	138864471	0.00309962	100965	9.25674e-09	1.11022e-16	0.760274
rs10512413	9	128944920	0.000211141	60240	rs2408305	11	101649950	0.120302	76712	rs6104678	20	10929207	0.000211533	91583	9.30657e-09	0	0.767123
rs10272438	7	32981051	9.66677e-06	33990	rs1250249	2	216489818	0.00567745	54971	rs10497743	2	194684087	0.720465	90225	9.30739e-09	0	0.773973
rs10508731	10	28446794	0.000442413	51222	rs1329428	1	193991069	5.99221e-06	54108	rs940662	8	69174210	0.279889	68035	9.31293e-09	0	0.69863
rs18478	22	33488332	0.253908	35906	rs1943581	18	26596443	0.276913	49423	rs1329428	1	193991069	5.99221e-06	54108	9.33898e-09	0	0.719178
rs3775652	4	143627607	3.72719e-07	12147	rs303481	10	90201053	0.0540301	19319	rs713392	7	110683865	0.00153103	75085	9.34038e-09	0	0.794521
rs6053291	20	5286760	0.000195683	42647	rs3911498	3	21645349	0.001376	70012	rs1363688	5	174590654	3.84498e-05	80178	9.34882e-09	0	0.760274
rs1329428	1	193991069	5.99221e-06	54108	rs966978	3	87488331	0.00264653	57226	rs10485548	20	16219141	0.307166	100737	9.36242e-09	0	0.767123
rs1329428	1	193991069	5.99221e-06	54108	rs1363688	5	174590654	3.84498e-05	80178	rs3822043	4	141217906	0.892748	95463	9.37719e-09	0	0.719178
rs1329428	1	193991069	5.99221e-06	54108	rs1878144	2	118274334	0.876993	63692	rs790356	11	83347095	0.145631	100168	9.38074e-09	0	0.760274
rs1329428	1	193991069	5.99221e-06	54108	rs4894367	3	139940469	0.00163349	76919	rs1563814	11	81260627	0.020367	86813	9.39183e-09	1.11022e-16	0.739726
rs976677	4	16943413	0.503131	19353	rs10272438	7	32981051	9.66677e-06	33990	rs380390	1	193989310	6.19921e-07	43748	9.4392e-09	1.11022e-16	0.726027
rs4872143	8	23419248	0.0309055	60832	rs1363688	5	174590654	3.84498e-05	80178	rs10490631	2	118773584	0.00213638	81134	9.45107e-09	2.22045e-16	0.678082
rs10500806	11	14934304	0.0064058	6979	rs10272438	7	32981051	9.66677e-06	33990	rs373248	13	87537122	0.889369	65339	9.50641e-09	0	0.80137
rs10503955	8	33993432	0.00545738	6700	rs10494483	1	167355511	0.660167	49026	rs1329428	1	193991069	5.99221e-06	54108	9.50647e-09	1.11022e-16	0.726027
rs1866435	10	78921536	0.021828	16494	rs7104698	11	36837874	0.000158929	38129	rs475553	3	166697033	0.00119197	68166	9.52457e-09	5.55112e-16	0.719178
rs1929262	9	18138090	0.417631	20771	rs10272438	7	32981051	9.66677e-06	33990	rs1329428	1	193991069	5.99221e-06	54108	9.5301e-09	0	0.808219
rs10272438	7	32981051	9.66677e-06	33990	rs2607693	8	2208946	4.29335e-05	61887	rs1871138	12	21604163	0.338478	102527	9.53266e-09	0	0.684932
rs10501090	11	27752231	0.197564	5554	rs10489076	4	10021731	0.00237902	30550	rs1329428	1	193991069	5.99221e-06	54108	9.54346e-09	0	0.732877
rs967889	14	74193788	0.12165	47334	rs1329428	1	193991069	5.99221e-06	54108	rs4894367	3	139940469	0.00163349	76919	9.5509e-09	2.22045e-16	0.746575
rs10272438	7	32981051	9.66677e-06	33990	rs10512413	9	128944920	0.000211141	60240	rs10501439	11	78812154	0.00016	71965	9.57013e-09	0	0.780822
rs1265151	8	103170043	0.619932	7206	rs10272438	7	32981051	9.66677e-06	33990	rs1871138	12	21604163	0.338478	102527	9.58959e-09	3.33067e-16	0.719178
rs1329428	1	193991069	5.99221e-06	54108	rs2178381	7	143202080	0.00076737	63332	rs10519180	15	60842623	0.000744934	65743	9.59189e-09	2.22045e-16	0.746575
rs1478299	12	21597921	0.567864	31655	rs10272438	7	32981051	9.66677e-06	33990	rs1852556	2	132305797	0.00587494	63007	9.63269e-09	0	0.773973
rs380390	1	193989310	6.19921e-07	43748	rs8034843	15	55297365	0.00418674	51711	rs10519180	15	60842623	0.000744934	65743	9.67704e-09	3.33067e-16	0.732877
rs10272438	7	32981051	9.66677e-06	33990	rs10512413	9	128944920	0.000211141	60240	rs2075555	17	48748929	0.407699	91734	9.68023e-09	0	0.80137
rs10492074	12	5041458	0.245025	600	rs1329428	1	193991069	5.99221e-06	54108	rs1563814	11	81260627	0.020367	86813	9.70466e-09	0	0.732877
rs10272438	7	32981051	9.66677e-06	33990	rs1329428	1	193991069	5.99221e-06	54108	rs2355344	2	171292750	0.471415	64540	9.7202e-09	0	0.753425
rs1410981	9	69786565	0.429242	69553	rs3911498	3	21645349	0.001376	70012	rs1363688	5	174590654	3.84498e-05	80178	9.72447e-09	0	0.787671
rs194534	7	89483161	0.00386835	32164	rs2222499	7	78973887	0.817077	34129	rs1394608	5	155764189	4.21437e-05	45918	9.75321e-09	3.66374e-14	0.705479
rs3915771	5	13536707	0.000771569	23815	rs10272438	7	32981051	9.66677e-06	33990	rs10512413	9	128944920	0.000211141	60240	9.77574e-09	0	0.767123
rs10492272	12	97767616	0.00025865	51958	rs1329428	1	193991069	5.99221e-06	54108	rs2178381	7	143202080	0.00076737	63332	9.80215e-09	1.11022e-16	0.732877
rs3775652	4	143627607	3.72719e-07	12147	rs706732	5	67895837	0.441932	15387	rs1329428	1	193991069	5.99221e-06	54108	9.81667e-09	1.11022e-16	0.753425
rs10490100	2	59122528	0.477357	11345	rs1180899	13	90860197	0.833218	24276	rs1329428	1	193991069	5.99221e-06	54108	9.83939e-09	0	0.794521
rs10489076	4	10021731	0.00237902	30550	rs382900	5	110986870	0.021828	45350	rs1329428	1	193991069	5.99221e-06	54108	9.85919e-09	0	0.760274
rs10272438	7	32981051	9.66677e-06	33990	rs1001471	2	56473198	0.0187365	79078	rs10518883	15	34500776	0.00386719	99687	9.86056e-09	0	0.780822
rs3775652	4	143627607	3.72719e-07	12147	rs10496184	2	72656248	0.226343	14726	rs1329428	1	193991069	5.99221e-06	54108	9.88197e-09	1.11022e-16	0.760274
rs10495405	1	235328179	0.00444511	4476	rs3775652	4	143627607	3.72719e-07	12147	rs10495199	1	219883595	0.00165429	56735	9.90739e-09	1.22125e-15	0.787671
rs520257	6	102108141	0.0368672	39638	rs1329428	1	193991069	5.99221e-06	54108	rs2178381	7	143202080	0.00076737	63332	9.93115e-09	2.22045e-16	0.767123
rs2222499	7	78973887	0.817077	34129	rs1394608	5	155764189	4.21437e-05	45918	rs6555299	5	4586929	0.355861	86295	9.93456e-09	1.11022e-16	0.732877
rs2113379	2	207554217	0.000402725	53255	rs1329428	1	193991069	5.99221e-06	54108	rs7145043	14	37331771	0.401595	89441	9.94313e-09	0	0.732877
rs10272438	7	32981051	9.66677e-06	33990	rs10512413	9	128944920	0.000211141	60240	rs7351041	18	63729333	0.801497	83343	9.95535e-09	0	0.787671
rs1014276	15	85676695	0.169418	27740	rs10272438	7	32981051	9.66677e-06	33990	rs1329428	1	193991069	5.99221e-06	54108	9.95859e-09	0	0.787671
rs1394608	5	155764189	4.21437e-05	45918	rs1329428	1	193991069	5.99221e-06	54108	rs861092	3	196017528	0.248633	80449	1.00092e-08	5.55112e-16	0.69863
rs3911498	3	21645349	0.001376	70012	rs1363688	5	174590654	3.84498e-05	80178	rs1862606	5	52744514	0.0747544	93622	1.0017e-08	0	0.760274
rs10495316	1	229561253	0.0366787	40090	rs3911498	3	21645349	0.001376	70012	rs1363688	5	174590654	3.84498e-05	80178	1.0056e-08	0	0.746575
rs967889	14	74193788	0.12165	47334	rs1329428	1	193991069	5.99221e-06	54108	rs1363688	5	174590654	3.84498e-05	80178	1.00584e-08	0	0.780822
rs10515164	5	73213100	0.0180236	17181	rs1835625	15	84708130	0.0316645	89069	rs6104678	20	10929207	0.000211533	91583	1.00597e-08	0	0.80137
rs1329428	1	193991069	5.99221e-06	54108	rs6023273	20	53780830	0.014287	69944	rs1363688	5	174590654	3.84498e-05	80178	1.0148e-08	0	0.746575
rs1394608	5	155764189	4.21437e-05	45918	rs1329428	1	193991069	5.99221e-06	54108	rs1020816	6	124022196	0.181546	95684	1.01585e-08	5.55112e-16	0.705479
rs10501439	11	78812154	0.00016	71965	rs1363688	5	174590654	3.84498e-05	80178	rs214389	20	54772418	0.226343	83063	1.01589e-08	0	0.767123
rs9286760	1	219975973	0.00344469	1006	rs355418	5	77350765	0.626303	36304	rs1329428	1	193991069	5.99221e-06	54108	1.01995e-08	0	0.739726
rs1554946	18	36316897	0.73084	2833	rs3775652	4	143627607	3.72719e-07	12147	rs1329428	1	193991069	5.99221e-06	54108	1.02342e-08	2.22045e-16	0.773973
rs4770129	13	19680059	0.547033	22071	rs3911498	3	21645349	0.001376	70012	rs1363688	5	174590654	3.84498e-05	80178	1.03058e-08	0	0.794521
rs10512322	9	102103186	0.345127	44946	rs1943581	18	26596443	0.276913	49423	rs1329428	1	193991069	5.99221e-06	54108	1.03177e-08	0	0.726027
rs10484566	6	32882217	0.000386404	42065	rs1329428	1	193991069	5.99221e-06	54108	rs4894367	3	139940469	0.00163349	76919	1.03615e-08	0	0.787671
rs10272438	7	32981051	9.66677e-06	33990	rs10492272	12	97767616	0.00025865	51958	rs2924869	1	44432462	0.00599821	86755	1.03759e-08	0	0.726027
rs10512174	9	84343693	0.000194157	10645	rs1329428	1	193991069	5.99221e-06	54108	rs575548	11	94751433	0.489469	97338	1.03784e-08	0	0.726027
rs10501439	11	78812154	0.00016	71965	rs4444160	12	82561915	0.00115733	76733	rs1363688	5	174590654	3.84498e-05	80178	1.03956e-08	1.11022e-16	0.732877
rs1329428	1	193991069	5.99221e-06	54108	rs4894367	3	139940469	0.00163349	76919	rs6560420	9	66969787	0.789716	77412	1.04098e-08	1.11022e-16	0.705479
rs10495719	2	21924081	0.00769564	12403	rs10272438	7	32981051	9.66677e-06	33990	rs1363688	5	174590654	3.84498e-05	80178	1.04281e-08	0	0.780822
rs2113379	2	207554217	0.000402725	53255	rs1329428	1	193991069	5.99221e-06	54108	rs1025758	4	183176275	0.00404197	101927	1.04789e-08	0	0.760274
rs10272438	7	32981051	9.66677e-06	33990	rs4532425	6	64329689	0.0681874	44390	rs1363688	5	174590654	3.84498e-05	80178	1.04851e-08	0	0.732877
rs1472874	12	24466539	0.00447499	17735	rs1394608	5	155764189	4.21437e-05	45918	rs1329428	1	193991069	5.99221e-06	54108	1.05004e-08	1.77636e-15	0.739726
rs1329428	1	193991069	5.99221e-06	54108	rs4894367	3	139940469	0.00163349	76919	rs1341347	1	56133699	0.75317	86896	1.05402e-08	5.55112e-16	0.739726
rs7705676	5	35283237	0.475684	46209	rs1329428	1	193991069	5.99221e-06	54108	rs4894367	3	139940469	0.00163349	76919	1.05632e-08	0	0.69863
rs724986	12	60511078	0.66364	34432	rs3911498	3	21645349	0.001376	70012	rs1363688	5	174590654	3.84498e-05	80178	1.05723e-08	0	0.732877
rs2222499	7	78973887	0.817077	34129	rs1394608	5	155764189	4.21437e-05	45918	rs723470	21	31445749	0.08865	69854	1.05912e-08	0	0.767123
rs10272438	7	32981051	9.66677e-06	33990	rs10492272	12	97767616	0.00025865	51958	rs10493028	1	26157609	0.00192206	59215	1.05988e-08	0	0.787671
rs10491195	17	48072934	0.0310229	3068	rs10489076	4	10021731	0.00237902	30550	rs1329428	1	193991069	5.99221e-06	54108	1.06088e-08	0	0.780822
rs3775652	4	143627607	3.72719e-07	12147	rs10254116	7	32979706	0.000139803	12358	rs713392	7	110683865	0.00153103	75085	1.06097e-08	0	0.787671
rs10272438	7	32981051	9.66677e-06	33990	rs10495199	1	219883595	0.00165429	56735	rs557549	10	114802756	0.0251149	80184	1.06591e-08	0	0.787671
rs10517491	4	60998803	0.0377953	20185	rs10501439	11	78812154	0.00016	71965	rs1363688	5	174590654	3.84498e-05	80178	1.06945e-08	1.11022e-16	0.760274
rs2113379	2	207554217	0.000402725	53255	rs1329428	1	193991069	5.99221e-06	54108	rs10495199	1	219883595	0.00165429	56735	1.07382e-08	0	0.767123
rs10272438	7	32981051	9.66677e-06	33990	rs555174	21	19845364	0.000793021	53491	rs721360	1	20241962	0.705326	75599	1.07442e-08	1.11022e-16	0.746575
rs699848	1	74443984	0.785081	32652	rs1943581	18	26596443	0.276913	49423	rs1329428	1	193991069	5.99221e-06	54108	1.0762e-08	0	0.726027
rs10508731	10	28446794	0.000442413	51222	rs1329428	1	193991069	5.99221e-06	54108	rs10492174	12	95991633	0.145707	84685	1.08421e-08	1.11022e-16	0.636986
rs7323089	13	60593413	0.0292562	25023	rs3911498	3	21645349	0.001376	70012	rs1363688	5	174590654	3.84498e-05	80178	1.08798e-08	0	0.746575
rs9328536	9	130190430	0.00334403	31604	rs1329428	1	193991069	5.99221e-06	54108	rs10486462	7	26262315	0.844662	103231	1.08852e-08	0	0.760274
rs1950403	14	25073115	0.10092	33685	rs1943581	18	26596443	0.276913	49423	rs1329428	1	193991069	5.99221e-06	54108	1.08969e-08	0	0.719178
rs3775652	4	143627607	3.72719e-07	12147	rs1329428	1	193991069	5.99221e-06	54108	rs2449286	1	222213077	0.114183	98796	1.09974e-08	7.77156e-16	0.780822
rs10505342	8	119562143	0.632042	10342	rs3911498	3	21645349	0.001376	70012	rs1363688	5	174590654	3.84498e-05	80178	1.10894e-08	0	0.787671
rs324586	7	136067468	0.0101529	9703	rs4606334	1	99064532	0.38636	26964	rs1329428	1	193991069	5.99221e-06	54108	1.10938e-08	0	0.773973
rs2222499	7	78973887	0.817077	34129	rs1394608	5	155764189	4.21437e-05	45918	rs9288664	2	231385226	0.114183	51086	1.11209e-08	5.21805e-15	0.684932
rs10272438	7	32981051	9.66677e-06	33990	rs713392	7	110683865	0.00153103	75085	rs860309	3	196016549	0.00546167	98259	1.1152e-08	0	0.760274
rs10272438	7	32981051	9.66677e-06	33990	rs10508731	10	28446794	0.000442413	51222	rs1025758	4	183176275	0.00404197	101927	1.11561e-08	0	0.760274
rs10511986	9	68819513	0.0133605	37096	rs1329428	1	193991069	5.99221e-06	54108	rs2414172	15	50685011	0.0527414	59078	1.11628e-08	0	0.760274
rs1887167	2	215971863	0.127961	45302	rs1943581	18	26596443	0.276913	49423	rs1329428	1	193991069	5.99221e-06	54108	1.1167e-08	0	0.780822
rs380390	1	193989310	6.19921e-07	43748	rs2829015	21	24659969	0.186882	54213	rs10512413	9	128944920	0.000211141	60240	1.11945e-08	2.22045e-16	0.732877
rs1338787	13	53588732	0.0108672	16637	rs380390	1	193989310	6.19921e-07	43748	rs4894367	3	139940469	0.00163349	76919	1.12129e-08	2.10942e-15	0.712329
rs1394608	5	155764189	4.21437e-05	45918	rs10511467	9	7363051	2.91445e-05	76784	rs10485427	6	69812049	0.00677775	95870	1.12175e-08	0	0.732877
rs380390	1	193989310	6.19921e-07	43748	rs555174	21	19845364	0.000793021	53491	rs4840188	6	95936684	0.428534	79499	1.12495e-08	0	0.794521
rs275737	15	37895069	0.0527414	11333	rs3775652	4	143627607	3.72719e-07	12147	rs1329428	1	193991069	5.99221e-06	54108	1.12808e-08	1.11022e-16	0.767123
rs7104698	11	36837874	0.000158929	38129	rs1329428	1	193991069	5.99221e-06	54108	rs1501220	21	22770459	0.855913	102388	1.12817e-08	0	0.780822
rs2191859	7	85441545	0.00329747	15970	rs10272438	7	32981051	9.66677e-06	33990	rs2178381	7	143202080	0.00076737	63332	1.13202e-08	1.33227e-15	0.760274
rs10520004	4	150668218	0.588487	21624	rs1943581	18	26596443	0.276913	49423	rs1329428	1	193991069	5.99221e-06	54108	1.13292e-08	0	0.712329
rs1484015	8	110763647	0.157025	5095	rs10494931	1	208267119	0.0131838	13829	rs10272438	7	32981051	9.66677e-06	33990	1.13493e-08	0	0.767123
rs1394608	5	155764189	4.21437e-05	45918	rs1329428	1	193991069	5.99221e-06	54108	rs10519180	15	60842623	0.000744934	65743	1.13848e-08	5.55112e-15	0.719178
rs10511203	3	104145273	0.00160493	28239	rs1431960	5	121228001	0.114183	33411	rs10272438	7	32981051	9.66677e-06	33990	1.14114e-08	0	0.80137
rs10511203	3	104145273	0.00160493	28239	rs10272438	7	32981051	9.66677e-06	33990	rs10498461	14	52271461	0.114183	41261	1.14114e-08	0	0.80137
rs10511203	3	104145273	0.00160493	28239	rs10272438	7	32981051	9.66677e-06	33990	rs934787	2	8926083	0.114183	66937	1.14114e-08	0	0.80137
rs10511203	3	104145273	0.00160493	28239	rs10272438	7	32981051	9.66677e-06	33990	rs998394	3	64758525	0.114183	86771	1.14114e-08	0	0.80137
rs7899847	10	5948449	0.120302	20229	rs10511467	9	7363051	2.91445e-05	76784	rs1363688	5	174590654	3.84498e-05	80178	1.14161e-08	1.11022e-16	0.787671
rs10272438	7	32981051	9.66677e-06	33990	rs10506819	12	78707644	0.705326	57541	rs10518883	15	34500776	0.00386719	99687	1.14299e-08	0	0.773973
rs10486157	7	7095020	0.00116411	26982	rs10501487	11	80507365	0.245112	53560	rs10512413	9	128944920	0.000211141	60240	1.14734e-08	3.33067e-16	0.739726
rs10521094	9	107566475	0.0913109	676	rs3911498	3	21645349	0.001376	70012	rs1363688	5	174590654	3.84498e-05	80178	1.14998e-08	0	0.780822
rs1394608	5	155764189	4.21437e-05	45918	rs1329428	1	193991069	5.99221e-06	54108	rs10495848	2	36043504	0.72857	59774	1.15172e-08	1.11022e-16	0.69863
rs1457189	8	4666903	0.447082	43460	rs1943581	18	26596443	0.276913	49423	rs1329428	1	193991069	5.99221e-06	54108	1.15639e-08	0	0.739726
rs10512620	3	125179650	0.87546	32195	rs1943581	18	26596443	0.276913	49423	rs1329428	1	193991069	5.99221e-06	54108	1.15659e-08	0	0.794521
rs2191859	7	85441545	0.00329747	15970	rs10272438	7	32981051	9.66677e-06	33990	rs1166903	1	206058296	0.0024277	75069	1.16459e-08	0	0.739726
rs1948012	7	118577253	0.0220752	27094	rs10272438	7	32981051	9.66677e-06	33990	rs10485193	6	117365317	0.00418674	82486	1.16829e-08	0	0.753425
rs3829097	9	120379241	0.00920203	17177	rs1329428	1	193991069	5.99221e-06	54108	rs1030950	1	110954491	0.862923	61424	1.17725e-08	3.33067e-16	0.767123
rs3775652	4	143627607	3.72719e-07	12147	rs713392	7	110683865	0.00153103	75085	rs10485193	6	117365317	0.00418674	82486	1.17885e-08	1.44329e-15	0.780822
rs1329428	1	193991069	5.99221e-06	54108	rs1223798	1	211404329	0.00672181	71000	rs4894367	3	139940469	0.00163349	76919	1.17963e-08	0	0.760274
rs6480996	10	54241419	0.00115913	10250	rs3775652	4	143627607	3.72719e-07	12147	rs713392	7	110683865	0.00153103	75085	1.18012e-08	1.11022e-16	0.80137
rs10272438	7	32981051	9.66677e-06	33990	rs1329428	1	193991069	5.99221e-06	54108	rs6922836	6	85732646	0.525275	103611	1.18831e-08	0	0.794521
rs670270	10	107510310	0.0204215	34097	rs1943581	18	26596443	0.276913	49423	rs1329428	1	193991069	5.99221e-06	54108	1.18834e-08	0	0.794521
rs10272438	7	32981051	9.66677e-06	33990	rs10487884	7	2649138	0.36261	41101	rs1363688	5	174590654	3.84498e-05	80178	1.19011e-08	0	0.671233
rs32088	5	156107039	0.496026	44012	rs1943581	18	26596443	0.276913	49423	rs1329428	1	193991069	5.99221e-06	54108	1.19155e-08	2.22045e-16	0.712329
rs380390	1	193989310	6.19921e-07	43748	rs555174	21	19845364	0.000793021	53491	rs1889465	6	118588380	0.807616	73129	1.19415e-08	0	0.773973
rs10492272	12	97767616	0.00025865	51958	rs1329428	1	193991069	5.99221e-06	54108	rs1363688	5	174590654	3.84498e-05	80178	1.19621e-08	0	0.808219
rs3911498	3	21645349	0.001376	70012	rs1363688	5	174590654	3.84498e-05	80178	rs1594934	4	43602716	0.00492546	95126	1.19681e-08	0	0.760274
rs1822657	21	21603856	0.0361247	27583	rs1329428	1	193991069	5.99221e-06	54108	rs966978	3	87488331	0.00264653	57226	1.19791e-08	0	0.760274
rs1254150	10	122249867	0.0280414	46912	rs1329428	1	193991069	5.99221e-06	54108	rs1508032	15	51089289	0.0171313	98342	1.19833e-08	1.11022e-16	0.732877
rs1394608	5	155764189	4.21437e-05	45918	rs1329428	1	193991069	5.99221e-06	54108	rs10492976	1	12139887	0.102369	75455	1.20167e-08	2.10942e-15	0.746575
rs1835364	3	150397777	0.810479	61912	rs3911498	3	21645349	0.001376	70012	rs1363688	5	174590654	3.84498e-05	80178	1.20276e-08	0	0.753425
rs1919631	2	178132332	0.228881	41230	rs10508731	10	28446794	0.000442413	51222	rs1025758	4	183176275	0.00404197	101927	1.20323e-08	0	0.773973
rs10272438	7	32981051	9.66677e-06	33990	rs6904357	6	69250377	0.0784192	49281	rs1329428	1	193991069	5.99221e-06	54108	1.20504e-08	1.11022e-16	0.732877
rs10506755	12	76496253	0.00427797	12878	rs1919631	2	178132332	0.228881	41230	rs10508731	10	28446794	0.000442413	51222	1.20729e-08	3.33067e-16	0.760274
rs4399243	10	28466939	0.650834	44536	rs1943581	18	26596443	0.276913	49423	rs1329428	1	193991069	5.99221e-06	54108	1.20739e-08	0	0.773973
rs3133355	11	106389904	0.0614176	34725	rs1329428	1	193991069	5.99221e-06	54108	rs1363688	5	174590654	3.84498e-05	80178	1.2074e-08	0	0.726027
rs6056500	20	9235838	0.617466	14581	rs1394608	5	155764189	4.21437e-05	45918	rs1329428	1	193991069	5.99221e-06	54108	1.2119e-08	1.22125e-15	0.69863
rs380390	1	193989310	6.19921e-07	43748	rs555174	21	19845364	0.000793021	53491	rs2467232	11	5349090	0.675185	67667	1.21819e-08	0	0.753425
rs2902667	1	23494656	0.00802353	902	rs6764287	3	76614650	0.00268989	19509	rs10512413	9	128944920	0.000211141	60240	1.22307e-08	0	0.773973
rs10500806	11	14934304	0.0064058	6979	rs1996856	2	216837308	0.120302	21364	rs10272438	7	32981051	9.66677e-06	33990	1.22661e-08	0	0.80137
rs10513950	18	64188459	0.0102007	25313	rs2222499	7	78973887	0.817077	34129	rs1394608	5	155764189	4.21437e-05	45918	1.22813e-08	2.10942e-15	0.684932
rs10512577	17	70286232	0.300512	36651	rs1394608	5	155764189	4.21437e-05	45918	rs1329428	1	193991069	5.99221e-06	54108	1.22868e-08	7.77156e-16	0.732877
rs10272438	7	32981051	9.66677e-06	33990	rs1460982	4	113229058	0.260026	35116	rs10518883	15	34500776	0.00386719	99687	1.22923e-08	0	0.760274
rs10489076	4	10021731	0.00237902	30550	rs1329428	1	193991069	5.99221e-06	54108	rs7220359	17	63733794	0.300512	92636	1.23171e-08	0	0.760274
rs10272438	7	32981051	9.66677e-06	33990	rs9296985	6	15697994	0.0339136	45053	rs10512413	9	128944920	0.000211141	60240	1.23975e-08	0	0.808219
rs1329428	1	193991069	5.99221e-06	54108	rs4920799	5	84690601	0.000200734	69201	rs4894367	3	139940469	0.00163349	76919	1.23999e-08	4.44089e-16	0.678082
rs2222499	7	78973887	0.817077	34129	rs1394608	5	155764189	4.21437e-05	45918	rs2356376	10	16756489	0.0116285	77573	1.24558e-08	3.33067e-16	0.726027
rs10272438	7	32981051	9.66677e-06	33990	rs10512413	9	128944920	0.000211141	60240	rs10504822	8	87185845	0.00340984	96642	1.24566e-08	0	0.80137
rs7542068	1	147680354	0.0027912	45890	rs10508731	10	28446794	0.000442413	51222	rs1329428	1	193991069	5.99221e-06	54108	1.247e-08	0	0.705479
rs10272438	7	32981051	9.66677e-06	33990	rs1250238	2	216497205	0.00713982	44126	rs376068	16	79363910	0.111765	96183	1.24917e-08	0	0.787671
rs10272438	7	32981051	9.66677e-06	33990	rs713392	7	110683865	0.00153103	75085	rs10508489	10	15666396	0.0550216	98853	1.25038e-08	0	0.767123
rs10504339	8	62886624	0.00231329	11609	rs10272438	7	32981051	9.66677e-06	33990	rs10512413	9	128944920	0.000211141	60240	1.26537e-08	0	0.719178
rs2389863	4	120966483	0.00195174	8373	rs1394608	5	155764189	4.21437e-05	45918	rs2326817	6	129705464	0.0377953	81261	1.26577e-08	3.33067e-16	0.787671
rs1191357	14	26567896	0.0288778	7103	rs1394608	5	155764189	4.21437e-05	45918	rs1329428	1	193991069	5.99221e-06	54108	1.27538e-08	0	0.732877
rs1478299	12	21597921	0.567864	31655	rs10272438	7	32981051	9.66677e-06	33990	rs1501044	18	4941802	0.88664	70380	1.27654e-08	1.11022e-16	0.746575
rs7100255	10	3854125	0.192891	33160	rs1329428	1	193991069	5.99221e-06	54108	rs557549	10	114802756	0.0251149	80184	1.27827e-08	6.66134e-15	0.69863
rs9286760	1	219975973	0.00344469	1006	rs1329428	1	193991069	5.99221e-06	54108	rs4894840	3	106921300	0.00142144	87908	1.28071e-08	2.22045e-16	0.69863
rs10272438	7	32981051	9.66677e-06	33990	rs10496158	2	68185406	0.110307	50811	rs1363688	5	174590654	3.84498e-05	80178	1.28147e-08	0	0.767123
rs10505417	8	123069358	0.0309999	32672	rs1329428	1	193991069	5.99221e-06	54108	rs4894367	3	139940469	0.00163349	76919	1.28555e-08	1.11022e-16	0.773973
rs7104698	11	36837874	0.000158929	38129	rs4733843	8	129132049	0.155213	39439	rs475553	3	166697033	0.00119197	68166	1.29147e-08	2.22045e-16	0.739726
rs10272438	7	32981051	9.66677e-06	33990	rs10492272	12	97767616	0.00025865	51958	rs673565	15	45853264	0.0132639	82111	1.29644e-08	0	0.767123
rs10272438	7	32981051	9.66677e-06	33990	rs10489325	1	172428163	0.371846	58953	rs1363688	5	174590654	3.84498e-05	80178	1.30221e-08	0	0.69863
rs1329428	1	193991069	5.99221e-06	54108	rs4894367	3	139940469	0.00163349	76919	rs6460848	7	11601143	0.0652769	78829	1.3046e-08	2.66454e-15	0.726027
rs710256	8	4115551	0.0784192	26903	rs1478299	12	21597921	0.567864	31655	rs10272438	7	32981051	9.66677e-06	33990	1.30482e-08	0	0.760274
rs10272438	7	32981051	9.66677e-06	33990	rs1363688	5	174590654	3.84498e-05	80178	rs7351041	18	63729333	0.801497	83343	1.30664e-08	0	0.719178
rs1394608	5	155764189	4.21437e-05	45918	rs10519180	15	60842623	0.000744934	65743	rs475553	3	166697033	0.00119197	68166	1.30736e-08	0	0.739726
rs10501439	11	78812154	0.00016	71965	rs2052291	12	95456946	0.338941	74023	rs1363688	5	174590654	3.84498e-05	80178	1.31042e-08	1.11022e-16	0.732877
rs10272438	7	32981051	9.66677e-06	33990	rs1329428	1	193991069	5.99221e-06	54108	rs1889465	6	118588380	0.807616	73129	1.31061e-08	0	0.726027
rs10499902	7	86576998	0.807616	12628	rs10272438	7	32981051	9.66677e-06	33990	rs1250249	2	216489818	0.00567745	54971	1.3126e-08	0	0.739726
rs1866214	2	178757281	0.429242	6178	rs1329428	1	193991069	5.99221e-06	54108	rs2178381	7	143202080	0.00076737	63332	1.31329e-08	3.33067e-16	0.773973
rs10168641	2	178769642	0.429242	8601	rs1329428	1	193991069	5.99221e-06	54108	rs2178381	7	143202080	0.00076737	63332	1.31329e-08	3.33067e-16	0.773973
rs9303585	17	50008450	0.00183278	31643	rs10492272	12	97767616	0.00025865	51958	rs82159	12	124727028	0.000363937	59286	1.31417e-08	0	0.760274
rs6893843	5	162661314	0.25508	62894	rs3911498	3	21645349	0.001376	70012	rs1363688	5	174590654	3.84498e-05	80178	1.32255e-08	0	0.773973
rs10272438	7	32981051	9.66677e-06	33990	rs1250238	2	216497205	0.00713982	44126	rs1333208	10	84330658	0.484415	96063	1.32456e-08	0	0.705479
rs666435	1	58119996	0.075816	48413	rs1329428	1	193991069	5.99221e-06	54108	rs4894367	3	139940469	0.00163349	76919	1.32554e-08	2.22045e-16	0.684932
rs490671	1	58119520	0.075816	51026	rs1329428	1	193991069	5.99221e-06	54108	rs4894367	3	139940469	0.00163349	76919	1.32554e-08	2.22045e-16	0.678082
rs3775652	4	143627607	3.72719e-07	12147	rs1526897	7	128510967	0.260026	38117	rs1329428	1	193991069	5.99221e-06	54108	1.3308e-08	2.22045e-16	0.767123
rs10272438	7	32981051	9.66677e-06	33990	rs10482918	21	21749778	0.0447267	42231	rs10518883	15	34500776	0.00386719	99687	1.33219e-08	0	0.746575
rs10272438	7	32981051	9.66677e-06	33990	rs380390	1	193989310	6.19921e-07	43748	rs271453	18	29021508	0.160642	55249	1.33373e-08	5.55112e-16	0.719178
rs10272438	7	32981051	9.66677e-06	33990	rs9296744	6	54176818	0.242753	60364	rs4629050	18	26253225	0.0113098	79607	1.3361e-08	0	0.753425
rs10512676	5	2738893	0.279679	14255	rs10272438	7	32981051	9.66677e-06	33990	rs713392	7	110683865	0.00153103	75085	1.33617e-08	0	0.808219
rs1943581	18	26596443	0.276913	49423	rs1329428	1	193991069	5.99221e-06	54108	rs10487399	7	117648040	0.71926	102582	1.33781e-08	0	0.767123
rs10272438	7	32981051	9.66677e-06	33990	rs1363688	5	174590654	3.84498e-05	80178	rs10509246	10	67302780	0.104711	84954	1.34791e-08	7.77156e-16	0.712329
rs7100255	10	3854125	0.192891	33160	rs1329428	1	193991069	5.99221e-06	54108	rs966978	3	87488331	0.00264653	57226	1.35052e-08	3.88578e-15	0.705479
rs2852759	18	40487295	0.29782	30665	rs10272438	7	32981051	9.66677e-06	33990	rs1329428	1	193991069	5.99221e-06	54108	1.36026e-08	0	0.794521
rs10494616	1	186116559	0.569224	14362	rs1943581	18	26596443	0.276913	49423	rs1329428	1	193991069	5.99221e-06	54108	1.36663e-08	0	0.732877
rs962863	7	124112842	0.120302	27555	rs1329428	1	193991069	5.99221e-06	54108	rs1563814	11	81260627	0.020367	86813	1.37563e-08	2.22045e-16	0.691781
rs10508843	10	36619388	0.0548464	52953	rs1329428	1	193991069	5.99221e-06	54108	rs966978	3	87488331	0.00264653	57226	1.37567e-08	0	0.684932
rs10272438	7	32981051	9.66677e-06	33990	rs6596167	5	133573465	0.0220752	39150	rs713392	7	110683865	0.00153103	75085	1.37832e-08	0	0.787671
rs9307311	4	109049099	0.758199	45303	rs1329428	1	193991069	5.99221e-06	54108	rs966978	3	87488331	0.00264653	57226	1.3836e-08	1.11022e-16	0.712329
rs1394608	5	155764189	4.21437e-05	45918	rs10511467	9	7363051	2.91445e-05	76784	rs5743164	2	190934182	0.0309055	89800	1.39702e-08	1.11022e-16	0.760274
rs10489076	4	10021731	0.00237902	30550	rs1329428	1	193991069	5.99221e-06	54108	rs4564206	1	199962454	0.503131	95237	1.39742e-08	0	0.780822
rs1943581	18	26596443	0.276913	49423	rs1329428	1	193991069	5.99221e-06	54108	rs10506840	12	79977204	0.0375499	63862	1.39792e-08	0	0.746575
rs1412232	9	28395766	0.012372	9021	rs10492272	12	97767616	0.00025865	51958	rs1363688	5	174590654	3.84498e-05	80178	1.3987e-08	1.11022e-16	0.719178
rs2222499	7	78973887	0.817077	34129	rs1394608	5	155764189	4.21437e-05	45918	rs10507407	13	31860738	0.452743	103400	1.40455e-08	1.33227e-15	0.712329
rs10515262	5	97361080	0.00191259	59073	rs1363688	5	174590654	3.84498e-05	80178	rs10490631	2	118773584	0.00213638	81134	1.41165e-08	0	0.780822
rs10272438	7	32981051	9.66677e-06	33990	rs1250249	2	216489818	0.00567745	54971	rs10515336	5	102263896	0.117395	68098	1.41523e-08	0	0.753425
rs6893843	5	162661314	0.25508	62894	rs713392	7	110683865	0.00153103	75085	rs1363688	5	174590654	3.84498e-05	80178	1.41812e-08	4.44089e-16	0.746575
rs10493465	1	69865169	0.569224	26251	rs3911498	3	21645349	0.001376	70012	rs1363688	5	174590654	3.84498e-05	80178	1.41893e-08	0	0.773973
rs962863	7	124112842	0.120302	27555	rs1822657	21	21603856	0.0361247	27583	rs1329428	1	193991069	5.99221e-06	54108	1.41964e-08	0	0.773973
rs1394608	5	155764189	4.21437e-05	45918	rs10519180	15	60842623	0.000744934	65743	rs1459506	4	167125230	0.642783	68607	1.4255e-08	3.33067e-16	0.719178
rs2593633	2	61546047	0.0771613	31892	rs1943581	18	26596443	0.276913	49423	rs1329428	1	193991069	5.99221e-06	54108	1.42578e-08	0	0.787671
rs9315991	13	41529541	0.112645	17116	rs1943581	18	26596443	0.276913	49423	rs1329428	1	193991069	5.99221e-06	54108	1.42703e-08	0	0.773973
rs39838	5	55758238	0.0572132	15670	rs10501439	11	78812154	0.00016	71965	rs1363688	5	174590654	3.84498e-05	80178	1.43605e-08	0	0.739726
rs10272438	7	32981051	9.66677e-06	33990	rs1250249	2	216489818	0.00567745	54971	rs9299118	9	104257868	0.766091	81182	1.4383e-08	0	0.739726
rs1467596	6	6360933	0.720465	4316	rs10272438	7	32981051	9.66677e-06	33990	rs10494932	1	208267491	0.00697793	83438	1.44898e-08	0	0.746575
rs666435	1	58119996	0.075816	48413	rs1329428	1	193991069	5.99221e-06	54108	rs1363688	5	174590654	3.84498e-05	80178	1.45464e-08	0	0.739726
rs925043	1	49065040	0.250262	19106	rs10272438	7	32981051	9.66677e-06	33990	rs1363688	5	174590654	3.84498e-05	80178	1.45718e-08	2.22045e-16	0.705479
rs10500806	11	14934304	0.0064058	6979	rs10483428	14	31616896	0.012333	29447	rs10272438	7	32981051	9.66677e-06	33990	1.46059e-08	0	0.80137
rs10272438	7	32981051	9.66677e-06	33990	rs10505183	8	113216915	0.255636	44981	rs10485193	6	117365317	0.00418674	82486	1.46882e-08	0	0.80137
rs3775652	4	143627607	3.72719e-07	12147	rs10512413	9	128944920	0.000211141	60240	rs6104678	20	10929207	0.000211533	91583	1.47383e-08	8.88178e-16	0.787671
rs1943581	18	26596443	0.276913	49423	rs1329428	1	193991069	5.99221e-06	54108	rs10494356	1	158874638	0.0756172	94123	1.47551e-08	0	0.787671
rs10509075	10	58717905	0.862923	13733	rs10272438	7	32981051	9.66677e-06	33990	rs713392	7	110683865	0.00153103	75085	1.48405e-08	0	0.794521
rs196532	3	76499077	0.426025	27926	rs10489076	4	10021731	0.00237902	30550	rs1329428	1	193991069	5.99221e-06	54108	1.48588e-08	1.11022e-16	0.746575
rs10508731	10	28446794	0.000442413	51222	rs1329428	1	193991069	5.99221e-06	54108	rs599468	10	30550669	0.114183	79656	1.48644e-08	6.66134e-16	0.657534
rs10272438	7	32981051	9.66677e-06	33990	rs795301	3	4143641	0.00396566	90169	rs376068	16	79363910	0.111765	96183	1.48718e-08	0	0.787671
rs10501342	11	55485544	0.770652	39007	rs3911498	3	21645349	0.001376	70012	rs1363688	5	174590654	3.84498e-05	80178	1.4882e-08	0	0.767123
rs6693481	1	200943828	0.00116029	33451	rs1394608	5	155764189	4.21437e-05	45918	rs10515262	5	97361080	0.00191259	59073	1.49018e-08	0	0.746575
rs3775652	4	143627607	3.72719e-07	12147	rs1329428	1	193991069	5.99221e-06	54108	rs10483172	22	32286446	0.108579	90612	1.49019e-08	2.22045e-16	0.780822
rs6494691	15	65725393	0.00408936	31169	rs1329428	1	193991069	5.99221e-06	54108	rs1025758	4	183176275	0.00404197	101927	1.49231e-08	2.22045e-16	0.753425
rs10272438	7	32981051	9.66677e-06	33990	rs1250249	2	216489818	0.00567745	54971	rs4128414	1	58903913	0.560509	98991	1.49386e-08	5.55112e-16	0.691781
rs380390	1	193989310	6.19921e-07	43748	rs555174	21	19845364	0.000793021	53491	rs3886593	17	56203401	0.788654	96980	1.49518e-08	0	0.732877
rs10272438	7	32981051	9.66677e-06	33990	rs10492272	12	97767616	0.00025865	51958	rs6054292	20	6449661	0.307497	55110	1.49881e-08	0	0.746575
rs8007403	14	20779765	0.0794531	12345	rs10272438	7	32981051	9.66677e-06	33990	rs1250249	2	216489818	0.00567745	54971	1.50167e-08	0	0.80137
rs10504018	8	40027854	0.100178	37961	rs1329428	1	193991069	5.99221e-06	54108	rs4894367	3	139940469	0.00163349	76919	1.51003e-08	6.66134e-16	0.760274
rs2191859	7	85441545	0.00329747	15970	rs10272438	7	32981051	9.66677e-06	33990	rs10485193	6	117365317	0.00418674	82486	1.5103e-08	0	0.794521
rs1943581	18	26596443	0.276913	49423	rs1329428	1	193991069	5.99221e-06	54108	rs10516571	4	113059389	0.827342	93169	1.51118e-08	0	0.746575
rs1329428	1	193991069	5.99221e-06	54108	rs966978	3	87488331	0.00264653	57226	rs1030950	1	110954491	0.862923	61424	1.51456e-08	2.22045e-16	0.643836
rs1822546	6	81835475	0.300512	1873	rs10272438	7	32981051	9.66677e-06	33990	rs10512413	9	128944920	0.000211141	60240	1.51612e-08	0	0.787671
rs725588	7	11443486	0.00530106	9451	rs555174	21	19845364	0.000793021	53491	rs557549	10	114802756	0.0251149	80184	1.52424e-08	1.26565e-14	0.739726
rs1345483	5	39279067	0.260026	41809	rs1394608	5	155764189	4.21437e-05	45918	rs1329428	1	193991069	5.99221e-06	54108	1.52442e-08	2.33147e-15	0.719178
rs7286605	22	43995193	0.0466647	14749	rs1943581	18	26596443	0.276913	49423	rs1329428	1	193991069	5.99221e-06	54108	1.52665e-08	1.11022e-16	0.671233
rs10486005	7	96911195	0.806286	59663	rs10501439	11	78812154	0.00016	71965	rs1363688	5	174590654	3.84498e-05	80178	1.53433e-08	3.33067e-16	0.767123
rs10272438	7	32981051	9.66677e-06	33990	rs557549	10	114802756	0.0251149	80184	rs9286849	1	180894591	0.401595	90599	1.53494e-08	0	0.746575
rs10272438	7	32981051	9.66677e-06	33990	rs1250249	2	216489818	0.00567745	54971	rs152439	5	141952896	0.172062	85586	1.53527e-08	1.11022e-16	0.760274
rs10515164	5	73213100	0.0180236	17181	rs1337199	1	103074175	0.00364998	45947	rs6104678	20	10929207	0.000211533	91583	1.54664e-08	0	0.773973
rs10272438	7	32981051	9.66677e-06	33990	rs7790991	7	13766859	0.00380955	64041	rs93138	11	9724022	0.0428848	92014	1.55016e-08	0	0.835616
rs10507170	12	102747513	0.882987	35624	rs3911498	3	21645349	0.001376	70012	rs1363688	5	174590654	3.84498e-05	80178	1.55276e-08	0	0.794521
rs10488712	11	114688496	0.00104586	32122	rs7104698	11	36837874	0.000158929	38129	rs1329428	1	193991069	5.99221e-06	54108	1.55655e-08	0	0.773973
rs7104698	11	36837874	0.000158929	38129	rs2834555	21	34935642	0.806286	62724	rs475553	3	166697033	0.00119197	68166	1.56264e-08	2.66454e-15	0.712329
rs2611050	10	106889261	0.103665	21101	rs1943581	18	26596443	0.276913	49423	rs1329428	1	193991069	5.99221e-06	54108	1.57262e-08	0	0.780822
rs1943581	18	26596443	0.276913	49423	rs1329428	1	193991069	5.99221e-06	54108	rs966978	3	87488331	0.00264653	57226	1.57325e-08	1.11022e-16	0.726027
rs10272438	7	32981051	9.66677e-06	33990	rs1371357	4	95082043	0.0927969	52764	rs1329428	1	193991069	5.99221e-06	54108	1.57821e-08	0	0.753425
rs1943581	18	26596443	0.276913	49423	rs1329428	1	193991069	5.99221e-06	54108	rs10514625	2	71413703	0.875471	63192	1.58341e-08	0	0.773973
rs10272438	7	32981051	9.66677e-06	33990	rs1329428	1	193991069	5.99221e-06	54108	rs10498923	6	81249503	0.806286	64001	1.58505e-08	0	0.739726
rs10511422	3	125022069	1.88034e-05	6693	rs1363688	5	174590654	3.84498e-05	80178	rs10490631	2	118773584	0.00213638	81134	1.58565e-08	0	0.787671
rs10492074	12	5041458	0.245025	600	rs1329428	1	193991069	5.99221e-06	54108	rs4894367	3	139940469	0.00163349	76919	1.59077e-08	1.11022e-16	0.739726
rs1394608	5	155764189	4.21437e-05	45918	rs1329428	1	193991069	5.99221e-06	54108	rs1232587	20	10893466	0.381348	96579	1.59815e-08	2.09832e-14	0.678082
rs10489076	4	10021731	0.00237902	30550	rs1329428	1	193991069	5.99221e-06	54108	rs10512413	9	128944920	0.000211141	60240	1.59921e-08	0	0.773973
rs324586	7	136067468	0.0101529	9703	rs1329428	1	193991069	5.99221e-06	54108	rs2024248	7	121024410	0.0102007	99258	1.60523e-08	1.11022e-16	0.69863
rs10490947	10	9152701	0.122693	29973	rs1329428	1	193991069	5.99221e-06	54108	rs966978	3	87488331	0.00264653	57226	1.60705e-08	2.22045e-16	0.726027
rs1412232	9	28395766	0.012372	9021	rs10509054	10	57760299	0.00418674	35530	rs1363688	5	174590654	3.84498e-05	80178	1.61191e-08	1.11022e-16	0.671233
rs2389863	4	120966483	0.00195174	8373	rs1847365	4	70916737	0.115567	16503	rs1394608	5	155764189	4.21437e-05	45918	1.61458e-08	0	0.808219
rs10272438	7	32981051	9.66677e-06	33990	rs281039	5	156061474	0.652845	49086	rs1250249	2	216489818	0.00567745	54971	1.61616e-08	0	0.705479
rs2222499	7	78973887	0.817077	34129	rs1394608	5	155764189	4.21437e-05	45918	rs2326224	8	120215584	0.182896	78211	1.62717e-08	2.40918e-14	0.691781
rs10272438	7	32981051	9.66677e-06	33990	rs557549	10	114802756	0.0251149	80184	rs8141103	22	40379969	0.0340011	90637	1.63128e-08	0	0.80137
rs10488286	7	119529053	0.012333	17552	rs3911498	3	21645349	0.001376	70012	rs1363688	5	174590654	3.84498e-05	80178	1.63428e-08	0	0.787671
rs1943581	18	26596443	0.276913	49423	rs1329428	1	193991069	5.99221e-06	54108	rs10489600	1	48070242	0.119404	61474	1.63673e-08	1.11022e-16	0.753425
rs3775652	4	143627607	3.72719e-07	12147	rs1329428	1	193991069	5.99221e-06	54108	rs10508337	10	7881401	0.23245	102771	1.63697e-08	2.22045e-16	0.773973
rs10272438	7	32981051	9.66677e-06	33990	rs10492705	13	55617452	0.105129	37934	rs10512413	9	128944920	0.000211141	60240	1.63814e-08	0	0.780822
rs962863	7	124112842	0.120302	27555	rs10508731	10	28446794	0.000442413	51222	rs1329428	1	193991069	5.99221e-06	54108	1.63916e-08	1.11022e-16	0.726027
rs10272438	7	32981051	9.66677e-06	33990	rs10489791	1	111257612	0.717726	44961	rs10512413	9	128944920	0.000211141	60240	1.63953e-08	0	0.780822
rs10272438	7	32981051	9.66677e-06	33990	rs1250238	2	216497205	0.00713982	44126	rs6104678	20	10929207	0.000211533	91583	1.63981e-08	0	0.80137
rs551674	10	99996883	0.439551	18500	rs10272438	7	32981051	9.66677e-06	33990	rs380390	1	193989310	6.19921e-07	43748	1.64465e-08	0	0.760274
rs2902667	1	23494656	0.00802353	902	rs10489076	4	10021731	0.00237902	30550	rs1329428	1	193991069	5.99221e-06	54108	1.64505e-08	0	0.753425
rs2222499	7	78973887	0.817077	34129	rs1394608	5	155764189	4.21437e-05	45918	rs4920799	5	84690601	0.000200734	69201	1.64603e-08	3.33067e-16	0.712329
rs10272438	7	32981051	9.66677e-06	33990	rs10505867	12	20207199	0.246652	92272	rs1871138	12	21604163	0.338478	102527	1.64763e-08	2.22045e-16	0.726027
rs10498312	14	28357359	0.688684	17335	rs1329428	1	193991069	5.99221e-06	54108	rs966978	3	87488331	0.00264653	57226	1.65269e-08	1.11022e-16	0.719178
rs2695213	4	102538070	0.159142	53737	rs3911498	3	21645349	0.001376	70012	rs1363688	5	174590654	3.84498e-05	80178	1.65325e-08	0	0.760274
rs7693500	4	90744883	0.20238	15394	rs1363688	5	174590654	3.84498e-05	80178	rs10490631	2	118773584	0.00213638	81134	1.65431e-08	1.11022e-16	0.712329
rs10272438	7	32981051	9.66677e-06	33990	rs1329428	1	193991069	5.99221e-06	54108	rs10509802	10	107198318	0.357238	69064	1.65674e-08	3.33067e-16	0.753425
rs742047	6	27847359	0.648599	16618	rs10272438	7	32981051	9.66677e-06	33990	rs10512413	9	128944920	0.000211141	60240	1.65996e-08	0	0.767123
rs10508758	10	31480165	0.0575811	35525	rs380390	1	193989310	6.19921e-07	43748	rs4894367	3	139940469	0.00163349	76919	1.66199e-08	3.55271e-15	0.69863
rs2191508	2	195869519	0.0313525	6618	rs1329428	1	193991069	5.99221e-06	54108	rs1010739	4	120922290	0.145631	73343	1.66214e-08	0	0.678082
rs1866435	10	78921536	0.021828	16494	rs10489076	4	10021731	0.00237902	30550	rs1329428	1	193991069	5.99221e-06	54108	1.66805e-08	0	0.753425
rs2097443	22	43045125	0.0913109	6955	rs3829097	9	120379241	0.00920203	17177	rs1329428	1	193991069	5.99221e-06	54108	1.66957e-08	1.11022e-16	0.753425
rs3823608	7	65648384	0.461081	25561	rs2222499	7	78973887	0.817077	34129	rs1394608	5	155764189	4.21437e-05	45918	1.67115e-08	6.66134e-16	0.732877
rs6480996	10	54241419	0.00115913	10250	rs3775652	4	143627607	3.72719e-07	12147	rs10485193	6	117365317	0.00418674	82486	1.67177e-08	4.32987e-15	0.780822
rs3757251	6	13899115	0.806286	59303	rs3911498	3	21645349	0.001376	70012	rs1363688	5	174590654	3.84498e-05	80178	1.67349e-08	0	0.780822
rs380390	1	193989310	6.19921e-07	43748	rs10512413	9	128944920	0.000211141	60240	rs4920799	5	84690601	0.000200734	69201	1.67374e-08	0	0.760274
rs2967017	5	19373504	0.407699	30882	rs1329428	1	193991069	5.99221e-06	54108	rs966978	3	87488331	0.00264653	57226	1.67723e-08	1.11022e-16	0.671233
rs1329428	1	193991069	5.99221e-06	54108	rs4894367	3	139940469	0.00163349	76919	rs4944974	11	74527682	0.0446763	100020	1.67931e-08	1.33227e-15	0.636986
rs3911498	3	21645349	0.001376	70012	rs1363688	5	174590654	3.84498e-05	80178	rs2789481	9	23152338	0.454108	96369	1.6832e-08	0	0.767123
rs2222499	7	78973887	0.817077	34129	rs1394608	5	155764189	4.21437e-05	45918	rs10483126	22	25362853	0.0120054	60450	1.68692e-08	0	0.760274
rs10272438	7	32981051	9.66677e-06	33990	rs6804250	3	34499577	0.0657143	65374	rs10509868	10	109653232	0.305389	76861	1.69619e-08	0	0.760274
rs10512174	9	84343693	0.000194157	10645	rs2345518	2	18374728	0.0798052	34292	rs1329428	1	193991069	5.99221e-06	54108	1.69624e-08	1.11022e-16	0.719178
rs10504700	8	80252346	0.447082	4702	rs10272438	7	32981051	9.66677e-06	33990	rs7831835	8	110761991	0.0677325	77770	1.69675e-08	1.11022e-16	0.760274
rs10508731	10	28446794	0.000442413	51222	rs1329428	1	193991069	5.99221e-06	54108	rs246968	5	118975991	0.0419381	88753	1.69853e-08	1.11022e-16	0.719178
rs1329428	1	193991069	5.99221e-06	54108	rs966978	3	87488331	0.00264653	57226	rs3956505	13	96127027	0.287988	68548	1.70295e-08	1.11022e-16	0.732877
rs10272438	7	32981051	9.66677e-06	33990	rs1250238	2	216497205	0.00713982	44126	rs7790991	7	13766859	0.00380955	64041	1.71053e-08	0	0.767123
rs324586	7	136067468	0.0101529	9703	rs2284410	12	13751078	0.00495569	18281	rs1329428	1	193991069	5.99221e-06	54108	1.72676e-08	1.11022e-16	0.753425
rs10511203	3	104145273	0.00160493	28239	rs10272438	7	32981051	9.66677e-06	33990	rs960667	8	126588803	0.00396566	90401	1.74208e-08	0	0.80137
rs4924148	15	35346421	0.0571749	67367	rs713392	7	110683865	0.00153103	75085	rs1363688	5	174590654	3.84498e-05	80178	1.74277e-08	4.44089e-16	0.760274
rs1329428	1	193991069	5.99221e-06	54108	rs4894367	3	139940469	0.00163349	76919	rs10516439	4	100761552	0.742156	101717	1.74289e-08	1.11022e-16	0.787671
rs10272438	7	32981051	9.66677e-06	33990	rs1250249	2	216489818	0.00567745	54971	rs6909834	6	12913568	0.0956055	84868	1.74394e-08	7.77156e-16	0.678082
rs10272438	7	32981051	9.66677e-06	33990	rs380390	1	193989310	6.19921e-07	43748	rs1154987	17	54621501	0.855913	100136	1.74525e-08	1.11022e-16	0.705479
rs380390	1	193989310	6.19921e-07	43748	rs10507729	13	64490973	0.0469014	60518	rs4894367	3	139940469	0.00163349	76919	1.74983e-08	4.32987e-15	0.726027
rs10272438	7	32981051	9.66677e-06	33990	rs10512413	9	128944920	0.000211141	60240	rs2834390	21	34460307	0.889369	95285	1.75046e-08	0	0.80137
rs10272438	7	32981051	9.66677e-06	33990	rs10492272	12	97767616	0.00025865	51958	rs713392	7	110683865	0.00153103	75085	1.75077e-08	0	0.753425
rs6429216	1	237855500	0.163963	36646	rs1329428	1	193991069	5.99221e-06	54108	rs4920799	5	84690601	0.000200734	69201	1.75426e-08	4.44089e-16	0.773973
rs2044417	5	62118227	0.652845	71028	rs10501439	11	78812154	0.00016	71965	rs1363688	5	174590654	3.84498e-05	80178	1.75593e-08	1.9984e-15	0.726027
rs10488506	7	90933015	0.0267305	702	rs1329428	1	193991069	5.99221e-06	54108	rs2178381	7	143202080	0.00076737	63332	1.75607e-08	4.44089e-16	0.773973
rs3911498	3	21645349	0.001376	70012	rs7467596	9	130188723	0.00334403	79546	rs1363688	5	174590654	3.84498e-05	80178	1.75672e-08	0	0.767123
rs10272438	7	32981051	9.66677e-06	33990	rs10499084	6	118347880	0.0111662	60612	rs10509868	10	109653232	0.305389	76861	1.75777e-08	0	0.767123
rs1394608	5	155764189	4.21437e-05	45918	rs10510168	3	1290929	0.212435	50749	rs1329428	1	193991069	5.99221e-06	54108	1.76234e-08	1.11022e-16	0.732877
rs305729	5	84718364	0.00182891	7795	rs1943581	18	26596443	0.276913	49423	rs1329428	1	193991069	5.99221e-06	54108	1.76319e-08	0	0.684932
rs1592685	8	15549749	0.71926	58814	rs3911498	3	21645349	0.001376	70012	rs1363688	5	174590654	3.84498e-05	80178	1.76509e-08	0	0.794521
rs1394608	5	155764189	4.21437e-05	45918	rs10511467	9	7363051	2.91445e-05	76784	rs2744977	6	34609915	0.54046	100229	1.77039e-08	0	0.787671
rs10272438	7	32981051	9.66677e-06	33990	rs10508731	10	28446794	0.000442413	51222	rs10512413	9	128944920	0.000211141	60240	1.77434e-08	0	0.726027
rs2222499	7	78973887	0.817077	34129	rs1394608	5	155764189	4.21437e-05	45918	rs2292789	2	169226612	0.245112	56893	1.7764e-08	2.66454e-15	0.623288
rs1329428	1	193991069	5.99221e-06	54108	rs2362330	4	72147697	0.140349	55017	rs1363688	5	174590654	3.84498e-05	80178	1.77746e-08	0	0.780822
rs27362	5	106913970	0.012333	7488	rs10272438	7	32981051	9.66677e-06	33990	rs10492272	12	97767616	0.00025865	51958	1.77807e-08	0	0.773973
rs10511203	3	104145273	0.00160493	28239	rs9324964	5	144081846	0.641557	28604	rs10272438	7	32981051	9.66677e-06	33990	1.78901e-08	0	0.773973
rs1374871	3	74567732	0.360941	1391	rs10272438	7	32981051	9.66677e-06	33990	rs7831835	8	110761991	0.0677325	77770	1.79235e-08	2.22045e-16	0.726027
rs10272438	7	32981051	9.66677e-06	33990	rs723723	16	24271531	0.0913109	82240	rs1510134	4	144479341	0.000777812	82857	1.80457e-08	1.40998e-14	0.753425
rs10489076	4	10021731	0.00237902	30550	rs1329428	1	193991069	5.99221e-06	54108	rs10495311	12	50935536	0.672424	82632	1.81141e-08	0	0.753425
rs2167167	2	83917560	0.0117285	4936	rs2222499	7	78973887	0.817077	34129	rs1394608	5	155764189	4.21437e-05	45918	1.82586e-08	1.11022e-16	0.739726
rs3911498	3	21645349	0.001376	70012	rs1363688	5	174590654	3.84498e-05	80178	rs1027730	8	94042122	0.138828	99877	1.82678e-08	0	0.780822
rs1394608	5	155764189	4.21437e-05	45918	rs1329428	1	193991069	5.99221e-06	54108	rs1504037	3	6137218	0.81852	95445	1.83239e-08	2.67564e-14	0.69863
rs2273408	14	29051548	0.00329747	51220	rs10501439	11	78812154	0.00016	71965	rs1363688	5	174590654	3.84498e-05	80178	1.83808e-08	2.22045e-16	0.767123
rs10272438	7	32981051	9.66677e-06	33990	rs557549	10	114802756	0.0251149	80184	rs1191599	14	28093480	0.447082	99417	1.85961e-08	0	0.760274
rs4593549	8	23418670	0.102369	13454	rs1329428	1	193991069	5.99221e-06	54108	rs167721	4	188475431	0.0338916	74562	1.87257e-08	1.11022e-16	0.760274
rs10272438	7	32981051	9.66677e-06	33990	rs1329428	1	193991069	5.99221e-06	54108	rs725237	7	23840172	0.00729815	86434	1.87528e-08	0	0.787671
rs10272438	7	32981051	9.66677e-06	33990	rs1250249	2	216489818	0.00567745	54971	rs714181	16	3640559	0.00810126	72912	1.88115e-08	0	0.753425
rs10511386	3	120351790	0.104864	28575	rs1514989	4	16792946	0.0120757	45744	rs10512413	9	128944920	0.000211141	60240	1.88926e-08	0	0.726027
rs10507031	12	93095460	0.776052	55240	rs3911498	3	21645349	0.001376	70012	rs1363688	5	174590654	3.84498e-05	80178	1.90214e-08	0	0.794521
rs10272438	7	32981051	9.66677e-06	33990	rs6741738	2	227419700	0.532784	67242	rs10485193	6	117365317	0.00418674	82486	1.90462e-08	1.11022e-16	0.787671
rs1038996	5	56726400	0.000902035	22745	rs1478299	12	21597921	0.567864	31655	rs10272438	7	32981051	9.66677e-06	33990	1.90717e-08	0	0.739726
rs10272438	7	32981051	9.66677e-06	33990	rs10503307	8	5340176	0.787433	53619	rs1871138	12	21604163	0.338478	102527	1.90827e-08	2.22045e-16	0.719178
rs2027715	21	22537825	0.198985	3360	rs1329428	1	193991069	5.99221e-06	54108	rs10488386	7	130317077	0.0197882	86692	1.92214e-08	3.33067e-16	0.726027
rs2891427	10	54158657	0.0465879	1077	rs324586	7	136067468	0.0101529	9703	rs1329428	1	193991069	5.99221e-06	54108	1.93807e-08	1.33227e-15	0.739726
rs10272438	7	32981051	9.66677e-06	33990	rs10492272	12	97767616	0.00025865	51958	rs2386637	10	5713915	0.238911	52826	1.94281e-08	0	0.753425
rs1943581	18	26596443	0.276913	49423	rs1329428	1	193991069	5.99221e-06	54108	rs3768262	1	42198997	0.0569285	83411	1.94424e-08	1.11022e-16	0.726027
rs1329428	1	193991069	5.99221e-06	54108	rs2186263	21	32698663	0.0367326	93356	rs10483892	14	76613175	0.155314	93426	1.9479e-08	3.33067e-16	0.719178
rs1943581	18	26596443	0.276913	49423	rs1329428	1	193991069	5.99221e-06	54108	rs10518692	15	50445238	0.72653	60790	1.94796e-08	3.33067e-16	0.760274
rs3911498	3	21645349	0.001376	70012	rs10505947	12	24811933	0.276913	75046	rs1363688	5	174590654	3.84498e-05	80178	1.95141e-08	0	0.794521
rs891850	5	30654008	0.138106	9957	rs3911498	3	21645349	0.001376	70012	rs1363688	5	174590654	3.84498e-05	80178	1.96187e-08	0	0.753425
rs7644124	3	134896774	0.774929	25628	rs1943581	18	26596443	0.276913	49423	rs1329428	1	193991069	5.99221e-06	54108	1.96303e-08	1.11022e-16	0.746575
rs2513600	11	105837716	0.00395518	39270	rs1930022	9	27888800	2.37049e-06	69742	rs713392	7	110683865	0.00153103	75085	1.96501e-08	1.36557e-14	0.746575
rs10486639	7	34116265	0.122693	11421	rs10492272	12	97767616	0.00025865	51958	rs548175	11	95679041	0.138699	93156	1.97529e-08	0	0.780822
rs350058	5	40257303	0.195101	12253	rs10272438	7	32981051	9.66677e-06	33990	rs1871138	12	21604163	0.338478	102527	1.97636e-08	0	0.69863
rs1847365	4	70916737	0.115567	16503	rs10272438	7	32981051	9.66677e-06	33990	rs10512413	9	128944920	0.000211141	60240	1.98591e-08	0	0.80137
rs7104698	11	36837874	0.000158929	38129	rs475553	3	166697033	0.00119197	68166	rs10487853	7	107584463	0.382288	92601	1.98692e-08	3.10862e-15	0.719178
rs2417586	12	10310431	0.280322	6985	rs10272438	7	32981051	9.66677e-06	33990	rs10512413	9	128944920	0.000211141	60240	1.99243e-08	0	0.767123
rs1329428	1	193991069	5.99221e-06	54108	rs2178381	7	143202080	0.00076737	63332	rs575548	11	94751433	0.489469	97338	2.00294e-08	5.55112e-16	0.767123
rs2113379	2	207554217	0.000402725	53255	rs1329428	1	193991069	5.99221e-06	54108	rs10512413	9	128944920	0.000211141	60240	2.00969e-08	1.11022e-16	0.739726
rs10272438	7	32981051	9.66677e-06	33990	rs10512413	9	128944920	0.000211141	60240	rs7673586	4	150556968	0.0693967	77543	2.00987e-08	0	0.780822
rs10490493	2	215157730	0.00109316	32539	rs10272438	7	32981051	9.66677e-06	33990	rs10509868	10	109653232	0.305389	76861	2.0104e-08	0	0.780822
rs36407	14	70347388	0.00452846	13354	rs10489076	4	10021731	0.00237902	30550	rs1329428	1	193991069	5.99221e-06	54108	2.02744e-08	0	0.794521
rs1441028	8	137637429	0.672424	15841	rs10489076	4	10021731	0.00237902	30550	rs1329428	1	193991069	5.99221e-06	54108	2.02911e-08	1.11022e-16	0.780822
rs324586	7	136067468	0.0101529	9703	rs2183516	14	80652446	0.0539176	33373	rs1329428	1	193991069	5.99221e-06	54108	2.02946e-08	1.11022e-16	0.739726
rs10272438	7	32981051	9.66677e-06	33990	rs7956194	12	108340545	0.134496	65319	rs1871138	12	21604163	0.338478	102527	2.03193e-08	0	0.773973
rs445692	14	58607737	0.401439	8546	rs10272438	7	32981051	9.66677e-06	33990	rs555174	21	19845364	0.000793021	53491	2.05169e-08	0	0.746575
rs10508731	10	28446794	0.000442413	51222	rs1329428	1	193991069	5.99221e-06	54108	rs2276978	4	164993419	0.292734	84728	2.06004e-08	0	0.726027
rs4872143	8	23419248	0.0309055	60832	rs10501439	11	78812154	0.00016	71965	rs1363688	5	174590654	3.84498e-05	80178	2.06152e-08	5.55112e-16	0.773973
rs10272438	7	32981051	9.66677e-06	33990	rs924900	7	55715688	0.0571749	35461	rs1363688	5	174590654	3.84498e-05	80178	2.06692e-08	1.11022e-16	0.773973
rs10511422	3	125022069	1.88034e-05	6693	rs10272438	7	32981051	9.66677e-06	33990	rs555174	21	19845364	0.000793021	53491	2.0729e-08	1.11022e-16	0.746575
rs2498423	9	67317391	0.0571749	39005	rs10501439	11	78812154	0.00016	71965	rs1363688	5	174590654	3.84498e-05	80178	2.08177e-08	3.33067e-16	0.746575
rs10272438	7	32981051	9.66677e-06	33990	rs10512413	9	128944920	0.000211141	60240	rs1486991	4	135748809	0.0642002	89700	2.08276e-08	3.33067e-16	0.780822
rs10494541	1	178789846	0.780823	42890	rs3911498	3	21645349	0.001376	70012	rs1363688	5	174590654	3.84498e-05	80178	2.08293e-08	0	0.746575
rs951998	13	24835825	0.0275672	50073	rs1329428	1	193991069	5.99221e-06	54108	rs4894367	3	139940469	0.00163349	76919	2.08385e-08	1.11022e-16	0.69863
rs324586	7	136067468	0.0101529	9703	rs6508090	18	47568178	0.0377953	47410	rs1329428	1	193991069	5.99221e-06	54108	2.08661e-08	2.22045e-16	0.753425
rs7104698	11	36837874	0.000158929	38129	rs475553	3	166697033	0.00119197	68166	rs10490630	2	118782385	0.0105993	71024	2.099e-08	5.55112e-16	0.726027
rs2631489	11	24819369	0.0913109	20146	rs10272438	7	32981051	9.66677e-06	33990	rs10518883	15	34500776	0.00386719	99687	2.10556e-08	0	0.760274
rs10512174	9	84343693	0.000194157	10645	rs1233255	2	190908635	0.000472019	46829	rs10492272	12	97767616	0.00025865	51958	2.10622e-08	0	0.780822
rs10513890	18	52166767	0.0499814	154	rs10511203	3	104145273	0.00160493	28239	rs10272438	7	32981051	9.66677e-06	33990	2.10886e-08	0	0.815068
rs1344126	3	71783823	0.0401438	21313	rs10272438	7	32981051	9.66677e-06	33990	rs1250249	2	216489818	0.00567745	54971	2.11458e-08	0	0.787671
rs1329428	1	193991069	5.99221e-06	54108	rs966978	3	87488331	0.00264653	57226	rs2022330	6	23554534	0.538617	68342	2.11812e-08	0	0.746575
rs324586	7	136067468	0.0101529	9703	rs1329428	1	193991069	5.99221e-06	54108	rs1519646	2	154658333	0.0197271	86877	2.1246e-08	1.11022e-16	0.753425
rs10489076	4	10021731	0.00237902	30550	rs3911498	3	21645349	0.001376	70012	rs1363688	5	174590654	3.84498e-05	80178	2.12938e-08	1.11022e-16	0.760274
rs1943581	18	26596443	0.276913	49423	rs1329428	1	193991069	5.99221e-06	54108	rs642245	11	86115844	0.218453	54614	2.14165e-08	1.11022e-16	0.719178
rs1359634	13	29779675	0.00371043	15164	rs10227409	7	14092668	0.24462	40015	rs6104678	20	10929207	0.000211533	91583	2.14622e-08	3.33067e-16	0.650685
rs10489076	4	10021731	0.00237902	30550	rs1329428	1	193991069	5.99221e-06	54108	rs2764458	1	177493350	0.182242	59139	2.15622e-08	0	0.746575
rs324586	7	136067468	0.0101529	9703	rs10508729	10	28348763	0.429242	48629	rs1329428	1	193991069	5.99221e-06	54108	2.1723e-08	2.22045e-16	0.753425
rs2222499	7	78973887	0.817077	34129	rs1394608	5	155764189	4.21437e-05	45918	rs534969	15	62618878	0.180131	87520	2.17379e-08	1.11022e-16	0.726027
rs1394608	5	155764189	4.21437e-05	45918	rs1329428	1	193991069	5.99221e-06	54108	rs10490631	2	118773584	0.00213638	81134	2.18777e-08	1.84297e-14	0.712329
rs10489076	4	10021731	0.00237902	30550	rs1329428	1	193991069	5.99221e-06	54108	rs10497145	2	156049624	0.855913	94126	2.19322e-08	1.11022e-16	0.732877
rs10520732	15	91802734	0.0487206	18591	rs1943581	18	26596443	0.276913	49423	rs1329428	1	193991069	5.99221e-06	54108	2.20315e-08	1.11022e-16	0.753425
rs10272438	7	32981051	9.66677e-06	33990	rs1999676	1	70499071	0.0255804	39720	rs1250238	2	216497205	0.00713982	44126	2.22155e-08	0	0.80137
rs10511986	9	68819513	0.0133605	37096	rs1329428	1	193991069	5.99221e-06	54108	rs10488386	7	130317077	0.0197882	86692	2.22272e-08	4.44089e-16	0.739726
rs4705945	5	131849410	0.641557	64161	rs3911498	3	21645349	0.001376	70012	rs1363688	5	174590654	3.84498e-05	80178	2.22412e-08	0	0.767123
rs3851100	11	123061562	0.238805	24802	rs1943581	18	26596443	0.276913	49423	rs1329428	1	193991069	5.99221e-06	54108	2.22842e-08	1.11022e-16	0.773973
rs10272438	7	32981051	9.66677e-06	33990	rs2513600	11	105837716	0.00395518	39270	rs200642	20	52628454	0.000368038	75300	2.2297e-08	0	0.80137
rs1394608	5	155764189	4.21437e-05	45918	rs10490077	2	150807141	0.0319304	51358	rs1329428	1	193991069	5.99221e-06	54108	2.23057e-08	1.11022e-16	0.760274
rs3775652	4	143627607	3.72719e-07	12147	rs1329428	1	193991069	5.99221e-06	54108	rs4920799	5	84690601	0.000200734	69201	2.23366e-08	3.33067e-16	0.719178
rs380390	1	193989310	6.19921e-07	43748	rs4894367	3	139940469	0.00163349	76919	rs2254302	11	34275284	0.294472	78773	2.23523e-08	2.22045e-16	0.719178
rs10501439	11	78812154	0.00016	71965	rs1363688	5	174590654	3.84498e-05	80178	rs2169288	12	73068944	0.65705	103519	2.23913e-08	1.11022e-16	0.767123
rs4593549	8	23418670	0.102369	13454	rs1329428	1	193991069	5.99221e-06	54108	rs966978	3	87488331	0.00264653	57226	2.25978e-08	1.88738e-15	0.630137
rs1329428	1	193991069	5.99221e-06	54108	rs4894367	3	139940469	0.00163349	76919	rs7150987	14	93119088	0.23532	91653	2.27256e-08	1.9984e-15	0.746575
rs10515262	5	97361080	0.00191259	59073	rs1923862	13	102529222	0.687307	72013	rs1363688	5	174590654	3.84498e-05	80178	2.28919e-08	0	0.773973
rs10272438	7	32981051	9.66677e-06	33990	rs7831835	8	110761991	0.0677325	77770	rs1412051	9	117607234	0.701885	79129	2.2965e-08	4.44089e-16	0.739726
rs10505113	8	108722684	0.489469	21564	rs10272438	7	32981051	9.66677e-06	33990	rs1250249	2	216489818	0.00567745	54971	2.30678e-08	0	0.753425
rs10511203	3	104145273	0.00160493	28239	rs10272438	7	32981051	9.66677e-06	33990	rs1829716	3	161798774	0.00916178	35381	2.30782e-08	1.11022e-16	0.767123
rs1394608	5	155764189	4.21437e-05	45918	rs1329428	1	193991069	5.99221e-06	54108	rs2113945	15	29040587	0.0520848	70844	2.33722e-08	1.11022e-16	0.671233
rs10272438	7	32981051	9.66677e-06	33990	rs10518883	15	34500776	0.00386719	99687	rs2300782	5	110865001	0.827441	102197	2.34111e-08	0	0.760274
rs962863	7	124112842	0.120302	27555	rs10272438	7	32981051	9.66677e-06	33990	rs1329428	1	193991069	5.99221e-06	54108	2.34413e-08	0	0.732877
rs10504561	8	75102476	0.00427797	7287	rs3911498	3	21645349	0.001376	70012	rs1363688	5	174590654	3.84498e-05	80178	2.3477e-08	0	0.780822
rs31966	16	22686919	0.365565	5356	rs10272438	7	32981051	9.66677e-06	33990	rs7831835	8	110761991	0.0677325	77770	2.34792e-08	3.33067e-16	0.739726
rs10488682	11	18026791	0.0487206	64132	rs3911498	3	21645349	0.001376	70012	rs1363688	5	174590654	3.84498e-05	80178	2.35371e-08	0	0.767123
rs1827452	3	2395109	0.429242	5233	rs1329428	1	193991069	5.99221e-06	54108	rs966978	3	87488331	0.00264653	57226	2.35809e-08	6.66134e-16	0.616438
rs2222499	7	78973887	0.817077	34129	rs1394608	5	155764189	4.21437e-05	45918	rs1503849	1	157897556	0.0571749	47898	2.35881e-08	2.55351e-15	0.726027
rs10500209	19	11840164	0.787694	48505	rs10508731	10	28446794	0.000442413	51222	rs1329428	1	193991069	5.99221e-06	54108	2.37317e-08	1.11022e-16	0.650685
rs4131808	5	28615886	0.0182591	62549	rs3911498	3	21645349	0.001376	70012	rs1363688	5	174590654	3.84498e-05	80178	2.37362e-08	1.11022e-16	0.767123
rs2008444	4	161299025	0.0255982	35323	rs3911498	3	21645349	0.001376	70012	rs1363688	5	174590654	3.84498e-05	80178	2.37836e-08	0	0.753425
rs10272438	7	32981051	9.66677e-06	33990	rs1329428	1	193991069	5.99221e-06	54108	rs1327560	10	129247596	0.0881119	69604	2.3797e-08	0	0.753425
rs27362	5	106913970	0.012333	7488	rs10272438	7	32981051	9.66677e-06	33990	rs7831835	8	110761991	0.0677325	77770	2.38406e-08	3.33067e-16	0.780822
rs10272438	7	32981051	9.66677e-06	33990	rs960667	8	126588803	0.00396566	90401	rs1871138	12	21604163	0.338478	102527	2.39536e-08	2.22045e-16	0.739726
rs1329428	1	193991069	5.99221e-06	54108	rs10488386	7	130317077	0.0197882	86692	rs1563814	11	81260627	0.020367	86813	2.39939e-08	6.66134e-16	0.684932
rs10272438	7	32981051	9.66677e-06	33990	rs4430171	9	25324073	0.114183	34160	rs1363688	5	174590654	3.84498e-05	80178	2.4003e-08	2.22045e-16	0.732877
rs10272438	7	32981051	9.66677e-06	33990	rs1250249	2	216489818	0.00567745	54971	rs2825583	21	19734374	0.0546261	73534	2.40437e-08	0	0.794521
rs9317777	13	67510095	0.117279	35559	rs1329428	1	193991069	5.99221e-06	54108	rs966978	3	87488331	0.00264653	57226	2.40865e-08	1.11022e-16	0.753425
rs10272438	7	32981051	9.66677e-06	33990	rs1398766	3	132802534	0.0760147	49674	rs1363688	5	174590654	3.84498e-05	80178	2.40995e-08	1.11022e-16	0.69863
rs10489076	4	10021731	0.00237902	30550	rs826487	10	2398595	0.489469	53221	rs1329428	1	193991069	5.99221e-06	54108	2.41875e-08	1.11022e-16	0.767123
rs324586	7	136067468	0.0101529	9703	rs1329428	1	193991069	5.99221e-06	54108	rs10485193	6	117365317	0.00418674	82486	2.41953e-08	2.22045e-16	0.691781
rs10489076	4	10021731	0.00237902	30550	rs658054	2	235054748	0.276913	49235	rs1329428	1	193991069	5.99221e-06	54108	2.43221e-08	0	0.753425
rs10489076	4	10021731	0.00237902	30550	rs694564	9	71029225	0.300512	45425	rs1329428	1	193991069	5.99221e-06	54108	2.44181e-08	1.11022e-16	0.753425
rs10492004	12	80035248	0.270626	7048	rs10272438	7	32981051	9.66677e-06	33990	rs10492272	12	97767616	0.00025865	51958	2.45399e-08	0	0.732877
	6	102223614	0.114183	12940	rs1394608	5	155764189	4.21437e-05	45918	rs1329428	1	193991069	5.99221e-06	54108	2.4576e-08	6.77236e-15	0.712329
rs10508815	10	35336627	0.738985	7189	rs10272438	7	32981051	9.66677e-06	33990	rs1871138	12	21604163	0.338478	102527	2.462e-08	4.44089e-16	0.712329
rs153595	5	115760398	0.691134	46556	rs1943581	18	26596443	0.276913	49423	rs1329428	1	193991069	5.99221e-06	54108	2.46359e-08	0	0.767123
rs10272438	7	32981051	9.66677e-06	33990	rs7831835	8	110761991	0.0677325	77770	rs552644	10	99990232	0.439551	99311	2.47296e-08	0	0.773973
rs10272438	7	32981051	9.66677e-06	33990	rs1363688	5	174590654	3.84498e-05	80178	rs4568602	8	140188640	0.0162416	84856	2.4731e-08	0	0.780822
rs10497372	2	171472136	0.0951221	37148	rs1394608	5	155764189	4.21437e-05	45918	rs1329428	1	193991069	5.99221e-06	54108	2.47556e-08	1.11022e-16	0.787671
rs953360	13	109872580	0.569224	42721	rs1329428	1	193991069	5.99221e-06	54108	rs4894367	3	139940469	0.00163349	76919	2.49444e-08	5.55112e-16	0.650685
rs10272438	7	32981051	9.66677e-06	33990	rs274074	16	24855005	0.00367207	38938	rs10492272	12	97767616	0.00025865	51958	2.50231e-08	0	0.808219
rs10507900	13	78141534	0.473018	18963	rs10272438	7	32981051	9.66677e-06	33990	rs1363688	5	174590654	3.84498e-05	80178	2.50658e-08	2.22045e-16	0.712329
rs3853241	5	166360667	0.434407	68330	rs3911498	3	21645349	0.001376	70012	rs1363688	5	174590654	3.84498e-05	80178	2.50981e-08	0	0.787671
rs1998622	9	36082024	0.503131	5234	rs1394608	5	155764189	4.21437e-05	45918	rs1329428	1	193991069	5.99221e-06	54108	2.53781e-08	5.38458e-14	0.69863
rs10488506	7	90933015	0.0267305	702	rs1394608	5	155764189	4.21437e-05	45918	rs1329428	1	193991069	5.99221e-06	54108	2.54228e-08	2.66454e-15	0.705479
rs2222499	7	78973887	0.817077	34129	rs2618034	1	111714349	0.0881119	38733	rs1394608	5	155764189	4.21437e-05	45918	2.54521e-08	2.9865e-14	0.726027
rs1394608	5	155764189	4.21437e-05	45918	rs1329428	1	193991069	5.99221e-06	54108	rs10486376	7	19723750	0.0913109	102006	2.5636e-08	1.9984e-15	0.712329
rs324586	7	136067468	0.0101529	9703	rs1329428	1	193991069	5.99221e-06	54108	rs972206	10	30174790	0.0429122	87503	2.57223e-08	5.55112e-16	0.732877
rs1995186	5	95752374	0.031603	32073	rs1329428	1	193991069	5.99221e-06	54108	rs4894367	3	139940469	0.00163349	76919	2.59225e-08	1.11022e-16	0.705479
rs6947788	7	142502457	0.00561525	8770	rs10501439	11	78812154	0.00016	71965	rs1363688	5	174590654	3.84498e-05	80178	2.59375e-08	1.44329e-15	0.767123
rs1478299	12	21597921	0.567864	31655	rs10272438	7	32981051	9.66677e-06	33990	rs10492272	12	97767616	0.00025865	51958	2.60238e-08	1.11022e-16	0.726027
rs7004754	8	75304048	0.447082	9345	rs10272438	7	32981051	9.66677e-06	33990	rs6883024	5	162963024	0.268084	50420	2.60438e-08	0	0.746575
rs3911498	3	21645349	0.001376	70012	rs2340015	8	95071852	0.165659	74812	rs1363688	5	174590654	3.84498e-05	80178	2.60724e-08	0	0.780822
rs10512739	5	40477382	0.576641	26351	rs7104698	11	36837874	0.000158929	38129	rs475553	3	166697033	0.00119197	68166	2.61179e-08	5.88418e-15	0.691781
rs3849872	9	83511947	0.114183	3058	rs1329428	1	193991069	5.99221e-06	54108	rs4894367	3	139940469	0.00163349	76919	2.61707e-08	6.66134e-16	0.69863
rs1412232	9	28395766	0.012372	9021	rs1363688	5	174590654	3.84498e-05	80178	rs10490631	2	118773584	0.00213638	81134	2.63293e-08	4.44089e-16	0.636986
rs10491514	9	124478063	0.776196	13704	rs10502648	18	31565605	0.204547	44232	rs1329428	1	193991069	5.99221e-06	54108	2.63857e-08	1.11022e-16	0.746575
rs10485537	20	15647148	0.078893	14803	rs10511203	3	104145273	0.00160493	28239	rs10272438	7	32981051	9.66677e-06	33990	2.65464e-08	0	0.80137
rs10272438	7	32981051	9.66677e-06	33990	rs10492272	12	97767616	0.00025865	51958	rs2204607	7	141116971	0.427868	97417	2.6557e-08	0	0.760274
rs3911498	3	21645349	0.001376	70012	rs10515228	5	94990188	0.6007	76072	rs1363688	5	174590654	3.84498e-05	80178	2.65764e-08	0	0.780822
rs1394608	5	155764189	4.21437e-05	45918	rs1329428	1	193991069	5.99221e-06	54108	rs1842021	16	79942134	0.563099	69866	2.65881e-08	9.99201e-16	0.712329
rs10489076	4	10021731	0.00237902	30550	rs6991213	8	35753218	0.489469	47191	rs1329428	1	193991069	5.99221e-06	54108	2.66726e-08	2.22045e-16	0.767123
rs1943581	18	26596443	0.276913	49423	rs1329428	1	193991069	5.99221e-06	54108	rs2025465	10	7277507	0.610911	93967	2.6696e-08	2.22045e-16	0.732877
rs1943581	18	26596443	0.276913	49423	rs1329428	1	193991069	5.99221e-06	54108	rs2025463	10	7277607	0.610911	70434	2.6696e-08	2.22045e-16	0.767123
rs10272438	7	32981051	9.66677e-06	33990	rs10505416	8	122929910	0.489469	43528	rs1329428	1	193991069	5.99221e-06	54108	2.6811e-08	1.11022e-16	0.767123
rs10512174	9	84343693	0.000194157	10645	rs1329428	1	193991069	5.99221e-06	54108	rs10511866	9	30786759	0.447082	89204	2.68256e-08	1.11022e-16	0.719178
rs1376757	2	161794793	0.0101619	9618	rs10272438	7	32981051	9.66677e-06	33990	rs1250249	2	216489818	0.00567745	54971	2.68788e-08	0	0.712329
rs1394608	5	155764189	4.21437e-05	45918	rs1329428	1	193991069	5.99221e-06	54108	rs10497369	2	171468960	0.13349	83911	2.69059e-08	1.11022e-16	0.760274
rs10272438	7	32981051	9.66677e-06	33990	rs1250249	2	216489818	0.00567745	54971	rs10508356	10	8567852	0.213144	64866	2.69495e-08	0	0.767123
rs2644812	5	84709814	0.00182891	32185	rs380390	1	193989310	6.19921e-07	43748	rs4894367	3	139940469	0.00163349	76919	2.70424e-08	5.55112e-16	0.719178
rs10272438	7	32981051	9.66677e-06	33990	rs1329428	1	193991069	5.99221e-06	54108	rs10491026	10	130311890	0.038993	99715	2.70585e-08	0	0.787671
rs10511203	3	104145273	0.00160493	28239	rs10272438	7	32981051	9.66677e-06	33990	rs808222	14	56350483	0.640316	72695	2.70731e-08	1.11022e-16	0.780822
rs10272438	7	32981051	9.66677e-06	33990	rs10509868	10	109653232	0.305389	76861	rs10518883	15	34500776	0.00386719	99687	2.70951e-08	0	0.760274
rs10514686	3	31396046	0.120302	44443	rs10511467	9	7363051	2.91445e-05	76784	rs1363688	5	174590654	3.84498e-05	80178	2.72082e-08	0	0.780822
rs2389863	4	120966483	0.00195174	8373	rs2723900	12	89479944	0.0255017	11675	rs1394608	5	155764189	4.21437e-05	45918	2.72624e-08	3.33067e-16	0.767123
rs10501527	11	81254514	0.0313525	20316	rs6693481	1	200943828	0.00116029	33451	rs1329428	1	193991069	5.99221e-06	54108	2.73011e-08	0	0.726027
rs1412232	9	28395766	0.012372	9021	rs10515262	5	97361080	0.00191259	59073	rs1363688	5	174590654	3.84498e-05	80178	2.73764e-08	1.11022e-16	0.746575
rs3911498	3	21645349	0.001376	70012	rs10500245	19	36190080	0.25508	71951	rs1363688	5	174590654	3.84498e-05	80178	2.75286e-08	1.11022e-16	0.760274
rs4143179	6	145144823	0.00814424	6858	rs1329428	1	193991069	5.99221e-06	54108	rs966978	3	87488331	0.00264653	57226	2.77765e-08	0	0.780822
rs10499247	6	147558216	0.0251149	604	rs2222499	7	78973887	0.817077	34129	rs1394608	5	155764189	4.21437e-05	45918	2.78676e-08	5.21805e-15	0.671233
rs10272438	7	32981051	9.66677e-06	33990	rs275525	9	71633102	0.673498	53168	rs1363688	5	174590654	3.84498e-05	80178	2.80017e-08	2.22045e-16	0.739726
rs1338787	13	53588732	0.0108672	16637	rs10272438	7	32981051	9.66677e-06	33990	rs10492272	12	97767616	0.00025865	51958	2.80187e-08	0	0.773973
rs10506384	12	57045563	0.0527414	6944	rs1329428	1	193991069	5.99221e-06	54108	rs4894367	3	139940469	0.00163349	76919	2.83128e-08	2.33147e-15	0.643836
rs10489076	4	10021731	0.00237902	30550	rs1329428	1	193991069	5.99221e-06	54108	rs10500579	16	73732032	0.641557	87096	2.83595e-08	1.11022e-16	0.773973
rs10272438	7	32981051	9.66677e-06	33990	rs1388408	2	117387969	0.108579	49365	rs10485193	6	117365317	0.00418674	82486	2.8396e-08	0	0.767123
rs10272438	7	32981051	9.66677e-06	33990	rs1250238	2	216497205	0.00713982	44126	rs668841	18	71026051	0.0552685	46795	2.84204e-08	0	0.719178
rs1329428	1	193991069	5.99221e-06	54108	rs10509529	10	87490577	0.898867	60505	rs4894367	3	139940469	0.00163349	76919	2.85412e-08	5.55112e-16	0.684932
rs10492272	12	97767616	0.00025865	51958	rs1329428	1	193991069	5.99221e-06	54108	rs4894367	3	139940469	0.00163349	76919	2.86265e-08	7.77156e-16	0.719178
rs10272438	7	32981051	9.66677e-06	33990	rs1394608	5	155764189	4.21437e-05	45918	rs10512413	9	128944920	0.000211141	60240	2.87069e-08	0	0.780822
rs10272438	7	32981051	9.66677e-06	33990	rs713392	7	110683865	0.00153103	75085	rs10505949	12	24833934	0.592997	91698	2.87832e-08	0	0.767123
rs10519933	4	149494064	0.0827007	38387	rs1943581	18	26596443	0.276913	49423	rs1329428	1	193991069	5.99221e-06	54108	2.88112e-08	1.11022e-16	0.719178
rs4255464	10	115960914	0.52292	12269	rs1329428	1	193991069	5.99221e-06	54108	rs4894367	3	139940469	0.00163349	76919	2.8919e-08	3.33067e-16	0.753425
rs1329428	1	193991069	5.99221e-06	54108	rs10495199	1	219883595	0.00165429	56735	rs790356	11	83347095	0.145631	100168	2.8923e-08	1.11022e-16	0.780822
rs1431960	5	121228001	0.114183	33411	rs10272438	7	32981051	9.66677e-06	33990	rs1871138	12	21604163	0.338478	102527	2.89453e-08	5.55112e-16	0.719178
rs1394608	5	155764189	4.21437e-05	45918	rs1329428	1	193991069	5.99221e-06	54108	rs10494544	1	179191149	0.49725	85456	2.89987e-08	1.11022e-16	0.719178
rs1324965	6	163338298	0.0377953	8462	rs10272438	7	32981051	9.66677e-06	33990	rs1329428	1	193991069	5.99221e-06	54108	2.90398e-08	1.11022e-16	0.746575
rs1943581	18	26596443	0.276913	49423	rs1329428	1	193991069	5.99221e-06	54108	rs1931134	13	88577312	0.132902	92175	2.92614e-08	4.44089e-16	0.726027
rs10272438	7	32981051	9.66677e-06	33990	rs7790991	7	13766859	0.00380955	64041	rs9326248	11	116536877	0.119795	74268	2.93856e-08	0	0.773973
rs10489076	4	10021731	0.00237902	30550	rs1329428	1	193991069	5.99221e-06	54108	rs10501825	11	94699527	0.806286	84194	2.93925e-08	1.11022e-16	0.739726
rs10494248	1	144615337	0.0102007	16073	rs10272438	7	32981051	9.66677e-06	33990	rs1250249	2	216489818	0.00567745	54971	2.94065e-08	1.11022e-16	0.780822
rs2113379	2	207554217	0.000402725	53255	rs1363688	5	174590654	3.84498e-05	80178	rs10490631	2	118773584	0.00213638	81134	2.9443e-08	0	0.753425
rs9315991	13	41529541	0.112645	17116	rs1329428	1	193991069	5.99221e-06	54108	rs4894367	3	139940469	0.00163349	76919	2.94543e-08	6.66134e-16	0.719178
rs10509054	10	57760299	0.00418674	35530	rs1514989	4	16792946	0.0120757	45744	rs10512413	9	128944920	0.000211141	60240	2.95467e-08	4.44089e-16	0.739726
rs1847365	4	70916737	0.115567	16503	rs10272438	7	32981051	9.66677e-06	33990	rs10518883	15	34500776	0.00386719	99687	2.95968e-08	1.11022e-16	0.753425
rs10488682	11	18026791	0.0487206	64132	rs713392	7	110683865	0.00153103	75085	rs1363688	5	174590654	3.84498e-05	80178	2.96524e-08	1.11022e-15	0.767123
rs10508731	10	28446794	0.000442413	51222	rs1025758	4	183176275	0.00404197	101927	rs316208	5	96455046	0.00135372	102835	2.9675e-08	0	0.780822
rs2191508	2	195869519	0.0313525	6618	rs696460	12	76519125	0.0704757	18404	rs1329428	1	193991069	5.99221e-06	54108	2.97268e-08	2.66454e-15	0.671233
rs10512174	9	84343693	0.000194157	10645	rs7705676	5	35283237	0.475684	46209	rs1329428	1	193991069	5.99221e-06	54108	2.97852e-08	0	0.739726
rs10494931	1	208267119	0.0131838	13829	rs1943581	18	26596443	0.276913	49423	rs1329428	1	193991069	5.99221e-06	54108	2.98954e-08	0	0.780822
rs10272438	7	32981051	9.66677e-06	33990	rs7831835	8	110761991	0.0677325	77770	rs10505074	8	106093818	0.0913109	82274	2.99514e-08	2.22045e-16	0.753425
rs1405151	4	110292290	0.00507948	15364	rs1329428	1	193991069	5.99221e-06	54108	rs4894367	3	139940469	0.00163349	76919	3.00557e-08	1.33227e-15	0.739726
rs10272438	7	32981051	9.66677e-06	33990	rs2940341	7	112770093	0.113011	65884	rs7831835	8	110761991	0.0677325	77770	3.015e-08	3.44169e-15	0.760274
rs10514569	16	83255789	0.0571749	45083	rs3911498	3	21645349	0.001376	70012	rs1363688	5	174590654	3.84498e-05	80178	3.02732e-08	0	0.780822
rs10272438	7	32981051	9.66677e-06	33990	rs1363688	5	174590654	3.84498e-05	80178	rs10492861	16	82646452	0.0348606	97822	3.04227e-08	4.44089e-16	0.739726
rs7104698	11	36837874	0.000158929	38129	rs1329428	1	193991069	5.99221e-06	54108	rs10483892	14	76613175	0.155314	93426	3.07186e-08	1.11022e-16	0.719178
rs1329428	1	193991069	5.99221e-06	54108	rs10512413	9	128944920	0.000211141	60240	rs10485193	6	117365317	0.00418674	82486	3.07746e-08	2.22045e-16	0.773973
rs9286760	1	219975973	0.00344469	1006	rs1329428	1	193991069	5.99221e-06	54108	rs10515749	5	156786682	0.0151547	66508	3.08203e-08	8.65974e-15	0.650685
rs10272438	7	32981051	9.66677e-06	33990	rs1384478	11	23207891	0.10884	64955	rs1871138	12	21604163	0.338478	102527	3.1059e-08	5.55112e-16	0.746575
rs10511203	3	104145273	0.00160493	28239	rs10272438	7	32981051	9.66677e-06	33990		4	138725046	0.0377953	57587	3.10942e-08	1.11022e-16	0.787671
rs1374871	3	74567732	0.360941	1391	rs10272438	7	32981051	9.66677e-06	33990	rs557549	10	114802756	0.0251149	80184	3.13048e-08	0	0.753425
rs1666342	3	2366144	0.844662	12705	rs10501439	11	78812154	0.00016	71965	rs1363688	5	174590654	3.84498e-05	80178	3.142e-08	2.22045e-16	0.780822
rs10272438	7	32981051	9.66677e-06	33990	rs2631267	4	103406866	0.569874	42512	rs10512413	9	128944920	0.000211141	60240	3.14335e-08	0	0.780822
rs9286760	1	219975973	0.00344469	1006	rs1329428	1	193991069	5.99221e-06	54108	rs10235374	7	53664741	0.00305313	67534	3.14799e-08	5.55112e-16	0.712329
rs10512174	9	84343693	0.000194157	10645	rs10515142	5	71580977	0.0527414	51785	rs1329428	1	193991069	5.99221e-06	54108	3.15772e-08	2.22045e-16	0.773973
rs10508731	10	28446794	0.000442413	51222	rs1329428	1	193991069	5.99221e-06	54108	rs10507009	12	91080832	0.000573827	60276	3.16266e-08	4.44089e-16	0.732877
rs10486887	7	88200066	0.780823	17605	rs10511467	9	7363051	2.91445e-05	76784	rs1363688	5	174590654	3.84498e-05	80178	3.20374e-08	0	0.773973
rs3911498	3	21645349	0.001376	70012	rs1363688	5	174590654	3.84498e-05	80178	rs490057	1	234853825	0.489469	91898	3.20905e-08	1.11022e-16	0.760274
rs1527837	7	48372271	0.484928	20876	rs10272438	7	32981051	9.66677e-06	33990	rs10485193	6	117365317	0.00418674	82486	3.22512e-08	0	0.794521
rs2600176	3	9357743	0.117449	43821	rs1943581	18	26596443	0.276913	49423	rs1329428	1	193991069	5.99221e-06	54108	3.22935e-08	2.22045e-16	0.684932
rs10272438	7	32981051	9.66677e-06	33990	rs10498870	6	70581930	0.0246943	64617	rs1363688	5	174590654	3.84498e-05	80178	3.22953e-08	0	0.767123
rs6882202	5	24582982	0.120302	46607	rs10492272	12	97767616	0.00025865	51958	rs10511467	9	7363051	2.91445e-05	76784	3.25507e-08	2.77556e-15	0.726027
rs1329428	1	193991069	5.99221e-06	54108	rs966978	3	87488331	0.00264653	57226	rs2402053	7	115391300	0.00805195	57476	3.26226e-08	3.33067e-16	0.671233
rs337660	12	91206775	0.108365	11761	rs380390	1	193989310	6.19921e-07	43748	rs10519180	15	60842623	0.000744934	65743	3.2765e-08	2.36478e-14	0.732877
rs2416153	14	46731766	0.00125593	584	rs1394608	5	155764189	4.21437e-05	45918	rs1329428	1	193991069	5.99221e-06	54108	3.27996e-08	2.33147e-15	0.746575
rs10272438	7	32981051	9.66677e-06	33990	rs10483963	14	80399913	0.0530176	76523	rs1363688	5	174590654	3.84498e-05	80178	3.28373e-08	0	0.767123
rs1233255	2	190908635	0.000472019	46829	rs10492272	12	97767616	0.00025865	51958	rs7093159	10	51712399	0.114183	52599	3.29218e-08	1.11022e-16	0.767123
rs10502332	18	5703232	0.040839	3083	rs10272438	7	32981051	9.66677e-06	33990	rs10512413	9	128944920	0.000211141	60240	3.32875e-08	1.11022e-16	0.753425
rs1329428	1	193991069	5.99221e-06	54108	rs750855	4	36674933	0.112772	57056	rs4894367	3	139940469	0.00163349	76919	3.33136e-08	0	0.773973
rs10512480	17	35433531	0.286715	5276	rs1943581	18	26596443	0.276913	49423	rs1329428	1	193991069	5.99221e-06	54108	3.37587e-08	1.11022e-16	0.787671
rs1329428	1	193991069	5.99221e-06	54108	rs4894367	3	139940469	0.00163349	76919	rs7574791	2	165793003	0.0362637	91088	3.44023e-08	0	0.739726
rs1943581	18	26596443	0.276913	49423	rs1329428	1	193991069	5.99221e-06	54108	rs1895165	5	160573291	0.25508	65672	3.44294e-08	2.22045e-16	0.753425
rs10272438	7	32981051	9.66677e-06	33990	rs10490073	2	150662415	0.0943632	56220	rs1363688	5	174590654	3.84498e-05	80178	3.44392e-08	0	0.815068
rs10432416	2	151705888	0.790318	41463	rs1943581	18	26596443	0.276913	49423	rs1329428	1	193991069	5.99221e-06	54108	3.45159e-08	3.33067e-16	0.739726
rs2097443	22	43045125	0.0913109	6955	rs1329428	1	193991069	5.99221e-06	54108	rs966978	3	87488331	0.00264653	57226	3.46428e-08	2.10942e-15	0.691781
rs959874	13	71637713	0.276913	24129	rs1394608	5	155764189	4.21437e-05	45918	rs10511467	9	7363051	2.91445e-05	76784	3.47141e-08	1.11022e-16	0.712329
rs10518470	4	126906720	0.214812	3435	rs10272438	7	32981051	9.66677e-06	33990	rs93138	11	9724022	0.0428848	92014	3.4789e-08	1.11022e-16	0.732877
rs10272438	7	32981051	9.66677e-06	33990	rs1363688	5	174590654	3.84498e-05	80178	rs937780	3	148805520	0.806286	80810	3.49554e-08	4.44089e-16	0.719178
rs1749409	1	153087208	0.0393975	40836	rs1329428	1	193991069	5.99221e-06	54108	rs4894367	3	139940469	0.00163349	76919	3.51776e-08	1.22125e-15	0.657534
rs10511203	3	104145273	0.00160493	28239	rs10272438	7	32981051	9.66677e-06	33990	rs1213857	1	118506964	0.844662	35923	3.52431e-08	1.11022e-16	0.80137
rs10511203	3	104145273	0.00160493	28239	rs10272438	7	32981051	9.66677e-06	33990	rs10519602	4	142991277	0.0576751	70682	3.55204e-08	1.11022e-16	0.808219
rs10272438	7	32981051	9.66677e-06	33990	rs10492691	13	37334641	0.471415	35943	rs7831835	8	110761991	0.0677325	77770	3.55332e-08	3.33067e-16	0.712329
[truncated: 185 more rows]

## Sheet: S-4
SNP1					SNP2					SNP3					SNP4					Score of SNP combination
[truncated: 1,463 more rows]

## Sheet: S-5
SNP1					SNP2					SNP3					SNP4					SNP5					Score of SNP combination
[truncated: 1,597 more rows]
