# Supplementary material for: Niche harmony search algorithm for detecting complex disease associated high-order SNP combinations
Source: Sci Rep. 2017 Sep 14;7:11529. doi: 10.1038/s41598-017-11064-9 (PMC5599559; doi:10.1038/s41598-017-11064-9)
Supplement: Supplementary file 3 — Dataset 2 [file 41598_2017_11064_MOESM3_ESM.xls]

## Sheet: S-1
SNP NAME	Position	chromosome	p-value	index in AMD
rs3775652	143627607	4	3.72719e-07	12147
rs380390	193989310	1	6.19921e-07	43748
rs1930022	27888800	9	2.37049e-06	69742
rs1329428	193991069	1	5.99221e-06	54108
rs10272438	32981051	7	9.66677e-06	33990
rs6967345	52897937	7	1.2394e-05	18917
rs3913094	57197682	12	1.43822e-05	79207
rs3914244	57248164	12	1.70877e-05	88612
rs10511422	125022069	3	1.88034e-05	6693
rs646595	65047126	18	2.45084e-05	13955
rs10511467	7363051	9	2.91445e-05	76784
rs1363688	174590654	5	3.84498e-05	80178
rs3775650	143627318	4	3.95971e-05	15382
rs1740752	38542777	10	4.00177e-05	19405
rs1394608	155764189	5	4.21437e-05	45918
rs2607693	2208946	8	4.29335e-05	61887
rs725518	4093154	11	4.87347e-05	46516
rs4772270	98545231	13	6.63704e-05	42568
rs10507949	83654135	13	6.79929e-05	92608
rs10495657	17283382	2	6.8341e-05	51818
rs10514175	79460304	5	8.52359e-05	102097
rs1570607	36103325	13	8.60598e-05	12244
rs9294603	95160595	6	9.70268e-05	47428
rs1030582	57884429	18	0.000107861	96450
rs7006908	67243829	8	0.000137934	89756
rs10254116	32979706	7	0.000139803	12358
rs10514336	90148244	5	0.000142688	49666
rs10511819	27850160	9	0.00015858	88500
rs7104698	36837874	11	0.000158929	38129
rs54816	4104538	11	0.00015897	91502
rs10501439	78812154	11	0.00016	71965
rs1525919	192561301	3	0.000174424	42949
rs7698633	85440546	4	0.000180847	88957
rs7863587	110085983	9	0.000188984	4102
rs1343992	29201213	10	0.000190901	82693
rs10512174	84343693	9	0.000194157	10645
rs6053291	5286760	20	0.000195683	42647
rs4920799	84690601	5	0.000200734	69201
rs10512413	128944920	9	0.000211141	60240
rs6104678	10929207	20	0.000211533	91583
rs10513889	52160863	18	0.000231846	74059
rs727454	52194106	18	0.000231846	96822
rs9291321	48177703	4	0.000250294	85719
rs10492272	97767616	12	0.00025865	51958
rs6598991	82408560	1	0.000263719	56674
rs10513202	111401004	9	0.000290718	17615
rs1986404	57969974	11	0.000293567	90022
rs551591	52671794	1	0.000322654	65599
rs9311951	65645720	3	0.000325533	51973
rs9287109	198565948	1	0.000353549	8780
rs944976	115193083	9	0.000360403	81115
rs82159	124727028	12	0.000363937	59286
rs200642	52628454	20	0.000368038	75300
rs10513690	172099712	3	0.00037084	39705
rs10484566	32882217	6	0.000386404	42065
rs2113379	207554217	2	0.000402725	53255
rs1557753	31527368	17	0.000412431	46282
rs4274523	57940010	18	0.000425628	58997
rs10513192	144209313	3	0.000428308	44177
rs7480564	88313039	11	0.000434618	101907
rs10508731	28446794	10	0.000442413	51222
rs6792998	157583145	3	0.000450599	4870
rs7849119	27886017	9	0.000452446	13882
rs7866943	27887194	9	0.000452446	93359
rs1535891	41239333	13	0.000457168	100364
rs2143881	50899723	6	0.000465223	75760
rs1233255	190908635	2	0.000472019	46829
rs536412	74442213	11	0.000472116	6664
rs150917	124742148	12	0.000484215	50497
rs10499504	17305899	7	0.000494246	75559
rs3758141	18738222	8	0.00049705	39537
rs10511899	32255668	9	0.000517525	103488
rs8078890	68079437	17	0.000517607	99731
rs4945630	119410887	6	0.000541226	36616
rs10506036	28541832	12	0.000555124	29007
rs10493094	41116236	1	0.000555728	7549
rs10507009	91080832	12	0.000573827	60276
rs2019727	193962973	1	0.000575977	32373
rs454305	70710757	2	0.00058626	17611
rs722557	38199073	21	0.000590702	87163
rs1719889	120899689	3	0.000593794	88447
rs1467644	99625745	10	0.000599038	50297
rs9300408	95745678	13	0.000599038	91007
rs7787173	130873383	7	0.000614016	75467
rs10508035	96488800	13	0.000629355	45255
rs4292478	84682390	5	0.00062973	94639
rs501138	29493715	10	0.000655266	20400
rs2336980	88212165	8	0.000679542	77342
rs4529500	18750111	8	0.000682092	11981
rs10503640	18749600	8	0.000682092	85473
rs7533063	78799803	1	0.000687079	67625
rs1489402	78798475	1	0.000687079	83541
rs724820	15062407	20	0.000701893	7674
rs7185187	70533737	16	0.000722151	95232
rs273185	41171586	7	0.000731716	37220
rs10505810	18384711	12	0.000735071	79820
rs10519180	60842623	15	0.000744934	65743
rs1953643	62887946	13	0.000756681	91923
rs261796	238151329	1	0.000764953	102452
rs2178381	143202080	7	0.00076737	63332
rs10483226	43706843	22	0.000767379	8728
rs10495549	7164106	2	0.000769631	29906
rs3915771	13536707	5	0.000771569	23815
rs4778	112431884	5	0.000771638	91147
rs2533450	68498782	7	0.000773465	95198
rs1510134	144479341	4	0.000777812	82857
rs10521132	25687387	16	0.000781993	100443
rs10511902	32313271	9	0.000785743	74753
rs1548255	38421199	10	0.000786539	4514
rs2474584	38420395	10	0.000786539	68503
rs176880	38405423	10	0.000786539	69108
rs6604679	219108837	1	0.000788744	101838
rs10501687	88220332	11	0.000788865	28835
rs2812415	78751573	10	0.000791331	39484
rs555174	19845364	21	0.000793021	53491
rs2259442	6960550	10	0.000793661	33493
rs10491271	128722611	5	0.000825888	73145
rs4130891	119877942	8	0.00083008	42466
rs10488371	272252	8	0.000830137	8541
rs997980	105512040	7	0.000834628	85083
rs9323233	18399627	14	0.000839029	60563
rs3981073	125224225	2	0.000839029	100516
rs888329	5930303	17	0.00084915	34914
rs290483	114579801	10	0.000859288	76299
rs10511901	32307378	9	0.000864863	56323
rs1146382	85340694	1	0.000868136	74087
rs10483945	78562421	14	0.000868627	49608
rs221580	99790829	6	0.000868627	61867
rs10504121	52472792	8	0.000877592	28222
rs10510853	60582621	3	0.000894983	33197
rs1038996	56726400	5	0.000902035	22745
rs963685	60278907	3	0.000902259	33424
rs917617	68497635	7	0.000902342	96489
rs10514683	29881940	3	0.000908701	17003
rs10509567	90610333	10	0.000924891	46359
rs10508339	7955451	10	0.000931044	62421
rs725859	122979086	7	0.000931251	38215
rs2391321	93791064	1	0.000960085	10453
rs978326	81615944	7	0.000975506	22169
rs2047512	88246629	11	0.000975925	68980
rs962848	44168468	11	0.000992792	101552
rs7081811	18817283	10	0.00100044	33033
rs1812149	75679069	4	0.00102391	68898
rs206695	164400532	6	0.00102786	42139
rs9322445	154393245	6	0.00103282	42314
rs961360	136604427	2	0.00103497	34447
rs10510721	41545265	3	0.00103765	57483
rs10488712	114688496	11	0.00104586	32122
rs10488343	130990561	7	0.0010545	98649
rs718309	55125784	10	0.00105454	67920
rs288247	183914522	2	0.00108943	41808
rs10495668	17893394	2	0.00109272	83232
rs9303474	63091410	17	0.00109316	23784
rs10490493	215157730	2	0.00109316	32539
rs9294383	88268524	6	0.00110591	72835
rs1951346	42191213	14	0.00112239	1130
rs2639187	94133078	15	0.00113816	100687
rs7980489	47299183	12	0.0011429	7739
rs404199	41182224	7	0.00114652	90647
rs4444160	82561915	12	0.00115733	76733
rs6480996	54241419	10	0.00115913	10250
rs6693481	200943828	1	0.00116029	33451
rs10486157	7095020	7	0.00116411	26982
rs1971579	194175440	1	0.0011653	34601
rs1171090	34308728	13	0.00117641	38993
rs1653157	71941770	18	0.00118949	33825
rs871807	112074675	9	0.00119197	14864
rs475553	166697033	3	0.00119197	68166
rs1351205	98538397	8	0.00119612	48749
rs4073364	23997181	13	0.00120048	71158
rs10511272	109630224	3	0.00120176	84915
rs10500871	20180065	11	0.00120252	3828
rs1652077	55517755	18	0.00121819	25435
rs1652076	55517415	18	0.00121819	71245
rs1473470	11010788	11	0.00121872	38397
rs1463747	152942014	5	0.00122919	91482
rs912603	29703641	13	0.00123336	834
rs6928748	137252233	6	0.00123566	26173
rs3792583	185004851	3	0.00124491	24345
rs2416153	46731766	14	0.00125593	584
rs1406228	29513177	2	0.001256	2790
rs10494011	104244739	1	0.00126669	8720
rs5008666	59453522	2	0.00128245	37942
rs4942643	45862573	13	0.00128925	79405
rs649031	49153244	13	0.00129666	76235
rs7682791	125976925	4	0.00131961	85674
rs1366577	104601410	5	0.00134505	95352
rs10494444	162717963	1	0.00134627	10660
rs7089884	12949461	10	0.00134627	49230
rs1025645	29307495	3	0.00134627	54248
rs335368	155671871	6	0.00134909	24908
rs4540890	89703962	12	0.0013496	46721
rs316208	96455046	5	0.00135372	102835
rs2182446	7459512	9	0.0013559	8912
rs3911498	21645349	3	0.001376	70012
rs4129823	55796889	3	0.0013791	24626
rs7965628	51483715	12	0.0013855	19992
rs10506037	28542413	12	0.00140848	27708
rs539790	10597469	1	0.00141124	58299
rs10510655	32379250	3	0.00141344	94171
rs4894840	106921300	3	0.00142144	87908
rs2319404	29308399	1	0.00144043	44130
rs232054	4087736	11	0.00148956	59237
rs1356609	34275051	3	0.00149673	64333
rs3801105	13767799	7	0.00150329	69503
rs713392	110683865	7	0.00153103	75085
rs6902361	63238120	6	0.00153167	44758
rs2513240	86521164	11	0.001532	56785
rs3775642	143625276	4	0.00153525	70114
rs280302	50669342	6	0.00153861	16332
rs10501913	98849150	11	0.0015499	25607
rs7758833	47738398	6	0.00156294	62742
rs305723	84717352	5	0.00158242	13719
rs10511531	10067962	9	0.00158242	62630
rs305722	84717189	5	0.00158242	81090
rs305724	84717535	5	0.00158242	98106
rs305727	84718110	5	0.00158242	103089
rs10511203	104145273	3	0.00160493	28239
rs4894367	139940469	3	0.00163349	76919
rs160283	82943558	5	0.00163512	63950
rs56566	146649615	6	0.0016383	83250
rs10507063	94769766	12	0.00164871	34833
rs1349583	3936545	11	0.00164985	101369
rs10495199	219883595	1	0.00165429	56735
rs751448	102669652	12	0.00167106	12645
rs3812805	102673339	12	0.00167106	34669
rs3751204	102673922	12	0.00167106	35820
rs10492408	51159296	13	0.00171046	77598
rs10508291	4764991	10	0.00171121	6661
rs7030035	70284185	9	0.00177002	8607
rs718759	125516127	5	0.00177386	759
rs7773311	47716322	6	0.001782	70997
rs657618	166727474	3	0.00179461	36840
rs10497257	166233372	2	0.00179461	97426
rs10500590	3929033	11	0.00181019	79404
rs1882899	60267762	3	0.00182279	66819
rs305729	84718364	5	0.00182891	7795
rs2644812	84709814	5	0.00182891	32185
rs552947	84703014	5	0.00182891	52533
rs247667	84709041	5	0.00182891	71621
rs9303585	50008450	17	0.00183278	31643
rs10496747	137494111	2	0.0018349	64063
rs10520597	83900023	15	0.00183858	59895
rs10515688	152904411	5	0.00184229	82221
rs2828155	23733653	21	0.00184856	96968
rs3743175	74412587	15	0.00184856	100277
rs10520863	19626872	5	0.00185723	7769
rs3849653	53775626	4	0.00185723	49655
rs6861906	37121437	5	0.00186171	36702
rs10500737	11010568	11	0.00186906	39562
rs10515900	165031183	5	0.00187511	81024
rs600023	191124345	1	0.00188502	78153
rs1912509	112746866	8	0.0018858	7926
rs10483314	24632939	14	0.00188941	16459
rs10503216	3592363	8	0.00189084	191
rs1112694	19978975	9	0.00189141	82485
rs10485192	117363565	6	0.00189141	96048
rs1877192	168065964	2	0.00190336	51228
rs10515262	97361080	5	0.00191259	59073
rs2281236	1543577	16	0.00192206	55157
rs10493029	26157653	1	0.00192206	57264
rs10493028	26157609	1	0.00192206	59215
rs10492965	8307673	1	0.00192763	18972
rs10514746	102051602	3	0.00192994	10458
rs3849768	39464388	5	0.00192994	12836
rs6430685	138142991	2	0.00192994	33148
rs6430684	138142188	2	0.00192994	72110
rs10518146	77711858	4	0.00194902	83814
rs2389863	120966483	4	0.00195174	8373
rs10486521	32980417	7	0.00198268	85529
rs1477268	86511939	5	0.00199122	73382
rs1990140	40816474	7	0.00202393	41592
rs10506398	58397593	12	0.00202652	70485
rs10491007	60163600	10	0.00202775	101509
rs2389866	120974082	4	0.00202874	14492
rs10518335	120980991	4	0.00202874	79467
rs9316435	19900478	13	0.00203381	60128
rs197409	111606342	1	0.00203735	39049
rs1386286	151164762	3	0.00203911	9042
rs10512468	33746502	17	0.00204636	74249
rs2183927	27904372	9	0.00205349	23574
rs979646	106342278	8	0.00208431	100212
rs1857393	121873307	9	0.00210241	62998
rs2578368	153459979	5	0.00210536	90907
rs10507711	62887470	13	0.00210804	19296
rs195937	164157898	4	0.00212462	33908
rs10499304	155443884	6	0.00212941	9877
rs6713372	152038928	2	0.00212941	65933
rs2095784	99661220	1	0.00212941	67620
rs4295704	29417423	8	0.00213029	85504
rs10490631	118773584	2	0.00213638	81134
rs10489581	182361133	1	0.00213872	14227
rs10502376	8579765	18	0.00213872	22505
rs1046592	182308942	1	0.00213872	65049
rs12046095	182346551	1	0.00213872	68566
rs10502334	5893698	18	0.00214409	70067
rs1989344	191730451	2	0.00214766	63827
rs233723	111443394	12	0.00215515	1574
rs10490557	42477565	2	0.0021641	17675
rs4784489	54929953	16	0.00216959	74803
rs10513829	189809246	3	0.00217167	89521
rs6030634	42392430	20	0.00217237	31197
rs6838268	76369757	4	0.00217237	73953
rs6491880	103044832	13	0.00217237	76012
rs952167	51954075	2	0.00218818	74577
rs2512245	123637082	11	0.00218854	63108
rs1594933	43602505	4	0.00219093	18642
rs406112	15426819	17	0.00220243	17589
rs417637	15426578	17	0.00220243	19983
rs433068	15426209	17	0.00220243	21333
rs2090036	32273015	18	0.00220407	1640
rs2785762	189010208	1	0.00222385	91907
rs10486896	88298734	7	0.0022307	14856
rs3805021	4837336	3	0.00223537	10686
rs10493618	78864051	1	0.00223597	98541
rs3903948	78417401	13	0.00225841	82250
rs5743072	190899467	2	0.00229096	35327
rs2141767	177171234	3	0.0022914	77533
rs4784183	62146599	16	0.00229172	13657
rs1011049	40962997	20	0.00229172	89716
rs7688514	178380875	4	0.00229368	80270
rs2236876	170256862	1	0.00229953	74926
rs10514574	83153648	16	0.00230129	67648
rs6054303	6458512	20	0.00230249	18822
rs10514971	48213184	17	0.00230857	29536
rs1377725	34573519	15	0.0023097	35942
rs10503790	26577353	8	0.0023097	56700
rs10504339	62886624	8	0.00231329	11609
rs7992670	24651219	13	0.0023167	2398
rs2859771	214596000	1	0.00231936	51763
rs727200	77782639	7	0.0023492	98806
rs10495519	5595678	2	0.00236649	13017
rs10489076	10021731	4	0.00237902	30550
rs3755542	88332404	2	0.00238888	38690
rs6792186	30867684	3	0.00238931	95984
rs2318502	18360294	14	0.00242563	7044
rs1166903	206058296	1	0.0024277	75069
rs4953469	47353928	2	0.00244022	66947
rs6862355	109327477	5	0.00244747	33726
rs1918482	94455133	7	0.00244888	27713
rs758779	33220773	7	0.00245455	44547
rs758780	33220675	7	0.00245455	68307
rs1557664	103443795	7	0.00247192	85203
rs10513942	1467014	18	0.00248409	50113
rs1882233	76772895	2	0.00249189	38692
rs1505773	85295441	4	0.00250701	24553
rs10484087	50023173	14	0.00250858	11805
rs6546371	68517032	2	0.00251451	73626
rs10495593	12351086	2	0.00252265	32583
rs10512937	50945705	5	0.00252437	77802
rs1566772	74640034	8	0.00254369	100705
rs10489494	63168678	1	0.00256211	74320
rs2836050	38205231	21	0.0025764	67558
rs6975557	107533828	7	0.00257825	91229
rs1364118	83519864	16	0.00258642	61440
rs3844556	101736679	10	0.00260345	35752
rs2024374	7502896	7	0.00263462	91589
rs966978	87488331	3	0.00264653	57226
rs365299	194062977	1	0.00264653	73856
rs2323284	14610732	17	0.00265626	89448
rs10520452	182224596	4	0.00268478	28152
rs7113845	3953535	11	0.00268519	78095
rs6764287	76614650	3	0.00268989	19509
rs1575188	85953292	6	0.00270158	95885
rs726246	51517467	20	0.00270174	91633
rs1667638	100636483	8	0.00270358	100314
rs10495548	7159174	2	0.00270625	12126
rs10502116	108747128	11	0.00271119	80624
rs5745690	80970763	7	0.00272534	4425
rs6709171	30327666	2	0.00274145	20240
rs924567	208267230	1	0.00274417	84536
rs215389	46050700	12	0.00275824	19378
rs753145	169577406	5	0.00276648	10741
rs7542068	147680354	1	0.0027912	45890
rs10502324	4348654	18	0.00279455	63622
rs767435	86239755	7	0.00280566	10141
rs10505163	112787215	8	0.00280566	102157
rs10504043	41585239	8	0.00281481	11877
rs2244863	120177339	7	0.00281481	78576
rs6828371	15508484	4	0.00282613	14813
rs1794818	112014358	6	0.00282613	102241
rs165238	99170532	4	0.00285286	70657
rs718652	24778590	13	0.00287402	70964
rs7628915	20173291	3	0.00290962	53740
rs10499436	13426814	7	0.00291425	20577
rs10499437	13427055	7	0.00291425	62866
rs10510099	123096433	10	0.00291461	64007
rs3911720	86723450	12	0.00292685	53769
rs2346864	46895340	7	0.00293186	88700
rs886659	148835989	7	0.00294227	62319
rs10507943	83253560	13	0.00296422	7283
rs10517610	156580055	4	0.00296422	99558
rs1946289	129027352	5	0.00296686	29689
rs4733809	128945881	8	0.00297977	91090
rs7688489	110146134	4	0.00298607	35875
rs10500512	64984677	16	0.00298676	6893
rs10503228	3885841	8	0.00299384	48577
rs314395	87506243	13	0.00299636	13283
rs1565216	94237651	12	0.00299636	17029
rs7177168	91989214	15	0.00300356	5108
rs3767210	70021895	1	0.00301079	46122
rs1537782	76174774	1	0.00301128	34286
rs723436	20129539	13	0.00302185	60891
rs4129765	173876206	3	0.00303887	37999
rs10235374	53664741	7	0.00305313	67534
rs997756	45254142	4	0.00307947	86539
rs1508208	42464126	3	0.00308035	24123
rs1396178	42465044	3	0.00308035	54768
rs1376126	43496926	12	0.00309152	82130
rs2548003	28792824	5	0.0030987	98634
rs591332	985385	16	0.00309962	67809
rs1511848	138864471	8	0.00309962	100965
rs280290	50611341	6	0.00310794	48245
rs25816	129068652	5	0.00311307	80478
rs9307532	80889616	4	0.00311461	79954
rs867987	31360150	5	0.00311461	97656
rs10520583	83568670	15	0.00311778	90867
rs10494017	104435192	1	0.00312957	7858
rs1574576	64851290	13	0.00313125	41699
rs2387370	245045242	1	0.00313125	71029
rs9304422	48214871	18	0.00315037	11173
rs10512644	1903301	5	0.00316757	2606
rs10512645	1902958	5	0.00316757	3423
rs7637771	1860170	3	0.00317938	73414
rs1368863	125507350	11	0.00318106	13485
rs1003299	17279997	8	0.00318232	94711
rs185081	141175159	5	0.00319341	93609
rs10493590	76216920	1	0.00320319	70542
rs10518840	67857194	15	0.00321503	102183
rs1982653	56912041	4	0.00321544	86150
rs853727	150412639	4	0.00321879	58913
rs7678724	150445592	4	0.00321879	101307
rs7156566	54094792	14	0.00322527	75992
rs431240	150725050	5	0.00322831	102320
rs2513421	87821354	11	0.00323503	51040
rs10503493	14213487	8	0.00325837	26265
rs4897458	131044294	6	0.00326619	36161
rs10501935	99349690	11	0.00326772	23859
rs10507460	36236734	13	0.00326892	51754
rs10510174	3715417	3	0.00327405	27809
rs10483649	54098048	14	0.0032827	31143
rs2191859	85441545	7	0.00329747	15970
rs774497	171759416	4	0.00329747	20650
rs9918557	121104209	7	0.00329747	28729
rs10488056	121060423	7	0.00329747	28992
rs2273408	29051548	14	0.00329747	51220
rs7762044	116348416	6	0.00329748	6849
rs2950798	11037934	3	0.00329748	42390
rs3775567	186057132	4	0.00329748	64308
rs10489177	166950184	1	0.00330289	10703
rs3886662	8561754	18	0.00331709	34090
rs7814355	57762960	8	0.00332187	74480
rs943653	139494199	6	0.00332506	74586
rs2999859	160354100	1	0.00332572	2700
rs737798	42540993	22	0.00333891	51029
rs769548	110528041	3	0.00334056	83158
rs10498667	5333457	6	0.00334319	65072
rs9328536	130190430	9	0.00334403	31604
rs7467596	130188723	9	0.00334403	79546
rs838334	113412073	12	0.00334477	41914
rs10518821	67598481	15	0.00334597	96954
rs1060447	99883119	10	0.00334907	73447
rs867033	83306941	11	0.00336323	57757
rs4489003	110481527	4	0.00337138	70458
rs4397078	110481123	4	0.00337138	71477
rs9323782	84601217	14	0.00338545	37050
rs10505026	103310651	8	0.00339636	19234
rs6540592	207651838	1	0.00339636	100707
rs10504822	87185845	8	0.00340984	96642
rs1144454	60933235	18	0.00341684	41670
rs921308	178222145	4	0.00342171	95158
rs10502148	111185647	11	0.00343134	96144
rs9286760	219975973	1	0.00344469	1006
	219956664	1	0.00344469	63680
rs10493449	68613460	1	0.00346171	16673
rs10515631	149131170	5	0.00347174	7786
rs653959	80992688	6	0.00347427	7525
rs10506034	28486563	12	0.00347944	35300
rs9319107	83409744	13	0.00348799	9932
rs1865863	78724685	3	0.00350266	95513
rs1938441	67700845	1	0.00350784	100922
rs10502344	6097709	18	0.00351042	13586
rs2574985	51474089	10	0.00351119	36866
rs10520594	83858409	15	0.00351409	58911
rs568201	54459278	7	0.00352089	2752
rs496916	108549015	13	0.00352405	22765
rs1914812	118034992	3	0.0035778	35697
rs10516612	116614920	4	0.00358073	78730
rs2343866	26206349	12	0.00358373	76703
rs456412	40092868	21	0.00361723	99300
rs7105143	3367369	11	0.00361915	65317
rs6802458	56380119	3	0.00362789	39926
rs9328534	130150850	9	0.00362789	96170
rs10520484	183129704	4	0.00362875	70916
rs2876817	82859322	13	0.0036454	93268
rs6777792	56326895	3	0.00364998	6027
rs1337199	103074175	1	0.00364998	45947
rs274074	24855005	16	0.00367207	38938
rs4368403	22687980	20	0.00367596	97277
rs1359634	29779675	13	0.00371043	15164
rs4092549	157765045	2	0.00373248	52361
rs1146105	61977507	12	0.00373514	5104
rs594448	96639390	10	0.00374229	82867
rs1425351	110439822	4	0.00375017	77112
rs978808	31496485	22	0.00376179	82795
rs10483129	25583343	22	0.00379479	36636
rs10488821	30466484	11	0.00379793	71210
rs10505093	107573943	8	0.00380861	17901
rs7790991	13766859	7	0.00380955	64041
rs4764767	99806136	12	0.00383091	1244
rs2045343	26405978	1	0.00383091	81064
rs10492367	27906237	12	0.00386556	43166
rs4292922	224469483	1	0.00386681	65484
rs10518883	34500776	15	0.00386719	99687
rs194535	89483749	7	0.00386835	26367
rs194534	89483161	7	0.00386835	32164
rs2046877	157842469	4	0.00387359	35873
rs2049988	24886694	22	0.00387359	62210
rs285050	96460454	13	0.00387359	82387
rs10509673	95900778	10	0.00387832	13877
rs10499276	154340799	6	0.00387832	27087
rs1898199	100002895	13	0.00391235	64371
rs10521261	52078856	16	0.00391525	80571
rs2347061	43453219	4	0.0039223	50814
rs2347060	43453071	4	0.0039223	52012
rs2324499	38460001	13	0.00392509	13478
rs2513600	105837716	11	0.00395518	39270
rs1386848	126779462	12	0.00395909	3718
rs727517	13266161	10	0.00395979	88577
rs795301	4143641	3	0.00396566	90169
rs960667	126588803	8	0.00396566	90401
rs724211	70321877	12	0.00396566	90937
rs10503897	31988959	8	0.00396566	92118
rs1026727	79622428	13	0.00397066	38194
rs10513713	174399925	3	0.00398065	48330
rs287020	40328790	12	0.00400061	37852
rs6730141	75060104	2	0.00401991	27591
rs952159	71742097	16	0.00403225	84660
rs10506368	57231324	12	0.00403947	22580
rs1025758	183176275	4	0.00404197	101927
rs10514119	70074766	18	0.00408872	71795
rs6494691	65725393	15	0.00408936	31169
rs1961273	137813695	2	0.00408936	38340
rs10492243	30874817	12	0.00409262	21007
rs10484560	32369711	6	0.00410534	39460
rs4710	115451895	7	0.0041112	56764
rs7542472	13856484	1	0.00412433	23383
rs7694235	115158847	4	0.00413421	69161
rs10498468	53075662	14	0.00413527	868
rs4777161	67577357	15	0.00416653	18499
rs2173196	110826264	9	0.00416673	23150
rs790449	91121879	12	0.00418395	41295
rs1798059	91113078	12	0.00418395	60815
rs790451	91118457	12	0.00418395	65215
rs10509054	57760299	10	0.00418674	35530
rs8034843	55297365	15	0.00418674	51711
rs10485193	117365317	6	0.00418674	82486
rs4945719	106142820	6	0.0041895	82408
rs1018617	103739981	13	0.00418986	36069
rs10495251	224447566	1	0.00418986	44568
rs2685536	106065732	8	0.00419247	34719
rs2252854	3804095	6	0.00420232	34144
rs1880540	30696038	2	0.00421846	72409
rs10504468	71130987	8	0.00424033	9944
rs1785512	34016538	9	0.00424579	79436
rs1934699	102350883	1	0.00424874	40562
rs7962399	113156201	12	0.00425358	2391
rs1008776	124556816	5	0.00426334	19773
	122847648	8	0.00426496	92859
rs10504561	75102476	8	0.00427797	7287
rs10506755	76496253	12	0.00427797	12878
rs3852256	18611160	7	0.0043055	9662
rs10484081	50089645	14	0.00433747	8031
rs1540988	4025155	10	0.00435754	37119
rs10518871	54734280	15	0.00436472	71952
rs10519085	58869607	15	0.00436783	91310
rs1332783	75514759	1	0.0043763	67910
rs709274	240543975	2	0.00437642	47271
rs4110091	128485762	7	0.00437674	47725
rs1548542	14886268	19	0.00438693	103194
rs1518148	38985165	18	0.00439804	10621
rs10505589	133088810	8	0.00440382	34145
rs1454235	3444976	2	0.00443155	65761
rs2823175	15518503	21	0.00443191	99210
rs8002448	107158307	13	0.00443745	18838
rs10495405	235328179	1	0.00444511	4476
rs1340465	235327761	1	0.00444511	6316
rs1538444	235323651	1	0.00444511	40992
rs7675887	84009001	4	0.00445393	15373
rs2106178	126662314	7	0.00445393	79594
rs7695300	55427608	4	0.00446875	70221
rs10519177	46473251	15	0.00447318	15335
rs1472874	24466539	12	0.00447499	17735
rs1915501	28687246	4	0.00449913	3631
rs7123693	79489695	11	0.00449913	12550
rs2292607	220368493	2	0.00450362	74465
rs4855559	109435937	3	0.00451336	3267
rs9295101	159783156	6	0.00451782	72445
rs1614226	118713265	6	0.00452753	60775
rs36407	70347388	14	0.00452846	13354
rs10513114	141504300	3	0.00454263	65796
rs10510895	63281586	3	0.00456118	57874
rs2284501	31660909	21	0.00456562	15392
rs10489226	174672592	1	0.00461101	54650
rs4873556	52462561	8	0.00462479	59042
rs2175841	43775606	15	0.00465261	40427
rs1135102	13657659	10	0.00466224	95646
rs726239	5831323	16	0.00467691	80215
rs1365042	6557762	8	0.00469667	9344
rs2046875	157842153	4	0.0046982	37184
rs10498498	60940334	14	0.00470289	20419
rs1956574	50083314	14	0.00470562	77453
rs7765392	134985865	6	0.00471311	32952
rs3025851	3173593	4	0.0047137	78574
rs7659575	105361612	4	0.0047234	27652
rs1882898	60267711	3	0.00472387	65405
rs903645	29155500	10	0.0047297	52248
rs10508379	10038217	10	0.00473101	68224
rs13119	41837886	17	0.00475666	55130
rs2268996	88181373	6	0.00475684	87773
rs2916601	89604954	5	0.00477234	15127
rs1567266	87241196	6	0.00477291	66389
rs1261698	102257340	1	0.00477423	71678
rs2960049	26105452	18	0.00478255	72817
rs9319536	78872165	16	0.00479156	99226
rs1541466	117259331	10	0.00480569	86233
rs718947	126313549	10	0.00484293	1024
rs10506032	28428377	12	0.00484293	1603
rs10505598	133645897	8	0.00484293	59224
rs4422977	20082538	1	0.00486	44081
rs1907876	104390630	3	0.00487749	62732
rs2176221	51961523	2	0.00488881	33897
rs1438675	5657290	5	0.00489024	31036
rs10512715	39861622	5	0.00489024	33549
rs332601	124707066	6	0.00489884	55302
rs9310707	2307104	3	0.00490897	15636
rs10520332	177735167	4	0.00491721	90090
rs659930	10045667	20	0.00491841	77305
rs2352444	112714322	8	0.00491841	82463
rs472481	43414366	4	0.00492546	56172
rs1594934	43602716	4	0.00492546	95126
rs10486793	16412371	7	0.00492595	65270
rs4144441	71757821	18	0.00492595	75961
rs10512984	8908141	5	0.00493459	35693
rs10513172	111069213	9	0.00494233	35910
rs4314161	120261999	3	0.00494449	4735
rs2284410	13751078	12	0.00495569	18281
rs9311682	58691176	3	0.00495569	64569
rs1148174	28588603	10	0.00495569	71679
rs2046159	85753182	1	0.00495569	90495
rs1456743	60023306	5	0.00496023	102213
rs1460477	21295715	4	0.00496176	10160
rs2475621	114359719	6	0.00500966	58498
rs4880042	36940301	9	0.00501004	82817
rs649631	131849959	11	0.00501076	37695
rs9303230	8830962	17	0.00502178	73824
rs10514433	77737150	16	0.00502387	97313
rs1759006	194319923	1	0.00503652	35032
rs6677082	194400792	1	0.00503652	98925
rs10509274	67813925	10	0.00504146	62426
rs1677189	31627991	12	0.00505119	76943
rs7074731	23106594	10	0.00506872	70429
rs2616170	20576418	8	0.00507854	13721
rs1405151	110292290	4	0.00507948	15364
rs697929	55103359	3	0.00509021	48384
rs10489170	167027562	1	0.00509021	97171
rs10516957	96407600	4	0.00509055	44297
rs2417680	104129985	9	0.00509826	49174
rs248364	160667528	5	0.00513609	67786
rs10507353	24600935	13	0.0051361	40194
rs10500107	124546735	7	0.00514228	69018
rs1200164	166314272	1	0.00514852	12472
rs186629	7715346	9	0.00515408	35438
rs10507198	104603645	12	0.00516391	102810
rs10484306	117561027	6	0.00516869	18208
rs209954	53408365	20	0.00517196	2958
rs6729869	34259729	2	0.00519527	15435
rs1896373	53438962	10	0.00521133	5263
rs10488849	55426404	4	0.00521771	1094
rs949538	88590557	11	0.0052203	57021
rs2343740	158535164	4	0.00522541	79523
rs10496106	64321198	2	0.00523708	10824
rs3801740	81393102	7	0.00523708	73235
rs10227357	21546464	7	0.00526134	55059
rs9310888	29261727	3	0.00529313	4742
rs1400110	51882814	2	0.00529818	3035
rs725588	11443486	7	0.00530106	9451
rs10500595	4165225	11	0.00530123	39254
rs1867016	46272590	6	0.00530538	16419
rs10503477	13697182	8	0.00530716	74680
rs10512972	51890589	5	0.00530793	44991
rs860864	177892424	2	0.00531804	55111
rs10490819	9204495	3	0.00531804	75901
rs1340744	67314286	13	0.00533006	87885
rs4131501	145054363	6	0.00533732	69933
rs912304	23466298	14	0.00534125	56133
rs1993351	11773854	11	0.00534365	14950
rs249393	104731141	5	0.00534829	65528
rs12523860	91501555	6	0.00535192	487
rs1870566	64498284	12	0.00536382	81504
rs3889884	79259681	12	0.0053821	82316
rs10512014	71129140	9	0.00538321	33093
rs4128651	116524935	2	0.0053865	17486
rs2113666	113775229	8	0.0053865	36764
rs2106444	108487544	7	0.00540548	53529
rs10491044	9936815	10	0.00541644	101434
rs359512	163458714	4	0.00542051	1641
rs2476602	113695682	1	0.00543045	14814
rs10508373	8978167	10	0.00543571	22528
rs888405	64159040	3	0.00544697	85898
rs2102137	104768767	5	0.00544865	44181
rs939341	61082674	8	0.00545003	49264
rs10503955	33993432	8	0.00545738	6700
rs10503948	33649970	8	0.00545738	13134
rs7791414	54278790	7	0.00545962	90103
rs860309	196016549	3	0.00546167	98259
rs38410	30282671	7	0.00548801	3898
rs965098	15479497	21	0.00549429	88417
rs351572	16031834	8	0.00549454	11549
rs2466215	22797357	8	0.00550449	51987
rs7839360	85119681	8	0.0055089	7790
rs1866086	85121518	8	0.0055089	31133
rs966286	85118827	8	0.0055089	48272
rs4853154	75654744	2	0.00551547	90390
rs2837906	41331140	21	0.00551934	14238
rs10503703	21225989	8	0.00552228	14497
rs272867	131757273	5	0.00554194	49219
rs9310889	29262134	3	0.00554301	32905
rs1384041	13614067	8	0.00556094	14006
rs10500060	115455189	7	0.00556494	18657
rs10500059	115454897	7	0.00556494	36034
rs10513109	12469908	5	0.00557296	20560
rs10511408	123114409	3	0.00557296	29498
rs622955	79980862	8	0.00557296	40049
rs9308294	91512518	12	0.00557296	47422
rs9299160	106931438	9	0.00557296	48209
rs2390287	20053784	7	0.00557296	49310
rs3850733	160719212	5	0.00557296	90613
rs10506155	39022206	12	0.00560426	90973
rs18059	96426141	5	0.00560569	25266
rs6947788	142502457	7	0.00561525	8770
rs2078261	2543658	17	0.00561525	18135
rs10506877	81548422	12	0.0056167	93358
rs249847	97370184	12	0.00562357	17352
rs7570567	157621171	2	0.00562357	18949
rs1337620	1141269	9	0.00562357	22535
rs2300564	165578444	1	0.00562357	65776
rs7075034	17551119	10	0.00563633	13232
rs2295640	62876467	14	0.00564863	19207
rs3910603	79945456	10	0.00566696	32933
rs1250249	216489818	2	0.00567745	54971
rs10517771	164264399	4	0.00568167	12030
rs1340503	74028623	9	0.00570267	49043
rs3848788	1538066	20	0.00570313	6524
rs1332782	75514976	1	0.00571912	66426
rs10499067	113111873	6	0.00572422	18503
rs4111166	26514416	9	0.00573384	43433
rs636605	74340574	6	0.00578843	63392
rs711674	4340335	3	0.00580096	79038
rs10500559	71469275	16	0.00580364	69386
rs10491246	95013850	5	0.00580478	84652
rs920226	85104951	8	0.0058094	48963
rs335826	3118888	3	0.00581792	79794
rs1013597	50129349	2	0.00583321	39408
rs4767550	116363103	12	0.00583643	34694
rs966462	35187375	19	0.00584148	8304
rs7794488	103548527	7	0.00584278	18849
rs4703215	101630210	5	0.00585828	80859
rs1152344	81173379	14	0.00585956	36204
rs328856	7717388	9	0.00586229	78747
rs10483426	31590877	14	0.00587027	66900
rs1852556	132305797	2	0.00587494	63007
rs9296561	47535774	6	0.00589653	92570
rs2689258	53987458	16	0.00590265	78134
rs10484088	50023098	14	0.00591624	9506
rs12323203	79885782	13	0.00591815	8122
rs10511550	10638555	9	0.00591815	9633
rs1173107	88803057	9	0.00592018	45560
rs1172898	88812250	9	0.00592018	96634
rs974020	117966518	4	0.00593368	6767
rs1425629	117950447	4	0.00593368	37499
rs10492790	23042963	16	0.00593834	78197
rs3847030	85757516	7	0.00594235	92399
rs301191	177459752	3	0.00595609	8744
rs2924869	44432462	1	0.00599821	86755
rs340905	6096169	9	0.0059989	27947
rs1378036	14939930	8	0.00600394	70845
rs1955918	37430571	14	0.00603963	54697
rs150795	42356515	21	0.00603963	56317
rs1979546	151165466	3	0.0060432	78644
rs854434	23217920	14	0.00604774	88581
rs479855	55493846	13	0.00604899	12312
rs1920552	77768692	3	0.00605544	69421
rs2080115	14605232	17	0.00606018	18012
rs952160	71741907	16	0.00606841	82616
rs4695953	176327601	4	0.00606976	15755
rs2889921	219395929	1	0.00610024	77230
rs1344131	117152235	3	0.00611806	85787
rs10495990	50195709	2	0.00612306	17824
rs4129541	55894643	5	0.00613451	40783
rs4129540	55894743	5	0.00613451	67140
rs10520334	177746640	4	0.00615994	42680
rs6533505	111625668	4	0.00616101	80864
rs7148166	30223724	14	0.00617098	3185
rs2836048	38204694	21	0.00617395	70436
rs4770965	24639065	13	0.00618428	43481
rs4921804	17560896	8	0.00619569	99187
rs1680738	32370171	14	0.0062018	42794
rs2394337	68214258	10	0.00621501	24862
rs539085	58274185	11	0.00622338	17268
rs1080327	32737216	17	0.00622784	70220
rs2939416	58121012	18	0.00626279	6969
rs625569	97458961	11	0.00626279	22648
rs10489482	182625996	1	0.00626279	103442
rs1568573	161778928	3	0.00627533	11640
rs6786351	178208185	3	0.00628516	44256
rs6874458	115550852	5	0.00629529	83983
rs152608	106847425	5	0.00630471	25158
rs3898486	176718829	1	0.00632067	37600
rs3870365	153457923	6	0.00632154	85347
rs719222	1860873	3	0.00636375	9431
rs2596211	31520966	15	0.00636375	46182
rs10507589	52846135	13	0.00639062	56338
rs194943	82439095	6	0.00639088	50889
rs718348	68306849	8	0.00639546	15992
rs7102885	40930137	11	0.00640495	39466
rs10500806	14934304	11	0.0064058	6979
rs10498654	1319276	6	0.00640942	96121
rs10516915	94119154	4	0.00641301	5278
rs4526387	115238728	8	0.00642906	5141
rs9301169	105253066	13	0.00642932	40136
rs10490563	162116712	2	0.00643149	18726
rs11199012	120975635	10	0.00643949	23233
rs7003480	34689370	8	0.00644078	89031
rs38588	76060906	7	0.00645391	67293
rs716585	60937802	14	0.0064585	27775
rs199953	178832682	1	0.00645878	32521
rs10493581	75951833	1	0.00647236	52815
rs225665	142474360	6	0.00647591	20476
rs6516015	5287086	20	0.00647762	55627
rs4868012	170080361	5	0.0064877	39065
rs10493240	58154068	1	0.00648915	29761
rs10520333	177746368	4	0.00652076	87521
rs2708264	147011287	7	0.00653084	12387
rs10517382	36597139	4	0.00653116	76558
rs1495291	173383643	4	0.00654359	15677
rs1382538	83895664	15	0.00654359	25998
rs10520592	83843910	15	0.00654359	74605
rs9292137	56780601	5	0.00655699	3056
rs10487275	106970810	7	0.00655778	34343
rs2165131	210753364	1	0.00656954	73313
rs3856847	3119246	3	0.00657392	21381
rs10492871	82800514	16	0.00657783	42321
rs10483390	30332215	14	0.00657871	66542
rs1410641	34512809	13	0.00659964	45418
rs10483521	40295970	14	0.00660754	63473
rs3792623	48029569	4	0.00661758	73643
rs4890428	38949327	18	0.00666911	2962
rs3811567	153774701	2	0.00667786	4044
rs982290	88160386	8	0.00669548	14570
rs2245747	42200621	10	0.00672145	86729
rs1223798	211404329	1	0.00672181	71000
rs1513844	32264782	18	0.00675775	92112
rs2998712	76583577	9	0.00675929	98056
rs10519484	140901357	4	0.00675939	35469
rs10518596	96332911	1	0.00676346	99400
rs10518799	53126451	15	0.00677136	34679
rs2286105	38519572	7	0.00677775	44279
rs10486678	38522697	7	0.00677775	56470
rs10485427	69812049	6	0.00677775	95870
rs6852236	52700220	4	0.00679497	38626
rs1919094	120667708	7	0.00680322	20780
rs10484288	118873550	6	0.00680322	43864
rs2356502	118990577	6	0.00680322	65006
rs7759088	118944939	6	0.00680322	87582
rs2882623	67515562	4	0.00683102	65778
rs1441734	90381414	10	0.00684385	1177
rs2350339	66632355	4	0.00684987	31985
rs983634	60846963	13	0.00685118	30427
rs1509021	160475921	1	0.00685716	36988
rs10507216	106014636	12	0.00685744	49266
rs1557099	154324286	6	0.00689247	21628
rs4619789	98452825	3	0.0069067	79944
rs2182277	6903260	6	0.00692791	7376
rs616378	108933068	1	0.00694081	27112
rs10514117	69986877	18	0.00694814	55656
rs10514116	69986082	18	0.00694814	84142
rs10520279	175930319	4	0.00696238	43856
rs6781102	139917153	3	0.00696808	5763
rs9319990	57747261	18	0.00696851	37693
rs1406620	126779396	12	0.00697098	34770
rs10494932	208267491	1	0.00697793	83438
rs2676979	58663519	6	0.00697958	61152
rs1038704	160531982	5	0.00698083	13132
rs619320	81572528	11	0.00698083	51904
rs1330687	4445585	9	0.00698583	15358
rs830838	187608999	4	0.00700783	19298
rs2273875	231657626	1	0.00701159	37026
rs9307328	110487984	4	0.00704711	27880
rs696715	159262146	3	0.00708387	5125
rs929751	144029577	5	0.00709232	26029
rs4947673	51796441	7	0.00709514	30579
rs561545	87789400	11	0.00710362	100346
rs913693	75072820	13	0.00710379	64426
rs1455564	59353919	18	0.00711222	476
rs225172	52812332	4	0.00711222	26210
rs178724	52812193	4	0.00711222	40779
rs6584206	99890244	10	0.0071133	98930
rs10509029	56348856	10	0.00711592	42790
rs1250238	216497205	2	0.00713982	44126
rs2311715	24245577	18	0.00715332	8089
rs773652	54961033	12	0.00715958	18976
rs9308012	162201094	4	0.00716058	25044
rs3801937	107096829	7	0.00717663	13598
rs10515198	74725633	5	0.00718555	25220
rs10494059	106997279	1	0.00719298	93939
rs10010524	183050467	4	0.00719317	10807
rs1941915	21594519	18	0.00721284	8364
rs10486459	25268039	7	0.00722111	34906
rs3948459	124568400	7	0.00722878	37289
rs486708	178698769	1	0.00724771	65051
rs10493429	67770462	1	0.00726909	74884
rs2860318	98043652	15	0.00728675	62493
rs726519	23512397	14	0.00729761	100645
rs10508936	52250006	10	0.00729815	10551
rs725237	23840172	7	0.00729815	86434
rs10510157	127807613	10	0.00730091	3476
rs4648068	103976714	4	0.00731245	82091
rs10486269	8698195	7	0.00731395	32739
rs9325132	148576517	5	0.00732921	4497
rs10511183	101884316	3	0.00732921	15291
rs1585530	74425746	13	0.00735017	8338
rs2979010	131530886	8	0.00738174	65034
rs10487008	87393140	7	0.00738174	71287
rs17104	45694868	11	0.00738397	77584
rs2290257	99638113	2	0.00739065	92988
rs10518782	52836992	15	0.00741017	20576
rs6774289	137035014	3	0.00741017	55520
rs9316742	20444474	13	0.00741043	75923
rs1671498	16182184	12	0.00741325	43381
rs7960946	31252201	12	0.0074165	79246
rs10497719	192580137	2	0.0074177	99320
rs7158055	58018785	14	0.00742379	80301
rs10506115	33737244	12	0.00747588	48011
rs2284549	33538439	21	0.00748062	59442
rs1486281	84683735	5	0.00748066	2295
rs310575	51490664	8	0.00748463	86370
rs1420117	29374581	7	0.00748466	60325
rs10506681	73653196	12	0.00749004	87390
rs706494	198559479	1	0.00749303	68813
rs999471	96981483	9	0.00749718	2095
rs9304618	48163405	19	0.00749887	46374
rs10484281	130074561	6	0.00750045	35727
rs10513306	148169535	3	0.00752005	35191
rs10521282	14929430	17	0.00752982	70123
rs1847819	85353386	4	0.00753678	328
rs10491306	136745783	5	0.00753678	4181
rs315041	76478369	1	0.00753678	12908
rs718685	218588626	2	0.00754364	79135
rs10487563	48679968	7	0.00755964	42728
rs7785641	121554474	7	0.00756071	27878
rs1451125	137551211	4	0.00756644	55065
rs9297962	96543198	8	0.00757172	17058
rs6979802	80980486	7	0.00758937	49948
rs10518676	37966733	15	0.00759201	41269
rs4684343	2366098	3	0.00759952	13786
rs1023568	191717985	2	0.00760274	61315
rs157307	89435298	5	0.0076036	91153
rs3096277	83543889	16	0.00761148	67595
rs1508207	42464074	3	0.00762444	93457
rs1981360	29494898	18	0.00762505	97948
rs10505112	108718213	8	0.00764302	79324
rs7005234	108717238	8	0.00764302	21416
rs6863462	58955919	5	0.007662	26688
rs956046	21742993	2	0.00766204	19231
rs1503626	128164874	4	0.0076676	62166
rs1454985	31130522	15	0.00767295	75603
rs226455	1741603	6	0.00768527	76257
rs10495719	21924081	2	0.00769564	12403
rs10513064	11126855	5	0.00771748	29211
rs1373122	10918655	17	0.00774472	68349
rs6852374	61373539	4	0.00774959	89049
rs9298237	75225992	8	0.00775605	26168
rs1155382	41694415	20	0.00777278	3152
rs9308148	143676566	4	0.00777278	3644
rs10518569	131750778	4	0.00777278	53625
rs7699731	143671621	4	0.00777278	77224
rs2627821	143696000	4	0.00777278	77967
rs722937	91430139	4	0.00777376	88298
rs10501163	36838723	11	0.00778899	15533
rs10495988	50130469	2	0.00781204	38673
rs10506441	61001995	12	0.00781781	82930
rs2024673	18165297	20	0.00781841	18958
rs10250570	146465104	7	0.00782905	39088
rs10513748	178733487	3	0.00783753	80609
rs1079127	210220728	2	0.0078441	87929
rs10496082	58102624	2	0.00784893	27807
rs2871238	183045277	4	0.00785723	51434
rs177452	28040378	7	0.00786069	32268
rs10488781	79495118	11	0.00786613	70143
rs1374998	107019484	2	0.00787162	52191
rs2289084	20714109	2	0.00788533	14559
rs719006	59139245	15	0.00788583	98597
rs962936	45473650	3	0.00788808	56961
rs1835705	133373353	4	0.00788808	65117
rs10508922	51355582	10	0.00788808	91600
rs1245383	25603807	14	0.00788808	93478
rs10507323	21501270	13	0.00789498	88438
rs10485411	91470867	6	0.00791015	12299
rs305163	36284197	2	0.00792465	23149
rs10516490	103432455	4	0.00792734	44896
rs1445252	91908859	13	0.00795036	90071
rs3859037	83188783	16	0.00796806	54906
rs2902667	23494656	1	0.00802353	902
rs6570189	138087525	6	0.00803123	54580
rs2402053	115391300	7	0.00805195	57476
rs725901	62291136	18	0.00805865	78450
rs10498809	55841229	6	0.0080633	32454
rs756118	114863375	9	0.00809681	85329
rs342926	147614026	3	0.00810008	38455
rs342902	147624659	3	0.00810008	95321
rs1742923	6186007	6	0.00810043	84894
rs10508910	49638170	10	0.00810126	65271
rs714181	3640559	16	0.00810126	72912
rs6847164	120993553	4	0.00810171	60464
rs3737681	166326245	1	0.00810458	89828
rs6580765	37473927	12	0.00811935	56813
rs7422216	206030324	2	0.00813617	4812
rs4143179	145144823	6	0.00814424	6858
rs7084992	57761953	10	0.00815699	73703
rs8048037	58200365	16	0.00815993	32423
rs10516934	95030283	4	0.00816437	61211
rs2105250	131264752	6	0.00818149	17242
rs10499030	100789879	6	0.00818763	15222
rs10507103	97866110	12	0.00818763	52444
rs194939	82437753	6	0.00819892	84524
rs9326953	114625303	5	0.00822415	38324
rs496228	96806118	8	0.00825133	14837
rs1449317	102082739	3	0.00826309	28399
rs9328313	5502122	6	0.0082664	21510
rs3773563	55016492	3	0.00827725	103530
rs1274487	34463356	10	0.00828159	50679
rs10510605	28098734	3	0.00828159	74414
rs4535982	163003316	1	0.0083085	97215
rs10516393	21300783	4	0.00832584	92701
rs9288298	154978190	2	0.00833343	17649
rs2298501	109604183	11	0.00834197	98372
rs9287674	6516243	2	0.00834692	92104
rs9302001	93161393	13	0.00835076	82506
rs289064	64953838	12	0.00836027	37610
rs315511	84271709	1	0.00838308	13847
rs836124	34526556	11	0.00838308	66639
rs754257	26521692	9	0.00838498	58895
rs10500030	112651557	7	0.008398	66478
rs6829019	121522318	4	0.00839988	2134
rs2581752	177358866	4	0.00840668	77274
rs7330847	74419655	13	0.00841256	16789
rs9318391	74417111	13	0.00841256	22550
rs7997251	74408128	13	0.00841256	35657
rs10514085	143952521	5	0.00843277	34198
rs1040887	14078805	9	0.0084544	24010
rs10488406	135367385	7	0.0084544	51739
rs10519296	49249150	15	0.0084544	66494
rs10510202	966967	3	0.00845798	80229
rs1456037	61962984	12	0.00847057	79466
rs1145754	91419816	6	0.00848727	42875
rs4546363	93664169	5	0.00848784	59498
rs882512	21687983	22	0.00848784	99361
rs718263	102932948	8	0.00850462	14047
rs2074655	38533006	7	0.00851142	72083
rs10483380	28664937	14	0.00851321	7210
rs10508039	97998754	13	0.00851504	49031
rs560096	68454322	11	0.00852354	57009
rs9722	46875441	21	0.00853114	29282
rs2347049	43424138	4	0.00853114	41773
rs1502990	66131115	6	0.00853213	54217
rs1353749	58395194	5	0.00853559	64769
rs10486013	105790875	7	0.00853594	16927
rs1037182	110087746	9	0.00853599	40343
rs9283671	43227565	4	0.00854027	51488
rs10500604	4497424	11	0.00854235	24414
rs3928808	32268891	9	0.00855624	74625
rs8006358	90695960	14	0.00856194	82010
rs958994	165044779	5	0.00856263	65446
rs994542	63243934	6	0.00857152	21034
rs10490317	75610680	2	0.00857327	35601
rs10255567	49360429	7	0.00858714	44137
rs1976109	76920835	6	0.00858831	59031
rs10506899	82658370	12	0.00861083	91861
rs1731298	52767936	7	0.00861083	95014
rs10482935	23608736	21	0.00864172	80089
rs1551652	34381159	8	0.00864649	37526
rs4128956	130094554	9	0.0086607	59275
rs10485692	41695993	20	0.00867339	1216
rs10510468	16913627	3	0.00867802	85365
rs6943628	146325837	7	0.00869033	95241
rs9319495	76154535	16	0.00869235	56370
rs7845993	127197242	8	0.00869806	89030
rs1495134	23245012	3	0.00871471	40929
rs178493	56517556	14	0.00872171	94439
rs10495502	4156551	2	0.00873306	68407
rs1203986	23240161	20	0.00873306	93375
rs10510707	40198914	3	0.00873342	68329
rs10504255	59448422	8	0.00874283	97308
rs9296158	35613937	6	0.00875217	83788
rs1008246	17747351	22	0.0087604	17760
rs2358911	150246673	4	0.00876655	18907
rs1859551	70155249	14	0.00877253	92126
rs10488616	37673839	7	0.00879545	436
rs10485033	73054342	6	0.00880186	985
rs10485034	73063498	6	0.00880186	48357
rs10494516	176756097	1	0.00880538	1911
rs10483708	57399130	14	0.00880868	42909
rs4942247	42203107	13	0.00882007	53059
rs2184882	42248346	13	0.00882007	92873
rs2325089	42248222	13	0.00882007	94012
rs460176	162421701	3	0.00883085	17469
rs2036696	121674540	4	0.0088344	77830
rs6477455	103866968	9	0.00883626	68634
rs10515793	159053346	5	0.00883642	53435
rs4862280	185607828	4	0.00884838	87263
rs951791	33603003	13	0.00885064	33309
rs10512343	104219002	9	0.00885802	43144
rs1337788	96218472	13	0.00886038	70127
rs1870096	122665003	8	0.00886084	18587
rs7583379	216584779	2	0.00886084	28931
rs778933	63261962	4	0.00886084	31055
rs2068132	166674318	3	0.00886084	31973
rs7213125	16109338	17	0.00886084	49947
rs30126	14322204	16	0.00886084	53230
rs4887244	85076617	15	0.00886084	53584
rs778934	63262797	4	0.00886084	84762
rs1854230	57636420	13	0.00886084	86996
rs7875857	867871	9	0.00886084	87744
rs9326037	55533376	1	0.00886211	38962
rs2255566	114930163	11	0.00887338	26612
rs3823920	81392773	7	0.00888753	540
rs10515702	153302104	5	0.00889073	13178
rs722471	95649008	7	0.0088964	14676
rs724703	127545754	11	0.0088964	39211
rs2409685	10946603	8	0.00890693	77829
rs305851	39810361	6	0.00894046	97298
rs841852	42814793	1	0.00896327	5875
rs2381368	5695489	9	0.008975	28457
rs9298231	74564174	8	0.0089755	734
rs952940	31967551	5	0.00898348	42486
rs1828707	69942803	4	0.00899888	37074
rs2831740	28680970	21	0.00901516	44750
rs719025	28674882	21	0.00901516	82619
rs2409302	28651910	21	0.00901516	102593
rs828203	89066466	13	0.00902287	38186
rs212063	59979496	3	0.00902587	56043
rs10508473	14205057	10	0.00903733	87333
rs2413151	31492423	22	0.00903931	67101
rs2899194	31492405	22	0.00903931	67926
rs10501442	78855719	11	0.00905174	50128
rs4294125	93395422	7	0.00905278	66784
rs4678510	35814775	3	0.00906793	49502
rs9319810	52022283	18	0.00910633	11882
rs805401	54090537	2	0.00910633	38029
rs10506180	39674853	12	0.00910633	43807
rs805351	54132438	2	0.00910633	102568
rs2201401	78777040	5	0.00911671	38961
rs7984760	62947699	13	0.00911705	48819
rs6995151	17559825	8	0.00912761	101424
rs205794	57058809	20	0.00912967	58134
rs35163	64750545	16	0.00912989	67177
rs3787944	41550140	21	0.00914978	18451
rs3774401	42613134	3	0.00914978	20981
rs4117185	57732724	10	0.00915509	46560
rs1829716	161798774	3	0.00916178	35381
rs718757	161855138	3	0.00916178	43153
rs10507223	106958295	12	0.00917467	47011
rs1216377	129956537	4	0.0091844	13126
rs2100996	21229464	12	0.0091844	40476
rs1475480	40037750	13	0.0091844	102459
rs870568	157852162	4	0.00918638	64349
rs7609303	58075919	2	0.00918851	36384
rs953996	144470708	5	0.00919411	21869
rs10518347	121346826	4	0.00919411	40636
rs1389064	90286486	12	0.00919411	101581
rs167884	119006316	5	0.00920013	44106
rs3829097	120379241	9	0.00920203	17177
rs1072513	71442682	5	0.00920694	15952
rs10490559	42476178	2	0.00920873	52791
rs2111995	107171949	10	0.00920941	38541
rs1867491	93236111	8	0.00921165	20903
rs998997	155458761	5	0.0092237	8434
rs2772333	89951913	1	0.00924095	19624
rs9283782	82984994	5	0.00924566	9994
rs305569	64350973	1	0.0092553	70309
rs4776110	50976461	15	0.00925765	49238
rs1952664	157709952	5	0.00931435	50653
rs1323111	51365854	13	0.00932268	71779
rs8098309	73039746	18	0.00934967	26907
rs1097105	32050579	4	0.00935018	26693
rs1807333	933321	17	0.00936152	100467
rs10518707	65081440	15	0.00936475	93529
rs4583980	24954242	6	0.00936808	88393
rs9311861	63187588	3	0.00938106	35612
rs725478	33234030	20	0.00939774	27511
rs10483069	40795434	21	0.00943192	90554
rs10505423	123496215	8	0.00946776	1268
rs10511554	10743557	9	0.00948261	96053
rs10484505	164538263	6	0.00949326	47032
rs4924079	34536969	15	0.00949787	1385
rs10483287	23261303	14	0.00949787	26388
rs270927	161842234	2	0.00949936	90850
rs854331	23318291	14	0.00950144	42904
rs1392296	46104522	3	0.00950144	44076
rs1241906	82132077	14	0.00950407	76144
rs10512781	41280144	5	0.00950649	101514
rs2473538	139457395	6	0.00951146	23612
rs2525724	120164446	7	0.00951551	75075
rs10509095	60137906	10	0.00951629	32055
rs1998276	34273828	11	0.00952289	43987
rs7232036	72360043	18	0.00952289	78772
rs1546081	39801357	12	0.00953235	28084
rs1385923	118929004	2	0.00954205	9369
rs2088184	18508162	11	0.00954693	73287
rs2326794	129584942	6	0.00955341	82041
rs805399	54089501	2	0.00959337	6513
rs700277	145580877	7	0.00959365	58695
rs2742113	10214149	12	0.00960702	40843
rs9294135	63953671	6	0.00961871	47747
rs10511298	112588465	3	0.00963276	31403
rs10503527	14937529	8	0.00963407	98463
rs810826	121476437	6	0.00964721	89543
rs2366199	92152382	12	0.00965662	89880
rs9316407	46973019	13	0.00965999	53810
rs7916525	28531923	10	0.00966462	99944
rs6735220	197458029	2	0.00967951	43414
rs1478838	35099814	3	0.00971121	96747
rs2364861	212942082	1	0.00971522	95094
rs7920803	28445267	10	0.00971818	65146
rs2184212	176836010	3	0.00973153	42241
rs6602386	10036932	10	0.00974152	32138
rs9290318	168771482	3	0.00974157	23776
rs1439889	189270836	2	0.00974535	6602
rs10513193	144291624	3	0.00974535	29823
rs10508293	5095137	10	0.00974535	91158
rs222525	95236483	6	0.00974982	15145
rs2172520	90972905	12	0.00975334	3608
rs7044932	7763856	9	0.00976069	91137
rs1368106	122965600	2	0.00976145	53017
rs10490169	51090153	2	0.00978664	19776
rs241239	4257375	1	0.00979069	89393
rs844318	32051368	4	0.00980068	73646
rs963590	135773266	5	0.00980068	97797
rs1935881	187354645	1	0.00981019	45497
rs10504286	60128643	8	0.00981448	102173
rs953222	79954504	2	0.00982793	91689
rs1412540	131306962	6	0.00982906	87395
rs10490750	23686100	2	0.00984098	19157
rs10508928	51473389	10	0.00985934	32211
rs749064	35800210	4	0.00986609	81999
rs2468358	94601944	12	0.00986781	90055
rs726116	18696402	7	0.00988563	73214
rs7799753	103975808	7	0.00989148	24851
rs477184	13296361	20	0.00990077	100242
rs9292164	57817491	5	0.0099036	61986
rs314491	114872863	11	0.00991411	35870
rs2172487	129015580	11	0.00991411	49415
rs10499311	158009904	6	0.00992039	62249
rs27476	50194045	5	0.00992812	83282
rs3829918	3162140	10	0.00993485	37634
rs470144	72828619	18	0.00993641	54589
rs10507008	91118727	12	0.00993896	21481
rs724972	89502309	3	0.00994688	76613
rs722852	1755640	18	0.00995297	821
rs10492851	11788076	16	0.00995297	6506
rs35171	64747302	16	0.00995297	25004
rs185394	64745481	16	0.00995297	56224
rs7585019	99698727	2	0.00995343	34438
rs224200	3227154	16	0.00996381	37215
rs2764473	118647128	1	0.00996409	45112
rs2833791	32664082	21	0.00997228	49970
rs150682	58416269	14	0.00998199	21286
rs10506464	62496243	12	0.00998217	87394
rs887107	153031301	7	0.00999777	84350
rs195513	116248353	6	0.0100051	87907
rs4505845	35167151	4	0.0100066	16188
rs9307145	95958269	4	0.0100066	77347
rs722850	19605736	20	0.010016	27537
rs202838	21307653	20	0.0100417	1646
rs6047413	21354787	20	0.0100417	40322
rs202847	21320222	20	0.0100417	78055
rs10506560	67021582	12	0.010042	3251
rs1821227	157594577	2	0.010045	68207
rs2248737	7448848	10	0.0100643	17540
rs10490578	53137468	2	0.0100808	49617
rs10518144	77495426	4	0.0100879	67759
rs2057149	110763063	6	0.010123	52950
rs10483451	31984646	14	0.0101234	24721
rs324586	136067468	7	0.0101529	9703
rs7790511	123595424	7	0.0101555	8042
rs1376757	161794793	2	0.0101619	9618
rs1345655	40072244	19	0.0101637	5993
rs1515603	175576804	3	0.0101644	22037
rs10501551	83313898	11	0.0101669	64887
rs1951889	54096252	14	0.0101699	57144
rs10487347	111371425	7	0.0101767	61304
rs10520383	179236395	4	0.0101792	66291
rs1399860	52963612	8	0.0101908	23240
rs9298469	52965331	8	0.0101908	100941
rs10500361	8190700	16	0.0101921	62683
rs2506960	93668087	6	0.0102007	9565
rs724997	173910661	2	0.0102007	13056
rs10494248	144615337	1	0.0102007	16073
rs718913	173512090	4	0.0102007	16598
rs10513950	64188459	18	0.0102007	25313
rs283917	17303513	3	0.0102007	43316
rs10513952	64188275	18	0.0102007	44534
rs10489475	173787849	1	0.0102007	47723
	31584611	10	0.0102007	53942
rs2506959	93667272	6	0.0102007	57509
rs1956798	24118217	14	0.0102007	65722
rs10513488	157476550	3	0.0102007	66242
rs10492591	48183257	13	0.0102007	67816
rs8139897	33616846	22	0.0102007	68835
rs315806	169730082	5	0.0102007	76243
rs10519209	61429317	15	0.0102007	81516
rs557673	93685736	6	0.0102007	92556
rs7591386	35821149	2	0.0102007	97114
rs2024248	121024410	7	0.0102007	99258
rs10512673	38040692	5	0.010203	36831
rs10499077	114250804	6	0.010203	55014
rs10515748	156786181	5	0.010203	76600
rs4951522	208606870	1	0.0102034	19334
rs2422239	119124224	2	0.010205	52055
rs2715274	123102624	3	0.0102065	17376
rs1279007	30509197	14	0.0102132	12839
rs10518363	121931435	4	0.0102325	17988
rs720202	83254156	16	0.0102572	73439
rs626923	216115550	1	0.0102701	56144
rs1037569	120002521	5	0.0102726	25451
rs4131665	141814247	6	0.0102768	26924
rs4884877	68501845	13	0.0103107	99115
rs10508912	49731490	10	0.0103408	93194
rs10503806	26904913	8	0.0103444	25653
rs1331809	78792737	6	0.0103489	76000
rs10483335	26828946	14	0.0103503	56926
rs1976106	76920612	6	0.0103503	70825
rs4131549	84101030	15	0.0103509	95365
rs10498088	221650999	2	0.0103925	80819
rs10484563	32750171	6	0.0104138	97721
rs1000810	52581767	6	0.0104157	7450
rs953796	84265357	1	0.01042	22692
rs9298883	26498530	9	0.010426	30859
rs7774436	6306815	6	0.0104491	95933
rs7343	79179794	5	0.0104531	83745
rs1396934	115839066	2	0.010479	89882
rs854523	94510262	7	0.0104844	79419
rs10512126	80489829	9	0.0104867	81588
rs1438914	53628931	15	0.0104962	29044
rs2125399	75812136	4	0.0105115	4998
rs273571	30876245	11	0.0105295	5230
rs9289530	138203028	3	0.0105305	89623
rs9330248	35640314	17	0.0105374	76535
rs10509349	75658850	10	0.0105505	103539
rs158957	57971957	5	0.0105564	76090
rs605677	91948259	11	0.0105674	77249
	40118282	15	0.0105677	34124
rs10515091	53781239	17	0.0105828	96995
rs841851	42815123	1	0.0105955	84086
rs10490630	118782385	2	0.0105993	71024
rs856283	63872512	1	0.0106072	49286
rs682913	39942704	5	0.010612	11052
rs362832	146641194	6	0.0106121	32571
rs1958429	82166375	14	0.0106121	70120
rs9304333	42448409	18	0.0106121	97842
rs841856	42813407	1	0.0106137	7614
rs1906297	38222285	4	0.0106137	81876
rs10492358	28134259	12	0.0106313	86050
rs10500459	61825152	16	0.010663	84417
rs886332	105939266	4	0.0106756	27753
rs2278785	169199319	2	0.0106762	22879
rs10505453	126301482	8	0.0107	31041
rs10483884	76139735	14	0.0107019	30453
rs1479561	76552057	5	0.0107019	87241
rs2822891	15043892	21	0.0107105	31916
rs717246	78751942	1	0.0107393	64573
rs2858087	3300269	4	0.0107645	23649
rs377293	211890032	1	0.0107786	2190
rs177670	89711579	7	0.0107787	27839
rs10504852	89047223	8	0.0107835	102196
rs1799898	11088554	19	0.0107943	93139
rs1529013	147269919	6	0.0108181	33337
rs2055211	143670645	4	0.0108181	79076
rs4856145	104375990	3	0.0108379	22716
rs4437556	42970194	7	0.0108393	51871
rs1338787	53588732	13	0.0108672	16637
rs6467309	129716054	7	0.0108672	46005
rs10495655	17281967	2	0.0108672	48510
rs10509007	55267545	10	0.0108777	9817
rs1844510	61207529	14	0.010878	29176
rs1927384	100843751	13	0.0109117	17247
rs2389957	121154141	4	0.0109117	10917
rs10485484	5273869	20	0.0109365	39515
rs10485824	1513100	20	0.0109469	69850
rs1407998	92776104	13	0.0109565	47726
rs542233	53339766	18	0.0109706	6515
rs1905974	76882093	6	0.0109709	6547
rs237617	120798910	9	0.010971	9395
rs10493249	58142045	1	0.010972	98384
rs243286	31700826	14	0.0109731	16125
rs2833427	31778868	21	0.0109731	96789
rs342580	58094389	13	0.0110095	100857
rs2866987	41290006	20	0.0110127	82215
rs10498505	61072531	14	0.0110213	67042
rs3127100	115061951	10	0.0110479	31661
rs532827	39970886	5	0.0110523	10514
rs10515537	143701792	5	0.0110582	59507
rs1437767	94678003	15	0.0110681	6387
rs10516178	6075816	4	0.0110723	22132
rs4897475	131213520	6	0.0110776	6505
rs7748468	131236619	6	0.0110776	69319
rs10496189	73612636	2	0.0110776	91407
rs700497	83435659	6	0.0111221	71200
rs6732952	130277049	2	0.0111246	15862
rs590944	124742025	6	0.0111246	17489
rs10499601	37851025	7	0.0111297	77910
rs952900	26549697	18	0.0111409	25019
rs1378032	14955058	8	0.0111409	96448
rs7273825	38900703	20	0.0111532	36108
rs10499084	118347880	6	0.0111662	60612
rs6776600	36016805	3	0.0111779	26406
rs452555	90873641	15	0.0111976	11492
rs10517746	163099337	4	0.0111979	27160
rs9297750	127979562	8	0.0111979	83488
rs10488956	113388239	4	0.0111994	53465
rs6902510	53540296	6	0.0112218	49956
rs1316386	72097605	3	0.0112253	63740
rs1884917	4571069	20	0.011238	74955
rs12618360	138223842	2	0.0112426	22826
rs718948	126313738	10	0.0112426	96057
rs2063009	149594753	4	0.0112484	77973
rs1898055	75695139	10	0.0112505	99930
rs997752	37322002	15	0.0112553	2643
rs10497168	157238260	2	0.0112585	34442
rs201807	48767692	13	0.0112637	22162
rs2911981	6562926	8	0.0112823	52264
rs958672	155273112	2	0.0112934	62214
rs9306417	24623900	22	0.011303	17419
rs10504002	37147660	8	0.011309	155
rs2158329	95677182	7	0.0113093	4186
rs1351593	213597147	2	0.0113093	65641
rs4629050	26253225	18	0.0113098	79607
rs347391	40566124	13	0.0113098	90804
rs1886781	31738944	14	0.0113274	56176
rs10519370	137433277	4	0.0113292	57167
rs2288655	128340253	2	0.0113359	84226
rs460698	6912182	19	0.0113359	96623
rs14448	90902416	8	0.0113533	31472
rs1938651	57888311	11	0.0113533	39313
rs10505037	104069223	8	0.0113594	51290
rs4145424	122203641	6	0.0113678	99218
rs10518299	68315996	1	0.0113802	93832
rs890681	25953022	2	0.0114091	21977
rs1178123	18508160	7	0.011412	44207
rs250905	235316842	2	0.0114163	1916
rs883691	65044887	10	0.0114384	41348
rs564367	60488848	1	0.0114562	56549
rs6683491	217546008	1	0.0114798	46484
rs2048281	87499682	3	0.0114805	87759
rs10489387	207619894	1	0.0114823	32166
rs3847582	102753969	11	0.01149	99851
rs7846762	14412276	9	0.01149	42520
rs7875762	14412035	9	0.01149	54938
rs705378	94558600	7	0.0114907	93408
rs10486530	33140248	7	0.0114988	35344
rs9308848	102106494	2	0.0114988	36414
rs10516188	7843164	4	0.0115012	85394
rs6855961	90126248	4	0.0115067	91538
rs155602	158508827	2	0.0115074	64303
rs1342331	144046729	6	0.0115137	85729
rs2044770	175386449	2	0.0115244	95782
rs10495689	18816644	2	0.011534	49791
rs4745871	66423670	10	0.0115363	84532
rs10516292	15500586	4	0.0115422	71098
rs9329334	11373876	10	0.0115506	25852
rs3848309	51911787	16	0.0115737	14868
rs1537352	19863096	10	0.0115789	929
rs1013997	92005518	11	0.0115789	37417
rs3935969	66432060	17	0.0115789	73851
rs9326759	108528655	5	0.0115913	44344
rs6017123	42927295	20	0.0116148	23517
rs6543216	103793774	2	0.0116256	63681
rs2356376	16756489	10	0.0116285	77573
rs10512768	131454052	3	0.0116322	19686
rs2319743	52600433	4	0.0116478	56579
rs10493078	37337150	1	0.011651	63855
rs1517634	224386024	2	0.0116521	8577
rs1423259	39946650	5	0.0116529	26821
rs732973	84794643	9	0.0116561	68558
rs707496	124636151	2	0.0116578	18190
rs2645220	4025978	10	0.0116603	35251
rs10487348	111371535	7	0.0116898	60039
rs2151746	28351421	14	0.0116948	68053
rs1582573	68753407	10	0.0117004	53460
rs489170	115243943	1	0.011714	60978
rs2167167	83917560	2	0.0117285	4936
rs216486	16785475	11	0.0117346	29606
rs10483186	33664406	22	0.0117453	15631
rs10497645	185232835	2	0.0117714	83185
rs2805446	234734339	1	0.0117861	50343
rs10514862	58813457	5	0.0117907	27986
rs9296757	54474295	6	0.0117963	92442
rs295525	60488751	5	0.0117967	46446
rs473631	84857669	5	0.0118016	4410
rs2278031	71544682	16	0.0118155	17377
rs713709	33625751	22	0.0118243	5964
rs10497103	153608908	2	0.0118245	51875
rs7908635	12954057	10	0.0118276	31455
rs1495682	29133139	10	0.0118276	101607
rs4703882	81799438	5	0.0118305	9032
rs10521117	22127839	16	0.0118373	43253
rs1434817	43533032	4	0.0118419	92172
rs10502115	108607552	11	0.0118524	35263
rs162400	43806507	21	0.0118524	75389
rs1339692	9984711	10	0.0118541	91325
rs10274535	147935266	7	0.0118598	25280
rs784942	52836996	4	0.0118674	46664
rs2328293	18357297	20	0.0118777	103128
rs633691	6957089	18	0.0118791	26239
rs1442179	39596870	12	0.0118791	26632
rs9314679	77544715	9	0.0118882	79447
rs7040232	96044032	9	0.0118943	42994
rs10507249	113303214	12	0.0119041	57498
rs951016	194414615	3	0.011908	74996
rs1988756	85231129	5	0.0119105	33204
rs10491380	53905084	5	0.0119114	88916
rs1683147	95512295	14	0.0119215	29786
rs3753383	157816444	1	0.0119215	48010
rs10491839	75498016	9	0.0119236	52001
rs9302000	93158996	13	0.011926	34956
rs7814862	133266819	8	0.0119374	30836
rs2378591	79710546	9	0.0119501	24967
rs10507250	113307749	12	0.0119587	64135
rs2242419	173940255	5	0.0119592	19891
rs724868	118840722	6	0.0119645	64313
rs10498073	221326655	2	0.0119682	86437
rs10488246	12859758	7	0.0119697	16236
rs6032678	45462717	20	0.0119716	14092
rs952831	98608797	10	0.0119744	45782
rs10485941	49184228	7	0.0119965	15527
rs965937	143696301	5	0.0119983	10015
rs10483126	25362853	22	0.0120054	60450
rs4530975	103975946	7	0.0120359	102569
rs575343	94338387	11	0.0120372	78139
rs173540	84708260	5	0.0120614	35597
rs2188902	76708085	9	0.0120697	42412
rs727922	110638716	5	0.0120719	18875
rs1514989	16792946	4	0.0120757	45744
rs1479401	61881537	3	0.012077	36248
rs3802029	90094128	7	0.0120803	86736
rs1420263	51978011	16	0.0120804	59904
rs9641685	121582128	7	0.012081	10393
rs793516	98652572	10	0.0120864	526
rs242022	3657456	12	0.0120895	33289
rs1592160	113199732	6	0.0121029	54027
rs9288377	208058908	2	0.012109	77011
rs9311929	64952895	3	0.0121172	19485
rs10496726	135256019	2	0.0121279	27201
rs1342652	113173218	1	0.0121308	83871
rs1449866	144197542	3	0.0121436	15712
rs2031386	11943487	10	0.0121436	76633
rs10490925	82900389	10	0.012167	22021
rs10520575	82282799	15	0.0121709	95974
rs1917952	137456456	4	0.0121848	5975
rs2949535	26109772	18	0.0121887	4587
rs10505516	129437126	8	0.012193	42488
rs10496954	144880355	2	0.0121986	66518
rs10489626	67163087	1	0.0122112	49049
rs10512423	21095784	17	0.0122323	32912
rs2058191	33528682	19	0.0122344	48497
rs578994	124741659	6	0.0122463	7570
rs10489607	93872247	1	0.0122463	76619
rs6484249	26745983	11	0.01225	68239
rs10501145	36109385	11	0.01225	95189
rs2210911	154860659	1	0.0122596	84994
rs10519174	46450680	15	0.0122615	48057
rs1019038	107241456	2	0.0122682	19753
rs264920	103893298	2	0.0122691	16378
rs2825555	19684413	21	0.0122691	48238
rs7713266	37959028	5	0.0122727	87037
rs4936335	115326945	11	0.0122751	2933
rs1954004	57548160	14	0.0122839	87648
rs3794959	8100805	18	0.0123061	62208
rs1410225	72765829	9	0.0123165	11203
rs10518222	81023263	4	0.0123189	67162
rs10505385	121938619	8	0.0123197	101275
rs4747760	8277669	10	0.0123261	11910
rs1192827	101445946	2	0.0123266	92531
rs516070	119835734	3	0.0123301	91414
rs10490885	21448445	3	0.0123328	9819
rs10517488	60922291	4	0.012333	2005
rs10484839	18032360	6	0.012333	5897
rs27362	106913970	5	0.012333	7488
rs10516723	85792339	4	0.012333	17218
rs10488286	119529053	7	0.012333	17552
rs10483428	31616896	14	0.012333	29447
rs945713	159323047	1	0.012333	40519
rs4242135	29937516	5	0.012333	52783
rs10508666	24214341	10	0.012333	76020
rs732972	84794761	9	0.012333	83544
rs10514730	76042259	3	0.012333	84549
rs775748	77517361	3	0.0123482	94622
rs2140476	77524888	3	0.0123482	102845
rs1412232	28395766	9	0.012372	9021
rs10495699	19981855	2	0.0123776	1542
rs2335782	38066756	18	0.0124006	78579
rs5743467	6718939	8	0.0124167	91091
rs2259307	174950056	5	0.0124235	92182
rs1523757	77527181	3	0.0124301	98839
rs236559	68847663	17	0.0124525	19377
rs2034842	121180625	8	0.0124525	41077
rs6784317	7197236	3	0.0124576	32265
rs9323462	64073255	14	0.0124673	46377
rs9289726	147703352	3	0.012475	18874
rs1327272	51275735	6	0.0124895	26887
rs10495447	237092489	1	0.0124912	19016
rs10510572	26005196	3	0.0124979	68438
rs1407568	128228146	9	0.012501	10978
rs832996	136255252	7	0.012501	19297
rs10495828	34929958	2	0.012501	45996
rs10504416	68996167	8	0.012501	64969
rs1352405	3887946	3	0.012501	87297
rs10483656	54731666	14	0.012501	91625
rs878096	163854380	6	0.012501	100892
rs949547	135324069	6	0.012501	101428
rs259065	79184790	5	0.0125072	47276
rs1920656	161688904	3	0.0125252	16519
rs431650	93949476	6	0.0125304	17119
rs10495804	34232688	2	0.0125344	71626
rs10505604	133984177	8	0.0125605	1433
rs1995339	42005111	12	0.0126104	60976
rs10506478	64795874	12	0.0126304	89945
rs10519710	122144742	5	0.0126628	40702
rs708356	128827013	12	0.0126703	96870
rs708354	128827283	12	0.0126703	99979
rs1994820	90232398	12	0.0126867	71130
rs2370596	2536609	12	0.0126949	51866
rs999850	37592885	19	0.0127132	9250
rs10518133	76409100	4	0.0127215	96038
rs2244882	33674714	13	0.0127311	102384
rs2343013	58782716	6	0.0127339	81985
rs962970	82859683	13	0.0127339	100625
rs10487527	144202468	7	0.0127487	75573
rs1695943	55349417	1	0.0127772	2257
rs1876423	65479715	17	0.0128208	76849
rs1442227	46294428	6	0.0128349	76008
rs1822227	52402383	7	0.0128441	64353
rs570090	89926000	11	0.012848	12639
rs10501723	89971185	11	0.012848	14120
rs10511062	86477033	3	0.012848	35630
rs1074886	231440112	2	0.012852	24320
rs487362	152938194	5	0.0128581	38100
rs7859262	12202956	9	0.012866	35331
rs7808300	132460346	7	0.0128841	23434
rs8036777	48137474	15	0.012915	75242
rs10509688	97049829	10	0.0129311	84183
rs2332909	71153355	14	0.0129324	84955
rs1970317	145683704	6	0.0129335	67223
rs1454498	70123759	2	0.0129482	97212
rs10487172	102962774	7	0.0129591	5881
rs1814972	50515248	2	0.0130018	14634
rs338894	145176943	5	0.0130018	57080
rs10276486	88320532	7	0.0130307	36664
rs2287292	163338806	2	0.0130349	95409
rs2134688	148033468	1	0.0130436	98495
rs10489979	151884557	2	0.0130494	60056
rs10493393	65835595	1	0.0130508	74442
rs1041626	85123280	10	0.0130764	101706
rs1361925	30075410	9	0.0130964	41046
rs4146244	183655121	2	0.0131115	50615
rs10502149	111245035	11	0.0131233	39124
rs10502150	111245446	11	0.0131233	55915
rs965934	100100541	10	0.0131233	94760
rs10484309	117534906	6	0.0131627	3620
rs10497204	160153442	2	0.0131649	72969
rs7924093	19979856	10	0.0131688	12916
rs10494931	208267119	1	0.0131838	13829
rs2980705	6530175	8	0.0131852	62235
rs195900	164100075	4	0.0131918	7989
rs7973161	113022095	12	0.0131941	67219
rs304408	1095249	18	0.0132157	43113
rs924096	14935673	11	0.0132473	89079
rs10497761	196644742	2	0.0132507	7808
rs673565	45853264	15	0.0132639	82111
rs6998993	34522252	8	0.0132818	33034
rs4077632	76620592	9	0.0132894	67336
rs4669060	6500167	2	0.0132962	52899
rs1324880	9579335	10	0.0133071	52387
rs9288562	221685969	2	0.0133333	25361
rs868350	68916980	13	0.0133333	66430
rs718153	30238153	2	0.0133345	77503
rs6855439	37756070	4	0.0133349	92090
rs1338651	73231840	1	0.0133349	101695
rs10492527	103859106	13	0.0133424	49773
rs10500029	112650260	7	0.0133477	8236
rs9296510	46760641	6	0.013351	18765
rs3797564	115315220	5	0.013351	45490
rs4397191	73728069	6	0.0133548	28465
rs10511986	68819513	9	0.0133605	37096
rs795484	117001815	12	0.01339	6091
rs6533603	113679622	4	0.0134143	61155
rs4400672	199963651	1	0.013418	37880
rs2069084	232069257	1	0.0134291	71924
rs165440	55061963	3	0.0134327	81017
rs726610	85472304	3	0.013437	68043
rs1841258	93345361	6	0.013437	100349
rs1223792	211377618	1	0.0134537	17992
rs1223802	211404844	1	0.0134537	45911
rs1223801	211404639	1	0.0134537	47192
rs1223791	211377579	1	0.0134537	49274
rs1236514	211391270	1	0.0134537	68027
rs10507275	115706457	12	0.0134537	103404
rs2428653	9235147	5	0.013457	41512
rs1451606	163361949	1	0.0134684	100653
rs2351002	87599097	15	0.0134686	39236
rs485412	236981045	1	0.0134941	18240
rs731700	57255167	14	0.0134974	29185
rs473437	6982476	6	0.0135063	55411
rs734650	118675929	8	0.0135151	3657
rs958909	3582223	5	0.0135213	17411
rs10513142	57675991	5	0.01353	86323
rs10505468	127197312	8	0.01353	87640
rs7233386	27079364	18	0.0135501	18521
rs3911950	13074988	10	0.0135501	53982
rs2572009	99100402	7	0.0135682	40365
rs1871071	54344117	10	0.0135832	39518
rs10508992	54344036	10	0.0135832	40508
rs1550891	3185506	8	0.0135915	24535
rs7950640	58639765	11	0.0135982	47983
rs1373211	226366183	2	0.0135986	11045
rs1399380	41937103	12	0.0135986	72182
rs378437	55379388	1	0.0136071	81483
rs1587436	135785493	5	0.0136127	80880
rs293379	87363708	15	0.013621	54860
rs27628	50246256	5	0.0136294	69777
rs3774402	42613266	3	0.0136323	19692
rs10498318	32169406	14	0.0136404	12331
rs3772812	125804734	3	0.0136486	38638
rs10509737	100927715	10	0.0136577	19806
rs2173482	210723387	1	0.0136577	60926
rs10502706	34476202	18	0.0136684	50993
rs692897	104450710	11	0.0136838	61933
rs2029985	24973900	12	0.0136859	53170
rs10501793	92005900	11	0.0136959	36786
rs2135875	226010214	2	0.013696	4294
rs291875	102914634	5	0.0136991	75510
rs1318392	120658438	9	0.0137036	17496
rs3761959	154886070	1	0.0137113	29772
rs698360	113002236	3	0.0137129	12285
rs1483108	55312086	14	0.0137129	100351
rs7895615	57692217	10	0.0137191	56312
rs7069064	57778962	10	0.0137191	86252
rs10519621	143539557	4	0.0137266	56135
rs10511758	25529164	9	0.0137346	53598
rs791667	12500515	9	0.0137417	29023
rs2007397	41436588	21	0.0137417	39729
rs6702048	195615427	1	0.0137643	15588
rs6586725	18110150	8	0.0137688	12794
rs2046129	93439146	8	0.0137697	100983
rs415756	109159218	13	0.0137804	37978
rs6719	151396471	1	0.0138345	87888
rs1043937	52580387	6	0.0138676	4347
rs10514608	85494652	16	0.0138702	80516
rs4320194	58661273	4	0.0138778	26024
rs10498582	83732662	14	0.0138946	6127
rs1149613	76223740	11	0.0138957	102680
rs7022827	2184911	9	0.0139011	210
rs10489374	166144365	1	0.0139045	82932
rs752816	56233140	2	0.01391	40130
rs2505593	36867981	10	0.01393	11048
rs4976402	136493576	5	0.01393	19093
rs10509636	93250074	10	0.01393	23061
rs9294012	76973900	6	0.0139495	32510
rs4419794	87186262	8	0.0139495	95918
rs10500970	23886627	11	0.0139677	8461
rs2286910	73313384	14	0.0139733	53040
rs1924257	206275415	1	0.0139789	61246
rs10487482	126628448	7	0.0139798	83527
rs1957210	38302339	14	0.0139823	57696
rs287923	157203960	6	0.0139905	13744
rs2882861	67155422	6	0.0139923	67527
rs192852	39537359	12	0.0139974	80727
rs7036816	27668194	9	0.014003	64734
rs2139507	14547647	3	0.0140099	29170
rs10503559	15775478	8	0.0140201	8244
rs10490476	208230629	2	0.0140201	9912
rs10486368	19552512	7	0.0140201	11943
rs10495792	33710612	2	0.0140201	12424
rs10515039	51841844	17	0.0140201	16642
rs7243290	34788699	18	0.0140201	16647
rs1437473	57861255	15	0.0140201	17538
rs10490328	211860393	2	0.0140201	17587
rs10491322	133606356	5	0.0140201	23407
rs1218812	25771746	13	0.0140201	32288
rs1826849	91515169	11	0.0140201	44122
rs312040	21440707	2	0.0140201	45471
rs698298	46440924	14	0.0140201	52008
rs6956010	100327216	7	0.0140201	54696
rs4706142	82079058	6	0.0140201	63594
rs3850983	32558183	12	0.0140201	71358
rs10517130	27896815	4	0.0140201	74558
rs6826929	32103881	4	0.0140201	75131
rs3863091	166706745	3	0.0140201	76005
rs1227264	65950437	10	0.0140201	86352
rs7129741	5888370	11	0.0140201	88345
rs1562065	82016206	6	0.0140201	98385
rs7135493	28134847	12	0.014021	80999
rs4899250	67108662	14	0.0140443	3142
rs594929	231474441	1	0.0140547	53669
rs10496120	64771868	2	0.014062	23097
rs953201	114218596	3	0.0140622	60639
rs9294357	64680982	6	0.0140658	48154
rs963233	38323012	18	0.0140837	21431
rs1922296	102444279	2	0.0140932	35646
rs1218553	152015419	1	0.0141088	15356
rs7314145	18266780	12	0.0141362	33347
rs10489981	151957662	2	0.0141362	49696
rs1928968	97375947	6	0.0141362	77277
rs10500600	4404792	11	0.0141362	84251
rs10851222	107164630	13	0.014138	5470
rs1160278	60644255	16	0.0141426	63839
rs2886554	50072168	7	0.0141486	67359
rs3771782	75057595	2	0.0141616	20520
rs2013708	71574892	2	0.0142143	57622
rs2832495	30230199	21	0.0142147	25394
rs10498936	83687268	6	0.0142264	48904
rs1321732	85950804	6	0.0142444	53672
rs504461	85959757	6	0.0142444	60922
rs4706229	85949456	6	0.0142444	88225
rs1368843	92638672	15	0.0142444	100930
rs10512340	103891001	9	0.0142481	44607
rs1421135	92273631	9	0.0142485	72800
rs10490401	56475769	2	0.0142505	31526
rs3819256	77428169	11	0.0142544	100003
rs2889717	9178068	12	0.0142551	61791
rs39883	53384900	5	0.0142741	27915
rs10504776	84041622	8	0.0142823	63641
rs6023273	53780830	20	0.014287	69944
rs10483182	33459660	22	0.0142897	39559
rs7861999	110502843	9	0.0142951	38099
rs553484	82647846	11	0.014297	29352
rs555586	82638187	11	0.014297	95546
rs10511245	106622116	3	0.0143	1851
rs9288812	106622038	3	0.0143	2548
rs7875988	29436878	9	0.0143112	20927
rs649526	40152058	15	0.0143226	41450
rs6467043	79434454	7	0.0143326	3855
rs1466516	157094916	4	0.0143649	34085
rs4940990	56972726	18	0.0143791	82063
rs10517105	44457165	4	0.0143834	58195
rs7752510	96602150	6	0.0143935	19859
rs10507998	91637516	13	0.0143983	54084
rs769549	110527782	3	0.0144219	84330
rs1043515	37297159	17	0.0144267	83237
rs4467935	15883530	8	0.0144335	48155
rs7457169	132451859	7	0.0144418	74559
rs973075	65472757	17	0.0144647	49463
rs10484643	54203234	6	0.0144708	40709
rs1258725	30777815	15	0.0144799	71762
rs6479313	103506143	9	0.0144815	58702
rs191111	1887925	18	0.0144833	62546
rs4652920	36516156	1	0.0144835	73165
rs1293449	52393639	20	0.0144963	19063
rs285814	106065067	8	0.0145078	24651
rs1336520	133627448	6	0.0145185	40625
rs1987163	182974602	4	0.0145185	67220
rs10498910	77566472	6	0.014521	51045
rs292268	5195228	18	0.0145379	53597
rs4944267	80304136	11	0.0145431	67020
rs10485165	89108413	6	0.0145439	64978
rs2123941	44784596	2	0.0145585	89726
rs1370380	121110040	2	0.0146102	33939
rs1370379	121109734	2	0.0146102	34645
rs1511580	124218713	3	0.014631	14470
rs1394649	8908353	5	0.014631	35122
rs1323350	14395297	9	0.0146366	38793
rs957928	10078469	10	0.0146532	12359
rs10508376	10071812	10	0.0146532	85404
rs298170	60157072	1	0.0146736	59397
rs3891991	193128777	2	0.0146736	72580
rs10505974	25375203	12	0.0146789	12857
rs4276100	42170032	21	0.0146789	90830
rs949029	50883613	18	0.014684	81096
rs8005375	44310197	14	0.0146916	68857
rs10517633	157745790	4	0.0147149	60051
rs4262801	11949678	12	0.0147338	3999
rs7159995	78763268	14	0.0147523	85104
rs313427	4542547	10	0.0147835	19445
rs1452357	28090846	9	0.0147853	39025
rs2322840	81258537	6	0.0148498	61412
rs10509155	62746521	10	0.0148686	53357
rs10502623	29508354	18	0.0148722	63393
rs4129221	29367128	3	0.0148777	91607
rs1336529	133648359	6	0.0148823	52113
rs10510431	14804170	3	0.0148906	71241
rs4313439	81441878	1	0.0149269	71041
rs7311374	27851172	12	0.0149406	34004
rs6704030	160405655	1	0.0149435	27428
rs273172	41201980	7	0.014979	15503
rs10519126	67936961	2	0.0149848	18525
rs1825478	26529224	12	0.0149875	10092
rs2173637	165690717	5	0.0150093	48486
rs3752591	40582555	22	0.0150155	38509
rs2127818	128557823	4	0.0150285	88448
rs10493817	88593800	1	0.0150285	72617
rs158133	154382551	5	0.0150356	50726
rs10496248	82399428	2	0.0150484	27519
rs1430722	82379654	2	0.0150484	80699
rs10516724	85891797	4	0.0150576	87674
rs2148635	41495746	1	0.0150732	86876
rs1945111	111886496	11	0.0150815	97489
rs9285421	117888268	6	0.0150909	18256
rs9290479	174831440	3	0.0150931	97787
rs10493922	100382711	1	0.0151038	54328
rs2136241	160476948	1	0.0151099	93600
rs389644	75357951	13	0.0151111	63535
rs686182	231513061	1	0.0151192	17601
rs2194826	120286911	8	0.015122	8227
rs1425059	120259548	8	0.015122	86753
rs10516272	13814942	4	0.0151239	13238
rs7804560	78590201	7	0.0151277	23509
rs10486015	105781715	7	0.0151289	19669
rs6491728	101388218	13	0.0151446	8713
rs10515749	156786682	5	0.0151547	66508
rs723615	53084180	15	0.0151655	50859
rs10496593	123535672	2	0.0151719	66020
rs4348492	14895064	8	0.0151959	60581
rs262880	169134645	5	0.0152026	2530
rs1450586	23996322	9	0.0152067	60968
rs10503065	57940489	18	0.0152238	4781
rs2386906	128962470	10	0.0152879	32923
rs10507164	102272254	12	0.015294	100988
rs10498423	49788879	14	0.015294	37517
rs400328	6844645	5	0.0152949	40168
rs900654	151701888	6	0.0153118	71806
rs10495739	23391090	2	0.0153232	33676
rs6979600	49055792	7	0.0153232	78826
rs6999415	3377552	8	0.0153263	35429
rs2374983	94483753	7	0.0153267	93791
rs10506740	76182822	12	0.0153301	77683
rs6665111	82689151	1	0.0153317	36649
rs7208078	52854323	17	0.0153353	59436
rs1517867	34269963	15	0.0153541	32047
rs3847367	17047747	10	0.0153541	81583
rs10519999	33422168	15	0.0153632	14486
rs10520000	33422267	15	0.0153632	55963
rs877163	33402323	15	0.0153632	70494
rs10484187	45722749	14	0.0153647	96753
rs4797775	13440974	18	0.0153701	83534
rs2872528	162927969	4	0.0154084	38004
rs945603	31436898	10	0.0154259	102158
rs10519219	76905951	15	0.0154331	57702
rs10485804	55491126	20	0.0154425	75550
rs10490131	170253711	2	0.0154492	13543
rs549653	150270124	4	0.0154841	63425
rs7087186	59868328	10	0.0155055	70332
rs10519440	21415422	15	0.0155055	83967
rs2860341	117171366	10	0.0155055	100448
rs1771551	45296937	1	0.0155089	28440
rs4457417	85538310	9	0.0155174	64582
rs1821427	134115876	2	0.0155186	19486
rs1821426	134115598	2	0.0155186	67321
rs7922685	28493653	10	0.0155202	9723
rs10490816	10310172	3	0.0155357	14795
rs327073	188273723	4	0.0155486	87189
rs432164	178086983	4	0.0155504	95924
rs10490231	50512000	2	0.0155515	3923
rs10490230	50512861	2	0.0155515	69532
rs1863652	96449811	4	0.0155676	52872
rs10519079	44794777	15	0.0155781	62180
rs9307427	118344074	4	0.0155885	11831
rs2008242	5286080	4	0.0155934	91044
rs1452913	133924175	7	0.0155958	50486
rs10485357	155338226	6	0.0155958	100237
rs2039372	130374789	10	0.0156049	78781
rs1394624	174461224	5	0.0156284	16966
rs10501321	47258935	11	0.0156635	10327
rs10519829	125093642	5	0.015685	25647
rs10498713	22837279	6	0.015685	47281
rs1569651	132957012	6	0.0156935	33540
rs4311855	211625401	1	0.0156957	34063
rs10493690	81189582	1	0.015697	15760
rs10503475	13613842	8	0.0156979	51202
rs1498841	69513756	3	0.0157036	32911
rs7232388	52104605	18	0.0157086	7516
rs1841546	167111648	2	0.0157086	9332
rs9293513	88717857	5	0.0157388	49860
rs4129856	82504536	13	0.0157398	16603
rs1058790	8123385	1	0.0157406	89043
rs10499339	3275947	7	0.0157435	20975
rs1034137	66232907	6	0.015757	26001
rs725510	52896165	1	0.0157627	5703
rs10517437	58923954	4	0.0157646	65591
[truncated: 47,435 more rows]

## Sheet: S-2
SNP1					SNP2					Score of SNP combination
SNP NAME	chromosome	position	p-value	index in AMD	SNP NAME	chromosome	position	p-value	index in AMD	SNP1-SNP2 combination p-value FROM G-test	SNP1-SNP2 combination p-value FROM chi-square	prediction accuracy of features (SNP1-SNP2 combination) using SVM (10-fold cross validation, polynomial kernel function)
rs1740752	10	38542777	4.00177e-05	19405	rs10492272	12	97767616	0.00025865	51958	9.70479e-08	7.77156e-16	0.773973
rs2323284	17	14610732	0.00265626	89448	rs7006908	8	67243829	0.000137934	89756	2.27134e-08	2.44249e-15	0.767123
rs6967345	7	52897937	1.2394e-05	18917	rs3914244	12	57248164	1.70877e-05	88612	2.59647e-08	2.22045e-15	0.767123
rs3775652	4	143627607	3.72719e-07	12147	rs1740752	10	38542777	4.00177e-05	19405	2.35556e-08	2.22045e-15	0.760274
rs3775652	4	143627607	3.72719e-07	12147	rs713392	7	110683865	0.00153103	75085	9.02153e-08	5.38458e-14	0.760274
rs1368863	11	125507350	0.00318106	13485	rs1740752	10	38542777	4.00177e-05	19405	4.26346e-08	5.55112e-15	0.760274
rs10495719	2	21924081	0.00769564	12403	rs1740752	10	38542777	4.00177e-05	19405	4.76369e-09	0	0.753425
rs3775652	4	143627607	3.72719e-07	12147	rs555174	21	19845364	0.000793021	53491	7.61258e-08	1.38445e-13	0.753425
rs3775652	4	143627607	3.72719e-07	12147	rs10512413	9	128944920	0.000211141	60240	4.42116e-08	3.03091e-14	0.753425
rs3775652	4	143627607	3.72719e-07	12147	rs10495199	1	219883595	0.00165429	56735	7.15148e-08	7.92699e-14	0.753425
rs6598991	1	82408560	0.000263719	56674	rs10511467	9	7363051	2.91445e-05	76784	7.2797e-08	2.40918e-14	0.746575
rs1912509	8	112746866	0.0018858	7926	rs7006908	8	67243829	0.000137934	89756	9.08977e-08	1.22125e-15	0.746575
rs3775652	4	143627607	3.72719e-07	12147	rs10513889	18	52160863	0.000231846	74059	9.46285e-08	5.59552e-14	0.746575
rs3775652	4	143627607	3.72719e-07	12147	rs727454	18	52194106	0.000231846	96822	9.46285e-08	5.59552e-14	0.746575
rs1882233	2	76772895	0.00249189	38692	rs10512413	9	128944920	0.000211141	60240	6.02926e-08	1.19904e-14	0.746575
rs966978	3	87488331	0.00264653	57226	rs6104678	20	10929207	0.000211533	91583	7.41967e-08	2.88658e-15	0.739726
rs10512413	9	128944920	0.000211141	60240	rs1510134	4	144479341	0.000777812	82857	2.91951e-08	4.09672e-14	0.739726
rs10512174	9	84343693	0.000194157	10645	rs7104698	11	36837874	0.000158929	38129	5.3623e-08	3.13083e-14	0.739726
rs10511422	3	125022069	1.88034e-05	6693	rs3775652	4	143627607	3.72719e-07	12147	1.11681e-08	1.26565e-14	0.732877
rs10511422	3	125022069	1.88034e-05	6693	rs10492272	12	97767616	0.00025865	51958	5.48239e-08	1.4766e-14	0.732877
rs9722	21	46875441	0.00853114	29282	rs2607693	8	2208946	4.29335e-05	61887	9.31951e-08	1.07336e-12	0.732877
rs10254116	7	32979706	0.000139803	12358	rs7104698	11	36837874	0.000158929	38129	3.21311e-08	1.00253e-13	0.732877
rs10495405	1	235328179	0.00444511	4476	rs1930022	9	27888800	2.37049e-06	69742	3.24853e-08	7.73825e-14	0.732877
rs1340465	1	235327761	0.00444511	6316	rs1930022	9	27888800	2.37049e-06	69742	3.24853e-08	7.73825e-14	0.732877
rs3775652	4	143627607	3.72719e-07	12147	rs10490631	2	118773584	0.00213638	81134	2.90588e-08	2.04614e-13	0.726027
rs1930022	9	27888800	2.37049e-06	69742	rs3914244	12	57248164	1.70877e-05	88612	6.36316e-08	1.09357e-13	0.726027
rs7104698	11	36837874	0.000158929	38129	rs200642	20	52628454	0.000368038	75300	8.16346e-08	8.89067e-13	0.726027
rs10492272	12	97767616	0.00025865	51958	rs6104678	20	10929207	0.000211533	91583	8.72672e-08	2.22045e-15	0.726027
rs6730141	2	75060104	0.00401991	27591	rs10511467	9	7363051	2.91445e-05	76784	9.35339e-08	1.57874e-13	0.726027
rs1406228	2	29513177	0.001256	2790	rs3775652	4	143627607	3.72719e-07	12147	4.74915e-08	3.59712e-13	0.726027
rs10511422	3	125022069	1.88034e-05	6693	rs10512413	9	128944920	0.000211141	60240	5.15728e-08	2.2593e-13	0.726027
rs3775652	4	143627607	3.72719e-07	12147	rs9918557	7	121104209	0.00329747	28729	6.88169e-08	5.96856e-13	0.726027
rs10495657	2	17283382	6.8341e-05	51818	rs10512413	9	128944920	0.000211141	60240	8.75816e-08	6.05072e-14	0.726027
rs1340744	13	67314286	0.00533006	87885	rs3914244	12	57248164	1.70877e-05	88612	2.4294e-08	1.04805e-13	0.719178
rs3775652	4	143627607	3.72719e-07	12147	rs10516957	4	96407600	0.00509055	44297	3.83787e-08	1.41809e-12	0.719178
rs1930022	9	27888800	2.37049e-06	69742	rs3913094	12	57197682	1.43822e-05	79207	5.81479e-08	1.2057e-13	0.719178
rs2178381	7	143202080	0.00076737	63332	rs10511467	9	7363051	2.91445e-05	76784	9.49853e-08	4.89608e-14	0.719178
rs3775652	4	143627607	3.72719e-07	12147	rs10506899	12	82658370	0.00861083	91861	3.37091e-08	1.70675e-12	0.719178
rs10502376	18	8579765	0.00213872	22505	rs10511467	9	7363051	2.91445e-05	76784	4.5493e-08	6.4615e-14	0.719178
rs12046095	1	182346551	0.00213872	68566	rs10511467	9	7363051	2.91445e-05	76784	4.5493e-08	6.4615e-14	0.719178
rs3775652	4	143627607	3.72719e-07	12147	rs1731298	7	52767936	0.00861083	95014	5.15493e-08	1.02673e-12	0.719178
rs7104698	11	36837874	0.000158929	38129	rs4920799	5	84690601	0.000200734	69201	3.17538e-08	2.14984e-12	0.712329
rs10511422	3	125022069	1.88034e-05	6693	rs1025758	4	183176275	0.00404197	101927	7.43041e-08	1.87739e-13	0.712329
rs3775652	4	143627607	3.72719e-07	12147	rs1491173	15	96203406	0.0251149	73598	8.05872e-08	1.04278e-11	0.712329
rs10508035	13	96488800	0.000629355	45255	rs10507949	13	83654135	6.79929e-05	92608	8.31681e-08	1.51879e-13	0.712329
rs242687	18	56915044	0.0251149	498	rs3775652	4	143627607	3.72719e-07	12147	8.48028e-08	2.10254e-12	0.712329
rs6053291	20	5286760	0.000195683	42647	rs7185187	16	70533737	0.000722151	95232	1.6003e-08	0	0.705479
rs3775652	4	143627607	3.72719e-07	12147	rs2284501	21	31660909	0.00456562	15392	3.96966e-08	4.58522e-14	0.705479
rs10489581	1	182361133	0.00213872	14227	rs10511467	9	7363051	2.91445e-05	76784	4.5493e-08	6.4615e-14	0.705479
rs1046592	1	182308942	0.00213872	65049	rs10511467	9	7363051	2.91445e-05	76784	4.5493e-08	6.4615e-14	0.705479
rs10512413	9	128944920	0.000211141	60240	rs2178381	7	143202080	0.00076737	63332	4.61273e-08	1.3024e-12	0.705479
rs1930022	9	27888800	2.37049e-06	69742	rs1731298	7	52767936	0.00861083	95014	5.15993e-08	2.90068e-12	0.705479
rs306768	9	119464252	0.019487	81529	rs6104678	20	10929207	0.000211533	91583	6.17209e-08	6.69464e-14	0.705479
rs6484249	11	26745983	0.01225	68239	rs10507949	13	83654135	6.79929e-05	92608	7.73117e-08	2.86438e-14	0.705479
rs3775652	4	143627607	3.72719e-07	12147	rs10513950	18	64188459	0.0102007	25313	8.15032e-08	7.94687e-12	0.705479
rs3775652	4	143627607	3.72719e-07	12147	rs283917	3	17303513	0.0102007	43316	8.15032e-08	7.94687e-12	0.705479
rs3775652	4	143627607	3.72719e-07	12147	rs10489475	1	173787849	0.0102007	47723	8.15032e-08	7.94687e-12	0.705479
rs3775652	4	143627607	3.72719e-07	12147	rs7591386	2	35821149	0.0102007	97114	8.15032e-08	7.94687e-12	0.705479
rs7104698	11	36837874	0.000158929	38129	rs9291321	4	48177703	0.000250294	85719	8.41861e-08	4.32132e-12	0.705479
rs206695	6	164400532	0.00102786	42139	rs2607693	8	2208946	4.29335e-05	61887	1.55904e-08	1.22125e-15	0.69863
rs3775652	4	143627607	3.72719e-07	12147	rs10501439	11	78812154	0.00016	71965	2.30782e-08	2.46247e-13	0.69863
rs1570607	13	36103325	8.60598e-05	12244	rs10512413	9	128944920	0.000211141	60240	6.7171e-08	1.05471e-14	0.69863
rs10489581	1	182361133	0.00213872	14227	rs7104698	11	36837874	0.000158929	38129	8.21939e-08	3.9968e-13	0.69863
rs1386286	3	151164762	0.00203911	9042	rs6967345	7	52897937	1.2394e-05	18917	2.70715e-08	1.09635e-12	0.691781
rs3775652	4	143627607	3.72719e-07	12147	rs1510134	4	144479341	0.000777812	82857	1.50599e-08	6.37268e-14	0.684932
rs3775652	4	143627607	3.72719e-07	12147	rs1118059	9	114665319	0.300512	65356	5.38514e-08	3.01217e-11	0.684932
rs3775652	4	143627607	3.72719e-07	12147	rs9311682	3	58691176	0.00495569	64569	7.28709e-08	4.91729e-12	0.684932
rs7104698	11	36837874	0.000158929	38129	rs12046095	1	182346551	0.00213872	68566	8.21939e-08	3.9968e-13	0.684932
rs3775652	4	143627607	3.72719e-07	12147	rs10508038	13	97886145	0.452743	76624	8.96107e-08	6.20478e-11	0.684932
rs3775652	4	143627607	3.72719e-07	12147	rs2178381	7	143202080	0.00076737	63332	9.86519e-08	8.15681e-13	0.684932
rs3775652	4	143627607	3.72719e-07	12147	rs949538	11	88590557	0.0052203	57021	7.30136e-09	5.71432e-13	0.678082
rs10507949	13	83654135	6.79929e-05	92608	rs1731298	7	52767936	0.00861083	95014	5.07184e-08	2.50355e-13	0.671233
rs3775652	4	143627607	3.72719e-07	12147	rs7104698	11	36837874	0.000158929	38129	1.18579e-08	1.18794e-14	0.664384
rs3775652	4	143627607	3.72719e-07	12147	rs206695	6	164400532	0.00102786	42139	2.51182e-08	4.65183e-14	0.664384
rs7849119	9	27886017	0.000452446	13882	rs10507949	13	83654135	6.79929e-05	92608	8.51009e-08	1.25455e-13	0.664384
rs10507949	13	83654135	6.79929e-05	92608	rs7866943	9	27887194	0.000452446	93359	8.51009e-08	1.25455e-13	0.664384
rs9304220	18	36238249	0.0777541	30955	rs9294603	6	95160595	9.70268e-05	47428	6.10443e-08	1.03251e-14	0.636986
rs10508035	13	96488800	0.000629355	45255	rs1930022	9	27888800	2.37049e-06	69742	1.02129e-08	2.94209e-14	0.623288

## Sheet: S-3
SNP1					SNP2					SNP3					Score of SNP combination
SNP NAME	chromosome	position	p-value	index in AMD	SNP NAME	chromosome	position	p-value	index in AMD	SNP NAME	chromosome	position	p-value	index in AMD	SNP1-SNP4 combination p-value FROM G-test	SNP1-SNP4 combination p-value FROM chi-square	prediction accuracy of features (SNP1-SNP3 combination) using SVM (10-fold cross validation, polynomial kernel function)
rs444141	15	64969665	0.0511224	28788	rs10511467	9	7363051	2.91445e-05	76784	rs10507949	13	83654135	6.79929e-05	92608	4.51727e-09	0	0.835616
rs823678	1	40646521	0.122846	17225	rs1740752	10	38542777	4.00177e-05	19405	rs7104698	11	36837874	0.000158929	38129	7.43574e-09	0	0.821918
rs1046592	1	182308942	0.00213872	65049	rs10501439	11	78812154	0.00016	71965	rs6104678	20	10929207	0.000211533	91583	1.44228e-09	0	0.815068
rs1740752	10	38542777	4.00177e-05	19405	rs10507009	12	91080832	0.000573827	60276	rs1876942	16	53897037	0.132212	79683	1.38652e-09	0	0.815068
rs719205	3	191237848	0.321765	2367	rs1740752	10	38542777	4.00177e-05	19405	rs10492272	12	97767616	0.00025865	51958	2.4452e-08	0	0.815068
rs1740752	10	38542777	4.00177e-05	19405	rs10507009	12	91080832	0.000573827	60276	rs1934707	1	102432257	0.0430836	69916	3.86548e-08	0	0.815068
rs3775652	4	143627607	3.72719e-07	12147	rs10495199	1	219883595	0.00165429	56735	rs713392	7	110683865	0.00153103	75085	2.06753e-09	0	0.808219
rs10492272	12	97767616	0.00025865	51958	rs722557	21	38199073	0.000590702	87163	rs6104678	20	10929207	0.000211533	91583	2.45967e-09	0	0.808219
rs1570607	13	36103325	8.60598e-05	12244	rs10254116	7	32979706	0.000139803	12358	rs10512413	9	128944920	0.000211141	60240	6.06502e-09	0	0.808219
rs2167234	4	17161547	0.19644	8898	rs1740752	10	38542777	4.00177e-05	19405	rs185357	5	5808521	0.0657863	53174	6.70891e-09	0	0.808219
rs1740752	10	38542777	4.00177e-05	19405	rs10492272	12	97767616	0.00025865	51958	rs10502255	11	121482336	0.999583	61599	2.13472e-08	0	0.808219
rs10492272	12	97767616	0.00025865	51958	rs2836048	21	38204694	0.00617395	70436	rs6104678	20	10929207	0.000211533	91583	2.18111e-08	0	0.808219
rs25919	5	110901155	0.370413	14298	rs1740752	10	38542777	4.00177e-05	19405	rs10507009	12	91080832	0.000573827	60276	2.40049e-08	0	0.808219
rs1740752	10	38542777	4.00177e-05	19405	rs7648424	3	151744300	0.649129	89537	rs10518935	15	55804272	0.980951	94738	3.17805e-08	1.11022e-16	0.808219
rs1740752	10	38542777	4.00177e-05	19405	rs10492272	12	97767616	0.00025865	51958	rs2165131	1	210753364	0.00656954	73313	3.99895e-08	0	0.808219
rs1740752	10	38542777	4.00177e-05	19405	rs10492272	12	97767616	0.00025865	51958	rs9299045	9	7336263	0.0982616	71632	5.01224e-08	1.11022e-16	0.808219
rs10512174	9	84343693	0.000194157	10645	rs10517540	4	62429284	0.449958	24514	rs2178381	7	143202080	0.00076737	63332	7.86749e-10	0	0.808219
rs1740752	10	38542777	4.00177e-05	19405	rs7104698	11	36837874	0.000158929	38129	rs724972	3	89502309	0.00994688	76613	3.22544e-09	0	0.808219
rs1570607	13	36103325	8.60598e-05	12244	rs4920799	5	84690601	0.000200734	69201	rs200642	20	52628454	0.000368038	75300	1.6065e-08	0	0.808219
rs912603	13	29703641	0.00123336	834	rs3915771	5	13536707	0.000771569	23815	rs4871694	8	127357456	0.277638	63017	5.93783e-11	0	0.80137
rs206695	6	164400532	0.00102786	42139	rs6598991	1	82408560	0.000263719	56674	rs2607693	8	2208946	4.29335e-05	61887	1.21474e-10	0	0.80137
rs10508035	13	96488800	0.000629355	45255	rs10507949	13	83654135	6.79929e-05	92608	rs7866943	9	27887194	0.000452446	93359	1.63188e-10	0	0.80137
rs1740752	10	38542777	4.00177e-05	19405	rs7104698	11	36837874	0.000158929	38129	rs10495720	2	21938843	0.0235226	87808	1.65454e-10	0	0.80137
rs1740752	10	38542777	4.00177e-05	19405	rs7104698	11	36837874	0.000158929	38129	rs185357	5	5808521	0.0657863	53174	2.97878e-10	0	0.80137
rs10511422	3	125022069	1.88034e-05	6693	rs10512174	9	84343693	0.000194157	10645	rs2178381	7	143202080	0.00076737	63332	1.29925e-09	0	0.80137
rs10492272	12	97767616	0.00025865	51958	rs1483306	5	45522604	0.855032	59046	rs6104678	20	10929207	0.000211533	91583	1.57614e-09	0	0.80137
rs1740752	10	38542777	4.00177e-05	19405	rs185357	5	5808521	0.0657863	53174	rs2900932	10	112906779	0.0541469	83432	2.7838e-09	0	0.80137
rs10511422	3	125022069	1.88034e-05	6693	rs3775652	4	143627607	3.72719e-07	12147	rs10508035	13	96488800	0.000629355	45255	2.80291e-09	0	0.80137
rs1570607	13	36103325	8.60598e-05	12244	rs10512413	9	128944920	0.000211141	60240	rs2785762	1	189010208	0.00222385	91907	3.20881e-09	0	0.80137
rs6730141	2	75060104	0.00401991	27591	rs9294603	6	95160595	9.70268e-05	47428	rs1510134	4	144479341	0.000777812	82857	3.90659e-09	0	0.80137
rs10511467	9	7363051	2.91445e-05	76784	rs10507949	13	83654135	6.79929e-05	92608	rs2325089	13	42248222	0.00882007	94012	5.23993e-09	0	0.80137
rs1740752	10	38542777	4.00177e-05	19405	rs10492272	12	97767616	0.00025865	51958	rs1202301	6	20034180	0.931102	73345	6.26697e-09	0	0.80137
rs10254116	7	32979706	0.000139803	12358	rs10511203	3	104145273	0.00160493	28239	rs2106340	17	9088924	0.0238316	43678	8.66698e-09	0	0.80137
rs10511203	3	104145273	0.00160493	28239	rs10508731	10	28446794	0.000442413	51222	rs3850979	12	31691246	0.0325561	92638	9.9801e-09	0	0.80137
rs3775652	4	143627607	3.72719e-07	12147	rs1338787	13	53588732	0.0108672	16637	rs10492272	12	97767616	0.00025865	51958	9.98838e-09	0	0.80137
rs1406228	2	29513177	0.001256	2790	rs1740752	10	38542777	4.00177e-05	19405	rs9303474	17	63091410	0.00109316	23784	1.44779e-08	0	0.80137
rs1740752	10	38542777	4.00177e-05	19405	rs1171090	13	34308728	0.00117641	38993	rs1550451	8	137393197	0.564998	98146	3.65305e-08	0	0.80137
rs1740752	10	38542777	4.00177e-05	19405	rs10492272	12	97767616	0.00025865	51958	rs4721660	7	17618587	0.898567	93593	4.0625e-08	0	0.80137
rs1740752	10	38542777	4.00177e-05	19405	rs6730141	2	75060104	0.00401991	27591	rs10235374	7	53664741	0.00305313	67534	5.16318e-08	0	0.80137
rs10512174	9	84343693	0.000194157	10645	rs2178381	7	143202080	0.00076737	63332	rs952167	2	51954075	0.00218818	74577	1.18584e-08	1.11022e-16	0.80137
rs10512174	9	84343693	0.000194157	10645	rs7104698	11	36837874	0.000158929	38129	rs2178381	7	143202080	0.00076737	63332	1.41905e-10	0	0.794521
rs1740752	10	38542777	4.00177e-05	19405	rs7104698	11	36837874	0.000158929	38129	rs2048070	4	10939857	0.292557	51050	2.8487e-10	0	0.794521
rs1740752	10	38542777	4.00177e-05	19405	rs7104698	11	36837874	0.000158929	38129	rs4772270	13	98545231	6.63704e-05	42568	3.2507e-10	0	0.794521
rs1368863	11	125507350	0.00318106	13485	rs1740752	10	38542777	4.00177e-05	19405	rs10492272	12	97767616	0.00025865	51958	6.56198e-10	0	0.794521
rs10512174	9	84343693	0.000194157	10645	rs10502376	18	8579765	0.00213872	22505	rs7104698	11	36837874	0.000158929	38129	7.47086e-10	0	0.794521
rs1351867	6	66756593	0.985911	43416	rs10492272	12	97767616	0.00025865	51958	rs6104678	20	10929207	0.000211533	91583	7.69556e-10	0	0.794521
rs1740752	10	38542777	4.00177e-05	19405	rs10490517	2	31060733	0.129716	50558	rs10507009	12	91080832	0.000573827	60276	1.25593e-09	0	0.794521
rs2167234	4	17161547	0.19644	8898	rs1740752	10	38542777	4.00177e-05	19405	rs7104698	11	36837874	0.000158929	38129	1.32293e-09	0	0.794521
rs2196598	2	142625300	0.115685	11899	rs1740752	10	38542777	4.00177e-05	19405	rs10492272	12	97767616	0.00025865	51958	2.046e-09	0	0.794521
rs7849119	9	27886017	0.000452446	13882	rs1740752	10	38542777	4.00177e-05	19405	rs7104698	11	36837874	0.000158929	38129	2.40727e-09	0	0.794521
rs1740752	10	38542777	4.00177e-05	19405	rs1542375	15	31135533	0.586909	51753	rs10492272	12	97767616	0.00025865	51958	2.55696e-09	0	0.794521
rs10496037	2	55232211	0.110596	8119	rs3915771	5	13536707	0.000771569	23815	rs10501439	11	78812154	0.00016	71965	2.91983e-09	0	0.794521
rs10492272	12	97767616	0.00025865	51958	rs4784489	16	54929953	0.00216959	74803	rs6104678	20	10929207	0.000211533	91583	3.30233e-09	0	0.794521
rs10511422	3	125022069	1.88034e-05	6693	rs10508035	13	96488800	0.000629355	45255	rs10492272	12	97767616	0.00025865	51958	3.34992e-09	0	0.794521
rs1740752	10	38542777	4.00177e-05	19405	rs10492272	12	97767616	0.00025865	51958	rs13725	11	113818393	0.0999711	88870	3.76369e-09	0	0.794521
rs2329109	13	77590110	0.921309	9283	rs1570607	13	36103325	8.60598e-05	12244	rs200642	20	52628454	0.000368038	75300	5.12974e-09	0	0.794521
rs10254116	7	32979706	0.000139803	12358	rs1502990	6	66131115	0.00853213	54217	rs10512413	9	128944920	0.000211141	60240	5.98589e-09	0	0.794521
rs10512413	9	128944920	0.000211141	60240	rs1652076	18	55517415	0.00121819	71245	rs10485193	6	117365317	0.00418674	82486	6.92585e-09	0	0.794521
rs1740752	10	38542777	4.00177e-05	19405	rs10492272	12	97767616	0.00025865	51958	rs576121	11	28677110	0.0309055	78201	6.96577e-09	0	0.794521
rs1740752	10	38542777	4.00177e-05	19405	rs10492272	12	97767616	0.00025865	51958	rs2292028	16	57976370	0.225946	88849	7.10731e-09	0	0.794521
rs10511422	3	125022069	1.88034e-05	6693	rs725859	7	122979086	0.000931251	38215	rs10508035	13	96488800	0.000629355	45255	8.59583e-09	0	0.794521
rs1740752	10	38542777	4.00177e-05	19405	rs10495133	1	216904335	0.0226272	31516	rs10492272	12	97767616	0.00025865	51958	9.19309e-09	0	0.794521
rs3775652	4	143627607	3.72719e-07	12147	rs10511203	3	104145273	0.00160493	28239	rs1484506	3	698796	0.0394357	54295	1.09799e-08	1.11022e-16	0.794521
rs912603	13	29703641	0.00123336	834	rs3915771	5	13536707	0.000771569	23815	rs951166	8	56576343	0.875471	54435	1.13786e-08	0	0.794521
rs4764767	12	99806136	0.00383091	1244	rs2347061	4	43453219	0.0039223	50814	rs10507949	13	83654135	6.79929e-05	92608	1.30295e-08	5.55112e-16	0.794521
rs1740752	10	38542777	4.00177e-05	19405	rs10507009	12	91080832	0.000573827	60276	rs9291191	4	75321685	0.0849798	86321	1.45481e-08	0	0.794521
rs10511203	3	104145273	0.00160493	28239	rs1484506	3	698796	0.0394357	54295	rs10501439	11	78812154	0.00016	71965	1.48295e-08	1.11022e-16	0.794521
rs1046592	1	182308942	0.00213872	65049	rs200642	20	52628454	0.000368038	75300	rs649031	13	49153244	0.00129666	76235	1.52965e-08	0	0.794521
rs8089466	18	5739496	0.113273	975	rs10492272	12	97767616	0.00025865	51958	rs6104678	20	10929207	0.000211533	91583	1.5905e-08	0	0.794521
rs1740752	10	38542777	4.00177e-05	19405	rs4130310	10	112844116	0.0231838	29764	rs185357	5	5808521	0.0657863	53174	1.74513e-08	0	0.794521
rs10508731	10	28446794	0.000442413	51222	rs717099	7	106301469	0.0798373	63207	rs810826	6	121476437	0.00964721	89543	2.00842e-08	0	0.794521
rs1867016	6	46272590	0.00530538	16419	rs1740752	10	38542777	4.00177e-05	19405	rs10492272	12	97767616	0.00025865	51958	2.22579e-08	0	0.794521
rs7542068	1	147680354	0.0027912	45890	rs10492272	12	97767616	0.00025865	51958	rs6104678	20	10929207	0.000211533	91583	2.2625e-08	0	0.794521
rs200642	20	52628454	0.000368038	75300	rs10490391	2	186860981	0.0488305	80067	rs6104678	20	10929207	0.000211533	91583	2.29171e-08	0	0.794521
rs10492272	12	97767616	0.00025865	51958	rs10501439	11	78812154	0.00016	71965	rs6104678	20	10929207	0.000211533	91583	2.38712e-08	0	0.794521
rs1740752	10	38542777	4.00177e-05	19405	rs10492272	12	97767616	0.00025865	51958	rs921113	4	106992977	0.452399	54891	2.6812e-08	0	0.794521
rs2395845	2	223195854	0.0398178	13794	rs10511467	9	7363051	2.91445e-05	76784	rs10507949	13	83654135	6.79929e-05	92608	2.7632e-08	0	0.794521
rs1406228	2	29513177	0.001256	2790	rs10512413	9	128944920	0.000211141	60240	rs10485193	6	117365317	0.00418674	82486	3.20539e-08	2.22045e-16	0.794521
rs1740752	10	38542777	4.00177e-05	19405	rs9303474	17	63091410	0.00109316	23784	rs10503897	8	31988959	0.00396566	92118	4.14516e-08	2.22045e-16	0.794521
rs1740752	10	38542777	4.00177e-05	19405	rs10507009	12	91080832	0.000573827	60276	rs4129624	2	242124818	0.384276	81404	5.63286e-08	1.11022e-16	0.794521
rs912603	13	29703641	0.00123336	834	rs3915771	5	13536707	0.000771569	23815	rs10511819	9	27850160	0.00015858	88500	6.42833e-08	1.11022e-16	0.794521
rs1740752	10	38542777	4.00177e-05	19405	rs10507009	12	91080832	0.000573827	60276	rs594448	10	96639390	0.00374229	82867	7.38075e-08	6.66134e-16	0.794521
rs3915771	5	13536707	0.000771569	23815	rs10511203	3	104145273	0.00160493	28239	rs10501439	11	78812154	0.00016	71965	8.00002e-08	9.99201e-16	0.794521
rs1368863	11	125507350	0.00318106	13485	rs1740752	10	38542777	4.00177e-05	19405	rs10494699	1	191386324	0.0571749	34242	2.25215e-10	0	0.794521
rs1368863	11	125507350	0.00318106	13485	rs1740752	10	38542777	4.00177e-05	19405	rs10511298	3	112588465	0.00963276	31403	3.47956e-10	0	0.787671
rs1740752	10	38542777	4.00177e-05	19405	rs7104698	11	36837874	0.000158929	38129	rs2821238	1	71961019	0.0569285	71520	3.80208e-10	0	0.787671
rs4924079	15	34536969	0.00949787	1385	rs10492272	12	97767616	0.00025865	51958	rs6104678	20	10929207	0.000211533	91583	6.69801e-10	0	0.787671
rs1740752	10	38542777	4.00177e-05	19405	rs10495133	1	216904335	0.0226272	31516	rs7104698	11	36837874	0.000158929	38129	9.87775e-10	0	0.787671
rs3775652	4	143627607	3.72719e-07	12147	rs206695	6	164400532	0.00102786	42139	rs10508035	13	96488800	0.000629355	45255	1.16792e-09	0	0.787671
rs1368863	11	125507350	0.00318106	13485	rs1740752	10	38542777	4.00177e-05	19405	rs2036610	5	40111720	0.0251149	91984	1.59324e-09	0	0.787671
rs2902667	1	23494656	0.00802353	902	rs10254116	7	32979706	0.000139803	12358	rs10512413	9	128944920	0.000211141	60240	2.01788e-09	0	0.787671
rs1740752	10	38542777	4.00177e-05	19405	rs7104698	11	36837874	0.000158929	38129	rs10512937	5	50945705	0.00252437	77802	2.44631e-09	0	0.787671
rs10511422	3	125022069	1.88034e-05	6693	rs10508035	13	96488800	0.000629355	45255	rs1930022	9	27888800	2.37049e-06	69742	3.39067e-09	0	0.787671
rs10508291	10	4764991	0.00171121	6661	rs725859	7	122979086	0.000931251	38215	rs2236876	1	170256862	0.00229953	74926	3.62764e-09	0	0.787671
rs1740752	10	38542777	4.00177e-05	19405	rs10512937	5	50945705	0.00252437	77802	rs10495720	2	21938843	0.0235226	87808	3.92047e-09	0	0.787671
rs7104698	11	36837874	0.000158929	38129	rs10492272	12	97767616	0.00025865	51958	rs6104678	20	10929207	0.000211533	91583	5.09754e-09	0	0.787671
rs1740752	10	38542777	4.00177e-05	19405	rs7104698	11	36837874	0.000158929	38129	rs10501475	11	80130051	0.0475704	76592	5.40596e-09	0	0.787671
rs1144454	18	60933235	0.00341684	41670	rs10508035	13	96488800	0.000629355	45255	rs10514336	5	90148244	0.000142688	49666	5.47937e-09	0	0.787671
rs321989	7	77907765	0.80434	4791	rs1740752	10	38542777	4.00177e-05	19405	rs10492272	12	97767616	0.00025865	51958	6.41317e-09	0	0.787671
rs1570607	13	36103325	8.60598e-05	12244	rs56237	6	155663752	0.615693	44724	rs4920799	5	84690601	0.000200734	69201	6.42692e-09	0	0.787671
rs10511467	9	7363051	2.91445e-05	76784	rs10507949	13	83654135	6.79929e-05	92608	rs1338651	1	73231840	0.0133349	101695	7.27371e-09	0	0.787671
rs912603	13	29703641	0.00123336	834	rs3915771	5	13536707	0.000771569	23815	rs2343740	4	158535164	0.00522541	79523	7.43239e-09	0	0.787671
rs10512174	9	84343693	0.000194157	10645	rs10515594	5	147241484	0.32964	46866	rs2178381	7	143202080	0.00076737	63332	8.27945e-09	2.22045e-16	0.787671
rs10511203	3	104145273	0.00160493	28239	rs10495199	1	219883595	0.00165429	56735	rs1930022	9	27888800	2.37049e-06	69742	8.55723e-09	0	0.787671
rs10254116	7	32979706	0.000139803	12358	rs10511203	3	104145273	0.00160493	28239	rs10514130	5	77302417	0.278853	40208	8.63241e-09	0	0.787671
rs1335745	1	101009362	0.938674	9576	rs1046592	1	182308942	0.00213872	65049	rs6104678	20	10929207	0.000211533	91583	9.34492e-09	1.11022e-16	0.787671
rs912603	13	29703641	0.00123336	834	rs3915771	5	13536707	0.000771569	23815	rs10511203	3	104145273	0.00160493	28239	1.02129e-08	0	0.787671
rs1740752	10	38542777	4.00177e-05	19405	rs10507009	12	91080832	0.000573827	60276	rs10512098	9	78476191	0.025664	72589	1.02533e-08	0	0.787671
rs9294603	6	95160595	9.70268e-05	47428	rs811165	14	52597800	0.182668	76001	rs1510134	4	144479341	0.000777812	82857	1.07804e-08	0	0.787671
rs1740752	10	38542777	4.00177e-05	19405	rs7104698	11	36837874	0.000158929	38129	rs1372279	1	33735865	0.388322	86624	1.07968e-08	1.11022e-16	0.787671
rs2167234	4	17161547	0.19644	8898	rs1740752	10	38542777	4.00177e-05	19405	rs9317614	13	65169706	0.0226272	30761	1.1932e-08	0	0.787671
rs6781102	3	139917153	0.00696808	5763	rs1740752	10	38542777	4.00177e-05	19405	rs7104698	11	36837874	0.000158929	38129	1.20129e-08	0	0.787671
rs3775652	4	143627607	3.72719e-07	12147	rs1046592	1	182308942	0.00213872	65049	rs713392	7	110683865	0.00153103	75085	1.36057e-08	1.11022e-16	0.787671
rs10254116	7	32979706	0.000139803	12358	rs1878232	3	80689037	0.0184693	23766	rs2121971	1	104467336	0.275228	97855	1.37177e-08	0	0.787671
rs3775652	4	143627607	3.72719e-07	12147	rs10512413	9	128944920	0.000211141	60240	rs6104678	20	10929207	0.000211533	91583	1.47383e-08	8.88178e-16	0.787671
rs10484309	6	117534906	0.0131627	3620	rs1570607	13	36103325	8.60598e-05	12244	rs10512413	9	128944920	0.000211141	60240	1.5563e-08	1.11022e-16	0.787671
rs1740752	10	38542777	4.00177e-05	19405	rs1397372	8	112804767	0.117348	30822	rs1171090	13	34308728	0.00117641	38993	1.73292e-08	0	0.787671
rs3775652	4	143627607	3.72719e-07	12147	rs836019	4	173371673	0.0260323	34209	rs713392	7	110683865	0.00153103	75085	1.80298e-08	4.44089e-16	0.787671
rs728693	5	156773183	0.0362923	39198	rs7730429	5	18423410	0.417058	75825	rs6104678	20	10929207	0.000211533	91583	2.12174e-08	0	0.787671
rs912603	13	29703641	0.00123336	834	rs3915771	5	13536707	0.000771569	23815	rs1008206	6	138490408	0.746955	89092	2.18151e-08	1.11022e-16	0.787671
rs1740752	10	38542777	4.00177e-05	19405	rs10492272	12	97767616	0.00025865	51958	rs7973936	12	62619912	0.467996	103443	2.22716e-08	1.11022e-15	0.787671
rs10511203	3	104145273	0.00160493	28239	rs10508731	10	28446794	0.000442413	51222	rs10492790	16	23042963	0.00593834	78197	2.59756e-08	0	0.787671
rs1406228	2	29513177	0.001256	2790	rs2167234	4	17161547	0.19644	8898	rs1740752	10	38542777	4.00177e-05	19405	2.6575e-08	1.11022e-16	0.787671
rs7785596	7	127114402	0.428643	42959	rs10492272	12	97767616	0.00025865	51958	rs6104678	20	10929207	0.000211533	91583	2.6771e-08	0	0.787671
rs10495199	1	219883595	0.00165429	56735	rs1930022	9	27888800	2.37049e-06	69742	rs713392	7	110683865	0.00153103	75085	2.91902e-08	4.44089e-16	0.787671
rs10511203	3	104145273	0.00160493	28239	rs10508731	10	28446794	0.000442413	51222	rs316208	5	96455046	0.00135372	102835	2.95643e-08	0	0.787671
rs1740752	10	38542777	4.00177e-05	19405	rs10489613	1	63464528	0.0469014	34336	rs10492272	12	97767616	0.00025865	51958	3.04167e-08	0	0.787671
rs10254116	7	32979706	0.000139803	12358	rs2058894	7	96908522	0.0527414	33254	rs10512413	9	128944920	0.000211141	60240	3.36893e-08	1.11022e-16	0.787671
rs1740752	10	38542777	4.00177e-05	19405	rs10492272	12	97767616	0.00025865	51958	rs532645	11	123764998	0.239576	57097	3.44232e-08	1.11022e-16	0.787671
rs912603	13	29703641	0.00123336	834	rs3915771	5	13536707	0.000771569	23815	rs7237611	18	65698575	0.0247431	96816	3.53778e-08	0	0.787671
rs2506960	6	93668087	0.0102007	9565	rs10512413	9	128944920	0.000211141	60240	rs10485193	6	117365317	0.00418674	82486	3.61322e-08	2.22045e-16	0.787671
rs10512413	9	128944920	0.000211141	60240	rs10485193	6	117365317	0.00418674	82486	rs557673	6	93685736	0.0102007	92556	3.61322e-08	2.22045e-16	0.787671
rs10511203	3	104145273	0.00160493	28239	rs10490493	2	215157730	0.00109316	32539	rs10495199	1	219883595	0.00165429	56735	3.64552e-08	8.88178e-16	0.787671
rs1038996	5	56726400	0.000902035	22745	rs10511203	3	104145273	0.00160493	28239	rs200642	20	52628454	0.000368038	75300	3.67627e-08	2.44249e-15	0.787671
rs912603	13	29703641	0.00123336	834	rs3915771	5	13536707	0.000771569	23815	rs1731298	7	52767936	0.00861083	95014	4.15436e-08	1.11022e-16	0.787671
rs7768089	6	96602201	0.02532	18421	rs1740752	10	38542777	4.00177e-05	19405	rs10507009	12	91080832	0.000573827	60276	4.68059e-08	0	0.787671
rs10492272	12	97767616	0.00025865	51958	rs10491705	9	2259108	0.294868	88370	rs6104678	20	10929207	0.000211533	91583	5.20495e-08	0	0.787671
rs1335745	1	101009362	0.938674	9576	rs10486459	7	25268039	0.00722111	34906	rs6104678	20	10929207	0.000211533	91583	5.60164e-08	4.44089e-16	0.787671
rs2902667	1	23494656	0.00802353	902	rs10512413	9	128944920	0.000211141	60240	rs1356609	3	34275051	0.00149673	64333	5.86418e-08	6.66134e-16	0.787671
rs1740752	10	38542777	4.00177e-05	19405	rs2214112	12	89534036	0.996732	58737	rs10507009	12	91080832	0.000573827	60276	5.92825e-08	1.11022e-16	0.787671
rs10254116	7	32979706	0.000139803	12358	rs734909	7	87448142	0.0401295	24033	rs10511203	3	104145273	0.00160493	28239	6.1757e-08	6.66134e-16	0.787671
rs10511793	9	26914621	0.962736	5378	rs10492272	12	97767616	0.00025865	51958	rs6104678	20	10929207	0.000211533	91583	7.0484e-08	1.22125e-15	0.787671
rs3915771	5	13536707	0.000771569	23815	rs6467309	7	129716054	0.0108672	46005	rs10501439	11	78812154	0.00016	71965	7.47863e-08	5.55112e-16	0.787671
rs1740752	10	38542777	4.00177e-05	19405	rs1480102	1	222303621	0.114183	55955	rs10518935	15	55804272	0.980951	94738	8.47396e-08	2.66454e-15	0.787671
rs3915771	5	13536707	0.000771569	23815	rs10501439	11	78812154	0.00016	71965	rs2123941	2	44784596	0.0145585	89726	8.88939e-08	6.66134e-16	0.787671
rs10512174	9	84343693	0.000194157	10645	rs2178381	7	143202080	0.00076737	63332	rs10506386	12	57045335	0.0571749	73969	1.43781e-09	0	0.787671
rs1740752	10	38542777	4.00177e-05	19405	rs7104698	11	36837874	0.000158929	38129	rs10502997	18	51112722	0.401595	102662	7.30562e-11	0	0.780822
rs3775652	4	143627607	3.72719e-07	12147	rs10495199	1	219883595	0.00165429	56735	rs1731298	7	52767936	0.00861083	95014	2.57741e-10	0	0.780822
rs1740752	10	38542777	4.00177e-05	19405	rs9303474	17	63091410	0.00109316	23784	rs7104698	11	36837874	0.000158929	38129	2.63039e-10	0	0.780822
rs3844556	10	101736679	0.00260345	35752	rs10508035	13	96488800	0.000629355	45255	rs10507949	13	83654135	6.79929e-05	92608	4.24674e-10	0	0.780822
rs206695	6	164400532	0.00102786	42139	rs966978	3	87488331	0.00264653	57226	rs2607693	8	2208946	4.29335e-05	61887	4.45968e-10	0	0.780822
rs1740752	10	38542777	4.00177e-05	19405	rs7104698	11	36837874	0.000158929	38129	rs10498171	2	225999149	0.156673	96631	6.371e-10	0	0.780822
rs1740752	10	38542777	4.00177e-05	19405	rs7104698	11	36837874	0.000158929	38129	rs966978	3	87488331	0.00264653	57226	7.59521e-10	0	0.780822
rs206695	6	164400532	0.00102786	42139	rs10508035	13	96488800	0.000629355	45255	rs1930022	9	27888800	2.37049e-06	69742	8.60889e-10	0	0.780822
rs10519489	15	23195479	0.893433	35706	rs10511467	9	7363051	2.91445e-05	76784	rs10507949	13	83654135	6.79929e-05	92608	1.30873e-09	0	0.780822
rs1740752	10	38542777	4.00177e-05	19405	rs7104698	11	36837874	0.000158929	38129	rs283917	3	17303513	0.0102007	43316	1.6082e-09	0	0.780822
rs10512413	9	128944920	0.000211141	60240	rs10485193	6	117365317	0.00418674	82486	rs1510134	4	144479341	0.000777812	82857	1.63588e-09	0	0.780822
rs1406228	2	29513177	0.001256	2790	rs1740752	10	38542777	4.00177e-05	19405	rs7104698	11	36837874	0.000158929	38129	1.7667e-09	0	0.780822
rs1740752	10	38542777	4.00177e-05	19405	rs2900932	10	112906779	0.0541469	83432	rs10495720	2	21938843	0.0235226	87808	1.94094e-09	0	0.780822
rs1368863	11	125507350	0.00318106	13485	rs1740752	10	38542777	4.00177e-05	19405	rs10507009	12	91080832	0.000573827	60276	2.38017e-09	0	0.780822
rs10483226	22	43706843	0.000767379	8728	rs10508035	13	96488800	0.000629355	45255	rs280290	6	50611341	0.00310794	48245	2.99452e-09	0	0.780822
rs10488712	11	114688496	0.00104586	32122	rs10508035	13	96488800	0.000629355	45255	rs10514336	5	90148244	0.000142688	49666	3.34528e-09	0	0.780822
rs1368863	11	125507350	0.00318106	13485	rs1740752	10	38542777	4.00177e-05	19405	rs1171090	13	34308728	0.00117641	38993	3.6599e-09	0	0.780822
rs1740752	10	38542777	4.00177e-05	19405	rs7104698	11	36837874	0.000158929	38129	rs725859	7	122979086	0.000931251	38215	4.52548e-09	0	0.780822
rs3775652	4	143627607	3.72719e-07	12147	rs10512413	9	128944920	0.000211141	60240	rs10485193	6	117365317	0.00418674	82486	4.78753e-09	6.66134e-16	0.780822
rs1740752	10	38542777	4.00177e-05	19405	rs10492272	12	97767616	0.00025865	51958	rs1173660	1	242580991	0.157518	62822	5.05544e-09	0	0.780822
rs10254116	7	32979706	0.000139803	12358	rs10511203	3	104145273	0.00160493	28239	rs10490631	2	118773584	0.00213638	81134	6.05635e-09	0	0.780822
rs912603	13	29703641	0.00123336	834	rs3915771	5	13536707	0.000771569	23815	rs10235374	7	53664741	0.00305313	67534	8.43749e-09	1.11022e-16	0.780822
rs3915771	5	13536707	0.000771569	23815	rs6467309	7	129716054	0.0108672	46005	rs1535891	13	41239333	0.000457168	100364	1.02246e-08	0	0.780822
rs10506250	12	43268257	0.85295	38353	rs200642	20	52628454	0.000368038	75300	rs6104678	20	10929207	0.000211533	91583	1.02485e-08	0	0.780822
rs1033097	4	122209387	0.114183	92518	rs10507949	13	83654135	6.79929e-05	92608	rs1731298	7	52767936	0.00861083	95014	1.0277e-08	3.33067e-16	0.780822
rs912603	13	29703641	0.00123336	834	rs3915771	5	13536707	0.000771569	23815	rs365299	1	194062977	0.00264653	73856	1.02987e-08	0	0.780822
rs10498768	6	46477937	0.0756172	9225	rs1740752	10	38542777	4.00177e-05	19405	rs10507009	12	91080832	0.000573827	60276	1.29071e-08	0	0.780822
rs3775652	4	143627607	3.72719e-07	12147	rs10513713	3	174399925	0.00398065	48330	rs10512413	9	128944920	0.000211141	60240	1.41238e-08	5.55112e-16	0.780822
rs10516025	5	166172269	0.129923	40666	rs10508731	10	28446794	0.000442413	51222	rs3850979	12	31691246	0.0325561	92638	1.4453e-08	0	0.780822
rs1740752	10	38542777	4.00177e-05	19405	rs2875200	12	131247490	0.181546	38001	rs10492272	12	97767616	0.00025865	51958	1.46465e-08	1.11022e-16	0.780822
rs1406228	2	29513177	0.001256	2790	rs1740752	10	38542777	4.00177e-05	19405	rs185357	5	5808521	0.0657863	53174	1.46522e-08	0	0.780822
rs3775652	4	143627607	3.72719e-07	12147	rs1144454	18	60933235	0.00341684	41670	rs10492272	12	97767616	0.00025865	51958	1.4856e-08	4.44089e-16	0.780822
rs2347061	4	43453219	0.0039223	50814	rs10507949	13	83654135	6.79929e-05	92608	rs10498654	6	1319276	0.00640942	96121	1.60687e-08	1.11022e-16	0.780822
rs3775652	4	143627607	3.72719e-07	12147	rs686040	10	36007176	0.212174	43098	rs10492272	12	97767616	0.00025865	51958	1.70921e-08	1.02141e-14	0.780822
rs3775652	4	143627607	3.72719e-07	12147	rs365299	1	194062977	0.00264653	73856	rs713392	7	110683865	0.00153103	75085	1.93722e-08	1.44329e-15	0.780822
rs1340465	1	235327761	0.00444511	6316	rs3775652	4	143627607	3.72719e-07	12147	rs10490131	2	170253711	0.0154492	13543	1.94837e-08	9.99201e-15	0.780822
rs10519829	5	125093642	0.015685	25647	rs9294603	6	95160595	9.70268e-05	47428	rs1510134	4	144479341	0.000777812	82857	2.20618e-08	1.11022e-16	0.780822
rs725859	7	122979086	0.000931251	38215	rs10508035	13	96488800	0.000629355	45255	rs2236876	1	170256862	0.00229953	74926	2.22088e-08	0	0.780822
rs912603	13	29703641	0.00123336	834	rs9316863	13	54916237	0.0763642	4088	rs3915771	5	13536707	0.000771569	23815	2.24916e-08	1.11022e-16	0.780822
rs10512413	9	128944920	0.000211141	60240	rs1510134	4	144479341	0.000777812	82857	rs7012604	8	26225999	0.054724	89058	2.70953e-08	9.99201e-16	0.780822
rs1740752	10	38542777	4.00177e-05	19405	rs2174295	1	182708177	0.49725	29248	rs10507009	12	91080832	0.000573827	60276	2.86898e-08	0	0.780822
rs1740752	10	38542777	4.00177e-05	19405	rs10493742	1	83841718	0.204547	20875	rs10492272	12	97767616	0.00025865	51958	3.12914e-08	0	0.780822
rs9294603	6	95160595	9.70268e-05	47428	rs10488905	4	114568003	0.219096	74206	rs1510134	4	144479341	0.000777812	82857	3.2568e-08	2.22045e-16	0.780822
rs10503189	8	2940392	0.135747	20950	rs10492272	12	97767616	0.00025865	51958	rs722557	21	38199073	0.000590702	87163	3.37373e-08	1.11022e-16	0.780822
rs1406228	2	29513177	0.001256	2790	rs1652076	18	55517415	0.00121819	71245	rs10485193	6	117365317	0.00418674	82486	3.87554e-08	3.33067e-16	0.780822
rs10512174	9	84343693	0.000194157	10645	rs10492272	12	97767616	0.00025865	51958	rs6919220	6	84920494	0.70968	67939	4.14453e-08	3.33067e-16	0.780822
rs3775652	4	143627607	3.72719e-07	12147	rs10492272	12	97767616	0.00025865	51958	rs10512413	9	128944920	0.000211141	60240	4.21357e-08	3.88578e-15	0.780822
rs1740752	10	38542777	4.00177e-05	19405	rs10492272	12	97767616	0.00025865	51958	rs900360	14	32459920	0.0696922	69629	4.3727e-08	0	0.780822
rs10511203	3	104145273	0.00160493	28239	rs10508731	10	28446794	0.000442413	51222	rs10501439	11	78812154	0.00016	71965	4.4559e-08	3.33067e-16	0.780822
rs1740752	10	38542777	4.00177e-05	19405	rs10492272	12	97767616	0.00025865	51958	rs2841958	1	160242889	0.114183	67822	4.62102e-08	2.22045e-16	0.780822
rs1740752	10	38542777	4.00177e-05	19405	rs3751613	15	50617970	0.122693	67655	rs10518935	15	55804272	0.980951	94738	4.64207e-08	4.44089e-16	0.780822
rs2902667	1	23494656	0.00802353	902	rs10512502	17	63045110	0.209728	25227	rs10512413	9	128944920	0.000211141	60240	4.72936e-08	5.55112e-16	0.780822
rs10486459	7	25268039	0.00722111	34906	rs6104678	20	10929207	0.000211533	91583	rs7916525	10	28531923	0.00966462	99944	4.75157e-08	2.22045e-16	0.780822
rs6792998	3	157583145	0.000450599	4870	rs10512413	9	128944920	0.000211141	60240	rs1025758	4	183176275	0.00404197	101927	4.88666e-08	7.77156e-16	0.780822
rs1570607	13	36103325	8.60598e-05	12244	rs10512413	9	128944920	0.000211141	60240	rs112461	5	35108793	0.760049	74839	5.16102e-08	6.66134e-16	0.780822
rs10254116	7	32979706	0.000139803	12358	rs10511203	3	104145273	0.00160493	28239	rs924900	7	55715688	0.0571749	35461	5.50355e-08	5.55112e-16	0.780822
rs1740752	10	38542777	4.00177e-05	19405	rs966978	3	87488331	0.00264653	57226	rs10493590	1	76216920	0.00320319	70542	6.16564e-08	1.11022e-16	0.780822
rs10516142	5	180180825	0.25508	10764	rs3775652	4	143627607	3.72719e-07	12147	rs713392	7	110683865	0.00153103	75085	6.27978e-08	8.54872e-15	0.780822
rs10488712	11	114688496	0.00104586	32122	rs1930022	9	27888800	2.37049e-06	69742	rs713392	7	110683865	0.00153103	75085	6.98639e-08	6.32827e-15	0.780822
rs1046592	1	182308942	0.00213872	65049	rs10244120	7	140424438	0.589193	83560	rs6104678	20	10929207	0.000211533	91583	7.48083e-08	7.77156e-16	0.780822
rs1338787	13	53588732	0.0108672	16637	rs10492272	12	97767616	0.00025865	51958	rs10512413	9	128944920	0.000211141	60240	8.0554e-08	1.22125e-15	0.780822
rs912603	13	29703641	0.00123336	834	rs3915771	5	13536707	0.000771569	23815	rs10515187	5	74054830	0.23973	59211	8.45973e-08	0	0.780822
rs1740752	10	38542777	4.00177e-05	19405	rs6776600	3	36016805	0.0111779	26406	rs10492272	12	97767616	0.00025865	51958	8.63183e-08	1.11022e-16	0.780822
rs682073	5	62875745	0.291484	26726	rs10492272	12	97767616	0.00025865	51958	rs6104678	20	10929207	0.000211533	91583	8.96674e-08	1.11022e-16	0.780822
rs3775652	4	143627607	3.72719e-07	12147	rs10492272	12	97767616	0.00025865	51958	rs10495410	1	235298087	0.0527414	90916	9.71846e-08	2.4647e-14	0.780822
rs1927384	13	100843751	0.0109117	17247	rs10507949	13	83654135	6.79929e-05	92608	rs1731298	7	52767936	0.00861083	95014	1.93726e-10	0	0.773973
rs10495199	1	219883595	0.00165429	56735	rs10507949	13	83654135	6.79929e-05	92608	rs1731298	7	52767936	0.00861083	95014	2.60429e-10	0	0.773973
rs3775652	4	143627607	3.72719e-07	12147	rs949538	11	88590557	0.0052203	57021	rs713392	7	110683865	0.00153103	75085	6.851e-10	1.11022e-16	0.773973
rs6937418	6	69632269	0.0310229	7109	rs6467309	7	129716054	0.0108672	46005	rs10501439	11	78812154	0.00016	71965	7.61534e-10	0	0.773973
rs10489581	1	182361133	0.00213872	14227	rs1740752	10	38542777	4.00177e-05	19405	rs912619	14	59939974	0.789369	78026	9.80765e-10	0	0.773973
rs1740752	10	38542777	4.00177e-05	19405	rs9317614	13	65169706	0.0226272	30761	rs7104698	11	36837874	0.000158929	38129	9.87775e-10	0	0.773973
rs6658064	1	180860556	0.245112	12982	rs1740752	10	38542777	4.00177e-05	19405	rs7104698	11	36837874	0.000158929	38129	1.15402e-09	0	0.773973
rs10489581	1	182361133	0.00213872	14227	rs1740752	10	38542777	4.00177e-05	19405	rs10511467	9	7363051	2.91445e-05	76784	1.34458e-09	0	0.773973
rs887939	7	8813800	0.162555	65517	rs10511467	9	7363051	2.91445e-05	76784	rs10507949	13	83654135	6.79929e-05	92608	1.47945e-09	0	0.773973
rs10493094	1	41116236	0.000555728	7549	rs10512174	9	84343693	0.000194157	10645	rs2178381	7	143202080	0.00076737	63332	1.67766e-09	0	0.773973
rs1368863	11	125507350	0.00318106	13485	rs1740752	10	38542777	4.00177e-05	19405	rs4292478	5	84682390	0.00062973	94639	1.78829e-09	0	0.773973
rs1046592	1	182308942	0.00213872	65049	rs1454235	2	3444976	0.00443155	65761	rs10501439	11	78812154	0.00016	71965	2.0563e-09	0	0.773973
rs10511422	3	125022069	1.88034e-05	6693	rs10512174	9	84343693	0.000194157	10645	rs10492272	12	97767616	0.00025865	51958	2.1955e-09	0	0.773973
rs10511422	3	125022069	1.88034e-05	6693	rs3775650	4	143627318	3.95971e-05	15382	rs10516168	4	4808579	0.0430642	43537	2.20695e-09	6.66134e-16	0.773973
rs239731	21	27625998	0.390886	5312	rs1740752	10	38542777	4.00177e-05	19405	rs7104698	11	36837874	0.000158929	38129	2.26157e-09	0	0.773973
rs10517871	4	167298737	0.119926	10331	rs10254116	7	32979706	0.000139803	12358	rs10511203	3	104145273	0.00160493	28239	2.40218e-09	0	0.773973
rs10512174	9	84343693	0.000194157	10645	rs2178381	7	143202080	0.00076737	63332	rs10512536	17	68755371	0.245112	92236	2.5698e-09	1.11022e-16	0.773973
rs10508291	10	4764991	0.00171121	6661	rs1930022	9	27888800	2.37049e-06	69742	rs2323284	17	14610732	0.00265626	89448	2.91816e-09	6.66134e-16	0.773973
rs10503493	8	14213487	0.00325837	26265	rs10512413	9	128944920	0.000211141	60240	rs1510134	4	144479341	0.000777812	82857	3.02385e-09	0	0.773973
rs6764287	3	76614650	0.00268989	19509	rs10512413	9	128944920	0.000211141	60240	rs6104678	20	10929207	0.000211533	91583	3.10072e-09	0	0.773973
rs1740752	10	38542777	4.00177e-05	19405	rs185357	5	5808521	0.0657863	53174	rs2821238	1	71961019	0.0569285	71520	3.15598e-09	0	0.773973
rs10511422	3	125022069	1.88034e-05	6693	rs1144454	18	60933235	0.00341684	41670	rs10492272	12	97767616	0.00025865	51958	3.31488e-09	0	0.773973
rs10492272	12	97767616	0.00025865	51958	rs1898544	5	128363444	0.675845	78176	rs6104678	20	10929207	0.000211533	91583	3.36798e-09	0	0.773973
rs1740752	10	38542777	4.00177e-05	19405	rs10492272	12	97767616	0.00025865	51958	rs10498256	2	232239422	0.844662	97371	3.42213e-09	0	0.773973
rs1046592	1	182308942	0.00213872	65049	rs10511467	9	7363051	2.91445e-05	76784	rs4923108	11	23490247	0.033726	101204	3.71342e-09	1.11022e-16	0.773973
rs10490008	2	107257441	0.0870188	25509	rs551591	1	52671794	0.000322654	65599	rs4444160	12	82561915	0.00115733	76733	3.73699e-09	0	0.773973
rs1875403	15	52838047	0.951968	8882	rs10512174	9	84343693	0.000194157	10645	rs7104698	11	36837874	0.000158929	38129	3.97714e-09	4.44089e-16	0.773973
rs1340465	1	235327761	0.00444511	6316	rs10509054	10	57760299	0.00418674	35530	rs1930022	9	27888800	2.37049e-06	69742	4.00029e-09	2.22045e-16	0.773973
rs1570607	13	36103325	8.60598e-05	12244	rs2596283	1	142848818	0.252266	44145	rs10512413	9	128944920	0.000211141	60240	4.12462e-09	0	0.773973
rs10512174	9	84343693	0.000194157	10645	rs854286	1	68554130	0.0317623	39231	rs2178381	7	143202080	0.00076737	63332	4.85033e-09	1.11022e-16	0.773973
rs10492272	12	97767616	0.00025865	51958	rs2342829	7	131708213	0.885458	90938	rs6104678	20	10929207	0.000211533	91583	5.01206e-09	0	0.773973
rs10511685	9	20783946	0.113702	46403	rs10507949	13	83654135	6.79929e-05	92608	rs1731298	7	52767936	0.00861083	95014	5.21782e-09	0	0.773973
rs3844556	10	101736679	0.00260345	35752	rs472481	4	43414366	0.00492546	56172	rs10507949	13	83654135	6.79929e-05	92608	5.68804e-09	0	0.773973
rs10512174	9	84343693	0.000194157	10645	rs2178381	7	143202080	0.00076737	63332	rs876761	1	91247209	0.573394	94511	5.86175e-09	1.11022e-16	0.773973
rs10512174	9	84343693	0.000194157	10645	rs6428217	1	191592918	0.556734	13972	rs2178381	7	143202080	0.00076737	63332	6.42589e-09	3.33067e-16	0.773973
rs10511422	3	125022069	1.88034e-05	6693	rs10492272	12	97767616	0.00025865	51958	rs10512413	9	128944920	0.000211141	60240	6.45615e-09	1.11022e-16	0.773973
rs1740752	10	38542777	4.00177e-05	19405	rs2677045	7	92980846	0.910376	24708	rs10492272	12	97767616	0.00025865	51958	6.47883e-09	0	0.773973
rs1046592	1	182308942	0.00213872	65049	rs6104678	20	10929207	0.000211533	91583	rs7916525	10	28531923	0.00966462	99944	7.07383e-09	3.33067e-16	0.773973
rs10512174	9	84343693	0.000194157	10645	rs2178381	7	143202080	0.00076737	63332	rs1072831	1	173968788	0.395583	79179	7.41935e-09	2.22045e-16	0.773973
rs2748324	6	71727964	0.931189	15568	rs10511467	9	7363051	2.91445e-05	76784	rs10507949	13	83654135	6.79929e-05	92608	7.71478e-09	0	0.773973
rs10512413	9	128944920	0.000211141	60240	rs1510134	4	144479341	0.000777812	82857	rs727517	10	13266161	0.00395979	88577	7.78729e-09	2.22045e-16	0.773973
rs10492327	12	112948248	0.0313525	56002	rs10507949	13	83654135	6.79929e-05	92608	rs1731298	7	52767936	0.00861083	95014	7.94712e-09	6.66134e-16	0.773973
rs1740752	10	38542777	4.00177e-05	19405	rs725859	7	122979086	0.000931251	38215	rs10508035	13	96488800	0.000629355	45255	8.88119e-09	0	0.773973
rs1740752	10	38542777	4.00177e-05	19405	rs10517989	4	67504295	0.0555322	38110	rs2178381	7	143202080	0.00076737	63332	8.96656e-09	2.22045e-16	0.773973
rs1740752	10	38542777	4.00177e-05	19405	rs10492272	12	97767616	0.00025865	51958	rs1480102	1	222303621	0.114183	55955	9.00548e-09	0	0.773973
rs3775652	4	143627607	3.72719e-07	12147	rs10513950	18	64188459	0.0102007	25313	rs10492272	12	97767616	0.00025865	51958	9.28405e-09	5.21805e-15	0.773973
rs10512174	9	84343693	0.000194157	10645	rs9317614	13	65169706	0.0226272	30761	rs2178381	7	143202080	0.00076737	63332	9.43767e-09	2.22045e-16	0.773973
rs1740752	10	38542777	4.00177e-05	19405	rs2189972	7	82136714	0.0189779	38421	rs10507009	12	91080832	0.000573827	60276	9.57548e-09	0	0.773973
rs12026256	1	174672952	0.18795	51985	rs1046592	1	182308942	0.00213872	65049	rs6104678	20	10929207	0.000211533	91583	1.02712e-08	0	0.773973
rs10511422	3	125022069	1.88034e-05	6693	rs10254116	7	32979706	0.000139803	12358	rs10511203	3	104145273	0.00160493	28239	1.07137e-08	0	0.773973
rs3775652	4	143627607	3.72719e-07	12147	rs10500252	19	36827891	0.0571749	61416	rs713392	7	110683865	0.00153103	75085	1.08817e-08	6.32827e-15	0.773973
rs2196598	2	142625300	0.115685	11899	rs1740752	10	38542777	4.00177e-05	19405	rs10504188	8	56278404	0.062601	40221	1.08889e-08	1.11022e-16	0.773973
rs1875403	15	52838047	0.951968	8882	rs10512174	9	84343693	0.000194157	10645	rs2178381	7	143202080	0.00076737	63332	1.10659e-08	4.44089e-16	0.773973
rs10492272	12	97767616	0.00025865	51958	rs2822961	21	15146679	0.204263	52315	rs6104678	20	10929207	0.000211533	91583	1.20723e-08	0	0.773973
rs10503493	8	14213487	0.00325837	26265	rs10512413	9	128944920	0.000211141	60240	rs329395	4	82078072	0.620539	83597	1.24744e-08	2.22045e-16	0.773973
rs1740752	10	38542777	4.00177e-05	19405	rs185357	5	5808521	0.0657863	53174	rs1986600	7	95503519	0.0391675	85323	1.25319e-08	0	0.773973
rs10483295	14	23570471	0.0848244	34894	rs10511467	9	7363051	2.91445e-05	76784	rs10507949	13	83654135	6.79929e-05	92608	1.2542e-08	1.11022e-16	0.773973
rs6764287	3	76614650	0.00268989	19509	rs10512413	9	128944920	0.000211141	60240	rs10488386	7	130317077	0.0197882	86692	1.26492e-08	1.11022e-16	0.773973
rs3775652	4	143627607	3.72719e-07	12147	rs10504643	8	77790743	0.120302	12501	rs713392	7	110683865	0.00153103	75085	1.40122e-08	1.78746e-14	0.773973
rs10508731	10	28446794	0.000442413	51222	rs9290498	3	175350255	0.919509	65280	rs4778	5	112431884	0.000771638	91147	1.4348e-08	1.11022e-16	0.773973
rs2639955	8	71975303	0.158748	37742	rs10507949	13	83654135	6.79929e-05	92608	rs1731298	7	52767936	0.00861083	95014	1.45024e-08	5.55112e-16	0.773973
rs10502376	18	8579765	0.00213872	22505	rs7104698	11	36837874	0.000158929	38129	rs10517565	4	153793947	0.0207356	93404	1.46111e-08	1.11022e-16	0.773973
rs10520290	4	176327707	0.196062	35336	rs725859	7	122979086	0.000931251	38215	rs10508035	13	96488800	0.000629355	45255	1.5236e-08	2.22045e-16	0.773973
rs1740752	10	38542777	4.00177e-05	19405	rs10492272	12	97767616	0.00025865	51958	rs10489710	1	182883379	0.998469	74535	1.69729e-08	0	0.773973
rs3915771	5	13536707	0.000771569	23815	rs848813	7	78458607	0.426154	40045	rs10507949	13	83654135	6.79929e-05	92608	1.72755e-08	0	0.773973
rs1740752	10	38542777	4.00177e-05	19405	rs10492272	12	97767616	0.00025865	51958	rs8182	10	125660376	0.998218	77886	1.94649e-08	0	0.773973
rs10254116	7	32979706	0.000139803	12358	rs10512413	9	128944920	0.000211141	60240	rs10507442	13	35145848	0.998208	74909	2.0063e-08	3.33067e-16	0.773973
rs10254116	7	32979706	0.000139803	12358	rs10512413	9	128944920	0.000211141	60240	rs10494753	1	194715151	0.998208	75338	2.0063e-08	3.33067e-16	0.773973
rs10254116	7	32979706	0.000139803	12358	rs10511203	3	104145273	0.00160493	28239	rs9327881	5	102801311	0.0467389	31782	2.0747e-08	2.22045e-16	0.773973
rs1740752	10	38542777	4.00177e-05	19405	rs82159	12	124727028	0.000363937	59286	rs10495720	2	21938843	0.0235226	87808	2.16809e-08	0	0.773973
rs3775652	4	143627607	3.72719e-07	12147	rs713392	7	110683865	0.00153103	75085	rs7916525	10	28531923	0.00966462	99944	2.17529e-08	1.33227e-15	0.773973
rs1502990	6	66131115	0.00853213	54217	rs10512413	9	128944920	0.000211141	60240	rs8018470	14	78340159	0.959147	80279	2.19841e-08	1.55431e-15	0.773973
rs3775652	4	143627607	3.72719e-07	12147	rs966286	8	85118827	0.0055089	48272	rs713392	7	110683865	0.00153103	75085	2.27041e-08	4.996e-15	0.773973
rs7445653	5	163875273	0.0554924	26555	rs10512413	9	128944920	0.000211141	60240	rs1510134	4	144479341	0.000777812	82857	2.28704e-08	1.44329e-15	0.773973
rs3775652	4	143627607	3.72719e-07	12147	rs1949350	3	149927634	0.776069	38161	rs10492272	12	97767616	0.00025865	51958	2.57197e-08	4.88498e-15	0.773973
rs10254116	7	32979706	0.000139803	12358	rs10511203	3	104145273	0.00160493	28239	rs1535891	13	41239333	0.000457168	100364	2.62275e-08	0	0.773973
rs10512174	9	84343693	0.000194157	10645	rs9317614	13	65169706	0.0226272	30761	rs7104698	11	36837874	0.000158929	38129	2.67899e-08	3.66374e-15	0.773973
rs10254116	7	32979706	0.000139803	12358	rs10511203	3	104145273	0.00160493	28239	rs10489792	1	111260405	0.563099	28591	2.78896e-08	4.44089e-16	0.773973
rs912603	13	29703641	0.00123336	834	rs3915771	5	13536707	0.000771569	23815	rs699229	1	68612740	0.0158123	85819	2.85295e-08	0	0.773973
rs10483314	14	24632939	0.00188941	16459	rs365299	1	194062977	0.00264653	73856	rs960667	8	126588803	0.00396566	90401	3.09606e-08	1.66533e-15	0.773973
rs1740752	10	38542777	4.00177e-05	19405	rs10504188	8	56278404	0.062601	40221	rs10492272	12	97767616	0.00025865	51958	3.19829e-08	1.11022e-16	0.773973
rs3775652	4	143627607	3.72719e-07	12147	rs9307358	4	112382861	0.114183	12170	rs713392	7	110683865	0.00153103	75085	3.27485e-08	3.77476e-15	0.773973
rs1740752	10	38542777	4.00177e-05	19405	rs10507085	12	96289168	0.553904	22890	rs10492272	12	97767616	0.00025865	51958	3.32491e-08	0	0.773973
rs10511203	3	104145273	0.00160493	28239	rs7104698	11	36837874	0.000158929	38129	rs7698633	4	85440546	0.000180847	88957	3.3278e-08	3.33067e-16	0.773973
rs10492272	12	97767616	0.00025865	51958	rs304949	15	67891540	0.489395	57247	rs6104678	20	10929207	0.000211533	91583	3.34408e-08	1.11022e-16	0.773973
rs724820	20	15062407	0.000701893	7674	rs1046592	1	182308942	0.00213872	65049	rs6104678	20	10929207	0.000211533	91583	3.48961e-08	9.99201e-16	0.773973
rs10512174	9	84343693	0.000194157	10645	rs2822961	21	15146679	0.204263	52315	rs6104678	20	10929207	0.000211533	91583	3.52719e-08	1.11022e-16	0.773973
rs1740752	10	38542777	4.00177e-05	19405	rs10492272	12	97767616	0.00025865	51958	rs2178381	7	143202080	0.00076737	63332	3.58795e-08	2.22045e-16	0.773973
rs10517351	4	35573054	0.223109	48636	rs10492272	12	97767616	0.00025865	51958	rs6104678	20	10929207	0.000211533	91583	3.62687e-08	0	0.773973
rs7768089	6	96602201	0.02532	18421	rs1740752	10	38542777	4.00177e-05	19405	rs10512098	9	78476191	0.025664	72589	3.84331e-08	2.22045e-16	0.773973
rs10492272	12	97767616	0.00025865	51958	rs273991	7	137043641	0.231582	78122	rs6104678	20	10929207	0.000211533	91583	3.99518e-08	1.11022e-16	0.773973
rs3775652	4	143627607	3.72719e-07	12147	rs713392	7	110683865	0.00153103	75085	rs960667	8	126588803	0.00396566	90401	4.3599e-08	6.10623e-15	0.773973
rs1740752	10	38542777	4.00177e-05	19405	rs11665124	18	8821615	0.2331	61371	rs4292478	5	84682390	0.00062973	94639	4.53205e-08	3.33067e-16	0.773973
rs10511203	3	104145273	0.00160493	28239	rs10516025	5	166172269	0.129923	40666	rs10508731	10	28446794	0.000442413	51222	4.60244e-08	2.22045e-16	0.773973
rs6940025	6	129468271	0.993387	10009	rs1740752	10	38542777	4.00177e-05	19405	rs10492272	12	97767616	0.00025865	51958	4.62102e-08	2.22045e-16	0.773973
rs1740752	10	38542777	4.00177e-05	19405	rs10488548	7	92743026	0.0309055	40191	rs10492272	12	97767616	0.00025865	51958	4.79094e-08	2.22045e-16	0.773973
rs10485922	7	78236170	0.112049	47839	rs10492272	12	97767616	0.00025865	51958	rs6104678	20	10929207	0.000211533	91583	4.81714e-08	1.11022e-16	0.773973
rs10512174	9	84343693	0.000194157	10645	rs10492272	12	97767616	0.00025865	51958	rs6598991	1	82408560	0.000263719	56674	5.04483e-08	5.77316e-15	0.773973
rs1570607	13	36103325	8.60598e-05	12244	rs1598990	3	39885493	0.445465	45145	rs10512413	9	128944920	0.000211141	60240	5.10226e-08	3.33067e-16	0.773973
rs10489581	1	182361133	0.00213872	14227	rs1740752	10	38542777	4.00177e-05	19405	rs10495133	1	216904335	0.0226272	31516	5.14802e-08	2.22045e-16	0.773973
rs1740752	10	38542777	4.00177e-05	19405	rs10485497	20	31214970	0.429208	30460	rs10495720	2	21938843	0.0235226	87808	5.20755e-08	1.11022e-16	0.773973
rs912603	13	29703641	0.00123336	834	rs3915771	5	13536707	0.000771569	23815	rs2347049	4	43424138	0.00853114	41773	5.28578e-08	2.22045e-16	0.773973
rs1335745	1	101009362	0.938674	9576	rs2607693	8	2208946	4.29335e-05	61887	rs6104678	20	10929207	0.000211533	91583	5.35674e-08	5.55112e-16	0.773973
rs1740752	10	38542777	4.00177e-05	19405	rs10507009	12	91080832	0.000573827	60276	rs10235374	7	53664741	0.00305313	67534	6.35859e-08	0	0.773973
rs3775652	4	143627607	3.72719e-07	12147	rs10517112	4	26890681	0.0377953	26920	rs713392	7	110683865	0.00153103	75085	6.74812e-08	1.78746e-14	0.773973
rs3775652	4	143627607	3.72719e-07	12147	rs713392	7	110683865	0.00153103	75085	rs2291515	5	77414569	0.0377953	101914	6.74812e-08	1.78746e-14	0.773973
rs1740752	10	38542777	4.00177e-05	19405	rs10507009	12	91080832	0.000573827	60276	rs208462	6	66909396	0.66272	78464	6.83716e-08	1.11022e-16	0.773973
rs10511203	3	104145273	0.00160493	28239	rs206695	6	164400532	0.00102786	42139	rs966978	3	87488331	0.00264653	57226	7.04015e-08	4.44089e-16	0.773973
rs10511203	3	104145273	0.00160493	28239	rs10508731	10	28446794	0.000442413	51222	rs722036	19	55922302	0.451305	62655	7.07388e-08	7.77156e-16	0.773973
rs1740752	10	38542777	4.00177e-05	19405	rs717700	12	13996048	0.963494	30994	rs10492272	12	97767616	0.00025865	51958	8.06997e-08	2.22045e-16	0.773973
rs10513032	3	138188458	0.0776244	900	rs10492272	12	97767616	0.00025865	51958	rs6104678	20	10929207	0.000211533	91583	8.84744e-08	1.11022e-16	0.773973
rs10513192	3	144209313	0.000428308	44177	rs10492272	12	97767616	0.00025865	51958	rs6104678	20	10929207	0.000211533	91583	9.28606e-08	3.33067e-16	0.773973
rs10512413	9	128944920	0.000211141	60240	rs10485193	6	117365317	0.00418674	82486	rs2037843	15	30781655	0.0324485	102940	9.52261e-08	9.99201e-16	0.773973
rs10511203	3	104145273	0.00160493	28239	rs1144454	18	60933235	0.00341684	41670	rs10514336	5	90148244	0.000142688	49666	9.7788e-08	4.44089e-16	0.773973
rs10512174	9	84343693	0.000194157	10645	rs2178381	7	143202080	0.00076737	63332	rs10518946	15	55904304	0.0415513	75482	4.37379e-10	0	0.767123
rs315511	1	84271709	0.00838308	13847	rs1740752	10	38542777	4.00177e-05	19405	rs6730141	2	75060104	0.00401991	27591	5.03827e-10	0	0.767123
rs1740752	10	38542777	4.00177e-05	19405	rs7104698	11	36837874	0.000158929	38129	rs10511467	9	7363051	2.91445e-05	76784	6.95996e-10	0	0.767123
rs10507972	13	86826040	0.641072	59549	rs10511467	9	7363051	2.91445e-05	76784	rs10507949	13	83654135	6.79929e-05	92608	1.67537e-09	0	0.767123
rs1570607	13	36103325	8.60598e-05	12244	rs949538	11	88590557	0.0052203	57021	rs10512413	9	128944920	0.000211141	60240	2.26542e-09	0	0.767123
rs10512174	9	84343693	0.000194157	10645	rs959482	4	108607228	0.903169	36509	rs10492272	12	97767616	0.00025865	51958	2.43191e-09	0	0.767123
rs10512174	9	84343693	0.000194157	10645	rs10502376	18	8579765	0.00213872	22505	rs1144578	11	29540527	0.385696	43203	3.61641e-09	0	0.767123
rs1740752	10	38542777	4.00177e-05	19405	rs7104698	11	36837874	0.000158929	38129	rs10519800	15	31177063	0.0808246	67597	3.81549e-09	0	0.767123
rs1740752	10	38542777	4.00177e-05	19405	rs10492272	12	97767616	0.00025865	51958	rs10487339	7	111283467	0.972779	75487	4.6563e-09	0	0.767123
rs1740752	10	38542777	4.00177e-05	19405	rs7104698	11	36837874	0.000158929	38129	rs10497160	2	157987949	0.0220752	97921	5.04815e-09	1.11022e-16	0.767123
rs848813	7	78458607	0.426154	40045	rs2347061	4	43453219	0.0039223	50814	rs10507949	13	83654135	6.79929e-05	92608	5.42191e-09	0	0.767123
rs1570607	13	36103325	8.60598e-05	12244	rs200642	20	52628454	0.000368038	75300	rs4629050	18	26253225	0.0113098	79607	6.10182e-09	0	0.767123
rs2217860	2	52058906	0.514136	32228	rs10492272	12	97767616	0.00025865	51958	rs6104678	20	10929207	0.000211533	91583	6.17415e-09	0	0.767123
rs7104698	11	36837874	0.000158929	38129	rs10495721	2	21942529	0.0235226	53390	rs12046095	1	182346551	0.00213872	68566	7.13615e-09	2.22045e-16	0.767123
rs10254116	7	32979706	0.000139803	12358	rs10511203	3	104145273	0.00160493	28239	rs10495199	1	219883595	0.00165429	56735	7.81886e-09	0	0.767123
rs1740752	10	38542777	4.00177e-05	19405	rs10492272	12	97767616	0.00025865	51958	rs10502659	18	32358877	0.996897	84651	7.96208e-09	0	0.767123
rs10508291	10	4764991	0.00171121	6661	rs1930022	9	27888800	2.37049e-06	69742	rs3913094	12	57197682	1.43822e-05	79207	8.17692e-09	2.22045e-16	0.767123
rs10492272	12	97767616	0.00025865	51958	rs9303661	17	31635300	0.423014	58646	rs6104678	20	10929207	0.000211533	91583	8.82576e-09	0	0.767123
rs1740752	10	38542777	4.00177e-05	19405	rs10492272	12	97767616	0.00025865	51958	rs1557668	17	31017126	0.260026	81606	1.16353e-08	0	0.767123
rs10511203	3	104145273	0.00160493	28239	rs1144454	18	60933235	0.00341684	41670	rs1930022	9	27888800	2.37049e-06	69742	1.18447e-08	2.88658e-15	0.767123
rs10512174	9	84343693	0.000194157	10645	rs10507777	13	68380179	0.950206	12168	rs10492272	12	97767616	0.00025865	51958	1.25711e-08	0	0.767123
rs1740752	10	38542777	4.00177e-05	19405	rs1171090	13	34308728	0.00117641	38993	rs9294135	6	63953671	0.00961871	47747	1.28516e-08	0	0.767123
rs2309372	17	5498961	0.855913	13958	rs10511467	9	7363051	2.91445e-05	76784	rs10507949	13	83654135	6.79929e-05	92608	1.38202e-08	2.22045e-16	0.767123
rs10492272	12	97767616	0.00025865	51958	rs10501488	11	80619621	0.497268	65455	rs6104678	20	10929207	0.000211533	91583	1.47555e-08	0	0.767123
rs699619	12	61665783	0.0567115	5638	rs1740752	10	38542777	4.00177e-05	19405	rs10492272	12	97767616	0.00025865	51958	1.52685e-08	0	0.767123
rs10254116	7	32979706	0.000139803	12358	rs2106340	17	9088924	0.0238316	43678	rs10514336	5	90148244	0.000142688	49666	1.75226e-08	0	0.767123
rs1740752	10	38542777	4.00177e-05	19405	rs10492272	12	97767616	0.00025865	51958	rs10500459	16	61825152	0.010663	84417	1.82795e-08	0	0.767123
rs10502376	18	8579765	0.00213872	22505	rs7104698	11	36837874	0.000158929	38129	rs1524075	7	37808289	0.168666	51466	2.16761e-08	5.32907e-15	0.767123
rs10517794	4	165467296	0.352289	13649	rs1740752	10	38542777	4.00177e-05	19405	rs185357	5	5808521	0.0657863	53174	2.20968e-08	1.11022e-16	0.767123
rs10505443	8	125194833	0.197564	64092	rs10511467	9	7363051	2.91445e-05	76784	rs10507949	13	83654135	6.79929e-05	92608	2.21747e-08	1.11022e-16	0.767123
rs3775652	4	143627607	3.72719e-07	12147	rs10492272	12	97767616	0.00025865	51958	rs10507009	12	91080832	0.000573827	60276	2.59023e-08	6.66134e-16	0.767123
rs1582593	16	57627093	0.117395	444	rs10511467	9	7363051	2.91445e-05	76784	rs10507949	13	83654135	6.79929e-05	92608	2.82312e-08	1.11022e-16	0.767123
rs10486459	7	25268039	0.00722111	34906	rs10508731	10	28446794	0.000442413	51222	rs4646582	15	56023437	0.740826	52118	3.01187e-08	0	0.767123
rs10492272	12	97767616	0.00025865	51958	rs6104678	20	10929207	0.000211533	91583	rs1404694	7	108023939	0.115001	99043	3.66459e-08	1.11022e-16	0.767123
rs10511203	3	104145273	0.00160493	28239	rs2607693	8	2208946	4.29335e-05	61887	rs200642	20	52628454	0.000368038	75300	4.06858e-08	1.11022e-16	0.767123
rs10512174	9	84343693	0.000194157	10645	rs1925104	13	94717648	0.30498	20080	rs10492272	12	97767616	0.00025865	51958	4.22697e-08	0	0.767123
rs10514135	5	77461122	0.25508	5120	rs3775652	4	143627607	3.72719e-07	12147	rs10492272	12	97767616	0.00025865	51958	4.28125e-08	4.10783e-15	0.767123
rs10516025	5	166172269	0.129923	40666	rs10508731	10	28446794	0.000442413	51222	rs1561296	2	201510660	0.408646	67012	4.36129e-08	1.11022e-16	0.767123
rs406112	17	15426819	0.00220243	17589	rs2273408	14	29051548	0.00329747	51220	rs10508731	10	28446794	0.000442413	51222	4.84347e-08	1.02141e-14	0.767123
rs3775652	4	143627607	3.72719e-07	12147	rs10492272	12	97767616	0.00025865	51958	rs7185187	16	70533737	0.000722151	95232	5.05767e-08	2.84217e-14	0.767123
rs3775652	4	143627607	3.72719e-07	12147	rs10511203	3	104145273	0.00160493	28239	rs10508731	10	28446794	0.000442413	51222	5.41182e-08	8.88178e-16	0.767123
rs848813	7	78458607	0.426154	40045	rs10490641	2	41943776	0.255701	42783	rs10507949	13	83654135	6.79929e-05	92608	5.45459e-08	3.33067e-16	0.767123
rs10511203	3	104145273	0.00160493	28239	rs1233255	2	190908635	0.000472019	46829	rs10508731	10	28446794	0.000442413	51222	5.78681e-08	1.11022e-16	0.767123
rs1740752	10	38542777	4.00177e-05	19405	rs185357	5	5808521	0.0657863	53174	rs9304829	19	36884987	0.32427	73861	6.69798e-08	1.11022e-16	0.767123
rs1740752	10	38542777	4.00177e-05	19405	rs10492272	12	97767616	0.00025865	51958	rs6744162	2	66035397	0.0556725	58375	7.52046e-08	6.66134e-16	0.767123
rs1740752	10	38542777	4.00177e-05	19405	rs10492272	12	97767616	0.00025865	51958	rs1851236	3	118178335	0.21898	99582	7.82622e-08	2.22045e-16	0.767123
rs10521081	9	105268480	0.730253	27798	rs365299	1	194062977	0.00264653	73856	rs568801	11	100504898	0.139765	98797	8.18801e-08	1.33227e-15	0.767123
rs1740752	10	38542777	4.00177e-05	19405	rs2323733	3	74158174	0.93617	30239	rs10492272	12	97767616	0.00025865	51958	8.82303e-08	1.11022e-16	0.767123
rs1740752	10	38542777	4.00177e-05	19405	rs10503693	8	20654004	0.998218	64176	rs4292478	5	84682390	0.00062973	94639	9.07934e-08	4.44089e-16	0.767123
rs1740752	10	38542777	4.00177e-05	19405	rs7104698	11	36837874	0.000158929	38129	rs756813	16	23257362	0.898567	84319	2.61865e-11	0	0.767123
rs10495199	1	219883595	0.00165429	56735	rs1930022	9	27888800	2.37049e-06	69742	rs1731298	7	52767936	0.00861083	95014	3.78283e-10	0	0.767123
rs10493094	1	41116236	0.000555728	7549	rs1740752	10	38542777	4.00177e-05	19405	rs185357	5	5808521	0.0657863	53174	3.8937e-10	0	0.767123
rs1368863	11	125507350	0.00318106	13485	rs1740752	10	38542777	4.00177e-05	19405	rs10235374	7	53664741	0.00305313	67534	6.1836e-10	0	0.767123
rs2506960	6	93668087	0.0102007	9565	rs10512413	9	128944920	0.000211141	60240	rs1510134	4	144479341	0.000777812	82857	7.61742e-10	0	0.767123
rs10512413	9	128944920	0.000211141	60240	rs1510134	4	144479341	0.000777812	82857	rs557673	6	93685736	0.0102007	92556	7.61742e-10	0	0.767123
rs10511203	3	104145273	0.00160493	28239	rs1930022	9	27888800	2.37049e-06	69742	rs1731298	7	52767936	0.00861083	95014	1.2378e-09	1.11022e-16	0.767123
rs696715	3	159262146	0.00708387	5125	rs1335745	1	101009362	0.938674	9576	rs6104678	20	10929207	0.000211533	91583	1.8445e-09	0	0.767123
rs1368863	11	125507350	0.00318106	13485	rs3775650	4	143627318	3.95971e-05	15382	rs1740752	10	38542777	4.00177e-05	19405	2.01485e-09	0	0.767123
rs1740752	10	38542777	4.00177e-05	19405	rs7104698	11	36837874	0.000158929	38129	rs2407046	11	98960852	0.120302	51667	2.51325e-09	0	0.767123
rs1740752	10	38542777	4.00177e-05	19405	rs7104698	11	36837874	0.000158929	38129	rs2281428	20	23395050	0.0411667	62569	2.72688e-09	0	0.767123
rs725859	7	122979086	0.000931251	38215	rs10508035	13	96488800	0.000629355	45255	rs10508731	10	28446794	0.000442413	51222	3.39489e-09	0	0.767123
rs2347061	4	43453219	0.0039223	50814	rs1442587	3	138861387	0.444244	79496	rs10507949	13	83654135	6.79929e-05	92608	3.64264e-09	3.33067e-16	0.767123
rs1740752	10	38542777	4.00177e-05	19405	rs7104698	11	36837874	0.000158929	38129	rs10503897	8	31988959	0.00396566	92118	4.19634e-09	1.11022e-16	0.767123
rs1740752	10	38542777	4.00177e-05	19405	rs1171090	13	34308728	0.00117641	38993	rs1397374	8	112804850	0.0529359	42453	4.30671e-09	0	0.767123
rs1368863	11	125507350	0.00318106	13485	rs1740752	10	38542777	4.00177e-05	19405	rs4970787	1	109722627	0.0571749	62051	4.3998e-09	2.22045e-16	0.767123
rs10512174	9	84343693	0.000194157	10645	rs1384147	4	53010366	0.114183	18784	rs2178381	7	143202080	0.00076737	63332	4.51194e-09	2.22045e-16	0.767123
rs10512174	9	84343693	0.000194157	10645	rs2178381	7	143202080	0.00076737	63332	rs1520799	12	76109691	0.114183	75677	4.51194e-09	2.22045e-16	0.767123
rs10512174	9	84343693	0.000194157	10645	rs2178381	7	143202080	0.00076737	63332	rs9332459	9	112116537	0.114183	94410	4.51194e-09	2.22045e-16	0.767123
rs10512174	9	84343693	0.000194157	10645	rs10486577	7	27876435	0.114183	29093	rs2178381	7	143202080	0.00076737	63332	6.42061e-09	7.77156e-16	0.767123
rs1406228	2	29513177	0.001256	2790	rs10512413	9	128944920	0.000211141	60240	rs1510134	4	144479341	0.000777812	82857	6.45688e-09	4.44089e-16	0.767123
rs3915771	5	13536707	0.000771569	23815	rs10489641	1	178914973	0.0586091	51159	rs2343740	4	158535164	0.00522541	79523	7.67036e-09	0	0.767123
rs10512174	9	84343693	0.000194157	10645	rs2178381	7	143202080	0.00076737	63332	rs10520487	4	183173326	0.0442735	94114	8.00352e-09	1.11022e-16	0.767123
rs1740752	10	38542777	4.00177e-05	19405	rs7104698	11	36837874	0.000158929	38129	rs557549	10	114802756	0.0251149	80184	8.86036e-09	1.11022e-16	0.767123
rs3775652	4	143627607	3.72719e-07	12147	rs10509054	10	57760299	0.00418674	35530	rs4444160	12	82561915	0.00115733	76733	1.00431e-08	1.11022e-16	0.767123
rs10509054	10	57760299	0.00418674	35530	rs7104698	11	36837874	0.000158929	38129	rs280290	6	50611341	0.00310794	48245	1.01691e-08	3.33067e-16	0.767123
rs10512174	9	84343693	0.000194157	10645	rs2178381	7	143202080	0.00076737	63332	rs1332948	1	175402466	0.720465	85255	1.13174e-08	5.55112e-16	0.767123
rs10512174	9	84343693	0.000194157	10645	rs873627	2	147056702	0.980563	49472	rs2178381	7	143202080	0.00076737	63332	1.20326e-08	6.66134e-16	0.767123
rs10512174	9	84343693	0.000194157	10645	rs2178381	7	143202080	0.00076737	63332	rs10509718	10	99596907	0.0377953	91008	1.21146e-08	1.33227e-15	0.767123
rs1740752	10	38542777	4.00177e-05	19405	rs10487161	7	102824592	0.104663	52274	rs10511467	9	7363051	2.91445e-05	76784	1.21352e-08	2.22045e-16	0.767123
rs2831312	21	28282590	0.0551843	16953	rs10492272	12	97767616	0.00025865	51958	rs6104678	20	10929207	0.000211533	91583	1.3708e-08	0	0.767123
rs2279231	5	180374110	0.104663	40465	rs2347061	4	43453219	0.0039223	50814	rs10507949	13	83654135	6.79929e-05	92608	1.57455e-08	4.44089e-16	0.767123
rs1386286	3	151164762	0.00203911	9042	rs10254116	7	32979706	0.000139803	12358	rs10511203	3	104145273	0.00160493	28239	1.57657e-08	9.99201e-16	0.767123
rs2196598	2	142625300	0.115685	11899	rs1740752	10	38542777	4.00177e-05	19405	rs848265	2	150792664	0.388322	47865	1.64509e-08	0	0.767123
rs1340465	1	235327761	0.00444511	6316	rs3775652	4	143627607	3.72719e-07	12147	rs10509054	10	57760299	0.00418674	35530	1.68044e-08	9.32587e-15	0.767123
rs1740752	10	38542777	4.00177e-05	19405	rs10506383	12	57046138	0.0571749	30407	rs2178381	7	143202080	0.00076737	63332	1.74078e-08	6.66134e-16	0.767123
rs3775652	4	143627607	3.72719e-07	12147	rs713392	7	110683865	0.00153103	75085	rs1731298	7	52767936	0.00861083	95014	1.86305e-08	6.77236e-15	0.767123
rs2347061	4	43453219	0.0039223	50814	rs10506251	12	43287630	0.256449	78594	rs10507949	13	83654135	6.79929e-05	92608	1.97523e-08	4.88498e-15	0.767123
rs10492272	12	97767616	0.00025865	51958	rs954709	4	167537446	0.45798	82100	rs6104678	20	10929207	0.000211533	91583	1.98804e-08	1.11022e-16	0.767123
rs10254116	7	32979706	0.000139803	12358	rs10511203	3	104145273	0.00160493	28239	rs2256799	10	19446190	0.157518	42365	2.10855e-08	2.22045e-16	0.767123
rs10512174	9	84343693	0.000194157	10645	rs2137202	12	125535216	0.0913109	34230	rs2178381	7	143202080	0.00076737	63332	2.26863e-08	7.88258e-15	0.767123
rs1368863	11	125507350	0.00318106	13485	rs1740752	10	38542777	4.00177e-05	19405	rs1425560	4	134632033	0.998208	92249	2.29982e-08	1.44329e-15	0.767123
rs3775652	4	143627607	3.72719e-07	12147	rs774497	4	171759416	0.00329747	20650	rs10503493	8	14213487	0.00325837	26265	2.55904e-08	3.33067e-15	0.767123
rs10519816	15	31385377	0.104967	7520	rs1570607	13	36103325	8.60598e-05	12244	rs10512413	9	128944920	0.000211141	60240	2.69367e-08	4.44089e-16	0.767123
rs1570607	13	36103325	8.60598e-05	12244	rs287903	6	157195540	0.0399695	50224	rs10512413	9	128944920	0.000211141	60240	4.13171e-08	2.44249e-15	0.767123
rs10010524	4	183050467	0.00719317	10807	rs4292478	5	84682390	0.00062973	94639	rs1879784	3	184523947	0.488397	97727	4.58629e-08	3.33067e-16	0.767123
rs2196598	2	142625300	0.115685	11899	rs1740752	10	38542777	4.00177e-05	19405	rs10507009	12	91080832	0.000573827	60276	5.81434e-08	1.11022e-16	0.767123
rs10512413	9	128944920	0.000211141	60240	rs10485193	6	117365317	0.00418674	82486	rs10488386	7	130317077	0.0197882	86692	6.50979e-08	3.66374e-15	0.767123
rs10254116	7	32979706	0.000139803	12358	rs9324807	5	154564708	0.276913	17500	rs10509868	10	109653232	0.305389	76861	7.21857e-08	1.22125e-15	0.767123
rs646595	18	65047126	2.45084e-05	13955	rs10509054	10	57760299	0.00418674	35530	rs12046095	1	182346551	0.00213872	68566	7.61091e-08	8.43769e-15	0.767123
rs10509054	10	57760299	0.00418674	35530	rs12046095	1	182346551	0.00213872	68566	rs1930022	9	27888800	2.37049e-06	69742	8.23696e-08	6.32827e-15	0.767123
rs1740752	10	38542777	4.00177e-05	19405	rs1860942	18	18325414	0.996897	37203	rs10492272	12	97767616	0.00025865	51958	9.48312e-08	1.11022e-16	0.767123
rs1740752	10	38542777	4.00177e-05	19405	rs6776879	3	7927625	0.489469	24591	rs7104698	11	36837874	0.000158929	38129	3.44221e-10	0	0.760274
rs206695	6	164400532	0.00102786	42139	rs2607693	8	2208946	4.29335e-05	61887	rs4292478	5	84682390	0.00062973	94639	1.08581e-09	0	0.760274
rs1368863	11	125507350	0.00318106	13485	rs1740752	10	38542777	4.00177e-05	19405	rs2360958	3	24118238	0.564796	88825	1.13543e-09	0	0.760274
rs10512174	9	84343693	0.000194157	10645	rs2356216	10	17078584	0.357238	16750	rs2178381	7	143202080	0.00076737	63332	1.29352e-09	1.11022e-16	0.760274
rs3775652	4	143627607	3.72719e-07	12147	rs347391	13	40566124	0.0113098	90804	rs1731298	7	52767936	0.00861083	95014	1.77901e-09	1.11022e-16	0.760274
rs3775652	4	143627607	3.72719e-07	12147	rs10490493	2	215157730	0.00109316	32539	rs10508731	10	28446794	0.000442413	51222	1.85328e-09	4.44089e-16	0.760274
rs1368863	11	125507350	0.00318106	13485	rs1740752	10	38542777	4.00177e-05	19405	rs5758470	22	21165656	0.0309055	96601	2.20224e-09	1.11022e-16	0.760274
rs1740752	10	38542777	4.00177e-05	19405	rs7104698	11	36837874	0.000158929	38129	rs10270630	7	11600574	0.0702296	80501	2.73853e-09	0	0.760274
rs3775652	4	143627607	3.72719e-07	12147	rs10511203	3	104145273	0.00160493	28239	rs1731298	7	52767936	0.00861083	95014	2.86107e-09	5.55112e-16	0.760274
rs10512174	9	84343693	0.000194157	10645	rs6023971	20	54546389	0.649129	37010	rs2178381	7	143202080	0.00076737	63332	3.20843e-09	4.44089e-16	0.760274
rs1368863	11	125507350	0.00318106	13485	rs1740752	10	38542777	4.00177e-05	19405	rs10486702	7	40792374	0.401595	39057	3.66101e-09	0	0.760274
rs3775652	4	143627607	3.72719e-07	12147	rs4920799	5	84690601	0.000200734	69201	rs4444160	12	82561915	0.00115733	76733	4.38208e-09	1.11022e-16	0.760274
rs1740752	10	38542777	4.00177e-05	19405	rs7104698	11	36837874	0.000158929	38129	rs903228	2	53666583	0.0523635	60241	4.72641e-09	1.11022e-16	0.760274
rs10506928	12	85003844	0.0898221	12109	rs1038996	5	56726400	0.000902035	22745	rs200642	20	52628454	0.000368038	75300	6.06203e-09	4.44089e-16	0.760274
rs10500827	11	16188684	0.23825	51547	rs10511467	9	7363051	2.91445e-05	76784	rs10507949	13	83654135	6.79929e-05	92608	6.58866e-09	1.11022e-16	0.760274
rs10498719	6	23756013	0.959052	28347	rs10511467	9	7363051	2.91445e-05	76784	rs10507949	13	83654135	6.79929e-05	92608	7.3326e-09	1.11022e-16	0.760274
rs1570607	13	36103325	8.60598e-05	12244	rs1350026	4	160011114	0.324936	21967	rs10512413	9	128944920	0.000211141	60240	7.80928e-09	1.11022e-16	0.760274
rs10254116	7	32979706	0.000139803	12358	rs10511203	3	104145273	0.00160493	28239	rs2764473	1	118647128	0.00996409	45112	7.81168e-09	1.11022e-16	0.760274
rs1740752	10	38542777	4.00177e-05	19405	rs185357	5	5808521	0.0657863	53174	rs10497471	2	177992082	0.806286	89039	8.46987e-09	0	0.760274
rs1368863	11	125507350	0.00318106	13485	rs1740752	10	38542777	4.00177e-05	19405	rs10519984	4	150245095	0.143281	73767	8.51928e-09	0	0.760274
rs1406228	2	29513177	0.001256	2790	rs1740752	10	38542777	4.00177e-05	19405	rs10495720	2	21938843	0.0235226	87808	8.84839e-09	0	0.760274
rs1740752	10	38542777	4.00177e-05	19405	rs10511298	3	112588465	0.00963276	31403	rs7104698	11	36837874	0.000158929	38129	9.80466e-09	0	0.760274
rs1740752	10	38542777	4.00177e-05	19405	rs959081	3	86943014	0.998208	51417	rs10492272	12	97767616	0.00025865	51958	9.83281e-09	0	0.760274
rs10254116	7	32979706	0.000139803	12358	rs1524074	7	37808357	0.603564	24034	rs10495199	1	219883595	0.00165429	56735	9.86296e-09	4.44089e-16	0.760274
rs3775652	4	143627607	3.72719e-07	12147	rs1155040	5	19859608	0.972775	47160	rs10492272	12	97767616	0.00025865	51958	1.00575e-08	1.22125e-15	0.760274
rs10500928	11	22442626	0.916036	61669	rs1046592	1	182308942	0.00213872	65049	rs10511467	9	7363051	2.91445e-05	76784	1.06347e-08	4.44089e-16	0.760274
rs1740752	10	38542777	4.00177e-05	19405	rs7104698	11	36837874	0.000158929	38129	rs10490924	10	123878932	0.350646	51252	1.14632e-08	2.22045e-16	0.760274
rs10254116	7	32979706	0.000139803	12358	rs10511203	3	104145273	0.00160493	28239	rs10509868	10	109653232	0.305389	76861	1.17641e-08	0	0.760274
rs3775652	4	143627607	3.72719e-07	12147	rs949538	11	88590557	0.0052203	57021	rs6104678	20	10929207	0.000211533	91583	1.19069e-08	3.55271e-15	0.760274
rs10517548	4	62675196	0.429242	16072	rs10511467	9	7363051	2.91445e-05	76784	rs10507949	13	83654135	6.79929e-05	92608	1.27513e-08	1.11022e-16	0.760274
rs10518429	4	125672320	0.709213	26383	rs10511467	9	7363051	2.91445e-05	76784	rs10507949	13	83654135	6.79929e-05	92608	1.29541e-08	1.11022e-16	0.760274
rs10508291	10	4764991	0.00171121	6661	rs1930022	9	27888800	2.37049e-06	69742	rs3903948	13	78417401	0.00225841	82250	1.3017e-08	1.55431e-15	0.760274
rs3775652	4	143627607	3.72719e-07	12147	rs10490493	2	215157730	0.00109316	32539	rs1144454	18	60933235	0.00341684	41670	1.35199e-08	8.10463e-15	0.760274
rs1570607	13	36103325	8.60598e-05	12244	rs2226657	21	22696916	0.404256	48303	rs10512413	9	128944920	0.000211141	60240	1.3653e-08	2.22045e-16	0.760274
rs3775652	4	143627607	3.72719e-07	12147	rs10492272	12	97767616	0.00025865	51958	rs2607693	8	2208946	4.29335e-05	61887	1.36991e-08	3.33067e-15	0.760274
rs718245	4	128547602	0.0411667	115	rs3775652	4	143627607	3.72719e-07	12147	rs10512413	9	128944920	0.000211141	60240	1.40847e-08	2.10942e-15	0.760274
rs10508291	10	4764991	0.00171121	6661	rs1930022	9	27888800	2.37049e-06	69742	rs6104678	20	10929207	0.000211533	91583	1.44781e-08	1.44329e-15	0.760274
rs10515909	5	165260625	0.276913	6538	rs10508291	10	4764991	0.00171121	6661	rs10511422	3	125022069	1.88034e-05	6693	1.45167e-08	1.11022e-16	0.760274
rs10502376	18	8579765	0.00213872	22505	rs10511203	3	104145273	0.00160493	28239	rs7104698	11	36837874	0.000158929	38129	1.48293e-08	6.66134e-16	0.760274
rs1740752	10	38542777	4.00177e-05	19405	rs10518013	4	67603580	0.790379	23415	rs10507009	12	91080832	0.000573827	60276	1.57863e-08	1.11022e-16	0.760274
rs1740752	10	38542777	4.00177e-05	19405	rs7104698	11	36837874	0.000158929	38129	rs10500245	19	36190080	0.25508	71951	1.64053e-08	7.77156e-16	0.760274
rs1400110	2	51882814	0.00529818	3035	rs7104698	11	36837874	0.000158929	38129	rs12046095	1	182346551	0.00213872	68566	1.65129e-08	1.11022e-16	0.760274
rs3775652	4	143627607	3.72719e-07	12147	rs10509541	10	89691984	0.835406	37451	rs713392	7	110683865	0.00153103	75085	1.69454e-08	1.5099e-14	0.760274
rs1740752	10	38542777	4.00177e-05	19405	rs725859	7	122979086	0.000931251	38215	rs185357	5	5808521	0.0657863	53174	1.70524e-08	0	0.760274
rs1740752	10	38542777	4.00177e-05	19405	rs10492272	12	97767616	0.00025865	51958	rs2271944	5	159444451	0.108126	102906	1.81805e-08	1.11022e-16	0.760274
rs10502376	18	8579765	0.00213872	22505	rs7104698	11	36837874	0.000158929	38129	rs7698633	4	85440546	0.000180847	88957	1.82282e-08	4.44089e-16	0.760274
rs10508035	13	96488800	0.000629355	45255	rs10508731	10	28446794	0.000442413	51222	rs1338623	1	202567311	0.998208	97820	1.87568e-08	1.22125e-15	0.760274
rs2044844	4	42772181	0.0586091	68267	rs10507949	13	83654135	6.79929e-05	92608	rs1731298	7	52767936	0.00861083	95014	1.91279e-08	1.33227e-15	0.760274
rs3775652	4	143627607	3.72719e-07	12147	rs10498666	6	5157944	0.605882	27493	rs713392	7	110683865	0.00153103	75085	2.07267e-08	4.55191e-15	0.760274
rs10483945	14	78562421	0.000868627	49608	rs10508731	10	28446794	0.000442413	51222	rs4778	5	112431884	0.000771638	91147	2.07891e-08	1.11022e-16	0.760274
rs206695	6	164400532	0.00102786	42139	rs966978	3	87488331	0.00264653	57226	rs633032	6	167612035	0.631309	92506	2.10287e-08	5.55112e-16	0.760274
rs10512413	9	128944920	0.000211141	60240	rs1421911	5	96075020	0.206021	91302	rs6104678	20	10929207	0.000211533	91583	2.20229e-08	1.76525e-14	0.760274
rs1740752	10	38542777	4.00177e-05	19405	rs10495133	1	216904335	0.0226272	31516	rs10518935	15	55804272	0.980951	94738	2.20701e-08	3.33067e-16	0.760274
rs3775652	4	143627607	3.72719e-07	12147	rs10511203	3	104145273	0.00160493	28239	rs283917	3	17303513	0.0102007	43316	2.36702e-08	6.22835e-14	0.760274
rs1570607	13	36103325	8.60598e-05	12244	rs826015	2	4244224	0.149549	61430	rs4920799	5	84690601	0.000200734	69201	2.51685e-08	2.22045e-16	0.760274
rs1522722	18	59570510	0.998208	6900	rs10511467	9	7363051	2.91445e-05	76784	rs10507949	13	83654135	6.79929e-05	92608	2.57431e-08	2.22045e-16	0.760274
rs10491627	9	28841011	0.998208	12284	rs10511467	9	7363051	2.91445e-05	76784	rs10507949	13	83654135	6.79929e-05	92608	2.57431e-08	2.22045e-16	0.760274
rs10489569	1	88271238	0.998208	44179	rs10511467	9	7363051	2.91445e-05	76784	rs10507949	13	83654135	6.79929e-05	92608	2.57431e-08	2.22045e-16	0.760274
rs10511467	9	7363051	2.91445e-05	76784	rs10507949	13	83654135	6.79929e-05	92608	rs1927628	9	16506026	0.998208	99209	2.57431e-08	2.22045e-16	0.760274
rs1570607	13	36103325	8.60598e-05	12244	rs10512413	9	128944920	0.000211141	60240	rs636605	6	74340574	0.00578843	63392	2.57667e-08	5.55112e-16	0.760274
rs206695	6	164400532	0.00102786	42139	rs1557753	17	31527368	0.000412431	46282	rs2607693	8	2208946	4.29335e-05	61887	2.79182e-08	1.9984e-15	0.760274
rs1570607	13	36103325	8.60598e-05	12244	rs10483026	21	35497391	0.367057	49194	rs10512413	9	128944920	0.000211141	60240	2.88709e-08	1.11022e-15	0.760274
rs7139139	12	105310314	0.122693	32323	rs10512413	9	128944920	0.000211141	60240	rs1510134	4	144479341	0.000777812	82857	2.94495e-08	5.21805e-15	0.760274
rs2347061	4	43453219	0.0039223	50814	rs10512413	9	128944920	0.000211141	60240	rs10507949	13	83654135	6.79929e-05	92608	3.03401e-08	2.44249e-15	0.760274
rs1520677	3	100311894	0.917496	51650	rs10492272	12	97767616	0.00025865	51958	rs6104678	20	10929207	0.000211533	91583	3.17237e-08	2.22045e-16	0.760274
rs10507008	12	91118727	0.00993896	21481	rs1930022	9	27888800	2.37049e-06	69742	rs713392	7	110683865	0.00153103	75085	3.17908e-08	3.33067e-15	0.760274
rs3844556	10	101736679	0.00260345	35752	rs2301389	13	31020831	0.806286	42765	rs10507949	13	83654135	6.79929e-05	92608	3.2012e-08	3.33067e-15	0.760274
rs3808747	9	17616616	0.0308823	14308	rs2347049	4	43424138	0.00853114	41773	rs10507949	13	83654135	6.79929e-05	92608	3.27293e-08	1.5099e-14	0.760274
rs10254116	7	32979706	0.000139803	12358	rs1524074	7	37808357	0.603564	24034	rs10511203	3	104145273	0.00160493	28239	3.44616e-08	2.77556e-15	0.760274
rs10492272	12	97767616	0.00025865	51958	rs10515537	5	143701792	0.0110582	59507	rs6104678	20	10929207	0.000211533	91583	3.58637e-08	0	0.760274
rs3915771	5	13536707	0.000771569	23815	rs2347061	4	43453219	0.0039223	50814	rs10507949	13	83654135	6.79929e-05	92608	4.13754e-08	2.22045e-16	0.760274
rs1368863	11	125507350	0.00318106	13485	rs7768089	6	96602201	0.02532	18421	rs1740752	10	38542777	4.00177e-05	19405	4.49689e-08	2.22045e-16	0.760274
rs3915771	5	13536707	0.000771569	23815	rs10511203	3	104145273	0.00160493	28239	rs2286105	7	38519572	0.00677775	44279	4.55539e-08	3.33067e-16	0.760274
rs10490890	3	6340894	0.806286	37132	rs10492272	12	97767616	0.00025865	51958	rs6104678	20	10929207	0.000211533	91583	4.59147e-08	5.55112e-16	0.760274
rs1740752	10	38542777	4.00177e-05	19405	rs10492272	12	97767616	0.00025865	51958	rs10495482	2	1385085	0.993387	54221	4.62102e-08	2.22045e-16	0.760274
rs1740752	10	38542777	4.00177e-05	19405	rs10492272	12	97767616	0.00025865	51958	rs10501458	11	79647609	0.993387	57334	4.62102e-08	2.22045e-16	0.760274
rs3775652	4	143627607	3.72719e-07	12147	rs10503493	8	14213487	0.00325837	26265	rs6104678	20	10929207	0.000211533	91583	4.75914e-08	6.32827e-15	0.760274
rs10504328	8	62486773	0.0920736	37922	rs10492272	12	97767616	0.00025865	51958	rs6104678	20	10929207	0.000211533	91583	4.79911e-08	1.11022e-16	0.760274
rs10495133	1	216904335	0.0226272	31516	rs10508731	10	28446794	0.000442413	51222	rs4778	5	112431884	0.000771638	91147	4.80499e-08	1.11022e-16	0.760274
rs200642	20	52628454	0.000368038	75300	rs6104678	20	10929207	0.000211533	91583	rs2478516	1	227903657	0.135032	97747	4.95075e-08	1.11022e-16	0.760274
rs1740752	10	38542777	4.00177e-05	19405	rs28181	5	9297264	0.122693	39901	rs10492272	12	97767616	0.00025865	51958	5.14742e-08	1.11022e-16	0.760274
rs10512413	9	128944920	0.000211141	60240	rs998394	3	64758525	0.114183	86771	rs6104678	20	10929207	0.000211533	91583	5.87729e-08	1.66533e-15	0.760274
rs10511203	3	104145273	0.00160493	28239	rs718309	10	55125784	0.00105454	67920	rs10501439	11	78812154	0.00016	71965	6.98186e-08	5.88418e-15	0.760274
rs1740752	10	38542777	4.00177e-05	19405	rs10492272	12	97767616	0.00025865	51958	rs10507623	13	57348499	0.114183	85519	7.25004e-08	5.55112e-16	0.760274
rs1740752	10	38542777	4.00177e-05	19405	rs1859261	7	124801473	0.993387	43581	rs185357	5	5808521	0.0657863	53174	7.50168e-08	1.66533e-15	0.760274
rs1740752	10	38542777	4.00177e-05	19405	rs9324023	14	26182049	0.158139	79008	rs4292478	5	84682390	0.00062973	94639	7.89751e-08	6.66134e-16	0.760274
rs10521081	9	105268480	0.730253	27798	rs4920799	5	84690601	0.000200734	69201	rs365299	1	194062977	0.00264653	73856	9.45048e-08	1.22125e-15	0.760274
rs1740752	10	38542777	4.00177e-05	19405	rs10492272	12	97767616	0.00025865	51958	rs200642	20	52628454	0.000368038	75300	9.73572e-08	3.33067e-16	0.760274
rs10512174	9	84343693	0.000194157	10645	rs2178381	7	143202080	0.00076737	63332	rs10485943	7	49161222	0.720465	64633	2.35535e-09	1.11022e-16	0.760274
rs10512174	9	84343693	0.000194157	10645	rs10494383	1	160567129	0.942572	35900	rs2178381	7	143202080	0.00076737	63332	2.71817e-09	1.77636e-15	0.760274
rs10512174	9	84343693	0.000194157	10645	rs10492896	16	51694006	0.993387	17144	rs2178381	7	143202080	0.00076737	63332	5.32896e-09	5.55112e-16	0.760274
rs1740752	10	38542777	4.00177e-05	19405	rs10504383	8	66043682	0.92572	36839	rs7104698	11	36837874	0.000158929	38129	8.04857e-09	2.22045e-16	0.760274
rs10512174	9	84343693	0.000194157	10645	rs10483316	14	24753394	0.993387	20152	rs2178381	7	143202080	0.00076737	63332	8.56173e-09	1.44329e-15	0.760274
rs10512174	9	84343693	0.000194157	10645	rs10493672	1	80534386	0.993387	42620	rs2178381	7	143202080	0.00076737	63332	8.56173e-09	1.44329e-15	0.760274
rs10512174	9	84343693	0.000194157	10645	rs2178381	7	143202080	0.00076737	63332	rs10519582	15	24841779	0.993387	98191	8.56173e-09	1.44329e-15	0.760274
rs1740752	10	38542777	4.00177e-05	19405	rs10488669	13	28623973	0.998218	26539	rs7104698	11	36837874	0.000158929	38129	1.09946e-08	1.11022e-15	0.760274
rs2902667	1	23494656	0.00802353	902	rs10507955	13	84326418	0.705326	34383	rs10512413	9	128944920	0.000211141	60240	1.70302e-08	3.33067e-16	0.760274
rs10509023	10	56201374	0.0876182	29328	rs10512413	9	128944920	0.000211141	60240	rs1510134	4	144479341	0.000777812	82857	2.87581e-08	1.03251e-14	0.760274
rs10508035	13	96488800	0.000629355	45255	rs10514336	5	90148244	0.000142688	49666	rs1930022	9	27888800	2.37049e-06	69742	4.20232e-11	0	0.753425
rs1368863	11	125507350	0.00318106	13485	rs1740752	10	38542777	4.00177e-05	19405	rs7104698	11	36837874	0.000158929	38129	5.43435e-10	0	0.753425
rs10511422	3	125022069	1.88034e-05	6693	rs3775652	4	143627607	3.72719e-07	12147	rs10492272	12	97767616	0.00025865	51958	9.82872e-10	0	0.753425
rs10508731	10	28446794	0.000442413	51222	rs9293887	6	73230313	0.0992802	81009	rs4778	5	112431884	0.000771638	91147	1.50565e-09	0	0.753425
rs3915771	5	13536707	0.000771569	23815	rs2512245	11	123637082	0.00218854	63108	rs1535891	13	41239333	0.000457168	100364	1.69967e-09	0	0.753425
rs10511422	3	125022069	1.88034e-05	6693	rs10520862	5	19626661	0.025258	8719	rs9311682	3	58691176	0.00495569	64569	3.27575e-09	2.22045e-16	0.753425
rs10511422	3	125022069	1.88034e-05	6693	rs3775652	4	143627607	3.72719e-07	12147	rs7562974	2	214109699	0.025258	101766	3.88314e-09	1.11022e-16	0.753425
rs1146550	1	96044770	0.231582	70981	rs200642	20	52628454	0.000368038	75300	rs2123941	2	44784596	0.0145585	89726	3.90144e-09	0	0.753425
rs1740752	10	38542777	4.00177e-05	19405	rs10492272	12	97767616	0.00025865	51958	rs4867292	5	31020738	0.512249	95257	4.18495e-09	0	0.753425
rs10511422	3	125022069	1.88034e-05	6693	rs10508035	13	96488800	0.000629355	45255	rs10512413	9	128944920	0.000211141	60240	5.63633e-09	2.22045e-16	0.753425
rs1671498	12	16182184	0.00741325	43381	rs10490631	2	118773584	0.00213638	81134	rs1510134	4	144479341	0.000777812	82857	6.61842e-09	1.11022e-16	0.753425
rs10512413	9	128944920	0.000211141	60240	rs1510134	4	144479341	0.000777812	82857	rs6104678	20	10929207	0.000211533	91583	7.51658e-09	3.33067e-16	0.753425
rs1740752	10	38542777	4.00177e-05	19405	rs10492272	12	97767616	0.00025865	51958	rs10488762	11	102990093	0.951135	103609	7.86733e-09	0	0.753425
rs10489569	1	88271238	0.998208	44179	rs10492272	12	97767616	0.00025865	51958	rs6104678	20	10929207	0.000211533	91583	8.42857e-09	1.11022e-16	0.753425
rs728693	5	156773183	0.0362923	39198	rs200642	20	52628454	0.000368038	75300	rs6104678	20	10929207	0.000211533	91583	9.40641e-09	0	0.753425
rs3799213	6	3095349	0.0345872	44437	rs10508035	13	96488800	0.000629355	45255	rs10507949	13	83654135	6.79929e-05	92608	9.50843e-09	6.66134e-16	0.753425
rs10492272	12	97767616	0.00025865	51958	rs6104678	20	10929207	0.000211533	91583	rs9286797	1	231079419	0.486127	95179	9.51391e-09	0	0.753425
rs1570607	13	36103325	8.60598e-05	12244	rs10512413	9	128944920	0.000211141	60240	rs9296757	6	54474295	0.0117963	92442	1.04086e-08	4.44089e-16	0.753425
rs10508035	13	96488800	0.000629355	45255	rs10490407	2	56721058	0.0880615	47007	rs7866943	9	27887194	0.000452446	93359	1.12515e-08	3.33067e-16	0.753425
rs10502376	18	8579765	0.00213872	22505	rs7104698	11	36837874	0.000158929	38129	rs1462278	7	46173383	0.132811	87890	1.13623e-08	1.11022e-16	0.753425
rs2902667	1	23494656	0.00802353	902	rs1570607	13	36103325	8.60598e-05	12244	rs10512413	9	128944920	0.000211141	60240	1.20763e-08	2.66454e-15	0.753425
rs250905	2	235316842	0.0114163	1916	rs10489581	1	182361133	0.00213872	14227	rs7104698	11	36837874	0.000158929	38129	1.28361e-08	2.22045e-16	0.753425
rs10511467	9	7363051	2.91445e-05	76784	rs10507949	13	83654135	6.79929e-05	92608	rs10499176	6	131173330	0.998208	96572	1.36806e-08	2.22045e-16	0.753425
rs3775652	4	143627607	3.72719e-07	12147	rs2347061	4	43453219	0.0039223	50814	rs713392	7	110683865	0.00153103	75085	1.38253e-08	8.88178e-16	0.753425
rs2347061	4	43453219	0.0039223	50814	rs6570315	6	139490088	0.0195722	77553	rs10507949	13	83654135	6.79929e-05	92608	1.39563e-08	0	0.753425
rs1570607	13	36103325	8.60598e-05	12244	rs10518102	4	73735125	0.855913	34027	rs10512413	9	128944920	0.000211141	60240	1.40462e-08	1.11022e-16	0.753425
rs6053291	20	5286760	0.000195683	42647	rs8034843	15	55297365	0.00418674	51711	rs10519813	5	124736047	0.172074	70963	1.40912e-08	0	0.753425
rs168418	5	51904136	0.0795989	24225	rs10492272	12	97767616	0.00025865	51958	rs6104678	20	10929207	0.000211533	91583	1.48901e-08	4.44089e-16	0.753425
rs7104698	11	36837874	0.000158929	38129	rs280290	6	50611341	0.00310794	48245	rs12046095	1	182346551	0.00213872	68566	1.56732e-08	2.22045e-16	0.753425
rs1740752	10	38542777	4.00177e-05	19405	rs1374998	2	107019484	0.00787162	52191	rs10495720	2	21938843	0.0235226	87808	1.58559e-08	0	0.753425
rs280302	6	50669342	0.00153861	16332	rs1898199	13	100002895	0.00391235	64371	rs4444160	12	82561915	0.00115733	76733	1.62233e-08	0	0.753425
rs970691	13	44201991	0.0295303	43889	rs2347061	4	43453219	0.0039223	50814	rs10507949	13	83654135	6.79929e-05	92608	1.64013e-08	0	0.753425
rs1606084	4	13648224	0.593371	17610	rs2474584	10	38420395	0.000786539	68503	rs4292478	5	84682390	0.00062973	94639	1.79456e-08	3.33067e-16	0.753425
rs10490989	10	117370109	0.998208	7430	rs10511467	9	7363051	2.91445e-05	76784	rs10507949	13	83654135	6.79929e-05	92608	1.85501e-08	1.11022e-16	0.753425
rs6810951	4	149661739	0.998208	35604	rs10511467	9	7363051	2.91445e-05	76784	rs10507949	13	83654135	6.79929e-05	92608	1.85501e-08	1.11022e-16	0.753425
rs2376318	9	32738532	0.998208	53622	rs10511467	9	7363051	2.91445e-05	76784	rs10507949	13	83654135	6.79929e-05	92608	1.85501e-08	1.11022e-16	0.753425
rs10511467	9	7363051	2.91445e-05	76784	rs10493011	1	21945291	0.998208	88919	rs10507949	13	83654135	6.79929e-05	92608	1.85501e-08	1.11022e-16	0.753425
rs10511467	9	7363051	2.91445e-05	76784	rs10507949	13	83654135	6.79929e-05	92608	rs9307954	4	158327277	0.998208	95272	1.85501e-08	1.11022e-16	0.753425
rs10511535	9	10171673	0.086745	29139	rs10492272	12	97767616	0.00025865	51958	rs6104678	20	10929207	0.000211533	91583	1.88137e-08	6.66134e-16	0.753425
rs200642	20	52628454	0.000368038	75300	rs10489374	1	166144365	0.0139045	82932	rs6104678	20	10929207	0.000211533	91583	2.56047e-08	0	0.753425
rs10492378	12	29511641	0.998208	40527	rs10511467	9	7363051	2.91445e-05	76784	rs10507949	13	83654135	6.79929e-05	92608	2.57431e-08	2.22045e-16	0.753425
rs10511467	9	7363051	2.91445e-05	76784	rs10491028	10	130276851	0.998208	82320	rs10507949	13	83654135	6.79929e-05	92608	2.57431e-08	2.22045e-16	0.753425
rs10511467	9	7363051	2.91445e-05	76784	rs10507949	13	83654135	6.79929e-05	92608	rs10489515	1	190074216	0.998208	98679	2.57431e-08	2.22045e-16	0.753425
rs912603	13	29703641	0.00123336	834	rs1335704	10	112582763	0.271033	15202	rs3915771	5	13536707	0.000771569	23815	2.74068e-08	1.11022e-16	0.753425
rs10492272	12	97767616	0.00025865	51958	rs600144	6	138152953	0.0477008	55353	rs6104678	20	10929207	0.000211533	91583	2.74593e-08	2.22045e-16	0.753425
rs9294603	6	95160595	9.70268e-05	47428	rs1510134	4	144479341	0.000777812	82857	rs10506790	12	77762475	0.181546	84327	3.31035e-08	9.99201e-16	0.753425
rs9303587	17	50063371	0.0348092	2132	rs176880	10	38405423	0.000786539	69108	rs4292478	5	84682390	0.00062973	94639	3.40692e-08	1.11022e-16	0.753425
rs1740752	10	38542777	4.00177e-05	19405	rs257713	5	66059175	0.381591	27796	rs10492272	12	97767616	0.00025865	51958	3.62296e-08	0	0.753425
rs280302	6	50669342	0.00153861	16332	rs551591	1	52671794	0.000322654	65599	rs4444160	12	82561915	0.00115733	76733	4.19324e-08	7.99361e-15	0.753425
rs1740752	10	38542777	4.00177e-05	19405	rs10492272	12	97767616	0.00025865	51958	rs2383784	9	28934277	0.933103	70441	4.5291e-08	3.33067e-16	0.753425
rs1740752	10	38542777	4.00177e-05	19405	rs10507009	12	91080832	0.000573827	60276	rs2360958	3	24118238	0.564796	88825	4.53253e-08	8.88178e-16	0.753425
rs1740752	10	38542777	4.00177e-05	19405	rs10517989	4	67504295	0.0555322	38110	rs10492272	12	97767616	0.00025865	51958	4.60172e-08	1.11022e-15	0.753425
rs7743263	6	54578755	0.993387	17996	rs1740752	10	38542777	4.00177e-05	19405	rs10492272	12	97767616	0.00025865	51958	4.62102e-08	2.22045e-16	0.753425
rs1740752	10	38542777	4.00177e-05	19405	rs10518468	4	126861222	0.993387	50980	rs10492272	12	97767616	0.00025865	51958	4.62102e-08	2.22045e-16	0.753425
rs3775652	4	143627607	3.72719e-07	12147	rs4920799	5	84690601	0.000200734	69201	rs1510134	4	144479341	0.000777812	82857	4.78198e-08	4.29656e-14	0.753425
rs10492272	12	97767616	0.00025865	51958	rs10494824	1	197852228	0.87973	87358	rs6104678	20	10929207	0.000211533	91583	5.34932e-08	2.22045e-16	0.753425
rs1740752	10	38542777	4.00177e-05	19405	rs10492272	12	97767616	0.00025865	51958	rs298722	9	89355426	0.191387	85712	5.36895e-08	2.22045e-16	0.753425
rs1740752	10	38542777	4.00177e-05	19405	rs10506383	12	57046138	0.0571749	30407	rs10492272	12	97767616	0.00025865	51958	5.74757e-08	2.22045e-16	0.753425
rs2273408	14	29051548	0.00329747	51220	rs10508731	10	28446794	0.000442413	51222	rs717099	7	106301469	0.0798373	63207	5.88364e-08	2.22045e-16	0.753425
rs1570607	13	36103325	8.60598e-05	12244	rs4920799	5	84690601	0.000200734	69201	rs10484953	6	1142381	0.617466	74532	6.01963e-08	1.11022e-16	0.753425
rs720261	18	56762416	0.021828	8635	rs1740752	10	38542777	4.00177e-05	19405	rs10492272	12	97767616	0.00025865	51958	6.21834e-08	2.22045e-16	0.753425
rs10492272	12	97767616	0.00025865	51958	rs703761	20	26195028	0.457607	88959	rs6104678	20	10929207	0.000211533	91583	6.26938e-08	1.77636e-15	0.753425
rs10492272	12	97767616	0.00025865	51958	rs6104678	20	10929207	0.000211533	91583	rs10482880	21	16746337	0.114183	93470	6.50892e-08	2.10942e-15	0.753425
rs10501276	11	41772344	0.0192975	27768	rs10490631	2	118773584	0.00213638	81134	rs1510134	4	144479341	0.000777812	82857	6.91162e-08	8.43769e-15	0.753425
rs1740752	10	38542777	4.00177e-05	19405	rs10492272	12	97767616	0.00025865	51958	rs10489082	4	13466231	0.790318	67975	7.46137e-08	2.22045e-16	0.753425
rs1740752	10	38542777	4.00177e-05	19405	rs185357	5	5808521	0.0657863	53174	rs2635620	2	18649488	0.993387	71934	7.50168e-08	1.66533e-15	0.753425
rs1740752	10	38542777	4.00177e-05	19405	rs9303474	17	63091410	0.00109316	23784	rs185357	5	5808521	0.0657863	53174	7.57282e-08	3.33067e-16	0.753425
rs2347061	4	43453219	0.0039223	50814	rs10498951	6	85777691	0.567976	62227	rs10507949	13	83654135	6.79929e-05	92608	8.4308e-08	2.83107e-14	0.753425
rs1740752	10	38542777	4.00177e-05	19405	rs2077741	13	58050361	0.855913	34648	rs10492272	12	97767616	0.00025865	51958	8.57832e-08	8.88178e-16	0.753425
rs10492272	12	97767616	0.00025865	51958	rs2022525	18	27270101	0.822076	73295	rs6104678	20	10929207	0.000211533	91583	9.78225e-08	2.22045e-16	0.753425
rs10512174	9	84343693	0.000194157	10645	rs10502376	18	8579765	0.00213872	22505	rs2178381	7	143202080	0.00076737	63332	3.62462e-10	0	0.753425
rs1823938	8	15687630	0.866179	2388	rs1740752	10	38542777	4.00177e-05	19405	rs7104698	11	36837874	0.000158929	38129	4.81391e-10	0	0.753425
rs10512174	9	84343693	0.000194157	10645	rs10510832	3	60160084	0.993387	30187	rs2178381	7	143202080	0.00076737	63332	5.43021e-10	1.11022e-16	0.753425
rs1866435	10	78921536	0.021828	16494	rs1740752	10	38542777	4.00177e-05	19405	rs7104698	11	36837874	0.000158929	38129	9.05476e-10	0	0.753425
rs10511202	3	104124110	0.0260323	35096	rs1046592	1	182308942	0.00213872	65049	rs10511467	9	7363051	2.91445e-05	76784	1.88141e-09	0	0.753425
rs10512174	9	84343693	0.000194157	10645	rs2178381	7	143202080	0.00076737	63332	rs1510134	4	144479341	0.000777812	82857	2.48925e-09	5.55112e-16	0.753425
rs725859	7	122979086	0.000931251	38215	rs10508035	13	96488800	0.000629355	45255	rs280290	6	50611341	0.00310794	48245	2.63056e-09	0	0.753425
rs3775652	4	143627607	3.72719e-07	12147	rs10490493	2	215157730	0.00109316	32539	rs242695	18	56918635	0.0251149	34125	3.07525e-09	1.11022e-15	0.753425
rs10509117	10	61156803	0.946118	7962	rs1740752	10	38542777	4.00177e-05	19405	rs7104698	11	36837874	0.000158929	38129	4.66614e-09	3.33067e-16	0.753425
rs3775652	4	143627607	3.72719e-07	12147	rs10490493	2	215157730	0.00109316	32539	rs10511202	3	104124110	0.0260323	35096	4.93381e-09	6.21725e-15	0.753425
rs10512174	9	84343693	0.000194157	10645	rs9301037	13	103853687	0.993387	11041	rs2178381	7	143202080	0.00076737	63332	5.32896e-09	5.55112e-16	0.753425
rs10512174	9	84343693	0.000194157	10645	rs10490532	2	155304447	0.993387	20838	rs2178381	7	143202080	0.00076737	63332	5.32896e-09	5.55112e-16	0.753425
rs10512174	9	84343693	0.000194157	10645	rs511847	9	4026061	0.993387	24827	rs2178381	7	143202080	0.00076737	63332	5.32896e-09	5.55112e-16	0.753425
rs10512174	9	84343693	0.000194157	10645	rs10513855	3	191631066	0.993387	51546	rs2178381	7	143202080	0.00076737	63332	5.32896e-09	5.55112e-16	0.753425
rs10512174	9	84343693	0.000194157	10645	rs2178381	7	143202080	0.00076737	63332	rs10517642	4	158111310	0.993387	65030	5.32896e-09	5.55112e-16	0.753425
rs1740752	10	38542777	4.00177e-05	19405	rs7104698	11	36837874	0.000158929	38129	rs1784075	11	79707960	0.114183	100946	6.11506e-09	4.44089e-16	0.753425
rs10512174	9	84343693	0.000194157	10645	rs10490668	2	36873145	0.998208	54779	rs2178381	7	143202080	0.00076737	63332	6.21124e-09	6.66134e-16	0.753425
rs10512174	9	84343693	0.000194157	10645	rs2178381	7	143202080	0.00076737	63332	rs10515543	5	143814200	0.998208	75807	6.21124e-09	6.66134e-16	0.753425
rs10512174	9	84343693	0.000194157	10645	rs2178381	7	143202080	0.00076737	63332	rs7243575	18	56626330	0.998208	79146	6.21124e-09	6.66134e-16	0.753425
rs10512174	9	84343693	0.000194157	10645	rs2178381	7	143202080	0.00076737	63332	rs10509014	10	55638954	0.998208	90011	6.21124e-09	6.66134e-16	0.753425
rs10512174	9	84343693	0.000194157	10645	rs2178381	7	143202080	0.00076737	63332	rs10495510	2	4439754	0.998208	92389	6.21124e-09	6.66134e-16	0.753425
rs10512174	9	84343693	0.000194157	10645	rs2178381	7	143202080	0.00076737	63332	rs10509909	10	111504455	0.998208	102706	6.21124e-09	6.66134e-16	0.753425
rs10512174	9	84343693	0.000194157	10645	rs129925	9	131871499	0.300512	55757	rs2178381	7	143202080	0.00076737	63332	6.6121e-09	1.22125e-15	0.753425
rs3775652	4	143627607	3.72719e-07	12147	rs10520732	15	91802734	0.0487206	18591	rs10490493	2	215157730	0.00109316	32539	7.37534e-09	1.4988e-14	0.753425
rs10511581	9	13405530	0.181546	2192	rs10512174	9	84343693	0.000194157	10645	rs2178381	7	143202080	0.00076737	63332	7.4374e-09	1.22125e-15	0.753425
rs3775652	4	143627607	3.72719e-07	12147	rs10512413	9	128944920	0.000211141	60240	rs10245935	7	146836243	0.998208	85324	7.66077e-09	1.55431e-15	0.753425
rs10512174	9	84343693	0.000194157	10645	rs3910341	18	26746368	0.846224	54848	rs2178381	7	143202080	0.00076737	63332	8.10573e-09	2.9976e-15	0.753425
rs7104698	11	36837874	0.000158929	38129	rs1930022	9	27888800	2.37049e-06	69742	rs7012604	8	26225999	0.054724	89058	8.12066e-09	1.77636e-15	0.753425
rs10512174	9	84343693	0.000194157	10645	rs6587917	1	61195581	0.429242	52604	rs2178381	7	143202080	0.00076737	63332	8.12348e-09	7.77156e-16	0.753425
rs10512174	9	84343693	0.000194157	10645	rs2178381	7	143202080	0.00076737	63332	rs10488838	4	2912749	0.429242	65257	8.12348e-09	7.77156e-16	0.753425
rs958909	5	3582223	0.0135213	17411	rs206695	6	164400532	0.00102786	42139	rs2607693	8	2208946	4.29335e-05	61887	8.19679e-09	1.11022e-16	0.753425
rs10512174	9	84343693	0.000194157	10645	rs214387	20	54769678	0.569224	56600	rs2178381	7	143202080	0.00076737	63332	8.20344e-09	2.22045e-16	0.753425
rs10512174	9	84343693	0.000194157	10645	rs10509308	10	70041714	0.892495	28850	rs2178381	7	143202080	0.00076737	63332	8.25174e-09	2.77556e-15	0.753425
rs10512174	9	84343693	0.000194157	10645	rs1888610	20	22901446	0.993387	15829	rs2178381	7	143202080	0.00076737	63332	8.56173e-09	1.44329e-15	0.753425
rs10512174	9	84343693	0.000194157	10645	rs894240	6	165466838	0.993387	39629	rs2178381	7	143202080	0.00076737	63332	8.56173e-09	1.44329e-15	0.753425
rs10512174	9	84343693	0.000194157	10645	rs2178381	7	143202080	0.00076737	63332	rs7238293	18	67587562	0.993387	67771	8.56173e-09	1.44329e-15	0.753425
rs10512174	9	84343693	0.000194157	10645	rs10491907	9	9953943	0.279679	32084	rs2178381	7	143202080	0.00076737	63332	9.05569e-09	9.99201e-16	0.753425
rs10511422	3	125022069	1.88034e-05	6693	rs270907	2	161849185	0.0802474	40612	rs10492272	12	97767616	0.00025865	51958	9.0709e-09	2.22045e-16	0.753425
rs10489581	1	182361133	0.00213872	14227	rs7104698	11	36837874	0.000158929	38129	rs966978	3	87488331	0.00264653	57226	9.3215e-09	5.21805e-15	0.753425
rs10507949	13	83654135	6.79929e-05	92608	rs1731298	7	52767936	0.00861083	95014	rs6545153	2	50335922	0.0337381	99388	9.32766e-09	1.11022e-15	0.753425
rs10512174	9	84343693	0.000194157	10645	rs10494102	1	108790910	0.994378	50161	rs2178381	7	143202080	0.00076737	63332	9.35178e-09	1.22125e-15	0.753425
rs1368863	11	125507350	0.00318106	13485	rs1740752	10	38542777	4.00177e-05	19405	rs12046095	1	182346551	0.00213872	68566	9.95626e-09	0	0.753425
rs10511203	3	104145273	0.00160493	28239	rs10508035	13	96488800	0.000629355	45255	rs10506899	12	82658370	0.00861083	91861	1.0776e-08	3.33067e-16	0.753425
rs7810342	7	87385969	0.0806077	41452	rs1046592	1	182308942	0.00213872	65049	rs10511467	9	7363051	2.91445e-05	76784	1.17256e-08	2.22045e-16	0.753425
rs10495593	2	12351086	0.00252265	32583	rs1502990	6	66131115	0.00853213	54217	rs10512413	9	128944920	0.000211141	60240	1.26463e-08	1.77636e-15	0.753425
rs3775652	4	143627607	3.72719e-07	12147	rs10483945	14	78562421	0.000868627	49608	rs10512413	9	128944920	0.000211141	60240	1.28899e-08	2.44249e-15	0.753425
rs10512174	9	84343693	0.000194157	10645	rs10504253	8	59356056	0.114183	54526	rs2178381	7	143202080	0.00076737	63332	1.45545e-08	3.44169e-15	0.753425
rs14448	8	90902416	0.0113533	31472	rs1046592	1	182308942	0.00213872	65049	rs10511467	9	7363051	2.91445e-05	76784	1.45549e-08	3.33067e-16	0.753425
rs10512413	9	128944920	0.000211141	60240	rs1510134	4	144479341	0.000777812	82857	rs998394	3	64758525	0.114183	86771	1.48449e-08	4.88498e-15	0.753425
rs2925174	5	114728400	0.112049	3438	rs3775652	4	143627607	3.72719e-07	12147	rs713392	7	110683865	0.00153103	75085	1.60546e-08	5.32907e-15	0.753425
rs1389728	9	28807957	0.0253097	13370	rs10490631	2	118773584	0.00213638	81134	rs1510134	4	144479341	0.000777812	82857	1.66629e-08	1.77636e-15	0.753425
rs1046592	1	182308942	0.00213872	65049	rs10519180	15	60842623	0.000744934	65743	rs10511467	9	7363051	2.91445e-05	76784	1.70353e-08	4.44089e-16	0.753425
rs950570	3	80223413	0.241663	74858	rs10490631	2	118773584	0.00213638	81134	rs1510134	4	144479341	0.000777812	82857	1.74273e-08	4.77396e-15	0.753425
rs3775652	4	143627607	3.72719e-07	12147	rs10492272	12	97767616	0.00025865	51958	rs2286257	7	72867481	0.132788	82105	1.74529e-08	5.44009e-14	0.753425
rs10512174	9	84343693	0.000194157	10645	rs2178381	7	143202080	0.00076737	63332	rs548838	11	87493419	0.998469	93738	1.8062e-08	2.33147e-15	0.753425
rs10512174	9	84343693	0.000194157	10645	rs10492393	13	30654197	0.447082	29419	rs2178381	7	143202080	0.00076737	63332	1.86279e-08	9.99201e-16	0.753425
rs3775652	4	143627607	3.72719e-07	12147	rs10500252	19	36827891	0.0571749	61416	rs1046592	1	182308942	0.00213872	65049	1.98623e-08	5.44009e-15	0.753425
rs1740752	10	38542777	4.00177e-05	19405	rs3783778	14	59939621	0.995397	30452	rs10492272	12	97767616	0.00025865	51958	2.16352e-08	0	0.753425
rs10512174	9	84343693	0.000194157	10645	rs10490890	3	6340894	0.806286	37132	rs2178381	7	143202080	0.00076737	63332	2.21496e-08	3.33067e-15	0.753425
rs3775652	4	143627607	3.72719e-07	12147	rs10492272	12	97767616	0.00025865	51958	rs10501254	11	41229979	0.957091	52624	2.64443e-08	8.68194e-14	0.753425
rs10254116	7	32979706	0.000139803	12358	rs10511203	3	104145273	0.00160493	28239	rs10510195	3	676292	0.447082	64895	2.64587e-08	2.22045e-16	0.753425
rs3775652	4	143627607	3.72719e-07	12147	rs7139139	12	105310314	0.122693	32323	rs10512413	9	128944920	0.000211141	60240	2.71115e-08	1.55431e-15	0.753425
rs9303474	17	63091410	0.00109316	23784	rs10511203	3	104145273	0.00160493	28239	rs7104698	11	36837874	0.000158929	38129	3.24778e-08	4.996e-15	0.753425
rs1544145	6	86736441	0.993387	3725	rs1368863	11	125507350	0.00318106	13485	rs1740752	10	38542777	4.00177e-05	19405	3.32282e-08	3.44169e-15	0.753425
rs255487	5	151421572	0.993387	7289	rs1368863	11	125507350	0.00318106	13485	rs1740752	10	38542777	4.00177e-05	19405	3.48448e-08	3.66374e-15	0.753425
rs3775652	4	143627607	3.72719e-07	12147	rs10505602	8	133813806	0.0447267	14330	rs4629050	18	26253225	0.0113098	79607	4.74195e-08	4.03011e-14	0.753425
rs10254116	7	32979706	0.000139803	12358	rs10507573	13	51347343	0.993387	27584	rs10511203	3	104145273	0.00160493	28239	5.06401e-08	1.9984e-15	0.753425
rs10254116	7	32979706	0.000139803	12358	rs10511203	3	104145273	0.00160493	28239	rs10515041	5	66578943	0.993387	93959	5.06401e-08	1.9984e-15	0.753425
rs2902667	1	23494656	0.00802353	902	rs10512413	9	128944920	0.000211141	60240	rs8018470	14	78340159	0.959147	80279	9.34506e-08	3.44169e-15	0.753425
rs206695	6	164400532	0.00102786	42139	rs9294603	6	95160595	9.70268e-05	47428	rs555174	21	19845364	0.000793021	53491	2.77449e-10	0	0.746575
rs10507949	13	83654135	6.79929e-05	92608	rs7866943	9	27887194	0.000452446	93359	rs1548402	7	89827654	0.140349	93564	3.72692e-10	0	0.746575
rs1740752	10	38542777	4.00177e-05	19405	rs7104698	11	36837874	0.000158929	38129	rs10495199	1	219883595	0.00165429	56735	1.0196e-09	0	0.746575
rs3775652	4	143627607	3.72719e-07	12147	rs812796	12	61685535	0.0294365	66897	rs365299	1	194062977	0.00264653	73856	1.49325e-09	0	0.746575
rs1368863	11	125507350	0.00318106	13485	rs1740752	10	38542777	4.00177e-05	19405	rs9291541	4	30190684	0.0309055	43661	2.20224e-09	1.11022e-16	0.746575
rs1740752	10	38542777	4.00177e-05	19405	rs206695	6	164400532	0.00102786	42139	rs10507009	12	91080832	0.000573827	60276	3.05493e-09	0	0.746575
rs10512174	9	84343693	0.000194157	10645	rs3915771	5	13536707	0.000771569	23815	rs6104678	20	10929207	0.000211533	91583	3.1329e-09	0	0.746575
rs1740752	10	38542777	4.00177e-05	19405	rs7104698	11	36837874	0.000158929	38129	rs1388612	3	62201782	0.273045	55528	3.28897e-09	1.11022e-16	0.746575
rs1930022	9	27888800	2.37049e-06	69742	rs347391	13	40566124	0.0113098	90804	rs1731298	7	52767936	0.00861083	95014	3.83514e-09	2.77556e-15	0.746575
rs10492272	12	97767616	0.00025865	51958	rs585369	6	93707281	0.4481	85048	rs6104678	20	10929207	0.000211533	91583	4.82193e-09	0	0.746575
rs1368863	11	125507350	0.00318106	13485	rs1740752	10	38542777	4.00177e-05	19405	rs7191095	16	79517134	0.0963269	22613	4.91686e-09	0	0.746575
rs10512174	9	84343693	0.000194157	10645	rs6104678	20	10929207	0.000211533	91583	rs1429314	2	57236041	0.044935	98658	5.41519e-09	1.11022e-16	0.746575
rs1570607	13	36103325	8.60598e-05	12244	rs10512413	9	128944920	0.000211141	60240	rs10490631	2	118773584	0.00213638	81134	5.66446e-09	1.11022e-16	0.746575
rs1046592	1	182308942	0.00213872	65049	rs2152853	1	178764239	0.145347	68406	rs10511467	9	7363051	2.91445e-05	76784	5.91144e-09	4.10783e-15	0.746575
rs4793513	17	69515420	0.700964	827	rs10511467	9	7363051	2.91445e-05	76784	rs10507949	13	83654135	6.79929e-05	92608	5.96533e-09	3.33067e-16	0.746575
rs10508035	13	96488800	0.000629355	45255	rs593235	9	29548747	0.0841883	48059	rs1930022	9	27888800	2.37049e-06	69742	6.21497e-09	1.33227e-15	0.746575
rs3775652	4	143627607	3.72719e-07	12147	rs246575	5	71903890	0.0273165	19262	rs713392	7	110683865	0.00153103	75085	6.31164e-09	2.22045e-16	0.746575
rs10508035	13	96488800	0.000629355	45255	rs1930022	9	27888800	2.37049e-06	69742	rs713392	7	110683865	0.00153103	75085	6.6756e-09	8.88178e-16	0.746575
rs1570607	13	36103325	8.60598e-05	12244	rs10512413	9	128944920	0.000211141	60240	rs6693181	1	57169703	0.888427	72832	6.70033e-09	0	0.746575
rs10512174	9	84343693	0.000194157	10645	rs10501181	11	37612481	0.0512456	50868	rs2178381	7	143202080	0.00076737	63332	6.76176e-09	5.55112e-16	0.746575
rs3775652	4	143627607	3.72719e-07	12147	rs10492272	12	97767616	0.00025865	51958	rs860864	2	177892424	0.00531804	55111	7.10277e-09	4.44089e-16	0.746575
rs1512830	12	57257083	0.993387	57419	rs10511467	9	7363051	2.91445e-05	76784	rs10507949	13	83654135	6.79929e-05	92608	7.36148e-09	1.11022e-16	0.746575
rs10504392	8	66735534	0.292734	9046	rs10507949	13	83654135	6.79929e-05	92608	rs1731298	7	52767936	0.00861083	95014	9.34197e-09	2.10942e-15	0.746575
rs10508035	13	96488800	0.000629355	45255	rs2375116	2	138157936	0.0345872	55709	rs10507949	13	83654135	6.79929e-05	92608	9.50843e-09	6.66134e-16	0.746575
rs6047413	20	21354787	0.0100417	40322	rs1046592	1	182308942	0.00213872	65049	rs6104678	20	10929207	0.000211533	91583	1.02326e-08	0	0.746575
rs1740752	10	38542777	4.00177e-05	19405	rs2407046	11	98960852	0.120302	51667	rs185357	5	5808521	0.0657863	53174	1.10579e-08	1.11022e-16	0.746575
rs1740752	10	38542777	4.00177e-05	19405	rs10483428	14	31616896	0.012333	29447	rs7104698	11	36837874	0.000158929	38129	1.14294e-08	5.55112e-16	0.746575
rs6693481	1	200943828	0.00116029	33451	rs555174	21	19845364	0.000793021	53491	rs365299	1	194062977	0.00264653	73856	1.21969e-08	4.21885e-15	0.746575
rs10512174	9	84343693	0.000194157	10645	rs2178381	7	143202080	0.00076737	63332	rs3849526	3	58811455	0.746955	65118	1.24067e-08	5.55112e-16	0.746575
rs10511422	3	125022069	1.88034e-05	6693	rs10492272	12	97767616	0.00025865	51958	rs9314059	5	156115230	0.181546	86899	1.33374e-08	7.77156e-16	0.746575
rs10498911	6	77592581	0.993387	23492	rs10511467	9	7363051	2.91445e-05	76784	rs10507949	13	83654135	6.79929e-05	92608	1.36806e-08	2.22045e-16	0.746575
rs2347061	4	43453219	0.0039223	50814	rs10507949	13	83654135	6.79929e-05	92608	rs6545153	2	50335922	0.0337381	99388	1.38633e-08	2.22045e-16	0.746575
rs2881208	2	200340151	0.260026	45044	rs10511467	9	7363051	2.91445e-05	76784	rs10507949	13	83654135	6.79929e-05	92608	1.40867e-08	2.22045e-16	0.746575
rs3775652	4	143627607	3.72719e-07	12147	rs8049155	16	54133816	0.260026	64839	rs713392	7	110683865	0.00153103	75085	1.42727e-08	1.84297e-14	0.746575
rs10512174	9	84343693	0.000194157	10645	rs7785596	7	127114402	0.428643	42959	rs10492272	12	97767616	0.00025865	51958	1.44269e-08	0	0.746575
rs3915771	5	13536707	0.000771569	23815	rs10492272	12	97767616	0.00025865	51958	rs722557	21	38199073	0.000590702	87163	1.462e-08	2.55351e-15	0.746575
rs10490776	3	61992017	0.315609	180	rs3775652	4	143627607	3.72719e-07	12147	rs10512413	9	128944920	0.000211141	60240	1.51036e-08	9.99201e-16	0.746575
rs10501558	11	83758120	0.0731583	7	rs10492272	12	97767616	0.00025865	51958	rs6104678	20	10929207	0.000211533	91583	1.60356e-08	0	0.746575
rs10508035	13	96488800	0.000629355	45255	rs10514336	5	90148244	0.000142688	49666	rs713392	7	110683865	0.00153103	75085	1.68068e-08	2.9976e-15	0.746575
rs1740752	10	38542777	4.00177e-05	19405	rs725859	7	122979086	0.000931251	38215	rs10495720	2	21938843	0.0235226	87808	1.69925e-08	0	0.746575
rs1740752	10	38542777	4.00177e-05	19405	rs10508035	13	96488800	0.000629355	45255	rs10495720	2	21938843	0.0235226	87808	1.71985e-08	2.22045e-16	0.746575
rs10511467	9	7363051	2.91445e-05	76784	rs10493151	1	49968667	0.117395	83051	rs10507949	13	83654135	6.79929e-05	92608	1.80929e-08	1.11022e-16	0.746575
rs10511467	9	7363051	2.91445e-05	76784	rs9288467	2	214326520	0.998208	82796	rs10507949	13	83654135	6.79929e-05	92608	1.85501e-08	1.11022e-16	0.746575
rs10511467	9	7363051	2.91445e-05	76784	rs10507949	13	83654135	6.79929e-05	92608	rs10511908	9	33299913	0.998208	93262	1.85501e-08	1.11022e-16	0.746575
rs10507777	13	68380179	0.950206	12168	rs10492272	12	97767616	0.00025865	51958	rs6104678	20	10929207	0.000211533	91583	1.86301e-08	1.11022e-16	0.746575
rs1740752	10	38542777	4.00177e-05	19405	rs150071	16	13213794	0.180413	73761	rs10495720	2	21938843	0.0235226	87808	1.9678e-08	0	0.746575
rs1046592	1	182308942	0.00213872	65049	rs10511467	9	7363051	2.91445e-05	76784	rs6677082	1	194400792	0.00503652	98925	1.96858e-08	1.83187e-14	0.746575
rs1570607	13	36103325	8.60598e-05	12244	rs10495587	2	12198992	0.456636	41877	rs10512413	9	128944920	0.000211141	60240	2.0574e-08	4.44089e-16	0.746575
rs1570607	13	36103325	8.60598e-05	12244	rs4920799	5	84690601	0.000200734	69201	rs1029973	4	15189734	0.0176961	95139	2.15072e-08	1.11022e-16	0.746575
rs3915771	5	13536707	0.000771569	23815	rs951166	8	56576343	0.875471	54435	rs1930022	9	27888800	2.37049e-06	69742	2.19034e-08	3.66374e-15	0.746575
rs10507228	12	107162905	0.260026	4977	rs10512174	9	84343693	0.000194157	10645	rs6104678	20	10929207	0.000211533	91583	2.24171e-08	0	0.746575
rs1335745	1	101009362	0.938674	9576	rs10488482	7	53324807	0.226343	62398	rs6104678	20	10929207	0.000211533	91583	2.42885e-08	5.21805e-15	0.746575
rs10492272	12	97767616	0.00025865	51958	rs6104678	20	10929207	0.000211533	91583	rs10490847	11	127037263	0.594655	100123	2.43464e-08	1.11022e-16	0.746575
rs1740752	10	38542777	4.00177e-05	19405	rs185357	5	5808521	0.0657863	53174	rs724972	3	89502309	0.00994688	76613	2.5695e-08	5.55112e-16	0.746575
rs201546	20	21962950	0.998208	10016	rs10511467	9	7363051	2.91445e-05	76784	rs10507949	13	83654135	6.79929e-05	92608	2.57431e-08	2.22045e-16	0.746575
rs10511467	9	7363051	2.91445e-05	76784	rs2823859	21	16825970	0.998208	79118	rs10507949	13	83654135	6.79929e-05	92608	2.57431e-08	2.22045e-16	0.746575
rs10511467	9	7363051	2.91445e-05	76784	rs10510039	10	119385306	0.998208	82609	rs10507949	13	83654135	6.79929e-05	92608	2.57431e-08	2.22045e-16	0.746575
rs10511467	9	7363051	2.91445e-05	76784	rs10500547	16	68737170	0.998208	86365	rs10507949	13	83654135	6.79929e-05	92608	2.57431e-08	2.22045e-16	0.746575
rs10511467	9	7363051	2.91445e-05	76784	rs4672326	2	60088978	0.998208	89021	rs10507949	13	83654135	6.79929e-05	92608	2.57431e-08	2.22045e-16	0.746575
rs10492272	12	97767616	0.00025865	51958	rs10501396	11	64660805	0.311461	75610	rs6104678	20	10929207	0.000211533	91583	2.59104e-08	0	0.746575
rs1583471	2	126237717	0.889369	38262	rs10511467	9	7363051	2.91445e-05	76784	rs10507949	13	83654135	6.79929e-05	92608	2.61903e-08	2.22045e-16	0.746575
rs1768134	3	39535163	0.0297116	40172	rs10492272	12	97767616	0.00025865	51958	rs6104678	20	10929207	0.000211533	91583	2.69229e-08	2.22045e-16	0.746575
rs10502376	18	8579765	0.00213872	22505	rs7104698	11	36837874	0.000158929	38129	rs1961273	2	137813695	0.00408936	38340	2.70502e-08	2.87548e-14	0.746575
rs1740752	10	38542777	4.00177e-05	19405	rs185357	5	5808521	0.0657863	53174	rs10493775	1	85655910	0.209018	84759	2.77707e-08	4.44089e-16	0.746575
rs10512174	9	84343693	0.000194157	10645	rs10492272	12	97767616	0.00025865	51958	rs2376685	5	118087270	0.0727271	89380	2.90693e-08	2.33147e-15	0.746575
rs3775652	4	143627607	3.72719e-07	12147	rs410354	5	87634357	0.691952	59837	rs713392	7	110683865	0.00153103	75085	3.06819e-08	2.4758e-14	0.746575
rs2132534	2	42777900	0.279551	33323	rs7104698	11	36837874	0.000158929	38129	rs10511467	9	7363051	2.91445e-05	76784	3.17051e-08	1.55431e-15	0.746575
rs10494011	1	104244739	0.00126669	8720	rs10492272	12	97767616	0.00025865	51958	rs2607693	8	2208946	4.29335e-05	61887	3.53239e-08	1.55431e-15	0.746575
rs10502376	18	8579765	0.00213872	22505	rs7104698	11	36837874	0.000158929	38129	rs272334	13	62486732	0.0513118	65157	3.57836e-08	1.21902e-13	0.746575
rs10492272	12	97767616	0.00025865	51958	rs10496348	2	101011035	0.993387	67287	rs6104678	20	10929207	0.000211533	91583	3.60912e-08	5.55112e-16	0.746575
rs9294603	6	95160595	9.70268e-05	47428	rs1510134	4	144479341	0.000777812	82857	rs9949799	18	7920834	0.429242	85402	3.62035e-08	1.11022e-15	0.746575
rs3844556	10	101736679	0.00260345	35752	rs10495199	1	219883595	0.00165429	56735	rs10507949	13	83654135	6.79929e-05	92608	3.64288e-08	2.22045e-16	0.746575
rs1570607	13	36103325	8.60598e-05	12244	rs10512413	9	128944920	0.000211141	60240	rs9326989	5	115549507	0.64133	95935	3.80308e-08	1.44329e-15	0.746575
rs1740752	10	38542777	4.00177e-05	19405	rs7783352	7	103728932	0.528708	34156	rs966978	3	87488331	0.00264653	57226	3.96958e-08	0	0.746575
rs10508291	10	4764991	0.00171121	6661	rs10486015	7	105781715	0.0151289	19669	rs725859	7	122979086	0.000931251	38215	3.99776e-08	5.21805e-15	0.746575
rs10492272	12	97767616	0.00025865	51958	rs7564183	2	178139102	0.082882	65734	rs6104678	20	10929207	0.000211533	91583	4.2537e-08	0	0.746575
rs4890428	18	38949327	0.00666911	2962	rs206695	6	164400532	0.00102786	42139	rs555174	21	19845364	0.000793021	53491	4.29369e-08	3.66374e-15	0.746575
rs10519969	5	127420431	0.993387	16257	rs1740752	10	38542777	4.00177e-05	19405	rs10492272	12	97767616	0.00025865	51958	4.62102e-08	2.22045e-16	0.746575
rs1570607	13	36103325	8.60598e-05	12244	rs725329	8	63746604	0.992036	28019	rs4920799	5	84690601	0.000200734	69201	4.97549e-08	5.21805e-15	0.746575
rs1369174	4	43557470	0.0377953	17759	rs1740752	10	38542777	4.00177e-05	19405	rs10492272	12	97767616	0.00025865	51958	4.97908e-08	3.33067e-16	0.746575
rs4129803	7	40047803	0.429242	34610	rs9294603	6	95160595	9.70268e-05	47428	rs1510134	4	144479341	0.000777812	82857	5.33464e-08	2.55351e-15	0.746575
rs3775652	4	143627607	3.72719e-07	12147	rs10485193	6	117365317	0.00418674	82486	rs6104678	20	10929207	0.000211533	91583	5.81188e-08	3.29736e-14	0.746575
rs1740752	10	38542777	4.00177e-05	19405	rs32250	5	12518478	0.302329	28325	rs10507009	12	91080832	0.000573827	60276	5.91432e-08	0	0.746575
rs904747	5	18353014	0.503131	1146	rs1740752	10	38542777	4.00177e-05	19405	rs185357	5	5808521	0.0657863	53174	6.20928e-08	1.11022e-16	0.746575
rs280302	6	50669342	0.00153861	16332	rs1740752	10	38542777	4.00177e-05	19405	rs10499527	7	20987504	0.245281	75852	6.37543e-08	6.66134e-16	0.746575
rs10492272	12	97767616	0.00025865	51958	rs1475559	11	31227875	0.157323	74309	rs6104678	20	10929207	0.000211533	91583	6.81057e-08	3.33067e-16	0.746575
rs1570607	13	36103325	8.60598e-05	12244	rs9301387	13	107824523	0.385696	25954	rs10512413	9	128944920	0.000211141	60240	7.34639e-08	1.88738e-15	0.746575
rs10511203	3	104145273	0.00160493	28239	rs6053291	20	5286760	0.000195683	42647	rs10508731	10	28446794	0.000442413	51222	7.98255e-08	1.11022e-16	0.746575
rs10254116	7	32979706	0.000139803	12358	rs10511203	3	104145273	0.00160493	28239	rs6842938	4	96350522	0.182242	37665	8.61706e-08	1.11022e-15	0.746575
rs1740752	10	38542777	4.00177e-05	19405	rs10507547	13	45281510	0.779011	23683	rs10492272	12	97767616	0.00025865	51958	8.98047e-08	1.11022e-16	0.746575
rs10516025	5	166172269	0.129923	40666	rs10508731	10	28446794	0.000442413	51222	rs4077987	12	38308296	0.265271	101865	9.20619e-08	2.10942e-15	0.746575
rs9294603	6	95160595	9.70268e-05	47428	rs4920799	5	84690601	0.000200734	69201	rs4629050	18	26253225	0.0113098	79607	9.47559e-08	1.15463e-14	0.746575
rs2421019	10	123815070	0.45916	20314	rs728693	5	156773183	0.0362923	39198	rs6104678	20	10929207	0.000211533	91583	9.49918e-08	3.33067e-16	0.746575
rs10512174	9	84343693	0.000194157	10645	rs3792446	3	7655588	0.0934955	39674	rs2178381	7	143202080	0.00076737	63332	8.18577e-10	2.22045e-16	0.746575
rs10512174	9	84343693	0.000194157	10645	rs2178381	7	143202080	0.00076737	63332	rs10511055	3	77308036	0.260026	78842	1.45204e-09	2.22045e-16	0.746575
rs3775652	4	143627607	3.72719e-07	12147	rs10511203	3	104145273	0.00160493	28239	rs10501439	11	78812154	0.00016	71965	1.80314e-09	2.22045e-16	0.746575
rs3775652	4	143627607	3.72719e-07	12147	rs9918557	7	121104209	0.00329747	28729	rs10490493	2	215157730	0.00109316	32539	1.99748e-09	4.10783e-15	0.746575
rs10502376	18	8579765	0.00213872	22505	rs10514862	5	58813457	0.0117907	27986	rs7104698	11	36837874	0.000158929	38129	2.10815e-09	2.22045e-16	0.746575
rs1740752	10	38542777	4.00177e-05	19405	rs7104698	11	36837874	0.000158929	38129	rs7754740	6	106128842	0.117395	94941	2.61656e-09	2.22045e-16	0.746575
rs10512174	9	84343693	0.000194157	10645	rs2178381	7	143202080	0.00076737	63332	rs10506654	12	71031422	0.672424	64495	3.08544e-09	5.55112e-16	0.746575
rs10489581	1	182361133	0.00213872	14227	rs10483428	14	31616896	0.012333	29447	rs10511467	9	7363051	2.91445e-05	76784	4.24517e-09	4.44089e-16	0.746575
rs10512174	9	84343693	0.000194157	10645	rs2178381	7	143202080	0.00076737	63332	rs10490283	2	37791943	0.6007	90023	4.64965e-09	6.66134e-16	0.746575
rs3775652	4	143627607	3.72719e-07	12147	rs812796	12	61685535	0.0294365	66897	rs713392	7	110683865	0.00153103	75085	4.83986e-09	4.44089e-16	0.746575
rs10512174	9	84343693	0.000194157	10645	rs1923795	9	85369057	0.998208	16609	rs2178381	7	143202080	0.00076737	63332	6.21124e-09	6.66134e-16	0.746575
rs10512174	9	84343693	0.000194157	10645	rs1583151	2	223418678	0.998208	26582	rs2178381	7	143202080	0.00076737	63332	6.21124e-09	6.66134e-16	0.746575
rs10512174	9	84343693	0.000194157	10645	rs10506809	12	78006066	0.998208	34836	rs2178381	7	143202080	0.00076737	63332	6.21124e-09	6.66134e-16	0.746575
rs10512174	9	84343693	0.000194157	10645	rs2178381	7	143202080	0.00076737	63332	rs1368052	7	6912030	0.998208	102809	6.21124e-09	6.66134e-16	0.746575
rs10512174	9	84343693	0.000194157	10645	rs234511	15	95277893	0.806286	22628	rs2178381	7	143202080	0.00076737	63332	6.98489e-09	3.33067e-16	0.746575
rs3775652	4	143627607	3.72719e-07	12147	rs10490493	2	215157730	0.00109316	32539	rs10488682	11	18026791	0.0487206	64132	7.37534e-09	1.4988e-14	0.746575
rs10512174	9	84343693	0.000194157	10645	rs2178381	7	143202080	0.00076737	63332	rs889962	2	21820722	0.998218	90585	7.60234e-09	1.55431e-15	0.746575
rs1740752	10	38542777	4.00177e-05	19405	rs7104698	11	36837874	0.000158929	38129	rs2326817	6	129705464	0.0377953	81261	8.40457e-09	2.22045e-16	0.746575
rs10511203	3	104145273	0.00160493	28239	rs10504283	8	60026771	0.998208	51468	rs1930022	9	27888800	2.37049e-06	69742	8.51219e-09	7.32747e-15	0.746575
rs1589273	2	76935258	0.998469	7148	rs10512174	9	84343693	0.000194157	10645	rs2178381	7	143202080	0.00076737	63332	9.56264e-09	1.77636e-15	0.746575
rs1740752	10	38542777	4.00177e-05	19405	rs1431960	5	121228001	0.114183	33411	rs7104698	11	36837874	0.000158929	38129	1.00375e-08	4.44089e-16	0.746575
rs1340465	1	235327761	0.00444511	6316	rs3775652	4	143627607	3.72719e-07	12147	rs723529	2	148487692	0.25508	98570	1.13335e-08	1.22125e-14	0.746575
rs10512174	9	84343693	0.000194157	10645	rs2178381	7	143202080	0.00076737	63332	rs10503564	8	15816700	0.260026	68696	1.27235e-08	2.55351e-15	0.746575
rs10512174	9	84343693	0.000194157	10645	rs10514527	16	81917327	0.972779	10851	rs2178381	7	143202080	0.00076737	63332	1.58295e-08	1.77636e-15	0.746575
rs10512174	9	84343693	0.000194157	10645	rs2178381	7	143202080	0.00076737	63332	rs10488957	4	13125113	0.972779	85002	1.58295e-08	1.77636e-15	0.746575
rs1740752	10	38542777	4.00177e-05	19405	rs7104698	11	36837874	0.000158929	38129	rs10503564	8	15816700	0.260026	68696	1.71948e-08	1.9984e-15	0.746575
rs10487430	7	125212959	0.780823	872	rs1740752	10	38542777	4.00177e-05	19405	rs7104698	11	36837874	0.000158929	38129	1.77236e-08	5.55112e-16	0.746575
rs1740752	10	38542777	4.00177e-05	19405	rs7104698	11	36837874	0.000158929	38129	rs10512604	17	74390148	0.021828	103263	1.9756e-08	1.9984e-15	0.746575
rs10512174	9	84343693	0.000194157	10645	rs8112622	19	22533355	0.806286	62687	rs2178381	7	143202080	0.00076737	63332	2.38547e-08	3.55271e-15	0.746575
rs10508291	10	4764991	0.00171121	6661	rs6480996	10	54241419	0.00115913	10250	rs1930022	9	27888800	2.37049e-06	69742	2.97239e-08	1.18794e-14	0.746575
rs10511203	3	104145273	0.00160493	28239	rs7104698	11	36837874	0.000158929	38129	rs10503897	8	31988959	0.00396566	92118	3.1411e-08	7.10543e-15	0.746575
rs1368863	11	125507350	0.00318106	13485	rs1740752	10	38542777	4.00177e-05	19405	rs10504000	8	37132604	0.993387	83446	4.51048e-08	6.21725e-15	0.746575
rs1368863	11	125507350	0.00318106	13485	rs1740752	10	38542777	4.00177e-05	19405	rs9319299	13	24803771	0.720465	35264	5.1262e-08	1.9984e-15	0.746575
rs1406228	2	29513177	0.001256	2790	rs10483945	14	78562421	0.000868627	49608	rs10512413	9	128944920	0.000211141	60240	6.4604e-08	1.9329e-13	0.746575
rs2506960	6	93668087	0.0102007	9565	rs10483945	14	78562421	0.000868627	49608	rs10512413	9	128944920	0.000211141	60240	6.91694e-08	1.62204e-13	0.746575
rs1927384	13	100843751	0.0109117	17247	rs472481	4	43414366	0.00492546	56172	rs10507949	13	83654135	6.79929e-05	92608	2.13061e-11	0	0.739726
rs10254116	7	32979706	0.000139803	12358	rs1740752	10	38542777	4.00177e-05	19405	rs7104698	11	36837874	0.000158929	38129	3.09289e-11	0	0.739726
rs10501967	11	99991972	0.0464341	10975	rs10508035	13	96488800	0.000629355	45255	rs1930022	9	27888800	2.37049e-06	69742	2.45731e-10	0	0.739726
rs1740752	10	38542777	4.00177e-05	19405	rs7104698	11	36837874	0.000158929	38129	rs10493590	1	76216920	0.00320319	70542	3.77226e-10	0	0.739726
rs10492272	12	97767616	0.00025865	51958	rs285572	12	40201945	0.0439334	82897	rs6104678	20	10929207	0.000211533	91583	3.83108e-10	0	0.739726
rs10509054	10	57760299	0.00418674	35530	rs7104698	11	36837874	0.000158929	38129	rs12046095	1	182346551	0.00213872	68566	3.84612e-10	0	0.739726
rs382094	21	20282405	0.0423567	12287	rs2347061	4	43453219	0.0039223	50814	rs10507949	13	83654135	6.79929e-05	92608	3.9009e-10	0	0.739726
rs10502376	18	8579765	0.00213872	22505	rs9303474	17	63091410	0.00109316	23784	rs7104698	11	36837874	0.000158929	38129	4.96486e-10	0	0.739726
rs10512174	9	84343693	0.000194157	10645	rs10492272	12	97767616	0.00025865	51958	rs6104678	20	10929207	0.000211533	91583	6.0666e-10	0	0.739726
rs3775652	4	143627607	3.72719e-07	12147	rs10490493	2	215157730	0.00109316	32539	rs2364872	12	92604619	0.182242	85883	1.07511e-09	1.33227e-15	0.739726
rs10254116	7	32979706	0.000139803	12358	rs10511203	3	104145273	0.00160493	28239	rs1343992	10	29201213	0.000190901	82693	1.24629e-09	0	0.739726
rs3775652	4	143627607	3.72719e-07	12147	rs10489076	4	10021731	0.00237902	30550	rs713392	7	110683865	0.00153103	75085	1.46548e-09	0	0.739726
rs3775652	4	143627607	3.72719e-07	12147	rs725518	11	4093154	4.87347e-05	46516	rs280290	6	50611341	0.00310794	48245	1.63777e-09	2.22045e-16	0.739726
rs10502376	18	8579765	0.00213872	22505	rs10497822	2	199840540	0.0338935	22990	rs7104698	11	36837874	0.000158929	38129	2.40012e-09	1.11022e-16	0.739726
rs10511467	9	7363051	2.91445e-05	76784	rs10507949	13	83654135	6.79929e-05	92608	rs9324360	1	95972952	0.276913	95111	2.49391e-09	1.11022e-16	0.739726
rs1340465	1	235327761	0.00444511	6316	rs3775652	4	143627607	3.72719e-07	12147	rs551591	1	52671794	0.000322654	65599	2.78636e-09	1.11022e-16	0.739726
rs3775652	4	143627607	3.72719e-07	12147	rs2347049	4	43424138	0.00853114	41773	rs10507949	13	83654135	6.79929e-05	92608	2.82039e-09	1.11022e-16	0.739726
rs10489581	1	182361133	0.00213872	14227	rs10495133	1	216904335	0.0226272	31516	rs7104698	11	36837874	0.000158929	38129	2.86573e-09	8.21565e-15	0.739726
rs3775652	4	143627607	3.72719e-07	12147	rs10490493	2	215157730	0.00109316	32539	rs10491724	9	96307689	0.0540301	66992	3.86099e-09	2.10942e-14	0.739726
rs1740752	10	38542777	4.00177e-05	19405	rs7104698	11	36837874	0.000158929	38129	rs2187928	6	115926421	0.998218	66978	4.12687e-09	1.11022e-16	0.739726
rs10502376	18	8579765	0.00213872	22505	rs7321162	13	41454663	0.0491408	34522	rs7104698	11	36837874	0.000158929	38129	4.36106e-09	3.33067e-16	0.739726
rs10511467	9	7363051	2.91445e-05	76784	rs1805781	12	8957155	0.993054	90113	rs10507949	13	83654135	6.79929e-05	92608	4.52185e-09	0	0.739726
rs10505719	12	1055705	0.475691	1148	rs10507949	13	83654135	6.79929e-05	92608	rs1731298	7	52767936	0.00861083	95014	5.25517e-09	3.44169e-15	0.739726
rs6764287	3	76614650	0.00268989	19509	rs10512413	9	128944920	0.000211141	60240	rs10485193	6	117365317	0.00418674	82486	5.65027e-09	0	0.739726
rs3775652	4	143627607	3.72719e-07	12147	rs1144454	18	60933235	0.00341684	41670	rs10508035	13	96488800	0.000629355	45255	5.76309e-09	1.77636e-15	0.739726
rs10483242	22	47171168	0.25508	71249	rs10511467	9	7363051	2.91445e-05	76784	rs10507949	13	83654135	6.79929e-05	92608	6.92649e-09	1.11022e-16	0.739726
rs10512126	9	80489829	0.0104867	81588	rs10507949	13	83654135	6.79929e-05	92608	rs1731298	7	52767936	0.00861083	95014	8.70756e-09	7.77156e-16	0.739726
rs1570607	13	36103325	8.60598e-05	12244	rs10512413	9	128944920	0.000211141	60240	rs10517849	4	166936159	0.140564	70304	9.21945e-09	2.22045e-16	0.739726
rs2132534	2	42777900	0.279551	33323	rs7104698	11	36837874	0.000158929	38129	rs966978	3	87488331	0.00264653	57226	1.00411e-08	3.9968e-15	0.739726
rs10254116	7	32979706	0.000139803	12358	rs10511203	3	104145273	0.00160493	28239	rs10485103	6	165974948	0.0898191	77833	1.00774e-08	3.33067e-16	0.739726
rs10502376	18	8579765	0.00213872	22505	rs7104698	11	36837874	0.000158929	38129	rs10521132	16	25687387	0.000781993	100443	1.05169e-08	4.44089e-16	0.739726
rs9294603	6	95160595	9.70268e-05	47428	rs2417680	9	104129985	0.00509826	49174	rs1510134	4	144479341	0.000777812	82857	1.07727e-08	2.22045e-16	0.739726
rs749390	1	187848280	0.947347	76230	rs10511467	9	7363051	2.91445e-05	76784	rs10507949	13	83654135	6.79929e-05	92608	1.11119e-08	6.66134e-16	0.739726
rs3775652	4	143627607	3.72719e-07	12147	rs1144454	18	60933235	0.00341684	41670	rs10483945	14	78562421	0.000868627	49608	1.15264e-08	2.33147e-14	0.739726
rs10511422	3	125022069	1.88034e-05	6693	rs10492272	12	97767616	0.00025865	51958	rs10511092	3	83760054	0.998208	65702	1.18794e-08	9.99201e-16	0.739726
rs10511422	3	125022069	1.88034e-05	6693	rs10492272	12	97767616	0.00025865	51958	rs1031659	9	71870242	0.998208	98196	1.18794e-08	9.99201e-16	0.739726
rs10512174	9	84343693	0.000194157	10645	rs10492789	16	22869573	0.947347	43398	rs6104678	20	10929207	0.000211533	91583	1.19465e-08	0	0.739726
rs10511467	9	7363051	2.91445e-05	76784	rs10507949	13	83654135	6.79929e-05	92608	rs890918	5	29919175	0.0487206	96490	1.32508e-08	6.66134e-16	0.739726
rs7104698	11	36837874	0.000158929	38129	rs10507493	12	86178239	0.538498	64267	rs12046095	1	182346551	0.00213872	68566	1.35757e-08	1.22125e-15	0.739726
rs1570607	13	36103325	8.60598e-05	12244	rs10495828	2	34929958	0.012501	45996	rs10512413	9	128944920	0.000211141	60240	1.40659e-08	1.11022e-15	0.739726
rs6792998	3	157583145	0.000450599	4870	rs1502990	6	66131115	0.00853213	54217	rs10512413	9	128944920	0.000211141	60240	1.58958e-08	2.22045e-16	0.739726
rs54939	13	53350707	0.0668289	29137	rs206695	6	164400532	0.00102786	42139	rs2607693	8	2208946	4.29335e-05	61887	1.60285e-08	2.22045e-15	0.739726
rs7104698	11	36837874	0.000158929	38129	rs6484249	11	26745983	0.01225	68239	rs10507949	13	83654135	6.79929e-05	92608	1.64164e-08	2.10942e-15	0.739726
rs10514110	18	69949233	0.108579	76026	rs10511467	9	7363051	2.91445e-05	76784	rs10507949	13	83654135	6.79929e-05	92608	1.6501e-08	1.11022e-16	0.739726
rs2196598	2	142625300	0.115685	11899	rs1740752	10	38542777	4.00177e-05	19405	rs1454235	2	3444976	0.00443155	65761	1.65957e-08	0	0.739726
rs10254116	7	32979706	0.000139803	12358	rs10511203	3	104145273	0.00160493	28239	rs1275079	11	123028998	0.597569	91787	1.7981e-08	2.22045e-16	0.739726
rs10513687	3	172046643	0.863823	23360	rs10507949	13	83654135	6.79929e-05	92608	rs1731298	7	52767936	0.00861083	95014	1.9496e-08	1.82077e-14	0.739726
rs1512419	12	87729601	0.972779	11264	rs10511467	9	7363051	2.91445e-05	76784	rs10507949	13	83654135	6.79929e-05	92608	2.09306e-08	3.33067e-16	0.739726
rs9294603	6	95160595	9.70268e-05	47428	rs2247796	12	76590210	0.250262	59700	rs1510134	4	144479341	0.000777812	82857	2.10838e-08	5.55112e-16	0.739726
rs4847201	1	94166969	0.0549159	16589	rs1740752	10	38542777	4.00177e-05	19405	rs4292478	5	84682390	0.00062973	94639	2.1583e-08	2.10942e-15	0.739726
rs10492272	12	97767616	0.00025865	51958	rs1508722	3	7357827	0.753889	56797	rs6104678	20	10929207	0.000211533	91583	2.16892e-08	0	0.739726
rs10254116	7	32979706	0.000139803	12358	rs10511203	3	104145273	0.00160493	28239	rs10488865	4	105903157	0.362953	95913	2.18911e-08	1.11022e-16	0.739726
rs1740752	10	38542777	4.00177e-05	19405	rs6730141	2	75060104	0.00401991	27591	rs12046095	1	182346551	0.00213872	68566	2.24684e-08	1.44329e-15	0.739726
rs1740752	10	38542777	4.00177e-05	19405	rs185357	5	5808521	0.0657863	53174	rs82159	12	124727028	0.000363937	59286	2.61413e-08	0	0.739726
rs10492272	12	97767616	0.00025865	51958	rs2607693	8	2208946	4.29335e-05	61887	rs6826929	4	32103881	0.0140201	75131	2.62363e-08	7.4496e-14	0.739726
rs3775652	4	143627607	3.72719e-07	12147	rs242695	18	56918635	0.0251149	34125	rs1731298	7	52767936	0.00861083	95014	2.66543e-08	3.86358e-14	0.739726
rs555174	21	19845364	0.000793021	53491	rs365299	1	194062977	0.00264653	73856	rs657954	1	77971004	0.181295	82000	2.77776e-08	0	0.739726
rs3775652	4	143627607	3.72719e-07	12147	rs713392	7	110683865	0.00153103	75085	rs10491154	17	50192912	0.355781	99566	2.8182e-08	1.44329e-14	0.739726
rs417637	17	15426578	0.00220243	19983	rs2347061	4	43453219	0.0039223	50814	rs10507949	13	83654135	6.79929e-05	92608	3.02192e-08	3.33067e-16	0.739726
rs7602685	2	57885689	0.996191	31249	rs7104698	11	36837874	0.000158929	38129	rs10511467	9	7363051	2.91445e-05	76784	3.02451e-08	8.88178e-16	0.739726
rs10494515	1	176756521	0.0540301	23624	rs7104698	11	36837874	0.000158929	38129	rs12046095	1	182346551	0.00213872	68566	3.17423e-08	1.25788e-13	0.739726
rs1219784	10	55670638	0.489469	74553	rs10511467	9	7363051	2.91445e-05	76784	rs10507949	13	83654135	6.79929e-05	92608	3.21169e-08	4.44089e-16	0.739726
rs10510603	3	27999742	0.720465	19375	rs10511467	9	7363051	2.91445e-05	76784	rs10507949	13	83654135	6.79929e-05	92608	3.4553e-08	7.77156e-16	0.739726
rs9294603	6	95160595	9.70268e-05	47428	rs10513312	3	148520041	0.972779	58827	rs1510134	4	144479341	0.000777812	82857	3.52993e-08	5.55112e-15	0.739726
rs3775652	4	143627607	3.72719e-07	12147	rs4629050	18	26253225	0.0113098	79607	rs1386003	12	13104949	0.0527414	82114	3.56375e-08	1.04805e-13	0.739726
rs9294603	6	95160595	9.70268e-05	47428	rs1510134	4	144479341	0.000777812	82857	rs10514670	3	18544296	0.892495	91473	3.56637e-08	6.66134e-16	0.739726
rs10486368	7	19552512	0.0140201	11943	rs10483945	14	78562421	0.000868627	49608	rs10492272	12	97767616	0.00025865	51958	3.63981e-08	2.03171e-14	0.739726
rs1740752	10	38542777	4.00177e-05	19405	rs10492272	12	97767616	0.00025865	51958	rs1454235	2	3444976	0.00443155	65761	3.78194e-08	1.11022e-16	0.739726
rs206695	6	164400532	0.00102786	42139	rs555174	21	19845364	0.000793021	53491	rs1900829	4	111968560	0.0487462	83419	3.95203e-08	2.55351e-15	0.739726
rs280302	6	50669342	0.00153861	16332	rs1740752	10	38542777	4.00177e-05	19405	rs1454235	2	3444976	0.00443155	65761	4.15812e-08	1.11022e-16	0.739726
rs3914232	3	111652791	0.963494	1966	rs10492272	12	97767616	0.00025865	51958	rs6104678	20	10929207	0.000211533	91583	4.70297e-08	4.44089e-16	0.739726
rs1740752	10	38542777	4.00177e-05	19405	rs10492272	12	97767616	0.00025865	51958	rs10486521	7	32980417	0.00198268	85529	4.9164e-08	3.33067e-15	0.739726
rs10508291	10	4764991	0.00171121	6661	rs1930022	9	27888800	2.37049e-06	69742	rs7527595	1	58142160	0.0370087	90469	5.13406e-08	2.28706e-14	0.739726
rs1740752	10	38542777	4.00177e-05	19405	rs10507009	12	91080832	0.000573827	60276	rs2870702	4	94768122	0.967611	95840	5.29644e-08	3.33067e-16	0.739726
rs1740752	10	38542777	4.00177e-05	19405	rs283917	3	17303513	0.0102007	43316	rs10511467	9	7363051	2.91445e-05	76784	5.32378e-08	5.07372e-14	0.739726
rs2323081	13	59383069	0.120302	42096	rs10511467	9	7363051	2.91445e-05	76784	rs10507949	13	83654135	6.79929e-05	92608	5.33905e-08	1.33227e-15	0.739726
rs912603	13	29703641	0.00123336	834	rs3915771	5	13536707	0.000771569	23815	rs1033997	1	65239080	0.988332	35822	5.9551e-08	1.11022e-16	0.739726
rs1340465	1	235327761	0.00444511	6316	rs10509054	10	57760299	0.00418674	35530	rs551591	1	52671794	0.000322654	65599	6.05667e-08	1.66533e-15	0.739726
rs10502376	18	8579765	0.00213872	22505	rs10490631	2	118773584	0.00213638	81134	rs1510134	4	144479341	0.000777812	82857	7.46298e-08	3.34177e-14	0.739726
rs4002315	12	36696954	0.806286	4004	rs9294603	6	95160595	9.70268e-05	47428	rs1510134	4	144479341	0.000777812	82857	8.5024e-08	1.66533e-14	0.739726
rs10486459	7	25268039	0.00722111	34906	rs10508731	10	28446794	0.000442413	51222	rs717099	7	106301469	0.0798373	63207	8.62634e-08	2.22045e-16	0.739726
rs1941507	18	6619449	0.305074	45856	rs9294603	6	95160595	9.70268e-05	47428	rs1510134	4	144479341	0.000777812	82857	9.61217e-08	6.99441e-15	0.739726
rs10512413	9	128944920	0.000211141	60240	rs10485193	6	117365317	0.00418674	82486	rs7866943	9	27887194	0.000452446	93359	9.6161e-08	8.65974e-15	0.739726
rs758779	7	33220773	0.00245455	44547	rs200642	20	52628454	0.000368038	75300	rs6104678	20	10929207	0.000211533	91583	9.7409e-08	4.44089e-16	0.739726
rs1038996	5	56726400	0.000902035	22745	rs555174	21	19845364	0.000793021	53491	rs200642	20	52628454	0.000368038	75300	9.74156e-08	1.33227e-15	0.739726
rs10511203	3	104145273	0.00160493	28239	rs206695	6	164400532	0.00102786	42139	rs2607693	8	2208946	4.29335e-05	61887	1.18232e-10	0	0.739726
rs10511203	3	104145273	0.00160493	28239	rs10508035	13	96488800	0.000629355	45255	rs1930022	9	27888800	2.37049e-06	69742	8.88657e-10	0	0.739726
rs1340465	1	235327761	0.00444511	6316	rs7104698	11	36837874	0.000158929	38129	rs1930022	9	27888800	2.37049e-06	69742	1.40593e-09	1.11022e-16	0.739726
rs10488712	11	114688496	0.00104586	32122	rs1930022	9	27888800	2.37049e-06	69742	rs1731298	7	52767936	0.00861083	95014	1.84677e-09	7.77156e-16	0.739726
rs1740752	10	38542777	4.00177e-05	19405	rs7104698	11	36837874	0.000158929	38129	rs9309988	3	85719929	0.35046	64574	2.6831e-09	2.22045e-16	0.739726
rs7654083	4	171890033	0.157518	9623	rs10512174	9	84343693	0.000194157	10645	rs2178381	7	143202080	0.00076737	63332	2.75962e-09	4.44089e-16	0.739726
rs3775652	4	143627607	3.72719e-07	12147	rs10500252	19	36827891	0.0571749	61416	rs960667	8	126588803	0.00396566	90401	3.93329e-09	2.18714e-14	0.739726
rs3775652	4	143627607	3.72719e-07	12147	rs1046592	1	182308942	0.00213872	65049	rs7916525	10	28531923	0.00966462	99944	4.80408e-09	1.44329e-15	0.739726
rs10483945	14	78562421	0.000868627	49608	rs1046592	1	182308942	0.00213872	65049	rs10501439	11	78812154	0.00016	71965	4.98803e-09	2.22045e-16	0.739726
rs10489581	1	182361133	0.00213872	14227	rs283917	3	17303513	0.0102007	43316	rs10511467	9	7363051	2.91445e-05	76784	5.9301e-09	6.66134e-16	0.739726
rs10512174	9	84343693	0.000194157	10645	rs1466626	8	28939749	0.889369	40775	rs2178381	7	143202080	0.00076737	63332	6.74973e-09	9.99201e-16	0.739726
rs3775652	4	143627607	3.72719e-07	12147	rs10501218	11	40078902	0.998208	46960	rs10512413	9	128944920	0.000211141	60240	7.66077e-09	1.55431e-15	0.739726
rs10512174	9	84343693	0.000194157	10645	rs10516697	4	85076655	0.576641	60803	rs2178381	7	143202080	0.00076737	63332	7.87384e-09	2.55351e-15	0.739726
rs10502376	18	8579765	0.00213872	22505	rs7104698	11	36837874	0.000158929	38129	rs10503897	8	31988959	0.00396566	92118	8.03516e-09	2.66454e-15	0.739726
rs10512413	9	128944920	0.000211141	60240	rs1510134	4	144479341	0.000777812	82857	rs10512652	5	36468394	0.0756172	91834	9.10568e-09	7.54952e-15	0.739726
rs10511203	3	104145273	0.00160493	28239	rs206695	6	164400532	0.00102786	42139	rs1930022	9	27888800	2.37049e-06	69742	9.96749e-09	2.22045e-16	0.739726
rs4772270	13	98545231	6.63704e-05	42568	rs10512413	9	128944920	0.000211141	60240	rs10501439	11	78812154	0.00016	71965	1.23008e-08	1.9984e-15	0.739726
rs1046592	1	182308942	0.00213872	65049	rs10511467	9	7363051	2.91445e-05	76784	rs278877	2	156645294	0.0913109	85525	1.26241e-08	2.9976e-15	0.739726
rs10489581	1	182361133	0.00213872	14227	rs7104698	11	36837874	0.000158929	38129	rs10493590	1	76216920	0.00320319	70542	1.45124e-08	6.77236e-15	0.739726
rs3775652	4	143627607	3.72719e-07	12147	rs10512413	9	128944920	0.000211141	60240	rs7777741	7	90094020	0.279679	87999	1.46098e-08	3.33067e-15	0.739726
rs3775652	4	143627607	3.72719e-07	12147	rs4629050	18	26253225	0.0113098	79607	rs10497076	2	152099540	0.0309055	90954	1.7212e-08	4.38538e-14	0.739726
rs3775652	4	143627607	3.72719e-07	12147	rs10500539	16	66463251	0.0377953	74211	rs4629050	18	26253225	0.0113098	79607	1.7896e-08	5.76206e-14	0.739726
rs3775652	4	143627607	3.72719e-07	12147	rs3753383	1	157816444	0.0119215	48010	rs1510134	4	144479341	0.000777812	82857	2.16831e-08	3.67484e-14	0.739726
rs10512413	9	128944920	0.000211141	60240	rs10502792	18	38362366	0.260026	67357	rs1510134	4	144479341	0.000777812	82857	2.50091e-08	5.15143e-14	0.739726
rs10512174	9	84343693	0.000194157	10645	rs681281	11	30395453	0.806286	57113	rs2178381	7	143202080	0.00076737	63332	2.68342e-08	5.44009e-15	0.739726
rs10512174	9	84343693	0.000194157	10645	rs2178381	7	143202080	0.00076737	63332	rs9319778	18	65299997	0.806286	97126	2.68342e-08	5.44009e-15	0.739726
rs8082847	18	47536067	0.0309055	8585	rs1570607	13	36103325	8.60598e-05	12244	rs10512413	9	128944920	0.000211141	60240	3.1235e-08	1.55431e-15	0.739726
rs10506387	12	57042207	0.0571749	63430	rs10507949	13	83654135	6.79929e-05	92608	rs1731298	7	52767936	0.00861083	95014	3.16093e-08	1.66533e-14	0.739726
rs1406228	2	29513177	0.001256	2790	rs10512413	9	128944920	0.000211141	60240	rs10488386	7	130317077	0.0197882	86692	4.47695e-08	3.21965e-15	0.739726
rs10493590	1	76216920	0.00320319	70542	rs10507949	13	83654135	6.79929e-05	92608	rs1731298	7	52767936	0.00861083	95014	8.27957e-08	1.00808e-13	0.739726
rs10493463	1	69863619	0.704206	33035	rs10507949	13	83654135	6.79929e-05	92608	rs1731298	7	52767936	0.00861083	95014	4.35452e-10	0	0.732877
rs10512174	9	84343693	0.000194157	10645	rs10488286	7	119529053	0.012333	17552	rs2178381	7	143202080	0.00076737	63332	7.8036e-10	0	0.732877
rs1740752	10	38542777	4.00177e-05	19405	rs7104698	11	36837874	0.000158929	38129	rs10485534	20	15645897	0.117395	81171	1.74405e-09	1.11022e-16	0.732877
rs10511203	3	104145273	0.00160493	28239	rs10508731	10	28446794	0.000442413	51222	rs2241142	7	36080115	0.992421	59633	2.38624e-09	0	0.732877
rs10511422	3	125022069	1.88034e-05	6693	rs1144454	18	60933235	0.00341684	41670	rs10508035	13	96488800	0.000629355	45255	2.40434e-09	0	0.732877
rs3775652	4	143627607	3.72719e-07	12147	rs725518	11	4093154	4.87347e-05	46516	rs856084	1	156131933	0.77076	70101	2.55225e-09	7.77156e-16	0.732877
rs2417680	9	104129985	0.00509826	49174	rs10490631	2	118773584	0.00213638	81134	rs1510134	4	144479341	0.000777812	82857	3.36477e-09	7.21645e-15	0.732877
rs3799213	6	3095349	0.0345872	44437	rs10507949	13	83654135	6.79929e-05	92608	rs7866943	9	27887194	0.000452446	93359	3.57897e-09	3.33067e-16	0.732877
rs2375116	2	138157936	0.0345872	55709	rs10507949	13	83654135	6.79929e-05	92608	rs7866943	9	27887194	0.000452446	93359	3.57897e-09	3.33067e-16	0.732877
rs10254116	7	32979706	0.000139803	12358	rs10511203	3	104145273	0.00160493	28239	rs10508731	10	28446794	0.000442413	51222	3.90552e-09	0	0.732877
rs3775652	4	143627607	3.72719e-07	12147	rs713392	7	110683865	0.00153103	75085	rs10514175	5	79460304	8.52359e-05	102097	3.913e-09	0	0.732877
rs3775652	4	143627607	3.72719e-07	12147	rs10508035	13	96488800	0.000629355	45255	rs1930022	9	27888800	2.37049e-06	69742	4.18978e-09	5.55112e-16	0.732877
rs1250238	2	216497205	0.00713982	44126	rs10507949	13	83654135	6.79929e-05	92608	rs7866943	9	27887194	0.000452446	93359	4.26114e-09	0	0.732877
rs6032678	20	45462717	0.0119716	14092	rs7104698	11	36837874	0.000158929	38129	rs12046095	1	182346551	0.00213872	68566	4.53878e-09	4.44089e-16	0.732877
rs3775652	4	143627607	3.72719e-07	12147	rs949538	11	88590557	0.0052203	57021	rs1046592	1	182308942	0.00213872	65049	4.92037e-09	1.26565e-14	0.732877
rs2022715	14	27006448	0.0211876	79864	rs10507949	13	83654135	6.79929e-05	92608	rs1731298	7	52767936	0.00861083	95014	5.05525e-09	1.11022e-16	0.732877
rs7030035	9	70284185	0.00177002	8607	rs10512174	9	84343693	0.000194157	10645	rs2178381	7	143202080	0.00076737	63332	5.49109e-09	1.11022e-16	0.732877
rs722385	2	185678593	0.993387	19274	rs9294603	6	95160595	9.70268e-05	47428	rs1510134	4	144479341	0.000777812	82857	5.86967e-09	9.99201e-16	0.732877
rs206695	6	164400532	0.00102786	42139	rs10484434	6	26139592	0.303002	54200	rs2607693	8	2208946	4.29335e-05	61887	6.09136e-09	1.11022e-16	0.732877
rs10492272	12	97767616	0.00025865	51958	rs921742	10	16855414	0.20873	52681	rs6104678	20	10929207	0.000211533	91583	6.60349e-09	0	0.732877
rs7104698	11	36837874	0.000158929	38129	rs12046095	1	182346551	0.00213872	68566	rs3761867	13	29513555	0.907914	94596	8.1384e-09	6.66134e-16	0.732877
rs10505012	8	102720717	0.995342	21253	rs10507949	13	83654135	6.79929e-05	92608	rs1731298	7	52767936	0.00861083	95014	8.2395e-09	1.54321e-14	0.732877
rs10511467	9	7363051	2.91445e-05	76784	rs10507949	13	83654135	6.79929e-05	92608	rs10491396	5	106876498	0.0729651	96676	8.50139e-09	0	0.732877
rs1740752	10	38542777	4.00177e-05	19405	rs10488056	7	121060423	0.00329747	28992	rs7104698	11	36837874	0.000158929	38129	8.56644e-09	1.11022e-16	0.732877
rs3775652	4	143627607	3.72719e-07	12147	rs980466	18	71869672	0.557211	83474	rs10507949	13	83654135	6.79929e-05	92608	8.60703e-09	7.77156e-16	0.732877
rs774497	4	171759416	0.00329747	20650	rs10490631	2	118773584	0.00213638	81134	rs1510134	4	144479341	0.000777812	82857	9.47735e-09	1.05471e-14	0.732877
rs2498423	9	67317391	0.0571749	39005	rs1930022	9	27888800	2.37049e-06	69742	rs3913094	12	57197682	1.43822e-05	79207	1.08168e-08	1.08802e-14	0.732877
rs426344	11	22665859	0.957091	20072	rs10511467	9	7363051	2.91445e-05	76784	rs10507949	13	83654135	6.79929e-05	92608	1.1707e-08	5.55112e-16	0.732877
rs10511422	3	125022069	1.88034e-05	6693	rs4974236	3	60800068	0.998208	26199	rs10492272	12	97767616	0.00025865	51958	1.18794e-08	9.99201e-16	0.732877
rs39838	5	55758238	0.0572132	15670	rs2347049	4	43424138	0.00853114	41773	rs10507949	13	83654135	6.79929e-05	92608	1.19051e-08	5.55112e-16	0.732877
rs206695	6	164400532	0.00102786	42139	rs2607693	8	2208946	4.29335e-05	61887	rs10495261	1	224235349	0.429242	97342	1.25907e-08	4.44089e-16	0.732877
rs1740752	10	38542777	4.00177e-05	19405	rs10493590	1	76216920	0.00320319	70542	rs10511467	9	7363051	2.91445e-05	76784	1.3446e-08	2.22045e-16	0.732877
rs206695	6	164400532	0.00102786	42139	rs2607693	8	2208946	4.29335e-05	61887	rs2131137	3	162999036	0.279679	97437	1.35823e-08	5.55112e-16	0.732877
rs2347060	4	43453071	0.0039223	52012	rs1930022	9	27888800	2.37049e-06	69742	rs3913094	12	57197682	1.43822e-05	79207	1.36596e-08	6.66134e-15	0.732877
rs10486047	7	13989747	0.128927	55964	rs10507949	13	83654135	6.79929e-05	92608	rs1731298	7	52767936	0.00861083	95014	1.46036e-08	1.64313e-14	0.732877
rs10508291	10	4764991	0.00171121	6661	rs720202	16	83254156	0.0102572	73439	rs171287	6	75860927	0.998208	83394	1.59111e-08	1.65423e-14	0.732877
rs718263	8	102932948	0.00850462	14047	rs10511203	3	104145273	0.00160493	28239	rs10508731	10	28446794	0.000442413	51222	1.61687e-08	1.11022e-16	0.732877
rs176880	10	38405423	0.000786539	69108	rs6107147	20	26135200	0.951539	86335	rs4292478	5	84682390	0.00062973	94639	1.66967e-08	1.11022e-16	0.732877
rs1046592	1	182308942	0.00213872	65049	rs10511467	9	7363051	2.91445e-05	76784	rs1571946	10	20609670	0.241663	100199	1.73649e-08	2.88658e-15	0.732877
rs206695	6	164400532	0.00102786	42139	rs10491465	5	156061860	0.279679	46723	rs2607693	8	2208946	4.29335e-05	61887	1.75893e-08	7.77156e-16	0.732877
rs2347061	4	43453219	0.0039223	50814	rs10511856	9	30237343	0.0283822	86197	rs10507949	13	83654135	6.79929e-05	92608	1.83391e-08	2.44249e-15	0.732877
rs1740752	10	38542777	4.00177e-05	19405	rs10494699	1	191386324	0.0571749	34242	rs10507009	12	91080832	0.000573827	60276	1.857e-08	0	0.732877
rs1484513	3	694554	0.993387	42449	rs9294603	6	95160595	9.70268e-05	47428	rs1510134	4	144479341	0.000777812	82857	1.91183e-08	1.55431e-15	0.732877
rs9294603	6	95160595	9.70268e-05	47428	rs6977803	7	112648787	0.993387	69338	rs1510134	4	144479341	0.000777812	82857	1.91183e-08	1.55431e-15	0.732877
rs10500632	11	4890242	0.101608	2975	rs9294603	6	95160595	9.70268e-05	47428	rs4629050	18	26253225	0.0113098	79607	1.93906e-08	2.08722e-14	0.732877
rs14448	8	90902416	0.0113533	31472	rs10511467	9	7363051	2.91445e-05	76784	rs10507949	13	83654135	6.79929e-05	92608	1.98702e-08	0	0.732877
rs10502404	18	10688511	0.4787	53487	rs10512413	9	128944920	0.000211141	60240	rs1510134	4	144479341	0.000777812	82857	2.03677e-08	6.43929e-15	0.732877
rs10502376	18	8579765	0.00213872	22505	rs10510376	3	7927593	0.247877	25708	rs7104698	11	36837874	0.000158929	38129	2.43002e-08	1.66533e-15	0.732877
rs10502376	18	8579765	0.00213872	22505	rs7104698	11	36837874	0.000158929	38129	rs10490631	2	118773584	0.00213638	81134	2.47335e-08	1.77636e-15	0.732877
rs2347061	4	43453219	0.0039223	50814	rs10507949	13	83654135	6.79929e-05	92608	rs10512604	17	74390148	0.021828	103263	2.72543e-08	1.9984e-15	0.732877
rs1568734	7	151927648	0.25297	15591	rs1740752	10	38542777	4.00177e-05	19405	rs10495720	2	21938843	0.0235226	87808	2.99574e-08	0	0.732877
rs2823960	21	16967410	0.649283	17680	rs10502376	18	8579765	0.00213872	22505	rs7104698	11	36837874	0.000158929	38129	3.05757e-08	7.66054e-15	0.732877
rs1740752	10	38542777	4.00177e-05	19405	rs7104698	11	36837874	0.000158929	38129	rs1540703	14	50425533	0.108579	66141	3.0695e-08	1.44329e-15	0.732877
rs10484191	14	45698980	0.335826	37034	rs10492272	12	97767616	0.00025865	51958	rs6104678	20	10929207	0.000211533	91583	3.15717e-08	0	0.732877
rs1740752	10	38542777	4.00177e-05	19405	rs966978	3	87488331	0.00264653	57226	rs10511467	9	7363051	2.91445e-05	76784	3.17683e-08	5.55112e-15	0.732877
rs9294603	6	95160595	9.70268e-05	47428	rs1833466	12	95501863	0.993387	61163	rs1510134	4	144479341	0.000777812	82857	3.18545e-08	2.33147e-15	0.732877
rs1740752	10	38542777	4.00177e-05	19405	rs10507009	12	91080832	0.000573827	60276	rs12046095	1	182346551	0.00213872	68566	3.22605e-08	0	0.732877
rs10501301	11	43451121	0.980563	31181	rs10508035	13	96488800	0.000629355	45255	rs10508731	10	28446794	0.000442413	51222	3.3923e-08	1.43219e-14	0.732877
rs10508291	10	4764991	0.00171121	6661	rs1930022	9	27888800	2.37049e-06	69742	rs10514893	5	59673580	0.128927	102879	3.61755e-08	4.11893e-14	0.732877
rs10511467	9	7363051	2.91445e-05	76784	rs841396	1	42921999	0.963494	90667	rs10507949	13	83654135	6.79929e-05	92608	4.15993e-08	1.9984e-15	0.732877
rs10512413	9	128944920	0.000211141	60240	rs6104678	20	10929207	0.000211533	91583	rs917617	7	68497635	0.000902342	96489	4.17341e-08	2.90878e-14	0.732877
rs10486459	7	25268039	0.00722111	34906	rs200642	20	52628454	0.000368038	75300	rs6104678	20	10929207	0.000211533	91583	4.23095e-08	4.44089e-16	0.732877
rs1866435	10	78921536	0.021828	16494	rs1740752	10	38542777	4.00177e-05	19405	rs185357	5	5808521	0.0657863	53174	4.54098e-08	1.11022e-16	0.732877
rs10508731	10	28446794	0.000442413	51222	rs717099	7	106301469	0.0798373	63207	rs2294721	1	168994865	0.807616	85563	4.79817e-08	4.44089e-16	0.732877
rs1379699	3	88380855	0.973573	26040	rs9294603	6	95160595	9.70268e-05	47428	rs1510134	4	144479341	0.000777812	82857	4.98477e-08	6.32827e-15	0.732877
rs1740752	10	38542777	4.00177e-05	19405	rs2635620	2	18649488	0.993387	71934	rs10495720	2	21938843	0.0235226	87808	5.25123e-08	7.77156e-16	0.732877
rs10492272	12	97767616	0.00025865	51958	rs767978	16	7156181	0.0913109	60675	rs6104678	20	10929207	0.000211533	91583	5.3972e-08	6.66134e-16	0.732877
rs3915771	5	13536707	0.000771569	23815	rs1930022	9	27888800	2.37049e-06	69742	rs1390514	8	26698943	0.0571749	70378	5.49466e-08	1.63203e-14	0.732877
rs10492272	12	97767616	0.00025865	51958	rs6104678	20	10929207	0.000211533	91583	rs9311917	3	6509001	0.447082	101444	5.65273e-08	1.11022e-15	0.732877
rs10508291	10	4764991	0.00171121	6661	rs3915771	5	13536707	0.000771569	23815	rs1930022	9	27888800	2.37049e-06	69742	5.71969e-08	1.16573e-14	0.732877
rs10492272	12	97767616	0.00025865	51958	rs256015	5	137978826	0.807616	83849	rs6104678	20	10929207	0.000211533	91583	5.84818e-08	1.11022e-15	0.732877
rs10489581	1	182361133	0.00213872	14227	rs9303474	17	63091410	0.00109316	23784	rs6598991	1	82408560	0.000263719	56674	6.25455e-08	1.77636e-15	0.732877
rs1740752	10	38542777	4.00177e-05	19405	rs10492272	12	97767616	0.00025865	51958	rs715934	8	90362824	0.584698	58747	6.6377e-08	1.11022e-16	0.732877
rs10280170	7	122587292	0.110806	39773	rs10492272	12	97767616	0.00025865	51958	rs6104678	20	10929207	0.000211533	91583	7.27948e-08	1.11022e-15	0.732877
rs1725401	1	90751364	0.78391	34586	rs2347061	4	43453219	0.0039223	50814	rs10507949	13	83654135	6.79929e-05	92608	8.3639e-08	8.99281e-15	0.732877
rs3915771	5	13536707	0.000771569	23815	rs2347060	4	43453071	0.0039223	52012	rs2893312	7	27912675	0.112946	69621	8.44036e-08	5.55112e-16	0.732877
rs4693018	4	83488070	0.806286	5934	rs1335745	1	101009362	0.938674	9576	rs6104678	20	10929207	0.000211533	91583	8.79311e-08	4.48974e-13	0.732877
rs1740752	10	38542777	4.00177e-05	19405	rs9317614	13	65169706	0.0226272	30761	rs185357	5	5808521	0.0657863	53174	8.93039e-08	3.33067e-16	0.732877
rs1740752	10	38542777	4.00177e-05	19405	rs6831547	4	182579264	0.295486	56463	rs10507009	12	91080832	0.000573827	60276	8.94703e-08	0	0.732877
rs6764287	3	76614650	0.00268989	19509	rs10503493	8	14213487	0.00325837	26265	rs10512413	9	128944920	0.000211141	60240	9.12582e-08	2.88658e-15	0.732877
rs9294603	6	95160595	9.70268e-05	47428	rs365299	1	194062977	0.00264653	73856	rs960667	8	126588803	0.00396566	90401	9.16474e-08	6.43929e-15	0.732877
rs1570607	13	36103325	8.60598e-05	12244	rs10514592	16	83493371	0.0878109	41401	rs10512413	9	128944920	0.000211141	60240	9.42496e-08	1.9984e-15	0.732877
rs3775652	4	143627607	3.72719e-07	12147	rs1930022	9	27888800	2.37049e-06	69742	rs1731298	7	52767936	0.00861083	95014	4.22172e-10	5.55112e-16	0.732877
rs3775652	4	143627607	3.72719e-07	12147	rs242695	18	56918635	0.0251149	34125	rs10483887	14	76275955	0.0471457	79030	1.88479e-09	1.05471e-14	0.732877
rs10512413	9	128944920	0.000211141	60240	rs1510134	4	144479341	0.000777812	82857	rs7916525	10	28531923	0.00966462	99944	2.52567e-09	6.66134e-16	0.732877
rs10512174	9	84343693	0.000194157	10645	rs2178381	7	143202080	0.00076737	63332	rs10511110	3	80491820	0.447082	93806	2.59897e-09	7.77156e-16	0.732877
rs10492299	12	67202286	0.0651559	31974	rs1046592	1	182308942	0.00213872	65049	rs10511467	9	7363051	2.91445e-05	76784	3.12286e-09	4.44089e-16	0.732877
rs3775652	4	143627607	3.72719e-07	12147	rs10503493	8	14213487	0.00325837	26265	rs1510134	4	144479341	0.000777812	82857	3.18617e-09	1.55431e-15	0.732877
rs279665	7	121300468	0.96442	57170	rs1046592	1	182308942	0.00213872	65049	rs10501439	11	78812154	0.00016	71965	3.71637e-09	3.55271e-15	0.732877
rs1740752	10	38542777	4.00177e-05	19405	rs7104698	11	36837874	0.000158929	38129	rs10496533	2	117828856	0.993387	77545	4.46933e-09	2.22045e-16	0.732877
rs7104698	11	36837874	0.000158929	38129	rs12046095	1	182346551	0.00213872	68566	rs2709269	2	117484360	0.0773809	93567	4.92034e-09	1.21014e-14	0.732877
rs10512174	9	84343693	0.000194157	10645	rs3951276	1	231717577	0.245112	29302	rs2178381	7	143202080	0.00076737	63332	5.09486e-09	9.99201e-16	0.732877
rs1368863	11	125507350	0.00318106	13485	rs1740752	10	38542777	4.00177e-05	19405	rs234511	15	95277893	0.806286	22628	7.16802e-09	1.66533e-15	0.732877
rs3775652	4	143627607	3.72719e-07	12147	rs10504643	8	77790743	0.120302	12501	rs960667	8	126588803	0.00396566	90401	7.37807e-09	8.60423e-14	0.732877
rs1740752	10	38542777	4.00177e-05	19405	rs10510102	10	123289777	0.993387	28194	rs7104698	11	36837874	0.000158929	38129	9.77715e-09	6.66134e-16	0.732877
rs1740752	10	38542777	4.00177e-05	19405	rs7104698	11	36837874	0.000158929	38129	rs9299471	10	52277861	0.993387	80533	9.77715e-09	6.66134e-16	0.732877
rs1046592	1	182308942	0.00213872	65049	rs529214	10	29473345	0.72653	65637	rs10511467	9	7363051	2.91445e-05	76784	1.11182e-08	4.996e-15	0.732877
rs10509054	10	57760299	0.00418674	35530	rs7104698	11	36837874	0.000158929	38129	rs1930022	9	27888800	2.37049e-06	69742	1.20902e-08	1.11022e-15	0.732877
rs1368863	11	125507350	0.00318106	13485	rs1740752	10	38542777	4.00177e-05	19405	rs6986026	8	83483582	0.0279733	43405	1.259e-08	7.77156e-16	0.732877
rs3775652	4	143627607	3.72719e-07	12147	rs10503493	8	14213487	0.00325837	26265	rs9297197	8	32691217	0.993387	96348	1.63883e-08	2.85216e-13	0.732877
rs646595	18	65047126	2.45084e-05	13955	rs10509054	10	57760299	0.00418674	35530	rs7104698	11	36837874	0.000158929	38129	2.1711e-08	4.32987e-15	0.732877
rs10496771	2	138408038	0.237808	13062	rs7104698	11	36837874	0.000158929	38129	rs12046095	1	182346551	0.00213872	68566	2.58858e-08	2.55351e-15	0.732877
rs1368863	11	125507350	0.00318106	13485	rs2355702	3	50873267	0.746955	14860	rs1740752	10	38542777	4.00177e-05	19405	2.87329e-08	8.21565e-15	0.732877
rs3775652	4	143627607	3.72719e-07	12147	rs10511203	3	104145273	0.00160493	28239	rs150917	12	124742148	0.000484215	50497	3.66564e-08	9.4369e-15	0.732877
rs1406228	2	29513177	0.001256	2790	rs10485193	6	117365317	0.00418674	82486	rs1510134	4	144479341	0.000777812	82857	5.22264e-08	2.57572e-14	0.732877
rs10511203	3	104145273	0.00160493	28239	rs206695	6	164400532	0.00102786	42139	rs960667	8	126588803	0.00396566	90401	6.94628e-08	9.65894e-15	0.732877
rs1368863	11	125507350	0.00318106	13485	rs1740752	10	38542777	4.00177e-05	19405	rs10504488	8	71906905	0.946118	35158	7.3329e-08	2.63123e-14	0.732877
rs2902667	1	23494656	0.00802353	902	rs10512413	9	128944920	0.000211141	60240	rs10504699	8	80165121	0.0913109	63123	9.097e-08	7.32747e-15	0.732877
rs3775652	4	143627607	3.72719e-07	12147	rs725518	11	4093154	4.87347e-05	46516	rs953020	1	99651046	0.454108	96545	5.39147e-10	2.22045e-16	0.726027
rs934211	2	38059620	0.0197271	11829	rs3775652	4	143627607	3.72719e-07	12147	rs725518	11	4093154	4.87347e-05	46516	6.39425e-10	3.33067e-16	0.726027
rs10512149	9	82636681	0.0593403	52713	rs10507949	13	83654135	6.79929e-05	92608	rs7866943	9	27887194	0.000452446	93359	7.3365e-10	1.11022e-16	0.726027
rs3775652	4	143627607	3.72719e-07	12147	rs725518	11	4093154	4.87347e-05	46516	rs10503191	8	2950903	0.495383	65803	1.03797e-09	6.66134e-16	0.726027
rs1340465	1	235327761	0.00444511	6316	rs7104698	11	36837874	0.000158929	38129	rs12046095	1	182346551	0.00213872	68566	1.11949e-09	0	0.726027
rs305163	2	36284197	0.00792465	23149	rs10508731	10	28446794	0.000442413	51222	rs4778	5	112431884	0.000771638	91147	1.20345e-09	3.33067e-16	0.726027
rs3775652	4	143627607	3.72719e-07	12147	rs1378753	2	138762699	0.0309055	36853	rs725518	11	4093154	4.87347e-05	46516	1.28841e-09	1.66533e-15	0.726027
rs3775652	4	143627607	3.72719e-07	12147	rs725518	11	4093154	4.87347e-05	46516	rs6081303	20	18670480	0.209728	81085	1.30214e-09	7.77156e-16	0.726027
rs3775652	4	143627607	3.72719e-07	12147	rs6887404	5	148670427	0.720465	35634	rs725518	11	4093154	4.87347e-05	46516	1.361e-09	9.99201e-16	0.726027
rs10511422	3	125022069	1.88034e-05	6693	rs3775652	4	143627607	3.72719e-07	12147	rs10507612	13	55680083	0.401595	33153	1.45371e-09	9.99201e-16	0.726027
rs183245	19	36136327	0.25508	4442	rs3775652	4	143627607	3.72719e-07	12147	rs725518	11	4093154	4.87347e-05	46516	1.6658e-09	1.22125e-15	0.726027
rs3775652	4	143627607	3.72719e-07	12147	rs1046592	1	182308942	0.00213872	65049	rs10501439	11	78812154	0.00016	71965	2.34252e-09	1.11022e-16	0.726027
rs10511422	3	125022069	1.88034e-05	6693	rs3775652	4	143627607	3.72719e-07	12147	rs1144454	18	60933235	0.00341684	41670	2.82485e-09	1.11022e-16	0.726027
rs10517105	4	44457165	0.0143834	58195	rs10511467	9	7363051	2.91445e-05	76784	rs10507949	13	83654135	6.79929e-05	92608	2.84539e-09	0	0.726027
rs10514336	5	90148244	0.000142688	49666	rs1930022	9	27888800	2.37049e-06	69742	rs713392	7	110683865	0.00153103	75085	3.07326e-09	1.33227e-15	0.726027
rs36800	5	109399376	0.114183	2959	rs1740752	10	38542777	4.00177e-05	19405	rs7104698	11	36837874	0.000158929	38129	3.33974e-09	0	0.726027
rs1740752	10	38542777	4.00177e-05	19405	rs7104698	11	36837874	0.000158929	38129	rs10497955	2	213021043	0.615693	75172	3.74673e-09	1.11022e-16	0.726027
rs10508035	13	96488800	0.000629355	45255	rs10495199	1	219883595	0.00165429	56735	rs1930022	9	27888800	2.37049e-06	69742	3.78687e-09	5.55112e-16	0.726027
rs10503189	8	2940392	0.135747	20950	rs10492272	12	97767616	0.00025865	51958	rs6104678	20	10929207	0.000211533	91583	3.94855e-09	0	0.726027
rs3844556	10	101736679	0.00260345	35752	rs10507949	13	83654135	6.79929e-05	92608	rs10497968	2	213317187	0.993313	100422	4.72443e-09	0	0.726027
rs242687	18	56915044	0.0251149	498	rs10511467	9	7363051	2.91445e-05	76784	rs10507949	13	83654135	6.79929e-05	92608	5.2582e-09	0	0.726027
rs1369174	4	43557470	0.0377953	17759	rs10508035	13	96488800	0.000629355	45255	rs10507949	13	83654135	6.79929e-05	92608	5.26281e-09	1.55431e-15	0.726027
rs472481	4	43414366	0.00492546	56172	rs10507949	13	83654135	6.79929e-05	92608	rs1731298	7	52767936	0.00861083	95014	5.36039e-09	8.88178e-16	0.726027
rs10511422	3	125022069	1.88034e-05	6693	rs3775652	4	143627607	3.72719e-07	12147	rs686040	10	36007176	0.212174	43098	5.61914e-09	4.66294e-15	0.726027
rs1565216	12	94237651	0.00299636	17029	rs365299	1	194062977	0.00264653	73856	rs6104678	20	10929207	0.000211533	91583	6.59896e-09	2.22045e-16	0.726027
rs10489581	1	182361133	0.00213872	14227	rs10483428	14	31616896	0.012333	29447	rs7104698	11	36837874	0.000158929	38129	7.2308e-09	2.10942e-15	0.726027
rs1740752	10	38542777	4.00177e-05	19405	rs7104698	11	36837874	0.000158929	38129	rs2899921	14	39337796	0.489469	84109	8.47723e-09	2.22045e-16	0.726027
rs10492272	12	97767616	0.00025865	51958	rs2188187	7	126251101	0.319656	65267	rs6104678	20	10929207	0.000211533	91583	8.87805e-09	1.11022e-16	0.726027
rs1740752	10	38542777	4.00177e-05	19405	rs7104698	11	36837874	0.000158929	38129	rs10517642	4	158111310	0.993387	65030	9.77715e-09	6.66134e-16	0.726027
rs10254116	7	32979706	0.000139803	12358	rs725859	7	122979086	0.000931251	38215	rs10508035	13	96488800	0.000629355	45255	1.04339e-08	3.33067e-16	0.726027
rs365299	1	194062977	0.00264653	73856	rs6104678	20	10929207	0.000211533	91583	rs7916525	10	28531923	0.00966462	99944	1.09023e-08	1.11022e-16	0.726027
rs7634592	3	102317571	0.570994	10206	rs1570607	13	36103325	8.60598e-05	12244	rs4920799	5	84690601	0.000200734	69201	1.14231e-08	0	0.726027
rs10500737	11	11010568	0.00186906	39562	rs9294603	6	95160595	9.70268e-05	47428	rs1510134	4	144479341	0.000777812	82857	1.1932e-08	1.11022e-16	0.726027
rs767435	7	86239755	0.00280566	10141	rs1570607	13	36103325	8.60598e-05	12244	rs10512413	9	128944920	0.000211141	60240	1.32075e-08	4.44089e-16	0.726027
rs200642	20	52628454	0.000368038	75300	rs10509694	10	96731394	0.6007	76354	rs6104678	20	10929207	0.000211533	91583	1.43752e-08	4.44089e-16	0.726027
rs10254116	7	32979706	0.000139803	12358	rs1878232	3	80689037	0.0184693	23766	rs10511203	3	104145273	0.00160493	28239	1.44505e-08	0	0.726027
rs10486459	7	25268039	0.00722111	34906	rs10501439	11	78812154	0.00016	71965	rs6104678	20	10929207	0.000211533	91583	1.48683e-08	1.44329e-15	0.726027
rs10512174	9	84343693	0.000194157	10645	rs2178381	7	143202080	0.00076737	63332	rs10493587	1	76091263	0.566085	71660	1.59508e-08	2.22045e-16	0.726027
rs200642	20	52628454	0.000368038	75300	rs6104678	20	10929207	0.000211533	91583	rs720733	4	138456168	0.0405289	101098	1.64094e-08	1.11022e-16	0.726027
rs3775652	4	143627607	3.72719e-07	12147	rs9294603	6	95160595	9.70268e-05	47428	rs335826	3	3118888	0.00581792	79794	1.72073e-08	2.74225e-14	0.726027
rs1740752	10	38542777	4.00177e-05	19405	rs7104698	11	36837874	0.000158929	38129	rs9322159	6	149234824	0.998469	41410	1.79786e-08	1.33227e-15	0.726027
rs1368863	11	125507350	0.00318106	13485	rs1740752	10	38542777	4.00177e-05	19405	rs6831547	4	182579264	0.295486	56463	1.86539e-08	2.22045e-15	0.726027
rs9294603	6	95160595	9.70268e-05	47428	rs770529	12	76592708	0.0841157	47780	rs1510134	4	144479341	0.000777812	82857	1.87652e-08	5.55112e-16	0.726027
rs2942135	1	201500368	0.998469	24759	rs10492272	12	97767616	0.00025865	51958	rs6104678	20	10929207	0.000211533	91583	1.88607e-08	1.11022e-16	0.726027
rs1740752	10	38542777	4.00177e-05	19405	rs2333061	14	26113237	0.939345	26606	rs10507009	12	91080832	0.000573827	60276	1.91364e-08	1.11022e-16	0.726027
rs200642	20	52628454	0.000368038	75300	rs726239	16	5831323	0.00467691	80215	rs6104678	20	10929207	0.000211533	91583	2.05818e-08	1.11022e-16	0.726027
rs10514336	5	90148244	0.000142688	49666	rs10495199	1	219883595	0.00165429	56735	rs1731298	7	52767936	0.00861083	95014	2.18754e-08	5.10703e-15	0.726027
rs1740752	10	38542777	4.00177e-05	19405	rs2132534	2	42777900	0.279551	33323	rs7104698	11	36837874	0.000158929	38129	2.22927e-08	6.66134e-16	0.726027
rs3775652	4	143627607	3.72719e-07	12147	rs6764287	3	76614650	0.00268989	19509	rs10512413	9	128944920	0.000211141	60240	2.25637e-08	9.99201e-16	0.726027
rs1046592	1	182308942	0.00213872	65049	rs649031	13	49153244	0.00129666	76235	rs6104678	20	10929207	0.000211533	91583	2.31754e-08	2.22045e-16	0.726027
rs10495844	2	35973729	0.511299	29241	rs10511467	9	7363051	2.91445e-05	76784	rs10507949	13	83654135	6.79929e-05	92608	2.3412e-08	5.55112e-16	0.726027
rs912603	13	29703641	0.00123336	834	rs3915771	5	13536707	0.000771569	23815	rs10512413	9	128944920	0.000211141	60240	2.35158e-08	3.33067e-16	0.726027
rs10501484	11	80348037	0.0196863	20301	rs10503493	8	14213487	0.00325837	26265	rs10512413	9	128944920	0.000211141	60240	2.38559e-08	2.22045e-15	0.726027
rs10490631	2	118773584	0.00213638	81134	rs1510134	4	144479341	0.000777812	82857	rs557673	6	93685736	0.0102007	92556	2.56392e-08	6.4726e-14	0.726027
rs10508291	10	4764991	0.00171121	6661	rs1437970	2	100605276	0.117395	21627	rs1930022	9	27888800	2.37049e-06	69742	2.62159e-08	2.20934e-14	0.726027
rs1368863	11	125507350	0.00318106	13485	rs1740752	10	38542777	4.00177e-05	19405	rs1578031	1	154501404	0.338941	58962	2.64642e-08	1.11022e-15	0.726027
rs2347061	4	43453219	0.0039223	50814	rs10507949	13	83654135	6.79929e-05	92608	rs4468140	1	158874262	0.0756172	97000	2.7501e-08	3.66374e-15	0.726027
rs3775652	4	143627607	3.72719e-07	12147	rs10492272	12	97767616	0.00025865	51958	rs1507699	4	172138186	0.705326	78488	2.83256e-08	3.33067e-14	0.726027
rs10516025	5	166172269	0.129923	40666	rs10508731	10	28446794	0.000442413	51222	rs4145815	8	13437198	0.818331	78930	3.23425e-08	2.22045e-16	0.726027
rs1740752	10	38542777	4.00177e-05	19405	rs185357	5	5808521	0.0657863	53174	rs10497870	2	204172826	0.038464	92791	3.63091e-08	0	0.726027
rs10508291	10	4764991	0.00171121	6661	rs1930022	9	27888800	2.37049e-06	69742	rs700241	5	39422633	0.279679	69919	3.87581e-08	5.29576e-14	0.726027
rs2347049	4	43424138	0.00853114	41773	rs10503228	8	3885841	0.00299384	48577	rs10507949	13	83654135	6.79929e-05	92608	4.00448e-08	8.88178e-16	0.726027
rs6898229	5	94732994	0.160642	1715	rs10511422	3	125022069	1.88034e-05	6693	rs10492272	12	97767616	0.00025865	51958	4.21365e-08	6.10623e-15	0.726027
rs206695	6	164400532	0.00102786	42139	rs555174	21	19845364	0.000793021	53491	rs10493470	1	69912842	0.0841883	88807	4.21831e-08	1.4877e-14	0.726027
rs10508291	10	4764991	0.00171121	6661	rs1930022	9	27888800	2.37049e-06	69742	rs2353097	1	241175423	0.0756172	71093	4.22471e-08	4.56302e-14	0.726027
rs10516025	5	166172269	0.129923	40666	rs10508731	10	28446794	0.000442413	51222	rs10507195	12	104569516	0.109583	67348	4.32005e-08	4.996e-15	0.726027
rs1046592	1	182308942	0.00213872	65049	rs200642	20	52628454	0.000368038	75300	rs6104678	20	10929207	0.000211533	91583	4.50278e-08	2.22045e-16	0.726027
rs2347061	4	43453219	0.0039223	50814	rs10516019	5	166001799	0.204547	53581	rs10507949	13	83654135	6.79929e-05	92608	4.61234e-08	5.55112e-15	0.726027
rs2347049	4	43424138	0.00853114	41773	rs10507949	13	83654135	6.79929e-05	92608	rs2870951	12	66870812	0.107245	93349	4.91156e-08	3.90799e-14	0.726027
rs6764287	3	76614650	0.00268989	19509	rs10512413	9	128944920	0.000211141	60240	rs724211	12	70321877	0.00396566	90937	5.07857e-08	2.22045e-15	0.726027
rs10490689	2	182622529	0.235981	8533	rs200642	20	52628454	0.000368038	75300	rs6104678	20	10929207	0.000211533	91583	5.4736e-08	1.11022e-16	0.726027
rs1740752	10	38542777	4.00177e-05	19405	rs1171090	13	34308728	0.00117641	38993	rs4292478	5	84682390	0.00062973	94639	6.48263e-08	1.11022e-16	0.726027
rs2390503	7	21065647	0.844662	82196	rs10507949	13	83654135	6.79929e-05	92608	rs1731298	7	52767936	0.00861083	95014	6.87932e-08	3.40283e-13	0.726027
rs3844556	10	101736679	0.00260345	35752	rs10497061	2	151577706	0.0473712	41854	rs10507949	13	83654135	6.79929e-05	92608	7.09315e-08	8.88178e-16	0.726027
rs1517867	15	34269963	0.0153541	32047	rs10492272	12	97767616	0.00025865	51958	rs6104678	20	10929207	0.000211533	91583	7.75401e-08	3.33067e-16	0.726027
rs10489493	1	63168253	0.0451737	6641	rs2347061	4	43453219	0.0039223	50814	rs10507949	13	83654135	6.79929e-05	92608	8.45229e-08	2.10942e-15	0.726027
rs3915771	5	13536707	0.000771569	23815	rs6467309	7	129716054	0.0108672	46005	rs2512245	11	123637082	0.00218854	63108	8.92092e-08	3.33067e-16	0.726027
rs2421019	10	123815070	0.45916	20314	rs200642	20	52628454	0.000368038	75300	rs6104678	20	10929207	0.000211533	91583	9.98658e-08	8.88178e-16	0.726027
rs3775652	4	143627607	3.72719e-07	12147	rs306640	12	27512827	0.0571749	67854	rs1510134	4	144479341	0.000777812	82857	4.69311e-10	2.22045e-16	0.726027
rs10508291	10	4764991	0.00171121	6661	rs10512413	9	128944920	0.000211141	60240	rs1930022	9	27888800	2.37049e-06	69742	5.52164e-10	0	0.726027
rs3775652	4	143627607	3.72719e-07	12147	rs961435	10	84592243	0.109186	21545	rs725518	11	4093154	4.87347e-05	46516	2.20311e-09	5.55112e-16	0.726027
rs1740752	10	38542777	4.00177e-05	19405	rs3844192	6	544505	0.117395	35854	rs7104698	11	36837874	0.000158929	38129	2.8096e-09	2.22045e-16	0.726027
rs10512174	9	84343693	0.000194157	10645	rs2178381	7	143202080	0.00076737	63332	rs10508559	10	18509319	0.946118	75612	6.70196e-09	2.22045e-15	0.726027
rs6476493	9	35884737	0.0377953	13483	rs1930022	9	27888800	2.37049e-06	69742	rs1731298	7	52767936	0.00861083	95014	9.7492e-09	6.07292e-14	0.726027
rs10512174	9	84343693	0.000194157	10645	rs2178381	7	143202080	0.00076737	63332	rs10518209	4	80299826	0.72653	78038	1.07631e-08	1.44329e-15	0.726027
rs3775652	4	143627607	3.72719e-07	12147	rs10490493	2	215157730	0.00109316	32539	rs10493448	1	68365734	0.114183	45799	1.21613e-08	1.13687e-13	0.726027
rs3775652	4	143627607	3.72719e-07	12147	rs10490493	2	215157730	0.00109316	32539	rs2829962	21	26163952	0.260026	69899	1.21613e-08	1.13687e-13	0.726027
rs7676376	4	158419786	0.825111	45788	rs10507949	13	83654135	6.79929e-05	92608	rs1731298	7	52767936	0.00861083	95014	1.55105e-08	3.45279e-14	0.726027
rs10508035	13	96488800	0.000629355	45255	rs1930022	9	27888800	2.37049e-06	69742	rs1018341	3	70839137	0.0927954	75676	2.14651e-08	1.13243e-14	0.726027
rs7104698	11	36837874	0.000158929	38129	rs12046095	1	182346551	0.00213872	68566	rs2143823	6	78158113	0.807616	82058	2.45236e-08	9.76996e-15	0.726027
rs7104698	11	36837874	0.000158929	38129	rs10519222	15	76972983	0.998208	50843	rs10512413	9	128944920	0.000211141	60240	2.54294e-08	1.4877e-14	0.726027
rs10508035	13	96488800	0.000629355	45255	rs726251	13	70450586	0.109159	47914	rs7866943	9	27887194	0.000452446	93359	3.46106e-08	9.10383e-15	0.726027
rs10498719	6	23756013	0.959052	28347	rs1046592	1	182308942	0.00213872	65049	rs10511467	9	7363051	2.91445e-05	76784	5.68527e-08	3.9202e-13	0.726027
rs1046592	1	182308942	0.00213872	65049	rs10511467	9	7363051	2.91445e-05	76784	rs10507949	13	83654135	6.79929e-05	92608	1.85647e-10	0	0.719178
rs3775652	4	143627607	3.72719e-07	12147	rs725518	11	4093154	4.87347e-05	46516	rs4872143	8	23419248	0.0309055	60832	1.28841e-09	1.66533e-15	0.719178
rs1512225	2	60460127	0.672424	1080	rs1740752	10	38542777	4.00177e-05	19405	rs7104698	11	36837874	0.000158929	38129	1.29378e-09	1.11022e-16	0.719178
rs3775652	4	143627607	3.72719e-07	12147	rs725518	11	4093154	4.87347e-05	46516	rs10489113	4	104000620	0.114183	51021	1.56442e-09	2.55351e-15	0.719178
rs1740752	10	38542777	4.00177e-05	19405	rs7104698	11	36837874	0.000158929	38129	rs2604580	4	14808943	0.959718	57158	1.62935e-09	4.44089e-16	0.719178
rs3775652	4	143627607	3.72719e-07	12147	rs3750769	10	71204469	0.429242	22529	rs725518	11	4093154	4.87347e-05	46516	1.77205e-09	3.33067e-15	0.719178
rs3775652	4	143627607	3.72719e-07	12147	rs10521070	9	102536216	0.972779	14831	rs725518	11	4093154	4.87347e-05	46516	2.15664e-09	5.10703e-15	0.719178
rs200642	20	52628454	0.000368038	75300	rs649031	13	49153244	0.00129666	76235	rs6104678	20	10929207	0.000211533	91583	2.24944e-09	0	0.719178
rs1740752	10	38542777	4.00177e-05	19405	rs7104698	11	36837874	0.000158929	38129	rs962936	3	45473650	0.00788808	56961	2.5571e-09	1.11022e-16	0.719178
rs3775652	4	143627607	3.72719e-07	12147	rs6005257	22	25705284	0.0913109	22594	rs725518	11	4093154	4.87347e-05	46516	3.3623e-09	6.77236e-15	0.719178
rs10505369	8	120584046	0.993387	22089	rs1930022	9	27888800	2.37049e-06	69742	rs3913094	12	57197682	1.43822e-05	79207	3.54848e-09	1.32117e-14	0.719178
rs6792998	3	157583145	0.000450599	4870	rs10254116	7	32979706	0.000139803	12358	rs10512413	9	128944920	0.000211141	60240	4.18433e-09	0	0.719178
rs1927384	13	100843751	0.0109117	17247	rs10516957	4	96407600	0.00509055	44297	rs10507949	13	83654135	6.79929e-05	92608	4.41343e-09	0	0.719178
rs646595	18	65047126	2.45084e-05	13955	rs1591078	9	73583256	0.0197271	28649	rs7104698	11	36837874	0.000158929	38129	4.5307e-09	1.88738e-15	0.719178
rs485999	11	28685919	0.25508	10570	rs1570607	13	36103325	8.60598e-05	12244	rs4920799	5	84690601	0.000200734	69201	4.92923e-09	0	0.719178
rs958626	6	55238059	0.0439032	2389	rs2347061	4	43453219	0.0039223	50814	rs10507949	13	83654135	6.79929e-05	92608	5.22092e-09	1.11022e-16	0.719178
rs1570607	13	36103325	8.60598e-05	12244	rs382900	5	110986870	0.021828	45350	rs10512413	9	128944920	0.000211141	60240	6.26512e-09	0	0.719178
rs2347061	4	43453219	0.0039223	50814	rs2240849	7	38102852	0.249862	53654	rs10507949	13	83654135	6.79929e-05	92608	6.40426e-09	0	0.719178
rs10511422	3	125022069	1.88034e-05	6693	rs3775652	4	143627607	3.72719e-07	12147	rs10490943	10	9147450	0.122693	45416	7.30306e-09	8.88178e-16	0.719178
rs10500602	11	4420871	0.0981468	64747	rs10507949	13	83654135	6.79929e-05	92608	rs1731298	7	52767936	0.00861083	95014	7.43168e-09	2.32037e-14	0.719178
rs3775652	4	143627607	3.72719e-07	12147	rs9294603	6	95160595	9.70268e-05	47428	rs10515774	5	158570753	0.631309	81242	7.59226e-09	7.77156e-16	0.719178
rs10492272	12	97767616	0.00025865	51958	rs10485107	6	116288964	0.814332	90302	rs6104678	20	10929207	0.000211533	91583	7.89462e-09	0	0.719178
rs10514336	5	90148244	0.000142688	49666	rs1930022	9	27888800	2.37049e-06	69742	rs1731298	7	52767936	0.00861083	95014	8.25927e-09	3.88578e-15	0.719178
rs10492272	12	97767616	0.00025865	51958	rs6104678	20	10929207	0.000211533	91583	rs10494344	1	157689132	0.998208	97586	8.42857e-09	1.11022e-16	0.719178
rs10485483	20	5153354	0.993323	87673	rs10507949	13	83654135	6.79929e-05	92608	rs1731298	7	52767936	0.00861083	95014	8.79251e-09	4.44089e-16	0.719178
rs1740752	10	38542777	4.00177e-05	19405	rs7104698	11	36837874	0.000158929	38129	rs9319805	18	66883566	0.972779	47510	8.89475e-09	3.33067e-16	0.719178
rs1570607	13	36103325	8.60598e-05	12244	rs10512413	9	128944920	0.000211141	60240	rs1377751	2	184819286	0.0658611	63607	9.47509e-09	0	0.719178
rs10485817	20	59100109	0.993387	19380	rs1740752	10	38542777	4.00177e-05	19405	rs7104698	11	36837874	0.000158929	38129	9.77715e-09	6.66134e-16	0.719178
rs7075669	10	107257987	0.0268428	85407	rs10507949	13	83654135	6.79929e-05	92608	rs1731298	7	52767936	0.00861083	95014	1.04626e-08	8.88178e-16	0.719178
rs10502376	18	8579765	0.00213872	22505	rs7104698	11	36837874	0.000158929	38129	rs10513575	3	162873170	0.0309055	54709	1.04872e-08	3.55271e-15	0.719178
rs10508035	13	96488800	0.000629355	45255	rs1930022	9	27888800	2.37049e-06	69742	rs7382254	6	152575362	0.74788	100597	1.06e-08	8.99281e-15	0.719178
rs6428409	1	194795799	0.998208	414	rs206695	6	164400532	0.00102786	42139	rs2607693	8	2208946	4.29335e-05	61887	1.14848e-08	5.55112e-16	0.719178
rs1351506	8	13337436	0.998208	4964	rs206695	6	164400532	0.00102786	42139	rs2607693	8	2208946	4.29335e-05	61887	1.14848e-08	5.55112e-16	0.719178
rs10512272	9	99006702	0.998208	34614	rs206695	6	164400532	0.00102786	42139	rs2607693	8	2208946	4.29335e-05	61887	1.14848e-08	5.55112e-16	0.719178
rs206695	6	164400532	0.00102786	42139	rs6963063	7	34393647	0.998208	51579	rs2607693	8	2208946	4.29335e-05	61887	1.14848e-08	5.55112e-16	0.719178
rs206695	6	164400532	0.00102786	42139	rs2607693	8	2208946	4.29335e-05	61887	rs1677104	12	21693701	0.998208	72839	1.14848e-08	5.55112e-16	0.719178
rs206695	6	164400532	0.00102786	42139	rs2607693	8	2208946	4.29335e-05	61887	rs10502921	18	47291935	0.998208	73961	1.14848e-08	5.55112e-16	0.719178
rs206695	6	164400532	0.00102786	42139	rs2607693	8	2208946	4.29335e-05	61887	rs10489515	1	190074216	0.998208	98679	1.14848e-08	5.55112e-16	0.719178
rs1740752	10	38542777	4.00177e-05	19405	rs2360958	3	24118238	0.564796	88825	rs3893354	3	76330676	0.998208	97612	1.20124e-08	3.44169e-15	0.719178
rs206695	6	164400532	0.00102786	42139	rs10508729	10	28348763	0.429242	48629	rs2607693	8	2208946	4.29335e-05	61887	1.25907e-08	4.44089e-16	0.719178
rs2133409	15	73992248	0.0913109	48471	rs1046592	1	182308942	0.00213872	65049	rs10511467	9	7363051	2.91445e-05	76784	1.26241e-08	2.9976e-15	0.719178
rs10492272	12	97767616	0.00025865	51958	rs557549	10	114802756	0.0251149	80184	rs6104678	20	10929207	0.000211533	91583	1.30022e-08	0	0.719178
rs10507949	13	83654135	6.79929e-05	92608	rs7866943	9	27887194	0.000452446	93359	rs1594934	4	43602716	0.00492546	95126	1.30904e-08	4.21885e-15	0.719178
rs1740752	10	38542777	4.00177e-05	19405	rs7104698	11	36837874	0.000158929	38129	rs10495938	2	46965693	0.0346436	72482	1.37767e-08	1.11022e-16	0.719178
rs10490631	2	118773584	0.00213638	81134	rs1510134	4	144479341	0.000777812	82857	rs10513214	3	144689537	0.047215	103586	1.42848e-08	1.43108e-13	0.719178
rs10502376	18	8579765	0.00213872	22505	rs7104698	11	36837874	0.000158929	38129	rs2812415	10	78751573	0.000791331	39484	1.44405e-08	1.0103e-14	0.719178
rs3735649	7	90359400	0.92572	52668	rs10511467	9	7363051	2.91445e-05	76784	rs10507949	13	83654135	6.79929e-05	92608	1.45577e-08	2.22045e-16	0.719178
rs2304296	15	92674799	0.279675	42522	rs2347061	4	43453219	0.0039223	50814	rs10507949	13	83654135	6.79929e-05	92608	1.50823e-08	1.66533e-15	0.719178
rs1880787	3	39778086	0.429242	16278	rs206695	6	164400532	0.00102786	42139	rs2607693	8	2208946	4.29335e-05	61887	1.61444e-08	9.99201e-16	0.719178
rs10484004	14	87396324	0.0309055	3957	rs1570607	13	36103325	8.60598e-05	12244	rs10512413	9	128944920	0.000211141	60240	1.63932e-08	5.55112e-16	0.719178
rs7724762	5	40099879	0.966757	16990	rs1740752	10	38542777	4.00177e-05	19405	rs7104698	11	36837874	0.000158929	38129	1.81104e-08	1.44329e-15	0.719178
rs7104698	11	36837874	0.000158929	38129	rs10483238	22	46293626	0.0377953	39381	rs12046095	1	182346551	0.00213872	68566	1.91892e-08	1.25455e-14	0.719178
rs10508291	10	4764991	0.00171121	6661	rs10495199	1	219883595	0.00165429	56735	rs1930022	9	27888800	2.37049e-06	69742	2.03673e-08	1.42109e-14	0.719178
rs206695	6	164400532	0.00102786	42139	rs2607693	8	2208946	4.29335e-05	61887	rs10492280	12	106166478	0.998208	73243	2.13915e-08	1.88738e-15	0.719178
rs1385382	11	41749099	0.353673	46593	rs472481	4	43414366	0.00492546	56172	rs10507949	13	83654135	6.79929e-05	92608	2.13997e-08	1.58762e-14	0.719178
rs10519314	15	49693215	0.998208	4472	rs206695	6	164400532	0.00102786	42139	rs2607693	8	2208946	4.29335e-05	61887	2.19086e-08	1.88738e-15	0.719178
rs10491147	17	48651482	0.998208	25907	rs206695	6	164400532	0.00102786	42139	rs2607693	8	2208946	4.29335e-05	61887	2.19086e-08	1.88738e-15	0.719178
rs2051545	16	13739038	0.998208	32703	rs206695	6	164400532	0.00102786	42139	rs2607693	8	2208946	4.29335e-05	61887	2.19086e-08	1.88738e-15	0.719178
rs206695	6	164400532	0.00102786	42139	rs2607693	8	2208946	4.29335e-05	61887	rs10502999	18	51136704	0.998208	86113	2.19086e-08	1.88738e-15	0.719178
rs1740752	10	38542777	4.00177e-05	19405	rs7104698	11	36837874	0.000158929	38129	rs10497784	2	197469131	0.947347	66330	2.24989e-08	5.10703e-15	0.719178
rs10517871	4	167298737	0.119926	10331	rs10254116	7	32979706	0.000139803	12358	rs1878232	3	80689037	0.0184693	23766	2.43796e-08	4.10783e-15	0.719178
rs1570607	13	36103325	8.60598e-05	12244	rs9303585	17	50008450	0.00183278	31643	rs10512413	9	128944920	0.000211141	60240	2.44663e-08	9.99201e-16	0.719178
rs1570607	13	36103325	8.60598e-05	12244	rs10512413	9	128944920	0.000211141	60240	rs10512004	9	69549344	0.995452	63185	2.45251e-08	2.33147e-15	0.719178
rs3775652	4	143627607	3.72719e-07	12147	rs4444160	12	82561915	0.00115733	76733	rs10503897	8	31988959	0.00396566	92118	2.47036e-08	7.38298e-14	0.719178
rs1740752	10	38542777	4.00177e-05	19405	rs7104698	11	36837874	0.000158929	38129	rs10488548	7	92743026	0.0309055	40191	2.54915e-08	1.11022e-15	0.719178
rs1740752	10	38542777	4.00177e-05	19405	rs1374998	2	107019484	0.00787162	52191	rs185357	5	5808521	0.0657863	53174	2.81452e-08	0	0.719178
rs10508291	10	4764991	0.00171121	6661	rs725859	7	122979086	0.000931251	38215	rs280290	6	50611341	0.00310794	48245	2.8433e-08	1.33227e-15	0.719178
rs1570607	13	36103325	8.60598e-05	12244	rs7728958	5	8025007	0.0736273	42889	rs10512413	9	128944920	0.000211141	60240	3.42982e-08	4.44089e-16	0.719178
rs1740752	10	38542777	4.00177e-05	19405	rs10495185	1	219306311	0.447082	21479	rs7104698	11	36837874	0.000158929	38129	3.55443e-08	2.44249e-15	0.719178
rs1867016	6	46272590	0.00530538	16419	rs1740752	10	38542777	4.00177e-05	19405	rs10506383	12	57046138	0.0571749	30407	3.56835e-08	5.55112e-16	0.719178
rs10492272	12	97767616	0.00025865	51958	rs10488204	7	11901477	0.993387	77846	rs6104678	20	10929207	0.000211533	91583	3.60912e-08	5.55112e-16	0.719178
rs2347061	4	43453219	0.0039223	50814	rs10507949	13	83654135	6.79929e-05	92608	rs10482880	21	16746337	0.114183	93470	4.01117e-08	6.88338e-15	0.719178
rs10508291	10	4764991	0.00171121	6661	rs10489962	1	15002278	0.0208888	66845	rs1930022	9	27888800	2.37049e-06	69742	4.16002e-08	9.29257e-14	0.719178
rs1523632	7	16814305	0.429242	34150	rs10507949	13	83654135	6.79929e-05	92608	rs1731298	7	52767936	0.00861083	95014	4.2141e-08	9.70335e-14	0.719178
rs10513094	5	11534783	0.0565601	12020	rs2347061	4	43453219	0.0039223	50814	rs10507949	13	83654135	6.79929e-05	92608	4.8063e-08	4.44089e-16	0.719178
rs1325507	1	149835846	0.0584492	8184	rs2347061	4	43453219	0.0039223	50814	rs10507949	13	83654135	6.79929e-05	92608	4.99565e-08	4.00791e-14	0.719178
rs10507949	13	83654135	6.79929e-05	92608	rs1731298	7	52767936	0.00861083	95014	rs3800515	6	167994830	0.909822	102148	5.06848e-08	2.31593e-13	0.719178
rs10508291	10	4764991	0.00171121	6661	rs6849308	4	103234477	0.128927	25328	rs1930022	9	27888800	2.37049e-06	69742	5.34083e-08	5.29576e-14	0.719178
rs10496038	2	55315497	0.117449	23285	rs10490631	2	118773584	0.00213638	81134	rs1510134	4	144479341	0.000777812	82857	6.63109e-08	2.01206e-12	0.719178
rs10508035	13	96488800	0.000629355	45255	rs1930022	9	27888800	2.37049e-06	69742	rs1731298	7	52767936	0.00861083	95014	2.20114e-10	0	0.719178
rs3775652	4	143627607	3.72719e-07	12147	rs4629050	18	26253225	0.0113098	79607	rs774310	16	84594475	0.0447221	82108	3.53074e-10	1.44329e-15	0.719178
rs3775652	4	143627607	3.72719e-07	12147	rs4629050	18	26253225	0.0113098	79607	rs1510134	4	144479341	0.000777812	82857	6.44022e-10	1.11022e-16	0.719178
rs3775652	4	143627607	3.72719e-07	12147	rs2607693	8	2208946	4.29335e-05	61887	rs6826929	4	32103881	0.0140201	75131	2.32402e-09	3.66374e-15	0.719178
rs3775652	4	143627607	3.72719e-07	12147	rs10508035	13	96488800	0.000629355	45255	rs1731298	7	52767936	0.00861083	95014	3.90984e-09	2.44249e-15	0.719178
rs3775652	4	143627607	3.72719e-07	12147	rs3850733	5	160719212	0.00557296	90613	rs1731298	7	52767936	0.00861083	95014	4.3997e-09	1.04361e-14	0.719178
rs1046592	1	182308942	0.00213872	65049	rs10511467	9	7363051	2.91445e-05	76784	rs2141545	6	122212505	0.24659	85935	6.59105e-09	6.77236e-15	0.719178
rs1340465	1	235327761	0.00444511	6316	rs3775652	4	143627607	3.72719e-07	12147	rs9294603	6	95160595	9.70268e-05	47428	6.87195e-09	3.44169e-15	0.719178
rs3775652	4	143627607	3.72719e-07	12147	rs960667	8	126588803	0.00396566	90401	rs7916525	10	28531923	0.00966462	99944	1.11759e-08	1.53211e-14	0.719178
rs7104698	11	36837874	0.000158929	38129	rs12046095	1	182346551	0.00213872	68566	rs10483110	22	21005866	0.268014	100558	2.0001e-08	3.78586e-14	0.719178
rs10512413	9	128944920	0.000211141	60240	rs1510134	4	144479341	0.000777812	82857	rs1368385	5	147923629	0.569224	90069	2.99361e-08	2.78666e-14	0.719178
rs3775652	4	143627607	3.72719e-07	12147	rs10503493	8	14213487	0.00325837	26265	rs2287292	2	163338806	0.0130349	95409	3.09781e-08	4.04121e-14	0.719178
rs3775652	4	143627607	3.72719e-07	12147	rs949538	11	88590557	0.0052203	57021	rs7916525	10	28531923	0.00966462	99944	1.52896e-09	2.33147e-15	0.712329
rs10508035	13	96488800	0.000629355	45255	rs1930022	9	27888800	2.37049e-06	69742	rs9307373	4	113056737	0.128927	94397	5.62753e-09	3.88578e-15	0.712329
rs10508035	13	96488800	0.000629355	45255	rs1930022	9	27888800	2.37049e-06	69742	rs9295501	6	21290957	0.0756172	99676	7.57526e-09	5.21805e-15	0.712329
rs3775652	4	143627607	3.72719e-07	12147	rs242695	18	56918635	0.0251149	34125	rs725518	11	4093154	4.87347e-05	46516	5.21314e-11	0	0.712329
rs10508035	13	96488800	0.000629355	45255	rs1930022	9	27888800	2.37049e-06	69742	rs3913094	12	57197682	1.43822e-05	79207	1.76536e-10	0	0.712329
rs10508035	13	96488800	0.000629355	45255	rs10507949	13	83654135	6.79929e-05	92608	rs1731298	7	52767936	0.00861083	95014	2.56524e-10	0	0.712329
rs3775652	4	143627607	3.72719e-07	12147	rs10505547	8	131085365	0.963494	26127	rs725518	11	4093154	4.87347e-05	46516	3.37704e-10	2.33147e-15	0.712329
rs10512174	9	84343693	0.000194157	10645	rs2178381	7	143202080	0.00076737	63332	rs591332	16	985385	0.00309962	67809	6.25944e-10	0	0.712329
rs10519411	4	138593224	0.468913	78235	rs10507949	13	83654135	6.79929e-05	92608	rs1731298	7	52767936	0.00861083	95014	1.21788e-09	1.66533e-15	0.712329
rs3844556	10	101736679	0.00260345	35752	rs10507949	13	83654135	6.79929e-05	92608	rs1731298	7	52767936	0.00861083	95014	1.27858e-09	0	0.712329
rs1740752	10	38542777	4.00177e-05	19405	rs10270630	7	11600574	0.0702296	80501	rs10495720	2	21938843	0.0235226	87808	1.4223e-09	0	0.712329
rs10488712	11	114688496	0.00104586	32122	rs10508035	13	96488800	0.000629355	45255	rs1930022	9	27888800	2.37049e-06	69742	1.43196e-09	4.44089e-16	0.712329
rs3775652	4	143627607	3.72719e-07	12147	rs10519806	15	31236109	0.963494	14758	rs725518	11	4093154	4.87347e-05	46516	1.63852e-09	1.88738e-15	0.712329
rs1740752	10	38542777	4.00177e-05	19405	rs7104698	11	36837874	0.000158929	38129	rs10516958	4	96524406	0.442196	89540	1.81795e-09	0	0.712329
rs3775652	4	143627607	3.72719e-07	12147	rs10490493	2	215157730	0.00109316	32539	rs6430685	2	138142991	0.00192994	33148	1.97897e-09	1.62093e-14	0.712329
rs3775652	4	143627607	3.72719e-07	12147	rs10490493	2	215157730	0.00109316	32539	rs878096	6	163854380	0.012501	100892	2.08478e-09	2.35367e-14	0.712329
rs7104698	11	36837874	0.000158929	38129	rs10493590	1	76216920	0.00320319	70542	rs10511467	9	7363051	2.91445e-05	76784	2.43433e-09	2.22045e-16	0.712329
rs10492272	12	97767616	0.00025865	51958	rs10521018	5	34899512	0.0774574	62904	rs6104678	20	10929207	0.000211533	91583	2.43669e-09	0	0.712329
rs4675687	2	200643184	0.998208	53461	rs1046592	1	182308942	0.00213872	65049	rs10511467	9	7363051	2.91445e-05	76784	2.53344e-09	1.9984e-15	0.712329
rs3775652	4	143627607	3.72719e-07	12147	rs1491173	15	96203406	0.0251149	73598	rs1510134	4	144479341	0.000777812	82857	2.75016e-09	4.10783e-15	0.712329
rs964017	5	8114919	0.109583	3184	rs3775652	4	143627607	3.72719e-07	12147	rs1046592	1	182308942	0.00213872	65049	2.84295e-09	2.22045e-15	0.712329
rs3775652	4	143627607	3.72719e-07	12147	rs6916452	6	151928037	0.993387	18693	rs725518	11	4093154	4.87347e-05	46516	2.85229e-09	1.64313e-14	0.712329
rs3775652	4	143627607	3.72719e-07	12147	rs725518	11	4093154	4.87347e-05	46516	rs1961416	2	180073715	0.993387	52242	2.85229e-09	1.64313e-14	0.712329
rs10512152	9	82684928	0.401595	5824	rs3775652	4	143627607	3.72719e-07	12147	rs949538	11	88590557	0.0052203	57021	2.97295e-09	2.38698e-14	0.712329
rs4606334	1	99064532	0.38636	26964	rs10492272	12	97767616	0.00025865	51958	rs6104678	20	10929207	0.000211533	91583	3.10058e-09	0	0.712329
rs1556463	9	9409666	0.199865	50641	rs2347061	4	43453219	0.0039223	50814	rs10507949	13	83654135	6.79929e-05	92608	3.14021e-09	2.22045e-16	0.712329
rs3775652	4	143627607	3.72719e-07	12147	rs10516723	4	85792339	0.012333	17218	rs1510134	4	144479341	0.000777812	82857	3.14442e-09	2.33147e-15	0.712329
rs3775652	4	143627607	3.72719e-07	12147	rs10509179	10	64070343	0.367057	30386	rs10490493	2	215157730	0.00109316	32539	3.27164e-09	2.78666e-14	0.712329
rs1740752	10	38542777	4.00177e-05	19405	rs7104698	11	36837874	0.000158929	38129	rs708354	12	128827283	0.0126703	99979	3.32275e-09	1.11022e-16	0.712329
rs934211	2	38059620	0.0197271	11829	rs3775652	4	143627607	3.72719e-07	12147	rs10490493	2	215157730	0.00109316	32539	3.37933e-09	4.62963e-14	0.712329
rs3775652	4	143627607	3.72719e-07	12147	rs1386003	12	13104949	0.0527414	82114	rs1510134	4	144479341	0.000777812	82857	3.49488e-09	7.10543e-15	0.712329
rs1740752	10	38542777	4.00177e-05	19405	rs7104698	11	36837874	0.000158929	38129	rs8010218	14	56302261	0.114183	72788	3.52473e-09	1.11022e-16	0.712329
rs10508035	13	96488800	0.000629355	45255	rs288244	2	183913494	0.315493	57519	rs1930022	9	27888800	2.37049e-06	69742	3.52971e-09	1.22125e-15	0.712329
rs2167089	3	29009368	0.613835	18664	rs1740752	10	38542777	4.00177e-05	19405	rs7104698	11	36837874	0.000158929	38129	3.54653e-09	0	0.712329
rs10492272	12	97767616	0.00025865	51958	rs1938924	11	86071721	0.836262	69925	rs6104678	20	10929207	0.000211533	91583	3.74167e-09	0	0.712329
rs7104698	11	36837874	0.000158929	38129	rs12046095	1	182346551	0.00213872	68566	rs10511156	3	97826962	0.128927	86471	3.76031e-09	2.44249e-15	0.712329
rs206695	6	164400532	0.00102786	42139	rs555174	21	19845364	0.000793021	53491	rs1930022	9	27888800	2.37049e-06	69742	3.8355e-09	2.22045e-16	0.712329
rs1379699	3	88380855	0.973573	26040	rs10490631	2	118773584	0.00213638	81134	rs1510134	4	144479341	0.000777812	82857	4.09391e-09	2.26708e-13	0.712329
rs2723900	12	89479944	0.0255017	11675	rs10507949	13	83654135	6.79929e-05	92608	rs7866943	9	27887194	0.000452446	93359	4.14963e-09	2.33147e-15	0.712329
rs2191508	2	195869519	0.0313525	6618	rs10489581	1	182361133	0.00213872	14227	rs7104698	11	36837874	0.000158929	38129	4.96817e-09	3.44169e-15	0.712329
rs2182277	6	6903260	0.00692791	7376	rs200642	20	52628454	0.000368038	75300	rs6104678	20	10929207	0.000211533	91583	5.23469e-09	0	0.712329
rs10489581	1	182361133	0.00213872	14227	rs10521083	9	105452978	0.269508	16244	rs7104698	11	36837874	0.000158929	38129	5.26016e-09	9.99201e-16	0.712329
rs1046592	1	182308942	0.00213872	65049	rs10511467	9	7363051	2.91445e-05	76784	rs720012	22	18473136	0.0897306	78275	5.49643e-09	1.55431e-15	0.712329
rs1570607	13	36103325	8.60598e-05	12244	rs10512413	9	128944920	0.000211141	60240	rs7796553	7	128933256	0.508637	78706	5.8673e-09	1.11022e-16	0.712329
rs10492272	12	97767616	0.00025865	51958	rs1483306	5	45522604	0.855032	59046	rs722557	21	38199073	0.000590702	87163	6.64888e-09	8.88178e-16	0.712329
rs1740752	10	38542777	4.00177e-05	19405	rs1171090	13	34308728	0.00117641	38993	rs10235374	7	53664741	0.00305313	67534	6.74157e-09	0	0.712329
rs10502376	18	8579765	0.00213872	22505	rs7104698	11	36837874	0.000158929	38129	rs2178381	7	143202080	0.00076737	63332	7.87878e-09	3.21965e-15	0.712329
rs10508035	13	96488800	0.000629355	45255	rs10515983	18	56575301	0.0913109	80435	rs10507949	13	83654135	6.79929e-05	92608	8.97461e-09	1.63203e-14	0.712329
rs1368863	11	125507350	0.00318106	13485	rs25919	5	110901155	0.370413	14298	rs1740752	10	38542777	4.00177e-05	19405	9.01116e-09	2.22045e-16	0.712329
rs1046592	1	182308942	0.00213872	65049	rs10511467	9	7363051	2.91445e-05	76784	rs2806426	1	61125895	0.320996	101219	9.25954e-09	5.10703e-15	0.712329
rs894643	3	158542241	0.17813	20033	rs10507949	13	83654135	6.79929e-05	92608	rs1731298	7	52767936	0.00861083	95014	9.55071e-09	3.33067e-16	0.712329
rs10508035	13	96488800	0.000629355	45255	rs1930022	9	27888800	2.37049e-06	69742	rs347391	13	40566124	0.0113098	90804	9.6987e-09	7.10543e-15	0.712329
rs1740752	10	38542777	4.00177e-05	19405	rs1173156	13	65760329	0.993387	34340	rs7104698	11	36837874	0.000158929	38129	9.77715e-09	6.66134e-16	0.712329
rs10502579	18	27822850	0.25508	27922	rs7104698	11	36837874	0.000158929	38129	rs12046095	1	182346551	0.00213872	68566	9.99197e-09	2.22045e-15	0.712329
rs10489581	1	182361133	0.00213872	14227	rs966978	3	87488331	0.00264653	57226	rs10511467	9	7363051	2.91445e-05	76784	1.08553e-08	1.04361e-14	0.712329
rs1740752	10	38542777	4.00177e-05	19405	rs7104698	11	36837874	0.000158929	38129	rs6568702	6	112111190	0.503131	62413	1.13899e-08	1.11022e-16	0.712329
rs10489581	1	182361133	0.00213872	14227	rs4777517	15	70591660	0.902979	64596	rs10511467	9	7363051	2.91445e-05	76784	1.17127e-08	2.32037e-14	0.712329
rs3775652	4	143627607	3.72719e-07	12147	rs1032511	10	29149054	0.0292244	35101	rs1510134	4	144479341	0.000777812	82857	1.27408e-08	2.45359e-14	0.712329
rs1740752	10	38542777	4.00177e-05	19405	rs1171090	13	34308728	0.00117641	38993	rs2052339	8	113254476	0.582919	73033	1.38561e-08	0	0.712329
rs10507949	13	83654135	6.79929e-05	92608	rs1731298	7	52767936	0.00861083	95014	rs10497968	2	213317187	0.993313	100422	1.46229e-08	9.81437e-14	0.712329
rs1026727	13	79622428	0.00397066	38194	rs10507949	13	83654135	6.79929e-05	92608	rs1731298	7	52767936	0.00861083	95014	1.54956e-08	5.88418e-15	0.712329
rs10493094	1	41116236	0.000555728	7549	rs3775652	4	143627607	3.72719e-07	12147	rs4629050	18	26253225	0.0113098	79607	1.58861e-08	1.4877e-14	0.712329
rs206695	6	164400532	0.00102786	42139	rs4772270	13	98545231	6.63704e-05	42568	rs555174	21	19845364	0.000793021	53491	1.66161e-08	1.42109e-14	0.712329
rs2347061	4	43453219	0.0039223	50814	rs3913094	12	57197682	1.43822e-05	79207	rs10507949	13	83654135	6.79929e-05	92608	1.69982e-08	4.44089e-16	0.712329
rs3775652	4	143627607	3.72719e-07	12147	rs6598991	1	82408560	0.000263719	56674	rs10497578	2	182382357	0.996191	99004	1.73761e-08	1.88738e-15	0.712329
rs10502376	18	8579765	0.00213872	22505	rs2391823	13	108642796	0.478214	32465	rs7104698	11	36837874	0.000158929	38129	1.7843e-08	4.31877e-14	0.712329
rs1515677	15	69319581	0.260026	50520	rs1046592	1	182308942	0.00213872	65049	rs10511467	9	7363051	2.91445e-05	76784	1.91642e-08	2.86438e-14	0.712329
rs10519743	5	123418274	0.998208	7717	rs206695	6	164400532	0.00102786	42139	rs2607693	8	2208946	4.29335e-05	61887	2.13915e-08	1.88738e-15	0.712329
rs10498598	14	84422624	0.998208	31215	rs206695	6	164400532	0.00102786	42139	rs2607693	8	2208946	4.29335e-05	61887	2.13915e-08	1.88738e-15	0.712329
rs206695	6	164400532	0.00102786	42139	rs2607693	8	2208946	4.29335e-05	61887	rs10498603	14	84600997	0.998208	103249	2.13915e-08	1.88738e-15	0.712329
rs2790381	10	757721	0.62227	8357	rs1740752	10	38542777	4.00177e-05	19405	rs7104698	11	36837874	0.000158929	38129	2.29204e-08	1.22125e-15	0.712329
rs10512413	9	128944920	0.000211141	60240	rs10485193	6	117365317	0.00418674	82486	rs6104678	20	10929207	0.000211533	91583	2.39245e-08	3.33067e-16	0.712329
rs1740752	10	38542777	4.00177e-05	19405	rs7104698	11	36837874	0.000158929	38129	rs10507613	13	55734700	0.889369	79798	2.56483e-08	4.44089e-16	0.712329
rs9294603	6	95160595	9.70268e-05	47428	rs10515262	5	97361080	0.00191259	59073	rs4629050	18	26253225	0.0113098	79607	2.57985e-08	1.43219e-14	0.712329
rs10502376	18	8579765	0.00213872	22505	rs10488056	7	121060423	0.00329747	28992	rs7104698	11	36837874	0.000158929	38129	2.66064e-08	1.28786e-14	0.712329
rs1854204	13	73050824	0.0215472	30956	rs472481	4	43414366	0.00492546	56172	rs10507949	13	83654135	6.79929e-05	92608	2.78944e-08	4.10783e-15	0.712329
rs10519408	5	114877128	0.615693	11903	rs551591	1	52671794	0.000322654	65599	rs4444160	12	82561915	0.00115733	76733	2.81856e-08	1.11022e-15	0.712329
rs10501484	11	80348037	0.0196863	20301	rs10512413	9	128944920	0.000211141	60240	rs10488386	7	130317077	0.0197882	86692	2.87774e-08	1.77636e-15	0.712329
rs10508291	10	4764991	0.00171121	6661	rs9296468	6	45815539	0.918557	20699	rs1930022	9	27888800	2.37049e-06	69742	2.91912e-08	1.28786e-14	0.712329
rs1740752	10	38542777	4.00177e-05	19405	rs10492272	12	97767616	0.00025865	51958	rs834813	7	135302868	0.216746	69734	3.10672e-08	2.22045e-16	0.712329
rs3775652	4	143627607	3.72719e-07	12147	rs10485166	6	89071283	0.0319715	29285	rs365299	1	194062977	0.00264653	73856	3.1597e-08	7.88258e-15	0.712329
rs3775652	4	143627607	3.72719e-07	12147	rs2626338	8	87109412	0.1953	64392	rs713392	7	110683865	0.00153103	75085	3.39721e-08	1.11022e-15	0.712329
rs10508731	10	28446794	0.000442413	51222	rs6836062	4	181804400	0.49725	73951	rs4778	5	112431884	0.000771638	91147	3.50552e-08	1.11022e-16	0.712329
rs10511467	9	7363051	2.91445e-05	76784	rs10507949	13	83654135	6.79929e-05	92608	rs6677082	1	194400792	0.00503652	98925	3.52615e-08	5.55112e-16	0.712329
rs10509567	10	90610333	0.000924891	46359	rs4292478	5	84682390	0.00062973	94639	rs6943628	7	146325837	0.00869033	95241	3.57052e-08	2.66454e-15	0.712329
rs341826	8	50111596	0.993387	32966	rs10492272	12	97767616	0.00025865	51958	rs6104678	20	10929207	0.000211533	91583	3.60912e-08	5.55112e-16	0.712329
rs2247796	12	76590210	0.250262	59700	rs10490631	2	118773584	0.00213638	81134	rs1510134	4	144479341	0.000777812	82857	3.67714e-08	2.38853e-12	0.712329
rs3915771	5	13536707	0.000771569	23815	rs6467309	7	129716054	0.0108672	46005	rs1370503	2	153612558	0.204013	92739	3.69253e-08	3.33067e-16	0.712329
rs10488712	11	114688496	0.00104586	32122	rs10514336	5	90148244	0.000142688	49666	rs1731298	7	52767936	0.00861083	95014	3.88514e-08	2.88658e-15	0.712329
rs7104698	11	36837874	0.000158929	38129	rs12046095	1	182346551	0.00213872	68566	rs1898055	10	75695139	0.0112505	99930	3.89436e-08	8.70415e-14	0.712329
rs1740752	10	38542777	4.00177e-05	19405	rs4320194	4	58661273	0.0138778	26024	rs966978	3	87488331	0.00264653	57226	3.9429e-08	2.22045e-16	0.712329
rs728693	5	156773183	0.0362923	39198	rs6098304	20	54197023	0.338941	88814	rs6104678	20	10929207	0.000211533	91583	4.16721e-08	8.88178e-16	0.712329
rs10484839	6	18032360	0.012333	5897	rs10502376	18	8579765	0.00213872	22505	rs7104698	11	36837874	0.000158929	38129	4.51299e-08	7.26086e-14	0.712329
rs10486015	7	105781715	0.0151289	19669	rs725859	7	122979086	0.000931251	38215	rs280290	6	50611341	0.00310794	48245	4.65151e-08	1.82077e-14	0.712329
rs2347061	4	43453219	0.0039223	50814	rs3213670	2	75867374	0.844892	62633	rs10507949	13	83654135	6.79929e-05	92608	5.21017e-08	8.88178e-15	0.712329
rs1740752	10	38542777	4.00177e-05	19405	rs10496533	2	117828856	0.993387	77545	rs10495720	2	21938843	0.0235226	87808	5.25123e-08	7.77156e-16	0.712329
rs284692	5	35466452	0.0377953	3589	rs10507949	13	83654135	6.79929e-05	92608	rs1731298	7	52767936	0.00861083	95014	5.35726e-08	1.64424e-13	0.712329
rs10507458	13	36152641	0.921806	11289	rs10492272	12	97767616	0.00025865	51958	rs6104678	20	10929207	0.000211533	91583	5.69273e-08	2.22045e-16	0.712329
rs10489581	1	182361133	0.00213872	14227	rs7104698	11	36837874	0.000158929	38129	rs903228	2	53666583	0.0523635	60241	5.80739e-08	1.00842e-12	0.712329
rs10488303	3	119985856	0.0539176	15899	rs2347061	4	43453219	0.0039223	50814	rs10507949	13	83654135	6.79929e-05	92608	6.06211e-08	2.9865e-14	0.712329
rs10492272	12	97767616	0.00025865	51958	rs6104678	20	10929207	0.000211533	91583	rs4923020	11	20748296	0.913081	100793	6.10013e-08	3.33067e-16	0.712329
rs6764287	3	76614650	0.00268989	19509	rs10512413	9	128944920	0.000211141	60240	rs557673	6	93685736	0.0102007	92556	6.22217e-08	9.99201e-16	0.712329
rs3844556	10	101736679	0.00260345	35752	rs527281	1	86795736	0.111766	44178	rs10507949	13	83654135	6.79929e-05	92608	6.57285e-08	6.10623e-15	0.712329
rs2902667	1	23494656	0.00802353	902	rs10492272	12	97767616	0.00025865	51958	rs10512413	9	128944920	0.000211141	60240	7.33773e-08	6.10623e-15	0.712329
rs2347061	4	43453219	0.0039223	50814	rs10520421	4	180871229	0.657239	81489	rs10507949	13	83654135	6.79929e-05	92608	7.41412e-08	4.56635e-13	0.712329
rs10517871	4	167298737	0.119926	10331	rs10254116	7	32979706	0.000139803	12358	rs6027326	20	59384777	0.950206	72639	8.17815e-08	1.77636e-14	0.712329
rs1570607	13	36103325	8.60598e-05	12244	rs10512413	9	128944920	0.000211141	60240	rs714181	16	3640559	0.00810126	72912	8.44987e-08	1.11022e-15	0.712329
rs1386286	3	151164762	0.00203911	9042	rs10254116	7	32979706	0.000139803	12358	rs10495199	1	219883595	0.00165429	56735	8.47216e-08	4.10783e-15	0.712329
rs2347061	4	43453219	0.0039223	50814	rs10507949	13	83654135	6.79929e-05	92608	rs10511684	9	20801113	0.197335	93912	9.39475e-08	5.10703e-15	0.712329
rs10486368	7	19552512	0.0140201	11943	rs3775652	4	143627607	3.72719e-07	12147	rs10483945	14	78562421	0.000868627	49608	1.56889e-09	4.44089e-16	0.705479
rs10490513	2	225398319	0.279679	1839	rs10508035	13	96488800	0.000629355	45255	rs1930022	9	27888800	2.37049e-06	69742	4.61832e-09	4.10783e-15	0.705479
rs10489581	1	182361133	0.00213872	14227	rs7104698	11	36837874	0.000158929	38129	rs10511467	9	7363051	2.91445e-05	76784	1.18814e-10	0	0.705479
rs3775652	4	143627607	3.72719e-07	12147	rs10234339	7	92742846	0.993387	41389	rs725518	11	4093154	4.87347e-05	46516	1.77242e-10	1.22125e-15	0.705479
rs3775652	4	143627607	3.72719e-07	12147	rs949538	11	88590557	0.0052203	57021	rs724211	12	70321877	0.00396566	90937	2.35281e-10	2.22045e-15	0.705479
rs10489581	1	182361133	0.00213872	14227	rs1740752	10	38542777	4.00177e-05	19405	rs7104698	11	36837874	0.000158929	38129	2.48558e-10	0	0.705479
rs10511422	3	125022069	1.88034e-05	6693	rs3775652	4	143627607	3.72719e-07	12147	rs10512413	9	128944920	0.000211141	60240	3.98324e-10	0	0.705479
rs10489581	1	182361133	0.00213872	14227	rs1351205	8	98538397	0.00119612	48749	rs10511467	9	7363051	2.91445e-05	76784	4.81949e-10	1.11022e-16	0.705479
rs10490493	2	215157730	0.00109316	32539	rs10508035	13	96488800	0.000629355	45255	rs1930022	9	27888800	2.37049e-06	69742	1.13931e-09	3.33067e-16	0.705479
rs1740752	10	38542777	4.00177e-05	19405	rs2127537	12	66938694	0.815225	27049	rs7104698	11	36837874	0.000158929	38129	1.43845e-09	1.11022e-16	0.705479
rs1813808	3	31033384	0.998208	2399	rs3775652	4	143627607	3.72719e-07	12147	rs725518	11	4093154	4.87347e-05	46516	1.65008e-09	4.996e-15	0.705479
rs1351506	8	13337436	0.998208	4964	rs3775652	4	143627607	3.72719e-07	12147	rs725518	11	4093154	4.87347e-05	46516	1.65008e-09	4.996e-15	0.705479
rs3775652	4	143627607	3.72719e-07	12147	rs10499052	6	109931045	0.998208	19630	rs725518	11	4093154	4.87347e-05	46516	1.65008e-09	4.996e-15	0.705479
rs3775652	4	143627607	3.72719e-07	12147	rs1451664	10	15686545	0.998208	19666	rs725518	11	4093154	4.87347e-05	46516	1.65008e-09	4.996e-15	0.705479
rs3775652	4	143627607	3.72719e-07	12147	rs884376	2	125367516	0.998208	26512	rs725518	11	4093154	4.87347e-05	46516	1.65008e-09	4.996e-15	0.705479
rs3775652	4	143627607	3.72719e-07	12147	rs3176499	7	47759457	0.998208	29167	rs725518	11	4093154	4.87347e-05	46516	1.65008e-09	4.996e-15	0.705479
rs3775652	4	143627607	3.72719e-07	12147	rs712088	1	221707531	0.998208	30842	rs725518	11	4093154	4.87347e-05	46516	1.65008e-09	4.996e-15	0.705479
rs3775652	4	143627607	3.72719e-07	12147	rs10510642	3	30935553	0.998208	32342	rs725518	11	4093154	4.87347e-05	46516	1.65008e-09	4.996e-15	0.705479
rs3775652	4	143627607	3.72719e-07	12147	rs2105521	21	24630536	0.998208	35547	rs725518	11	4093154	4.87347e-05	46516	1.65008e-09	4.996e-15	0.705479
rs3775652	4	143627607	3.72719e-07	12147	rs10485645	20	23586837	0.998208	37117	rs725518	11	4093154	4.87347e-05	46516	1.65008e-09	4.996e-15	0.705479
rs3775652	4	143627607	3.72719e-07	12147	rs4499634	3	174348368	0.998208	45442	rs725518	11	4093154	4.87347e-05	46516	1.65008e-09	4.996e-15	0.705479
rs3775652	4	143627607	3.72719e-07	12147	rs725518	11	4093154	4.87347e-05	46516	rs2870807	12	66622069	0.998208	46522	1.65008e-09	4.996e-15	0.705479
rs3775652	4	143627607	3.72719e-07	12147	rs725518	11	4093154	4.87347e-05	46516	rs3858900	15	43032900	0.998208	46658	1.65008e-09	4.996e-15	0.705479
rs3775652	4	143627607	3.72719e-07	12147	rs725518	11	4093154	4.87347e-05	46516	rs6910587	6	128554111	0.998208	53202	1.65008e-09	4.996e-15	0.705479
rs3775652	4	143627607	3.72719e-07	12147	rs725518	11	4093154	4.87347e-05	46516	rs556238	11	100417339	0.998208	53260	1.65008e-09	4.996e-15	0.705479
rs3775652	4	143627607	3.72719e-07	12147	rs725518	11	4093154	4.87347e-05	46516	rs2940755	18	34837717	0.998208	68619	1.65008e-09	4.996e-15	0.705479
rs3775652	4	143627607	3.72719e-07	12147	rs725518	11	4093154	4.87347e-05	46516	rs1845822	11	43165043	0.998208	71254	1.65008e-09	4.996e-15	0.705479
rs3775652	4	143627607	3.72719e-07	12147	rs725518	11	4093154	4.87347e-05	46516	rs10493227	1	57352133	0.998208	78180	1.65008e-09	4.996e-15	0.705479
rs3775652	4	143627607	3.72719e-07	12147	rs725518	11	4093154	4.87347e-05	46516	rs10513761	3	180609192	0.998208	84214	1.65008e-09	4.996e-15	0.705479
rs10507949	13	83654135	6.79929e-05	92608	rs7866943	9	27887194	0.000452446	93359	rs10498948	6	85401357	0.408772	97230	1.75244e-09	3.33067e-16	0.705479
rs3775652	4	143627607	3.72719e-07	12147	rs725518	11	4093154	4.87347e-05	46516	rs10503171	8	2091894	0.279679	48872	1.9322e-09	4.10783e-15	0.705479
rs4924079	15	34536969	0.00949787	1385	rs10502376	18	8579765	0.00213872	22505	rs7104698	11	36837874	0.000158929	38129	2.24857e-09	5.55112e-16	0.705479
rs1570607	13	36103325	8.60598e-05	12244	rs1502990	6	66131115	0.00853213	54217	rs10512413	9	128944920	0.000211141	60240	2.25934e-09	1.11022e-16	0.705479
rs3775652	4	143627607	3.72719e-07	12147	rs725518	11	4093154	4.87347e-05	46516	rs10511653	9	18421011	0.429242	99778	2.71943e-09	8.88178e-15	0.705479
rs3775652	4	143627607	3.72719e-07	12147	rs725518	11	4093154	4.87347e-05	46516	rs9962325	18	10530709	0.993387	49071	2.85229e-09	1.64313e-14	0.705479
rs3775652	4	143627607	3.72719e-07	12147	rs725518	11	4093154	4.87347e-05	46516	rs10490777	3	61988105	0.993387	51328	2.85229e-09	1.64313e-14	0.705479
rs3775652	4	143627607	3.72719e-07	12147	rs725518	11	4093154	4.87347e-05	46516	rs9298020	8	60799345	0.993387	62129	2.85229e-09	1.64313e-14	0.705479
rs1833466	12	95501863	0.993387	61163	rs10490631	2	118773584	0.00213638	81134	rs1510134	4	144479341	0.000777812	82857	3.68685e-09	1.82632e-13	0.705479
rs3775652	4	143627607	3.72719e-07	12147	rs725518	11	4093154	4.87347e-05	46516	rs10508750	10	30258185	0.114183	69841	4.31871e-09	4.07452e-14	0.705479
rs1740752	10	38542777	4.00177e-05	19405	rs7104698	11	36837874	0.000158929	38129	rs2635620	2	18649488	0.993387	71934	4.46933e-09	2.22045e-16	0.705479
rs2347061	4	43453219	0.0039223	50814	rs7044932	9	7763856	0.00976069	91137	rs10507949	13	83654135	6.79929e-05	92608	4.63479e-09	0	0.705479
rs1740752	10	38542777	4.00177e-05	19405	rs1171090	13	34308728	0.00117641	38993	rs2360958	3	24118238	0.564796	88825	5.0826e-09	1.11022e-16	0.705479
rs10502579	18	27822850	0.25508	27922	rs1046592	1	182308942	0.00213872	65049	rs10511467	9	7363051	2.91445e-05	76784	5.60607e-09	5.55112e-16	0.705479
rs9323782	14	84601217	0.00338545	37050	rs10511467	9	7363051	2.91445e-05	76784	rs10507949	13	83654135	6.79929e-05	92608	6.14384e-09	1.11022e-16	0.705479
rs3775652	4	143627607	3.72719e-07	12147	rs2347049	4	43424138	0.00853114	41773	rs4444160	12	82561915	0.00115733	76733	6.14963e-09	4.44089e-16	0.705479
rs10508291	10	4764991	0.00171121	6661	rs10488712	11	114688496	0.00104586	32122	rs1930022	9	27888800	2.37049e-06	69742	6.25223e-09	3.66374e-15	0.705479
rs3775652	4	143627607	3.72719e-07	12147	rs1591078	9	73583256	0.0197271	28649	rs10500252	19	36827891	0.0571749	61416	6.6325e-09	2.27041e-13	0.705479
rs1570607	13	36103325	8.60598e-05	12244	rs10512413	9	128944920	0.000211141	60240	rs4872143	8	23419248	0.0309055	60832	8.30449e-09	1.11022e-16	0.705479
rs1570607	13	36103325	8.60598e-05	12244	rs9296538	6	47241285	0.122693	47436	rs10512413	9	128944920	0.000211141	60240	8.75395e-09	2.22045e-16	0.705479
rs10508035	13	96488800	0.000629355	45255	rs275715	15	37828375	0.649129	65039	rs1930022	9	27888800	2.37049e-06	69742	9.27895e-09	6.32827e-15	0.705479
rs2833103	21	31107226	0.993387	8658	rs1740752	10	38542777	4.00177e-05	19405	rs7104698	11	36837874	0.000158929	38129	9.77715e-09	6.66134e-16	0.705479
rs3775652	4	143627607	3.72719e-07	12147	rs306640	12	27512827	0.0571749	67854	rs774310	16	84594475	0.0447221	82108	1.02795e-08	3.4972e-14	0.705479
rs2022251	17	14564271	0.103933	23355	rs10507949	13	83654135	6.79929e-05	92608	rs1731298	7	52767936	0.00861083	95014	1.05631e-08	1.92069e-14	0.705479
rs10502376	18	8579765	0.00213872	22505	rs7104698	11	36837874	0.000158929	38129	rs2473520	6	139411630	0.0933959	84631	1.11185e-08	1.22125e-15	0.705479
rs10484472	6	105988114	0.998208	22649	rs206695	6	164400532	0.00102786	42139	rs2607693	8	2208946	4.29335e-05	61887	1.14848e-08	5.55112e-16	0.705479
rs10490616	2	65913676	0.998208	40740	rs206695	6	164400532	0.00102786	42139	rs2607693	8	2208946	4.29335e-05	61887	1.14848e-08	5.55112e-16	0.705479
rs10514003	18	67110229	0.0197271	35425	rs7104698	11	36837874	0.000158929	38129	rs12046095	1	182346551	0.00213872	68566	1.16959e-08	8.88178e-15	0.705479
rs10505818	12	18264686	0.04971	41982	rs10508035	13	96488800	0.000629355	45255	rs1930022	9	27888800	2.37049e-06	69742	1.19682e-08	4.10783e-15	0.705479
rs10494564	1	180893613	0.401595	6655	rs728693	5	156773183	0.0362923	39198	rs6104678	20	10929207	0.000211533	91583	1.23423e-08	2.22045e-16	0.705479
rs3775652	4	143627607	3.72719e-07	12147	rs1982937	12	129221194	0.0981468	27130	rs4444160	12	82561915	0.00115733	76733	1.24119e-08	5.88418e-15	0.705479
rs10511422	3	125022069	1.88034e-05	6693	rs4853492	2	193235287	0.959147	34277	rs10492272	12	97767616	0.00025865	51958	1.28557e-08	8.88178e-16	0.705479
rs7857474	9	94342832	0.444447	88223	rs10507949	13	83654135	6.79929e-05	92608	rs1731298	7	52767936	0.00861083	95014	1.30681e-08	7.43849e-15	0.705479
rs10502376	18	8579765	0.00213872	22505	rs7104698	11	36837874	0.000158929	38129	rs10483018	21	34671637	0.998218	62079	1.39771e-08	2.87437e-13	0.705479
rs12586466	14	88285738	0.426741	571	rs2902667	1	23494656	0.00802353	902	rs10512413	9	128944920	0.000211141	60240	1.49766e-08	1.11022e-16	0.705479
rs1570607	13	36103325	8.60598e-05	12244	rs10512413	9	128944920	0.000211141	60240	rs2272186	7	64650310	0.193548	91123	1.79192e-08	6.32827e-15	0.705479
rs10489581	1	182361133	0.00213872	14227	rs10511467	9	7363051	2.91445e-05	76784	rs7787692	7	90786292	0.801497	83903	1.90774e-08	1.65423e-14	0.705479
rs10502376	18	8579765	0.00213872	22505	rs7104698	11	36837874	0.000158929	38129	rs10494846	1	200974548	0.322157	100548	1.98435e-08	1.60982e-14	0.705479
rs7073673	10	36346044	0.959147	55480	rs1046592	1	182308942	0.00213872	65049	rs10511467	9	7363051	2.91445e-05	76784	1.99835e-08	1.09579e-13	0.705479
rs10488589	7	83569507	0.998208	22643	rs206695	6	164400532	0.00102786	42139	rs2607693	8	2208946	4.29335e-05	61887	2.13915e-08	1.88738e-15	0.705479
rs10489581	1	182361133	0.00213872	14227	rs953464	15	52447191	0.178645	23917	rs10511467	9	7363051	2.91445e-05	76784	2.36181e-08	1.30562e-13	0.705479
rs1740752	10	38542777	4.00177e-05	19405	rs7104698	11	36837874	0.000158929	38129	rs2244338	10	78681931	0.801497	78258	2.37366e-08	2.22045e-15	0.705479
rs10490641	2	41943776	0.255701	42783	rs2347061	4	43453219	0.0039223	50814	rs10507949	13	83654135	6.79929e-05	92608	2.50847e-08	1.9984e-15	0.705479
rs1740752	10	38542777	4.00177e-05	19405	rs7104698	11	36837874	0.000158929	38129	rs1385555	14	95480005	0.569224	72511	2.62253e-08	1.22125e-15	0.705479
rs10490631	2	118773584	0.00213638	81134	rs1510134	4	144479341	0.000777812	82857	rs10509392	10	79271333	0.641557	101721	2.75432e-08	3.28537e-12	0.705479
rs10512954	5	51585453	0.181546	55752	rs10507949	13	83654135	6.79929e-05	92608	rs1731298	7	52767936	0.00861083	95014	2.82034e-08	4.16334e-14	0.705479
rs6998695	8	5410285	0.117395	38573	rs2347061	4	43453219	0.0039223	50814	rs10507949	13	83654135	6.79929e-05	92608	2.84357e-08	3.77476e-15	0.705479
rs1570607	13	36103325	8.60598e-05	12244	rs10515666	5	151809056	0.993387	21369	rs10512413	9	128944920	0.000211141	60240	3.07428e-08	3.88578e-15	0.705479
rs10483859	14	72924164	0.122693	1051	rs10489581	1	182361133	0.00213872	14227	rs7104698	11	36837874	0.000158929	38129	3.3587e-08	8.34999e-13	0.705479
rs770529	12	76592708	0.0841157	47780	rs10490631	2	118773584	0.00213638	81134	rs1510134	4	144479341	0.000777812	82857	3.47883e-08	3.82117e-12	0.705479
rs10511422	3	125022069	1.88034e-05	6693	rs1158213	17	50330622	0.806286	50307	rs10492272	12	97767616	0.00025865	51958	3.61719e-08	5.44009e-15	0.705479
rs1570607	13	36103325	8.60598e-05	12244	rs10512413	9	128944920	0.000211141	60240	rs1167762	9	96725339	0.259906	69980	3.75503e-08	8.32667e-15	0.705479
rs7088340	10	118582332	0.25508	1435	rs1570607	13	36103325	8.60598e-05	12244	rs10512413	9	128944920	0.000211141	60240	3.9159e-08	1.33227e-15	0.705479
rs1455362	8	40055117	0.282046	29538	rs10516025	5	166172269	0.129923	40666	rs10508731	10	28446794	0.000442413	51222	4.1049e-08	0	0.705479
rs10499639	7	45907771	0.80496	18418	rs200642	20	52628454	0.000368038	75300	rs6104678	20	10929207	0.000211533	91583	4.23622e-08	2.22045e-16	0.705479
rs7104698	11	36837874	0.000158929	38129	rs4970787	1	109722627	0.0571749	62051	rs12046095	1	182346551	0.00213872	68566	4.94049e-08	4.09006e-13	0.705479
rs6937418	6	69632269	0.0310229	7109	rs382900	5	110986870	0.021828	45350	rs10501439	11	78812154	0.00016	71965	5.26969e-08	2.88547e-13	0.705479
rs1740752	10	38542777	4.00177e-05	19405	rs10492272	12	97767616	0.00025865	51958	rs10518935	15	55804272	0.980951	94738	5.516e-08	1.11022e-16	0.705479
rs10509730	10	100744009	0.993387	59346	rs10507949	13	83654135	6.79929e-05	92608	rs1731298	7	52767936	0.00861083	95014	5.68099e-08	3.17524e-13	0.705479
rs10511203	3	104145273	0.00160493	28239	rs10483708	14	57399130	0.00880868	42909	rs10508731	10	28446794	0.000442413	51222	6.20216e-08	1.13243e-14	0.705479
rs3915771	5	13536707	0.000771569	23815	rs10492272	12	97767616	0.00025865	51958	rs6104678	20	10929207	0.000211533	91583	6.79699e-08	1.33227e-15	0.705479
rs1570607	13	36103325	8.60598e-05	12244	rs1014173	2	230154596	0.641557	48687	rs10512413	9	128944920	0.000211141	60240	6.84427e-08	4.77396e-15	0.705479
rs10496069	2	57751190	0.972779	3645	rs725859	7	122979086	0.000931251	38215	rs10508035	13	96488800	0.000629355	45255	7.16215e-08	3.66374e-14	0.705479
rs10512174	9	84343693	0.000194157	10645	rs10493475	1	70406801	0.998218	77740	rs6104678	20	10929207	0.000211533	91583	7.20316e-08	6.66134e-16	0.705479
rs2347061	4	43453219	0.0039223	50814	rs2078288	1	7952033	0.964706	89939	rs10507949	13	83654135	6.79929e-05	92608	7.70415e-08	1.87628e-14	0.705479
rs10514577	16	83148085	0.0264085	72919	rs200642	20	52628454	0.000368038	75300	rs6104678	20	10929207	0.000211533	91583	7.77298e-08	1.44329e-15	0.705479
rs666435	1	58119996	0.075816	48413	rs200642	20	52628454	0.000368038	75300	rs6104678	20	10929207	0.000211533	91583	8.04765e-08	3.33067e-16	0.705479
rs10508035	13	96488800	0.000629355	45255	rs1930022	9	27888800	2.37049e-06	69742	rs9316260	13	45558376	0.429242	88300	9.32326e-09	1.34337e-14	0.69863
rs646595	18	65047126	2.45084e-05	13955	rs7104698	11	36837874	0.000158929	38129	rs10511156	3	97826962	0.128927	86471	2.30874e-08	3.13083e-14	0.69863
rs3775652	4	143627607	3.72719e-07	12147	rs725518	11	4093154	4.87347e-05	46516	rs6684725	1	154135140	0.998469	75364	2.63565e-10	1.9984e-15	0.69863
rs7104698	11	36837874	0.000158929	38129	rs12046095	1	182346551	0.00213872	68566	rs1930022	9	27888800	2.37049e-06	69742	3.89789e-10	0	0.69863
rs3775652	4	143627607	3.72719e-07	12147	rs274460	12	58238608	0.16712	23359	rs725518	11	4093154	4.87347e-05	46516	4.752e-10	0	0.69863
rs10515909	5	165260625	0.276913	6538	rs10508291	10	4764991	0.00171121	6661	rs1930022	9	27888800	2.37049e-06	69742	8.90049e-10	1.11022e-16	0.69863
rs1740752	10	38542777	4.00177e-05	19405	rs7104698	11	36837874	0.000158929	38129	rs228714	1	7648194	0.279679	82267	9.44379e-10	1.11022e-16	0.69863
rs7104698	11	36837874	0.000158929	38129	rs12046095	1	182346551	0.00213872	68566	rs10506588	12	69013141	0.113359	95845	1.16296e-09	1.22125e-15	0.69863
rs3775652	4	143627607	3.72719e-07	12147	rs725518	11	4093154	4.87347e-05	46516	rs10502571	18	27335003	0.114183	47835	1.56442e-09	2.55351e-15	0.69863
rs1046592	1	182308942	0.00213872	65049	rs10501439	11	78812154	0.00016	71965	rs10511467	9	7363051	2.91445e-05	76784	1.68262e-09	0	0.69863
rs10502376	18	8579765	0.00213872	22505	rs7104698	11	36837874	0.000158929	38129	rs1352405	3	3887946	0.012501	87297	1.74792e-09	6.66134e-16	0.69863
rs397433	13	87540455	0.889369	4258	rs1046592	1	182308942	0.00213872	65049	rs10511467	9	7363051	2.91445e-05	76784	1.79907e-09	4.10783e-15	0.69863
rs1335745	1	101009362	0.938674	9576	rs728693	5	156773183	0.0362923	39198	rs6104678	20	10929207	0.000211533	91583	2.24609e-09	0	0.69863
rs10508035	13	96488800	0.000629355	45255	rs10512149	9	82636681	0.0593403	52713	rs10507949	13	83654135	6.79929e-05	92608	2.36348e-09	1.11022e-16	0.69863
rs3775652	4	143627607	3.72719e-07	12147	rs10517112	4	26890681	0.0377953	26920	rs949538	11	88590557	0.0052203	57021	2.79299e-09	5.25135e-14	0.69863
rs10490407	2	56721058	0.0880615	47007	rs10507949	13	83654135	6.79929e-05	92608	rs7866943	9	27887194	0.000452446	93359	2.92654e-09	0	0.69863
rs206695	6	164400532	0.00102786	42139	rs555174	21	19845364	0.000793021	53491	rs966978	3	87488331	0.00264653	57226	3.08446e-09	2.22045e-16	0.69863
rs1883243	1	174527584	0.422003	10358	rs10507949	13	83654135	6.79929e-05	92608	rs1731298	7	52767936	0.00861083	95014	3.74358e-09	6.66134e-16	0.69863
rs10499634	7	45217118	0.72857	3081	rs10502376	18	8579765	0.00213872	22505	rs7104698	11	36837874	0.000158929	38129	4.10012e-09	1.86517e-14	0.69863
rs3775652	4	143627607	3.72719e-07	12147	rs9319558	16	80731830	0.114183	40972	rs725518	11	4093154	4.87347e-05	46516	4.31871e-09	4.07452e-14	0.69863
rs1144454	18	60933235	0.00341684	41670	rs10508035	13	96488800	0.000629355	45255	rs1930022	9	27888800	2.37049e-06	69742	4.55985e-09	1.03251e-14	0.69863
rs3775652	4	143627607	3.72719e-07	12147	rs10515262	5	97361080	0.00191259	59073	rs1510134	4	144479341	0.000777812	82857	4.80261e-09	2.03171e-14	0.69863
rs1740752	10	38542777	4.00177e-05	19405	rs7104698	11	36837874	0.000158929	38129	rs10491633	9	28933695	0.998469	85270	4.81569e-09	3.33067e-16	0.69863
rs1368863	11	125507350	0.00318106	13485	rs1740752	10	38542777	4.00177e-05	19405	rs967990	20	57021162	0.824245	45420	4.84769e-09	0	0.69863
rs713697	22	31874039	0.605353	20070	rs2347061	4	43453219	0.0039223	50814	rs10507949	13	83654135	6.79929e-05	92608	5.25044e-09	3.33067e-16	0.69863
rs10492272	12	97767616	0.00025865	51958	rs9304267	18	38080768	0.0726716	66642	rs6104678	20	10929207	0.000211533	91583	5.74757e-09	0	0.69863
rs1046592	1	182308942	0.00213872	65049	rs1454235	2	3444976	0.00443155	65761	rs6104678	20	10929207	0.000211533	91583	5.81366e-09	0	0.69863
rs2881208	2	200340151	0.260026	45044	rs1046592	1	182308942	0.00213872	65049	rs10511467	9	7363051	2.91445e-05	76784	6.04716e-09	2.64233e-14	0.69863
rs891898	5	146648592	0.428407	51213	rs10511467	9	7363051	2.91445e-05	76784	rs10507949	13	83654135	6.79929e-05	92608	6.98328e-09	0	0.69863
rs1810329	2	166395	0.0985084	9437	rs10502376	18	8579765	0.00213872	22505	rs7104698	11	36837874	0.000158929	38129	7.71509e-09	1.18794e-14	0.69863
rs10512174	9	84343693	0.000194157	10645	rs7104698	11	36837874	0.000158929	38129	rs10499061	6	112227600	0.996191	88151	7.79083e-09	2.10942e-15	0.69863
rs8082847	18	47536067	0.0309055	8585	rs3775652	4	143627607	3.72719e-07	12147	rs949538	11	88590557	0.0052203	57021	7.86306e-09	1.82965e-13	0.69863
rs536445	3	174441016	0.25508	1912	rs1046592	1	182308942	0.00213872	65049	rs10511467	9	7363051	2.91445e-05	76784	9.37377e-09	5.56222e-14	0.69863
rs10508291	10	4764991	0.00171121	6661	rs964665	1	184448944	0.802825	38756	rs1930022	9	27888800	2.37049e-06	69742	9.38874e-09	1.88738e-15	0.69863
rs1570607	13	36103325	8.60598e-05	12244	rs10512413	9	128944920	0.000211141	60240	rs1949734	3	168561495	0.140349	76869	9.54011e-09	1.11022e-16	0.69863
rs10500556	16	71281105	0.993387	8045	rs1740752	10	38542777	4.00177e-05	19405	rs7104698	11	36837874	0.000158929	38129	9.77715e-09	6.66134e-16	0.69863
rs1740752	10	38542777	4.00177e-05	19405	rs7104698	11	36837874	0.000158929	38129	rs10492895	16	51693248	0.993387	82178	9.77715e-09	6.66134e-16	0.69863
rs10502376	18	8579765	0.00213872	22505	rs7104698	11	36837874	0.000158929	38129	rs10507477	13	37608475	0.947347	63344	9.80394e-09	1.02252e-13	0.69863
rs7104698	11	36837874	0.000158929	38129	rs12046095	1	182346551	0.00213872	68566	rs2117813	4	175645268	0.300512	99961	1.0219e-08	1.0103e-14	0.69863
rs10495989	2	50177142	0.619932	67770	rs10511467	9	7363051	2.91445e-05	76784	rs10507949	13	83654135	6.79929e-05	92608	1.0375e-08	0	0.69863
rs7213125	17	16109338	0.00886084	49947	rs10507949	13	83654135	6.79929e-05	92608	rs1731298	7	52767936	0.00861083	95014	1.09562e-08	7.21645e-15	0.69863
rs1740752	10	38542777	4.00177e-05	19405	rs10507553	13	45587101	0.429242	34366	rs7104698	11	36837874	0.000158929	38129	1.12243e-08	5.55112e-16	0.69863
rs2192796	12	96927337	0.241663	4688	rs10511467	9	7363051	2.91445e-05	76784	rs10507949	13	83654135	6.79929e-05	92608	1.16729e-08	1.11022e-16	0.69863
rs280302	6	50669342	0.00153861	16332	rs1740752	10	38542777	4.00177e-05	19405	rs10492272	12	97767616	0.00025865	51958	1.30204e-08	0	0.69863
rs10508983	10	54105887	0.641557	68177	rs10507949	13	83654135	6.79929e-05	92608	rs1731298	7	52767936	0.00861083	95014	1.33028e-08	5.21805e-15	0.69863
rs1740752	10	38542777	4.00177e-05	19405	rs7777736	7	38230803	0.260026	27037	rs7104698	11	36837874	0.000158929	38129	1.49378e-08	5.55112e-16	0.69863
rs6135343	20	15107292	0.622595	28492	rs9294603	6	95160595	9.70268e-05	47428	rs4629050	18	26253225	0.0113098	79607	1.52401e-08	3.91909e-14	0.69863
rs10511203	3	104145273	0.00160493	28239	rs10508731	10	28446794	0.000442413	51222	rs1807333	17	933321	0.00936152	100467	1.66259e-08	7.77156e-15	0.69863
rs206695	6	164400532	0.00102786	42139	rs2607693	8	2208946	4.29335e-05	61887	rs10504284	8	60046404	0.998208	61996	1.68406e-08	1.33227e-15	0.69863
rs1740752	10	38542777	4.00177e-05	19405	rs7104698	11	36837874	0.000158929	38129	rs318626	7	33993705	0.489469	50318	1.7799e-08	1.11022e-15	0.69863
rs177670	7	89711579	0.0107787	27839	rs2347061	4	43453219	0.0039223	50814	rs10507949	13	83654135	6.79929e-05	92608	1.93778e-08	6.55032e-15	0.69863
rs1570607	13	36103325	8.60598e-05	12244	rs10512413	9	128944920	0.000211141	60240	rs721360	1	20241962	0.705326	75599	2.05462e-08	2.22045e-16	0.69863
rs1740752	10	38542777	4.00177e-05	19405	rs7104698	11	36837874	0.000158929	38129	rs10509938	10	112693204	0.267244	85426	2.10484e-08	2.22045e-16	0.69863
rs280182	6	14070436	0.998208	35930	rs206695	6	164400532	0.00102786	42139	rs2607693	8	2208946	4.29335e-05	61887	2.19086e-08	1.88738e-15	0.69863
rs206695	6	164400532	0.00102786	42139	rs2607693	8	2208946	4.29335e-05	61887	rs1783165	8	110420441	0.998208	61930	2.19086e-08	1.88738e-15	0.69863
rs10511203	3	104145273	0.00160493	28239	rs206695	6	164400532	0.00102786	42139	rs774310	16	84594475	0.0447221	82108	2.32436e-08	1.57652e-14	0.69863
rs1046592	1	182308942	0.00213872	65049	rs10511467	9	7363051	2.91445e-05	76784	rs1869960	4	25736647	0.720465	91930	2.5401e-08	1.29341e-13	0.69863
rs10483129	22	25583343	0.00379479	36636	rs10490631	2	118773584	0.00213638	81134	rs1510134	4	144479341	0.000777812	82857	2.65876e-08	3.15303e-14	0.69863
rs1570607	13	36103325	8.60598e-05	12244	rs10512413	9	128944920	0.000211141	60240	rs2160024	7	110261673	0.315493	78870	3.16406e-08	4.44089e-16	0.69863
rs1570607	13	36103325	8.60598e-05	12244	rs10507712	13	62911338	0.889369	26815	rs10512413	9	128944920	0.000211141	60240	3.54556e-08	1.11022e-15	0.69863
rs10501715	11	89647636	0.489469	19045	rs1740752	10	38542777	4.00177e-05	19405	rs7104698	11	36837874	0.000158929	38129	3.56791e-08	2.55351e-15	0.69863
rs1355296	15	33956102	0.447945	30381	rs10511467	9	7363051	2.91445e-05	76784	rs10507949	13	83654135	6.79929e-05	92608	3.9684e-08	7.77156e-16	0.69863
rs1572738	1	214008385	0.713868	62861	rs10507949	13	83654135	6.79929e-05	92608	rs1731298	7	52767936	0.00861083	95014	4.0283e-08	2.6612e-13	0.69863
rs10511203	3	104145273	0.00160493	28239	rs725859	7	122979086	0.000931251	38215	rs10508035	13	96488800	0.000629355	45255	4.35397e-08	2.88658e-15	0.69863
rs2191859	7	85441545	0.00329747	15970	rs2347049	4	43424138	0.00853114	41773	rs10507949	13	83654135	6.79929e-05	92608	4.37947e-08	7.43849e-15	0.69863
rs206695	6	164400532	0.00102786	42139	rs9317402	13	62575702	0.429242	57801	rs2607693	8	2208946	4.29335e-05	61887	4.52177e-08	4.88498e-15	0.69863
rs280302	6	50669342	0.00153861	16332	rs200642	20	52628454	0.000368038	75300	rs2123941	2	44784596	0.0145585	89726	4.62724e-08	1.22125e-15	0.69863
rs1570607	13	36103325	8.60598e-05	12244	rs2749257	6	168668734	0.447082	21760	rs10512413	9	128944920	0.000211141	60240	4.62845e-08	8.10463e-15	0.69863
rs1570607	13	36103325	8.60598e-05	12244	rs10503627	8	18557821	0.993387	34109	rs10512413	9	128944920	0.000211141	60240	5.13266e-08	6.32827e-15	0.69863
rs1570607	13	36103325	8.60598e-05	12244	rs10512413	9	128944920	0.000211141	60240	rs7334131	13	77235029	0.806286	90587	5.55761e-08	2.55351e-15	0.69863
rs6480996	10	54241419	0.00115913	10250	rs3915771	5	13536707	0.000771569	23815	rs1930022	9	27888800	2.37049e-06	69742	5.71172e-08	2.39808e-14	0.69863
rs728693	5	156773183	0.0362923	39198	rs9285261	13	67124895	0.0190958	84604	rs6104678	20	10929207	0.000211533	91583	8.54143e-08	7.77156e-16	0.69863
rs1325507	1	149835846	0.0584492	8184	rs2347049	4	43424138	0.00853114	41773	rs10507949	13	83654135	6.79929e-05	92608	8.57288e-08	1.30229e-13	0.69863
rs6792998	3	157583145	0.000450599	4870	rs9289825	3	151943889	0.0527414	34250	rs10512413	9	128944920	0.000211141	60240	8.79886e-08	1.9984e-15	0.69863
rs2100676	5	11894929	0.114183	11058	rs10508035	13	96488800	0.000629355	45255	rs7866943	9	27887194	0.000452446	93359	4.13536e-08	4.69624e-14	0.691781
rs1351205	8	98538397	0.00119612	48749	rs1046592	1	182308942	0.00213872	65049	rs10511467	9	7363051	2.91445e-05	76784	4.81949e-10	1.11022e-16	0.691781
rs10519173	15	60772348	0.128926	73405	rs10507949	13	83654135	6.79929e-05	92608	rs1731298	7	52767936	0.00861083	95014	7.13379e-10	0	0.691781
rs7235818	18	56385542	0.0207913	5545	rs3775652	4	143627607	3.72719e-07	12147	rs725518	11	4093154	4.87347e-05	46516	8.40671e-10	0	0.691781
rs646595	18	65047126	2.45084e-05	13955	rs7104698	11	36837874	0.000158929	38129	rs12046095	1	182346551	0.00213872	68566	8.43463e-10	2.22045e-16	0.691781
rs3775652	4	143627607	3.72719e-07	12147	rs10493597	1	88213746	0.0593592	40734	rs725518	11	4093154	4.87347e-05	46516	9.288e-10	1.55431e-15	0.691781
rs3775652	4	143627607	3.72719e-07	12147	rs725518	11	4093154	4.87347e-05	46516	rs2829962	21	26163952	0.260026	69899	1.11088e-09	1.22125e-15	0.691781
rs1441028	8	137637429	0.672424	15841	rs1740752	10	38542777	4.00177e-05	19405	rs7104698	11	36837874	0.000158929	38129	1.25859e-09	0	0.691781
rs3775652	4	143627607	3.72719e-07	12147	rs725518	11	4093154	4.87347e-05	46516	rs10491236	5	9404087	0.0981468	66564	1.28216e-09	7.21645e-15	0.691781
rs3775652	4	143627607	3.72719e-07	12147	rs10504643	8	77790743	0.120302	12501	rs949538	11	88590557	0.0052203	57021	2.15002e-09	4.94049e-14	0.691781
rs3775652	4	143627607	3.72719e-07	12147	rs10490493	2	215157730	0.00109316	32539	rs10507949	13	83654135	6.79929e-05	92608	2.54064e-09	4.44089e-16	0.691781
rs6583919	10	95304631	0.861693	18482	rs2347061	4	43453219	0.0039223	50814	rs10507949	13	83654135	6.79929e-05	92608	2.69232e-09	0	0.691781
rs1930022	9	27888800	2.37049e-06	69742	rs3913094	12	57197682	1.43822e-05	79207	rs1731298	7	52767936	0.00861083	95014	3.38367e-09	1.11022e-15	0.691781
rs206695	6	164400532	0.00102786	42139	rs555174	21	19845364	0.000793021	53491	rs2607693	8	2208946	4.29335e-05	61887	3.52364e-09	2.22045e-16	0.691781
rs3765667	1	74206163	0.844662	307	rs7104698	11	36837874	0.000158929	38129	rs12046095	1	182346551	0.00213872	68566	4.31893e-09	2.89768e-14	0.691781
rs1138000	10	24546433	0.520799	29769	rs2347060	4	43453071	0.0039223	52012	rs10507949	13	83654135	6.79929e-05	92608	4.32207e-09	2.22045e-16	0.691781
rs1740752	10	38542777	4.00177e-05	19405	rs7104698	11	36837874	0.000158929	38129	rs10516263	4	12778978	0.998469	38307	4.89727e-09	3.33067e-16	0.691781
rs886511	5	9208466	0.120302	72000	rs10507949	13	83654135	6.79929e-05	92608	rs1731298	7	52767936	0.00861083	95014	4.89854e-09	4.26326e-14	0.691781
rs206695	6	164400532	0.00102786	42139	rs2607693	8	2208946	4.29335e-05	61887	rs960667	8	126588803	0.00396566	90401	4.92475e-09	1.11022e-16	0.691781
rs10502376	18	8579765	0.00213872	22505	rs1591078	9	73583256	0.0197271	28649	rs7104698	11	36837874	0.000158929	38129	5.15374e-09	4.88498e-15	0.691781
rs9287109	1	198565948	0.000353549	8780	rs7104698	11	36837874	0.000158929	38129	rs12046095	1	182346551	0.00213872	68566	5.82076e-09	1.11022e-15	0.691781
rs10507949	13	83654135	6.79929e-05	92608	rs1731298	7	52767936	0.00861083	95014	rs10513214	3	144689537	0.047215	103586	6.19736e-09	4.44089e-15	0.691781
rs1740752	10	38542777	4.00177e-05	19405	rs3745308	19	54628597	0.81026	33207	rs7104698	11	36837874	0.000158929	38129	6.57482e-09	2.22045e-16	0.691781
rs10519180	15	60842623	0.000744934	65743	rs10511467	9	7363051	2.91445e-05	76784	rs10507949	13	83654135	6.79929e-05	92608	9.69894e-09	0	0.691781
rs10490055	2	59638345	0.963494	14702	rs7104698	11	36837874	0.000158929	38129	rs12046095	1	182346551	0.00213872	68566	1.02106e-08	1.41109e-13	0.691781
rs1046592	1	182308942	0.00213872	65049	rs365299	1	194062977	0.00264653	73856	rs6104678	20	10929207	0.000211533	91583	1.02796e-08	1.11022e-16	0.691781
rs10508291	10	4764991	0.00171121	6661	rs771765	3	103059974	0.160642	10835	rs1930022	9	27888800	2.37049e-06	69742	1.09557e-08	4.996e-15	0.691781
rs206695	6	164400532	0.00102786	42139	rs2607693	8	2208946	4.29335e-05	61887	rs39027	7	88708570	0.998208	87738	1.14848e-08	5.55112e-16	0.691781
rs1570607	13	36103325	8.60598e-05	12244	rs10504251	8	59248914	0.806286	23995	rs10512413	9	128944920	0.000211141	60240	1.28478e-08	1.44329e-15	0.691781
rs200642	20	52628454	0.000368038	75300	rs791321	9	84410673	0.0164648	80316	rs6104678	20	10929207	0.000211533	91583	1.35203e-08	0	0.691781
rs206695	6	164400532	0.00102786	42139	rs2607693	8	2208946	4.29335e-05	61887	rs1046592	1	182308942	0.00213872	65049	1.40409e-08	2.22045e-16	0.691781
rs1740752	10	38542777	4.00177e-05	19405	rs10501916	11	98956560	0.806286	33099	rs7104698	11	36837874	0.000158929	38129	1.44161e-08	9.99201e-16	0.691781
rs10514315	5	89333907	0.177963	55199	rs472481	4	43414366	0.00492546	56172	rs10507949	13	83654135	6.79929e-05	92608	1.4637e-08	1.11022e-16	0.691781
rs10502376	18	8579765	0.00213872	22505	rs7104698	11	36837874	0.000158929	38129	rs6696762	1	193024775	0.998208	41289	1.53753e-08	2.24265e-14	0.691781
rs10511202	3	104124110	0.0260323	35096	rs10511467	9	7363051	2.91445e-05	76784	rs10507949	13	83654135	6.79929e-05	92608	1.56256e-08	1.11022e-16	0.691781
rs206695	6	164400532	0.00102786	42139	rs2607693	8	2208946	4.29335e-05	61887	rs2391555	4	131226036	0.998208	69246	1.68406e-08	1.33227e-15	0.691781
rs10502376	18	8579765	0.00213872	22505	rs7104698	11	36837874	0.000158929	38129	rs10519626	15	25876619	0.998469	84111	1.70699e-08	2.78666e-14	0.691781
rs10512413	9	128944920	0.000211141	60240	rs1510134	4	144479341	0.000777812	82857	rs10520995	5	32537231	0.253908	86923	1.79575e-08	1.29896e-14	0.691781
rs239842	6	54813225	0.42844	15508	rs10490631	2	118773584	0.00213638	81134	rs1510134	4	144479341	0.000777812	82857	1.90279e-08	9.69225e-14	0.691781
rs10496038	2	55315497	0.117449	23285	rs9294603	6	95160595	9.70268e-05	47428	rs1510134	4	144479341	0.000777812	82857	2.00297e-08	1.77636e-15	0.691781
rs10501236	11	40519211	0.998208	433	rs206695	6	164400532	0.00102786	42139	rs2607693	8	2208946	4.29335e-05	61887	2.13915e-08	1.88738e-15	0.691781
rs206695	6	164400532	0.00102786	42139	rs2607693	8	2208946	4.29335e-05	61887	rs2313563	4	162825770	0.279679	70875	2.21509e-08	1.55431e-15	0.691781
rs1570607	13	36103325	8.60598e-05	12244	rs10512413	9	128944920	0.000211141	60240	rs10489748	1	162587187	0.253088	70319	2.34977e-08	3.66374e-15	0.691781
rs1513306	3	100588877	0.673498	28877	rs7104698	11	36837874	0.000158929	38129	rs12046095	1	182346551	0.00213872	68566	2.36969e-08	4.996e-15	0.691781
rs10508291	10	4764991	0.00171121	6661	rs10515834	5	161370991	0.81026	44951	rs1930022	9	27888800	2.37049e-06	69742	2.44484e-08	8.67084e-14	0.691781
rs1740752	10	38542777	4.00177e-05	19405	rs7104698	11	36837874	0.000158929	38129	rs726039	13	102847454	0.807616	74234	2.59278e-08	2.10942e-15	0.691781
rs1570607	13	36103325	8.60598e-05	12244	rs1869129	15	56569419	0.114183	16398	rs10512413	9	128944920	0.000211141	60240	3.02125e-08	7.43849e-15	0.691781
rs10516506	4	105054073	0.817077	1424	rs1740752	10	38542777	4.00177e-05	19405	rs7104698	11	36837874	0.000158929	38129	3.47331e-08	9.99201e-16	0.691781
rs9294603	6	95160595	9.70268e-05	47428	rs1510134	4	144479341	0.000777812	82857	rs10224504	7	5972763	0.807616	97635	3.56105e-08	3.77476e-15	0.691781
rs3775652	4	143627607	3.72719e-07	12147	rs10516025	5	166172269	0.129923	40666	rs10508731	10	28446794	0.000442413	51222	4.06052e-08	2.88658e-15	0.691781
rs1249664	1	75207635	0.495649	36759	rs10490631	2	118773584	0.00213638	81134	rs1510134	4	144479341	0.000777812	82857	4.11457e-08	6.13398e-13	0.691781
rs2347061	4	43453219	0.0039223	50814	rs10507949	13	83654135	6.79929e-05	92608	rs10484563	6	32750171	0.0104138	97721	4.14904e-08	1.18572e-13	0.691781
rs721159	12	1819238	0.744946	64202	rs200642	20	52628454	0.000368038	75300	rs6104678	20	10929207	0.000211533	91583	4.15849e-08	4.44089e-16	0.691781
rs10507949	13	83654135	6.79929e-05	92608	rs1731298	7	52767936	0.00861083	95014	rs830601	3	71555520	0.998469	102955	4.17117e-08	1.6076e-13	0.691781
rs6730141	2	75060104	0.00401991	27591	rs10490631	2	118773584	0.00213638	81134	rs1510134	4	144479341	0.000777812	82857	4.38439e-08	1.79856e-14	0.691781
rs2347061	4	43453219	0.0039223	50814	rs10520623	15	84630818	0.25508	76810	rs10507949	13	83654135	6.79929e-05	92608	4.5067e-08	4.21885e-15	0.691781
rs1570607	13	36103325	8.60598e-05	12244	rs10494873	1	202871796	0.993387	48219	rs10512413	9	128944920	0.000211141	60240	5.13266e-08	6.32827e-15	0.691781
rs1570607	13	36103325	8.60598e-05	12244	rs10512413	9	128944920	0.000211141	60240	rs10494263	1	147266011	0.993387	82874	5.13266e-08	6.32827e-15	0.691781
rs720086	2	167213962	0.094238	62411	rs200642	20	52628454	0.000368038	75300	rs6104678	20	10929207	0.000211533	91583	5.58662e-08	3.33067e-16	0.691781
rs1740752	10	38542777	4.00177e-05	19405	rs2174295	1	182708177	0.49725	29248	rs1171090	13	34308728	0.00117641	38993	5.89312e-08	0	0.691781
rs3915771	5	13536707	0.000771569	23815	rs365299	1	194062977	0.00264653	73856	rs10511819	9	27850160	0.00015858	88500	5.9364e-08	3.11973e-14	0.691781
rs519504	1	228578000	0.957091	11892	rs10507949	13	83654135	6.79929e-05	92608	rs1731298	7	52767936	0.00861083	95014	6.55214e-08	1.02707e-12	0.691781
rs666435	1	58119996	0.075816	48413	rs1046592	1	182308942	0.00213872	65049	rs10511467	9	7363051	2.91445e-05	76784	7.15816e-08	3.51719e-13	0.691781
rs1570607	13	36103325	8.60598e-05	12244	rs10512413	9	128944920	0.000211141	60240	rs2144028	1	115087666	0.114183	98580	7.39512e-08	1.42109e-14	0.691781
rs2347061	4	43453219	0.0039223	50814	rs557549	10	114802756	0.0251149	80184	rs10507949	13	83654135	6.79929e-05	92608	8.00043e-08	2.11609e-13	0.691781
rs1570607	13	36103325	8.60598e-05	12244	rs10485197	6	157505426	0.963494	55327	rs10512413	9	128944920	0.000211141	60240	8.19689e-08	1.4766e-14	0.691781
rs2607693	8	2208946	4.29335e-05	61887	rs200642	20	52628454	0.000368038	75300	rs6104678	20	10929207	0.000211533	91583	9.07835e-08	4.44089e-16	0.691781
rs7768089	6	96602201	0.02532	18421	rs1740752	10	38542777	4.00177e-05	19405	rs2174295	1	182708177	0.49725	29248	9.79885e-08	1.55431e-15	0.691781
rs7768538	6	32776828	0.998208	20362	rs10508035	13	96488800	0.000629355	45255	rs1930022	9	27888800	2.37049e-06	69742	7.64053e-09	1.55431e-14	0.684932
rs10509715	10	99398778	0.998208	31395	rs10508035	13	96488800	0.000629355	45255	rs1930022	9	27888800	2.37049e-06	69742	7.64053e-09	1.55431e-14	0.684932
rs280182	6	14070436	0.998208	35930	rs10508035	13	96488800	0.000629355	45255	rs1930022	9	27888800	2.37049e-06	69742	7.64053e-09	1.55431e-14	0.684932
rs7672198	4	28387961	0.998208	44096	rs10508035	13	96488800	0.000629355	45255	rs1930022	9	27888800	2.37049e-06	69742	7.64053e-09	1.55431e-14	0.684932
rs10508035	13	96488800	0.000629355	45255	rs1930022	9	27888800	2.37049e-06	69742	rs1688179	21	18434483	0.998208	71963	7.64053e-09	1.55431e-14	0.684932
rs10508035	13	96488800	0.000629355	45255	rs1930022	9	27888800	2.37049e-06	69742	rs700278	7	145581393	0.998208	86577	7.64053e-09	1.55431e-14	0.684932
rs10508035	13	96488800	0.000629355	45255	rs1930022	9	27888800	2.37049e-06	69742	rs1385586	5	96833288	0.998208	97208	7.64053e-09	1.55431e-14	0.684932
rs3775652	4	143627607	3.72719e-07	12147	rs725518	11	4093154	4.87347e-05	46516	rs1731298	7	52767936	0.00861083	95014	2.62204e-11	0	0.684932
rs9303122	17	15110278	0.275833	43683	rs200642	20	52628454	0.000368038	75300	rs6104678	20	10929207	0.000211533	91583	1.48817e-10	0	0.684932
rs3775652	4	143627607	3.72719e-07	12147	rs725518	11	4093154	4.87347e-05	46516	rs960667	8	126588803	0.00396566	90401	8.20693e-10	5.55112e-16	0.684932
rs3775652	4	143627607	3.72719e-07	12147	rs725518	11	4093154	4.87347e-05	46516	rs368067	4	167815574	0.72653	99340	1.19776e-09	7.77156e-16	0.684932
rs3775652	4	143627607	3.72719e-07	12147	rs1979894	4	100891235	0.429242	30058	rs725518	11	4093154	4.87347e-05	46516	2.71943e-09	8.88178e-15	0.684932
rs10506111	12	33646441	0.993387	8683	rs3775652	4	143627607	3.72719e-07	12147	rs725518	11	4093154	4.87347e-05	46516	2.85229e-09	1.64313e-14	0.684932
rs3775652	4	143627607	3.72719e-07	12147	rs10511503	9	8566853	0.993387	20632	rs725518	11	4093154	4.87347e-05	46516	2.85229e-09	1.64313e-14	0.684932
rs3775652	4	143627607	3.72719e-07	12147	rs734119	16	81507944	0.993387	37156	rs725518	11	4093154	4.87347e-05	46516	2.85229e-09	1.64313e-14	0.684932
rs3775652	4	143627607	3.72719e-07	12147	rs725518	11	4093154	4.87347e-05	46516	rs1817427	4	11997712	0.993387	88619	2.85229e-09	1.64313e-14	0.684932
rs3775652	4	143627607	3.72719e-07	12147	rs725518	11	4093154	4.87347e-05	46516	rs10488682	11	18026791	0.0487206	64132	2.8826e-09	2.22045e-15	0.684932
rs3775652	4	143627607	3.72719e-07	12147	rs725518	11	4093154	4.87347e-05	46516	rs152672	16	49218694	0.672424	87128	2.99982e-09	8.21565e-15	0.684932
rs1740752	10	38542777	4.00177e-05	19405	rs7104698	11	36837874	0.000158929	38129	rs10506866	12	81125553	0.57591	48989	3.89633e-09	1.11022e-16	0.684932
rs322551	18	47387925	0.260026	60034	rs10507949	13	83654135	6.79929e-05	92608	rs1731298	7	52767936	0.00861083	95014	4.10142e-09	2.22045e-15	0.684932
rs3775652	4	143627607	3.72719e-07	12147	rs10493448	1	68365734	0.114183	45799	rs725518	11	4093154	4.87347e-05	46516	4.31871e-09	4.07452e-14	0.684932
rs1138000	10	24546433	0.520799	29769	rs2347061	4	43453219	0.0039223	50814	rs10507949	13	83654135	6.79929e-05	92608	4.32207e-09	2.22045e-16	0.684932
rs1591078	9	73583256	0.0197271	28649	rs7104698	11	36837874	0.000158929	38129	rs12046095	1	182346551	0.00213872	68566	5.15374e-09	4.88498e-15	0.684932
rs3775652	4	143627607	3.72719e-07	12147	rs242695	18	56918635	0.0251149	34125	rs10507949	13	83654135	6.79929e-05	92608	5.34727e-09	5.55112e-16	0.684932
rs3775652	4	143627607	3.72719e-07	12147	rs1537888	10	100147019	0.998469	28590	rs1510134	4	144479341	0.000777812	82857	5.39092e-09	1.76525e-14	0.684932
rs7675887	4	84009001	0.00445393	15373	rs7104698	11	36837874	0.000158929	38129	rs12046095	1	182346551	0.00213872	68566	6.04513e-09	2.66454e-15	0.684932
rs1740752	10	38542777	4.00177e-05	19405	rs7104698	11	36837874	0.000158929	38129	rs10516881	4	92356300	0.122693	88208	6.72036e-09	0	0.684932
rs1740752	10	38542777	4.00177e-05	19405	rs7104698	11	36837874	0.000158929	38129	rs817389	1	85033654	0.215772	67885	7.70297e-09	1.11022e-16	0.684932
rs1570607	13	36103325	8.60598e-05	12244	rs10510171	3	1279694	0.692958	15825	rs10512413	9	128944920	0.000211141	60240	8.13588e-09	1.77636e-15	0.684932
rs1570607	13	36103325	8.60598e-05	12244	rs10493981	1	102089337	0.115585	48135	rs10512413	9	128944920	0.000211141	60240	8.8135e-09	1.11022e-16	0.684932
rs10507518	13	41202689	0.279679	35159	rs10507949	13	83654135	6.79929e-05	92608	rs1731298	7	52767936	0.00861083	95014	9.37622e-09	1.85407e-14	0.684932
rs3775652	4	143627607	3.72719e-07	12147	rs6598991	1	82408560	0.000263719	56674	rs1386003	12	13104949	0.0527414	82114	9.80346e-09	2.33147e-15	0.684932
rs1740752	10	38542777	4.00177e-05	19405	rs7104698	11	36837874	0.000158929	38129	rs835185	5	39293010	0.806286	92372	9.92755e-09	8.88178e-16	0.684932
rs10496538	2	118176382	0.672424	2243	rs1570607	13	36103325	8.60598e-05	12244	rs10512413	9	128944920	0.000211141	60240	1.14087e-08	8.88178e-16	0.684932
rs1570607	13	36103325	8.60598e-05	12244	rs10512413	9	128944920	0.000211141	60240	rs659793	11	109223516	0.998208	81164	1.21539e-08	6.66134e-16	0.684932
rs2303554	2	182995527	0.963494	10335	rs10507949	13	83654135	6.79929e-05	92608	rs1731298	7	52767936	0.00861083	95014	1.29834e-08	9.54792e-15	0.684932
rs1570607	13	36103325	8.60598e-05	12244	rs10512413	9	128944920	0.000211141	60240	rs6988532	8	133314083	0.993387	90268	1.5241e-08	1.66533e-15	0.684932
rs10502376	18	8579765	0.00213872	22505	rs7104698	11	36837874	0.000158929	38129	rs8029015	15	46849585	0.998208	65012	1.53753e-08	2.24265e-14	0.684932
rs2560039	5	153418959	0.523225	29665	rs9294603	6	95160595	9.70268e-05	47428	rs4629050	18	26253225	0.0113098	79607	1.55413e-08	1.14353e-14	0.684932
rs2347061	4	43453219	0.0039223	50814	rs2834981	21	35852668	0.964352	84628	rs10507949	13	83654135	6.79929e-05	92608	1.58167e-08	6.77236e-15	0.684932
rs2168562	5	54694238	0.603218	64850	rs10507949	13	83654135	6.79929e-05	92608	rs1731298	7	52767936	0.00861083	95014	1.78104e-08	3.01981e-14	0.684932
rs10485283	6	81475564	0.709213	15639	rs10502376	18	8579765	0.00213872	22505	rs7104698	11	36837874	0.000158929	38129	1.91666e-08	1.4122e-13	0.684932
rs10503493	8	14213487	0.00325837	26265	rs10512413	9	128944920	0.000211141	60240	rs6104678	20	10929207	0.000211533	91583	1.94657e-08	5.55112e-16	0.684932
rs206695	6	164400532	0.00102786	42139	rs1416572	9	12177104	0.998208	60520	rs2607693	8	2208946	4.29335e-05	61887	2.13915e-08	1.88738e-15	0.684932
rs206695	6	164400532	0.00102786	42139	rs2607693	8	2208946	4.29335e-05	61887	rs1927628	9	16506026	0.998208	99209	2.13915e-08	1.88738e-15	0.684932
rs10508035	13	96488800	0.000629355	45255	rs10521295	16	53341578	0.837401	60106	rs10507949	13	83654135	6.79929e-05	92608	2.20737e-08	4.31877e-14	0.684932
rs3775652	4	143627607	3.72719e-07	12147	rs39838	5	55758238	0.0572132	15670	rs10507949	13	83654135	6.79929e-05	92608	2.23205e-08	5.55112e-15	0.684932
rs3775652	4	143627607	3.72719e-07	12147	rs225710	6	142521829	0.569224	12543	rs1510134	4	144479341	0.000777812	82857	2.30088e-08	8.28226e-14	0.684932
rs10192225	2	178769468	0.429242	11350	rs206695	6	164400532	0.00102786	42139	rs2607693	8	2208946	4.29335e-05	61887	2.36635e-08	2.22045e-15	0.684932
rs2347061	4	43453219	0.0039223	50814	rs10517382	4	36597139	0.00653116	76558	rs10507949	13	83654135	6.79929e-05	92608	2.52044e-08	1.11022e-16	0.684932
rs10502376	18	8579765	0.00213872	22505	rs7104698	11	36837874	0.000158929	38129	rs10485287	6	81419455	0.836148	48679	2.67216e-08	2.58238e-13	0.684932
rs10511422	3	125022069	1.88034e-05	6693	rs10492272	12	97767616	0.00025865	51958	rs10520726	15	91650760	0.451258	73120	2.90725e-08	2.55351e-15	0.684932
rs7095078	10	122128152	0.875471	12399	rs7104698	11	36837874	0.000158929	38129	rs12046095	1	182346551	0.00213872	68566	3.40829e-08	3.84692e-13	0.684932
rs10508291	10	4764991	0.00171121	6661	rs10512118	9	79562308	0.814332	31279	rs1930022	9	27888800	2.37049e-06	69742	3.61195e-08	2.85327e-14	0.684932
rs1740752	10	38542777	4.00177e-05	19405	rs7104698	11	36837874	0.000158929	38129	rs658054	2	235054748	0.276913	49235	3.83611e-08	1.11022e-15	0.684932
rs10513308	9	115838298	0.401595	56159	rs10490631	2	118773584	0.00213638	81134	rs1510134	4	144479341	0.000777812	82857	4.3985e-08	1.70186e-12	0.684932
rs200642	20	52628454	0.000368038	75300	rs892250	10	60223619	0.253117	86301	rs6104678	20	10929207	0.000211533	91583	4.53527e-08	1.9984e-15	0.684932
rs10502376	18	8579765	0.00213872	22505	rs7104698	11	36837874	0.000158929	38129	rs1433171	8	108448823	0.997572	98304	4.56244e-08	7.22422e-13	0.684932
rs1570607	13	36103325	8.60598e-05	12244	rs10512413	9	128944920	0.000211141	60240	rs2079258	7	123198086	0.993387	76206	5.13266e-08	6.32827e-15	0.684932
rs10502376	18	8579765	0.00213872	22505	rs2347049	4	43424138	0.00853114	41773	rs10507949	13	83654135	6.79929e-05	92608	5.62783e-08	9.448e-14	0.684932
rs1517788	5	37666966	0.993387	85789	rs10507949	13	83654135	6.79929e-05	92608	rs1731298	7	52767936	0.00861083	95014	5.68099e-08	3.17524e-13	0.684932
rs720261	18	56762416	0.021828	8635	rs10492272	12	97767616	0.00025865	51958	rs6104678	20	10929207	0.000211533	91583	9.68466e-08	8.88178e-16	0.684932
rs9294603	6	95160595	9.70268e-05	47428	rs10490631	2	118773584	0.00213638	81134	rs1510134	4	144479341	0.000777812	82857	1.70605e-10	0	0.678082
rs3775652	4	143627607	3.72719e-07	12147	rs9918557	7	121104209	0.00329747	28729	rs725518	11	4093154	4.87347e-05	46516	5.95424e-10	3.33067e-16	0.678082
rs10493094	1	41116236	0.000555728	7549	rs1740752	10	38542777	4.00177e-05	19405	rs7104698	11	36837874	0.000158929	38129	8.28109e-10	1.11022e-16	0.678082
rs2347049	4	43424138	0.00853114	41773	rs10507949	13	83654135	6.79929e-05	92608	rs917617	7	68497635	0.000902342	96489	1.34267e-09	0	0.678082
rs39838	5	55758238	0.0572132	15670	rs10503493	8	14213487	0.00325837	26265	rs10507949	13	83654135	6.79929e-05	92608	1.53731e-09	1.33227e-15	0.678082
rs10498350	14	37192015	0.993387	15685	rs10507949	13	83654135	6.79929e-05	92608	rs1731298	7	52767936	0.00861083	95014	1.57965e-09	2.40918e-14	0.678082
rs3775652	4	143627607	3.72719e-07	12147	rs725518	11	4093154	4.87347e-05	46516	rs10504755	8	83303089	0.998208	97710	1.65008e-09	4.996e-15	0.678082
rs1365075	11	25164278	0.114183	45300	rs10507949	13	83654135	6.79929e-05	92608	rs1731298	7	52767936	0.00861083	95014	1.77088e-09	3.05311e-14	0.678082
rs3775652	4	143627607	3.72719e-07	12147	rs10520732	15	91802734	0.0487206	18591	rs725518	11	4093154	4.87347e-05	46516	2.8826e-09	2.22045e-15	0.678082
rs3775652	4	143627607	3.72719e-07	12147	rs10501769	11	91445478	0.720465	30614	rs725518	11	4093154	4.87347e-05	46516	2.93387e-09	4.60743e-14	0.678082
rs696460	12	76519125	0.0704757	18404	rs10507949	13	83654135	6.79929e-05	92608	rs1731298	7	52767936	0.00861083	95014	3.3038e-09	1.9984e-15	0.678082
rs3775652	4	143627607	3.72719e-07	12147	rs949538	11	88590557	0.0052203	57021	rs10508751	10	30258004	0.114183	74419	5.97699e-09	1.94844e-13	0.678082
rs1583471	2	126237717	0.889369	38262	rs1046592	1	182308942	0.00213872	65049	rs10511467	9	7363051	2.91445e-05	76784	6.66409e-09	2.64233e-14	0.678082
rs1329312	13	32992226	0.807616	76358	rs10507949	13	83654135	6.79929e-05	92608	rs1731298	7	52767936	0.00861083	95014	7.04197e-09	3.88578e-15	0.678082
rs725859	7	122979086	0.000931251	38215	rs2498423	9	67317391	0.0571749	39005	rs10508035	13	96488800	0.000629355	45255	1.04636e-08	3.44169e-15	0.678082
rs10511202	3	104124110	0.0260323	35096	rs10501439	11	78812154	0.00016	71965	rs10511467	9	7363051	2.91445e-05	76784	1.11124e-08	1.11022e-16	0.678082
rs7104698	11	36837874	0.000158929	38129	rs12046095	1	182346551	0.00213872	68566	rs335212	5	122577836	0.138699	79069	1.26693e-08	4.25215e-14	0.678082
rs1564559	4	87017734	0.124378	78381	rs10507949	13	83654135	6.79929e-05	92608	rs1731298	7	52767936	0.00861083	95014	1.33624e-08	1.4988e-14	0.678082
rs10515983	18	56575301	0.0913109	80435	rs10507949	13	83654135	6.79929e-05	92608	rs7866943	9	27887194	0.000452446	93359	1.43334e-08	1.75415e-14	0.678082
rs10489846	1	156303503	0.260026	6692	rs3775652	4	143627607	3.72719e-07	12147	rs1510134	4	144479341	0.000777812	82857	1.48228e-08	5.15143e-14	0.678082
rs10486192	7	7626471	0.993387	3661	rs1570607	13	36103325	8.60598e-05	12244	rs10512413	9	128944920	0.000211141	60240	1.5241e-08	1.66533e-15	0.678082
rs7839054	8	24531900	0.963494	10053	rs10507949	13	83654135	6.79929e-05	92608	rs7866943	9	27887194	0.000452446	93359	1.55224e-08	2.69784e-14	0.678082
rs206695	6	164400532	0.00102786	42139	rs1887979	10	109807837	0.998208	46852	rs2607693	8	2208946	4.29335e-05	61887	2.13915e-08	1.88738e-15	0.678082
rs7104698	11	36837874	0.000158929	38129	rs12046095	1	182346551	0.00213872	68566	rs1490390	6	129649573	0.713868	80534	2.15183e-08	7.54952e-14	0.678082
rs206695	6	164400532	0.00102786	42139	rs724437	8	76637841	0.998208	54529	rs2607693	8	2208946	4.29335e-05	61887	2.19086e-08	1.88738e-15	0.678082
rs555174	21	19845364	0.000793021	53491	rs10490631	2	118773584	0.00213638	81134	rs1510134	4	144479341	0.000777812	82857	2.1912e-08	6.37268e-14	0.678082
rs2347061	4	43453219	0.0039223	50814	rs1996472	2	195164859	0.998208	92259	rs10507949	13	83654135	6.79929e-05	92608	3.60672e-08	1.07692e-14	0.678082
rs725859	7	122979086	0.000931251	38215	rs10508035	13	96488800	0.000629355	45255	rs10501502	11	80732120	0.0841157	96097	3.91983e-08	6.21725e-14	0.678082
rs10486459	7	25268039	0.00722111	34906	rs728693	5	156773183	0.0362923	39198	rs6104678	20	10929207	0.000211533	91583	3.92646e-08	7.76046e-14	0.678082
rs3008462	1	87841319	0.260026	2062	rs1570607	13	36103325	8.60598e-05	12244	rs10512413	9	128944920	0.000211141	60240	4.60043e-08	1.29896e-14	0.678082
rs3775652	4	143627607	3.72719e-07	12147	rs1902855	3	88320153	0.963494	24655	rs1510134	4	144479341	0.000777812	82857	4.77918e-08	2.07501e-13	0.678082
rs1359634	13	29779675	0.00371043	15164	rs1046592	1	182308942	0.00213872	65049	rs6104678	20	10929207	0.000211533	91583	5.12797e-08	4.44089e-16	0.678082
rs1570607	13	36103325	8.60598e-05	12244	rs715425	7	35533389	0.993387	21646	rs10512413	9	128944920	0.000211141	60240	5.13266e-08	6.32827e-15	0.678082
rs1570607	13	36103325	8.60598e-05	12244	rs10512413	9	128944920	0.000211141	60240	rs10500536	16	65942822	0.993387	99798	5.13266e-08	6.32827e-15	0.678082
rs1570607	13	36103325	8.60598e-05	12244	rs9299446	10	62919483	0.226343	42780	rs10512413	9	128944920	0.000211141	60240	5.55566e-08	6.10623e-15	0.678082
rs9301946	13	92602572	0.672424	18078	rs10507949	13	83654135	6.79929e-05	92608	rs1731298	7	52767936	0.00861083	95014	6.04633e-08	3.18634e-13	0.678082
rs2347061	4	43453219	0.0039223	50814	rs10487161	7	102824592	0.104663	52274	rs10507949	13	83654135	6.79929e-05	92608	6.73286e-08	1.07248e-13	0.678082
rs206695	6	164400532	0.00102786	42139	rs555174	21	19845364	0.000793021	53491	rs4292478	5	84682390	0.00062973	94639	7.00571e-08	1.48659e-13	0.678082
rs1570607	13	36103325	8.60598e-05	12244	rs10512413	9	128944920	0.000211141	60240	rs292860	20	39021075	0.114183	63554	7.39512e-08	1.42109e-14	0.678082
rs10513574	3	162851152	0.998208	38036	rs10508035	13	96488800	0.000629355	45255	rs1930022	9	27888800	2.37049e-06	69742	7.64053e-09	1.55431e-14	0.671233
rs10516233	4	11590846	0.998208	41956	rs10508035	13	96488800	0.000629355	45255	rs1930022	9	27888800	2.37049e-06	69742	7.64053e-09	1.55431e-14	0.671233
rs10508035	13	96488800	0.000629355	45255	rs10519531	5	117408569	0.998208	49040	rs1930022	9	27888800	2.37049e-06	69742	7.64053e-09	1.55431e-14	0.671233
rs10508035	13	96488800	0.000629355	45255	rs278479	3	74157690	0.998208	51644	rs1930022	9	27888800	2.37049e-06	69742	7.64053e-09	1.55431e-14	0.671233
rs10508035	13	96488800	0.000629355	45255	rs10516375	4	20967113	0.998208	58219	rs1930022	9	27888800	2.37049e-06	69742	7.64053e-09	1.55431e-14	0.671233
rs10508035	13	96488800	0.000629355	45255	rs1930022	9	27888800	2.37049e-06	69742	rs10507442	13	35145848	0.998208	74909	7.64053e-09	1.55431e-14	0.671233
rs10508035	13	96488800	0.000629355	45255	rs1930022	9	27888800	2.37049e-06	69742	rs4672326	2	60088978	0.998208	89021	7.64053e-09	1.55431e-14	0.671233
rs10508035	13	96488800	0.000629355	45255	rs1930022	9	27888800	2.37049e-06	69742	rs10517527	4	62096634	0.998208	94736	7.64053e-09	1.55431e-14	0.671233
rs3775652	4	143627607	3.72719e-07	12147	rs10490493	2	215157730	0.00109316	32539	rs725518	11	4093154	4.87347e-05	46516	4.03186e-11	0	0.671233
rs246814	5	75683281	0.709287	34787	rs10507949	13	83654135	6.79929e-05	92608	rs1731298	7	52767936	0.00861083	95014	7.4177e-10	2.44249e-15	0.671233
rs3775652	4	143627607	3.72719e-07	12147	rs10484181	14	42804122	0.197564	13450	rs725518	11	4093154	4.87347e-05	46516	1.04188e-09	2.44249e-15	0.671233
rs206695	6	164400532	0.00102786	42139	rs1418102	1	177580087	0.122693	50190	rs2607693	8	2208946	4.29335e-05	61887	1.423e-09	0	0.671233
rs3775652	4	143627607	3.72719e-07	12147	rs10486260	7	8603953	0.993387	28711	rs725518	11	4093154	4.87347e-05	46516	2.85229e-09	1.64313e-14	0.671233
rs3775652	4	143627607	3.72719e-07	12147	rs10517405	4	37156883	0.790318	26147	rs1510134	4	144479341	0.000777812	82857	3.78711e-09	1.0103e-14	0.671233
rs3775652	4	143627607	3.72719e-07	12147	rs9294603	6	95160595	9.70268e-05	47428	rs10507914	13	79277337	0.23245	70751	4.13379e-09	9.99201e-16	0.671233
rs10514003	18	67110229	0.0197271	35425	rs10507949	13	83654135	6.79929e-05	92608	rs1731298	7	52767936	0.00861083	95014	4.14777e-09	3.44169e-15	0.671233
rs2823082	21	15432624	0.0412443	69188	rs10507949	13	83654135	6.79929e-05	92608	rs1731298	7	52767936	0.00861083	95014	6.70852e-09	1.64313e-14	0.671233
rs1460982	4	113229058	0.260026	35116	rs10507949	13	83654135	6.79929e-05	92608	rs1731298	7	52767936	0.00861083	95014	8.83546e-09	1.82854e-13	0.671233
rs9291707	5	60492111	0.0220752	62481	rs10507949	13	83654135	6.79929e-05	92608	rs1731298	7	52767936	0.00861083	95014	9.17206e-09	7.9603e-14	0.671233
rs6937418	6	69632269	0.0310229	7109	rs4772270	13	98545231	6.63704e-05	42568	rs10501439	11	78812154	0.00016	71965	1.13497e-08	5.9952e-15	0.671233
rs10512413	9	128944920	0.000211141	60240	rs3886607	11	15699962	0.0516017	79432	rs1510134	4	144479341	0.000777812	82857	1.33397e-08	1.22125e-15	0.671233
rs3775652	4	143627607	3.72719e-07	12147	rs10507919	13	79839844	0.429242	46586	rs1510134	4	144479341	0.000777812	82857	1.5254e-08	3.73035e-14	0.671233
rs2356216	10	17078584	0.357238	16750	rs10507949	13	83654135	6.79929e-05	92608	rs1731298	7	52767936	0.00861083	95014	1.99781e-08	8.54872e-15	0.671233
rs7104698	11	36837874	0.000158929	38129	rs4970787	1	109722627	0.0571749	62051	rs1930022	9	27888800	2.37049e-06	69742	2.07021e-08	6.25056e-14	0.671233
rs6756377	2	205079904	0.545358	20937	rs10507949	13	83654135	6.79929e-05	92608	rs1731298	7	52767936	0.00861083	95014	2.65174e-08	2.16493e-13	0.671233
rs206695	6	164400532	0.00102786	42139	rs2607693	8	2208946	4.29335e-05	61887	rs10493423	1	67207074	0.806286	92891	2.82813e-08	1.77636e-15	0.671233
rs6764287	3	76614650	0.00268989	19509	rs10512413	9	128944920	0.000211141	60240	rs1510134	4	144479341	0.000777812	82857	3.04273e-08	3.33067e-16	0.671233
rs2347061	4	43453219	0.0039223	50814	rs10507949	13	83654135	6.79929e-05	92608	rs2299673	20	9350529	0.998208	103248	3.60672e-08	1.07692e-14	0.671233
rs1491173	15	96203406	0.0251149	73598	rs1510134	4	144479341	0.000777812	82857	rs10507949	13	83654135	6.79929e-05	92608	3.82409e-08	3.33067e-15	0.671233
rs1570607	13	36103325	8.60598e-05	12244	rs10499785	7	65665737	0.0252437	36699	rs10512413	9	128944920	0.000211141	60240	3.88289e-08	1.88738e-15	0.671233
rs206695	6	164400532	0.00102786	42139	rs555174	21	19845364	0.000793021	53491	rs200642	20	52628454	0.000368038	75300	4.54651e-08	9.88098e-15	0.671233
rs1570607	13	36103325	8.60598e-05	12244	rs10512413	9	128944920	0.000211141	60240	rs10494571	1	181170082	0.447082	81509	4.63928e-08	2.9976e-15	0.671233
rs7104698	11	36837874	0.000158929	38129	rs12046095	1	182346551	0.00213872	68566	rs10516721	4	85728104	0.357238	83235	5.05918e-08	4.4309e-13	0.671233
rs60599	15	62100249	0.489469	24090	rs2347061	4	43453219	0.0039223	50814	rs10507949	13	83654135	6.79929e-05	92608	5.58303e-08	9.4369e-15	0.671233
rs1340465	1	235327761	0.00444511	6316	rs551591	1	52671794	0.000322654	65599	rs10503897	8	31988959	0.00396566	92118	5.63441e-08	9.4369e-15	0.671233
rs293285	10	52563489	0.993387	76259	rs10507949	13	83654135	6.79929e-05	92608	rs1731298	7	52767936	0.00861083	95014	5.68099e-08	3.17524e-13	0.671233
rs10508291	10	4764991	0.00171121	6661	rs1991300	15	50684802	0.569224	60159	rs1930022	9	27888800	2.37049e-06	69742	7.06009e-08	3.20854e-13	0.671233
rs2347061	4	43453219	0.0039223	50814	rs10507949	13	83654135	6.79929e-05	92608	rs2043714	2	55422266	0.807616	98698	8.46233e-08	6.67466e-13	0.671233
rs2161148	5	169237895	0.998208	10798	rs10508035	13	96488800	0.000629355	45255	rs1930022	9	27888800	2.37049e-06	69742	7.64053e-09	1.55431e-14	0.664384
rs1617077	21	18435786	0.998208	17461	rs10508035	13	96488800	0.000629355	45255	rs1930022	9	27888800	2.37049e-06	69742	7.64053e-09	1.55431e-14	0.664384
rs298021	5	58960608	0.998208	22715	rs10508035	13	96488800	0.000629355	45255	rs1930022	9	27888800	2.37049e-06	69742	7.64053e-09	1.55431e-14	0.664384
rs10508035	13	96488800	0.000629355	45255	rs1930022	9	27888800	2.37049e-06	69742	rs9305438	21	31053436	0.998208	103237	7.64053e-09	1.55431e-14	0.664384
rs3775652	4	143627607	3.72719e-07	12147	rs725518	11	4093154	4.87347e-05	46516	rs2830709	21	27412716	0.104663	65457	2.16632e-09	1.77636e-15	0.664384
rs9294603	6	95160595	9.70268e-05	47428	rs555174	21	19845364	0.000793021	53491	rs1510134	4	144479341	0.000777812	82857	2.58893e-09	2.22045e-16	0.664384
rs3775652	4	143627607	3.72719e-07	12147	rs725518	11	4093154	4.87347e-05	46516	rs2291279	15	69835905	0.993387	83904	2.85229e-09	1.64313e-14	0.664384
rs7104698	11	36837874	0.000158929	38129	rs966978	3	87488331	0.00264653	57226	rs10511467	9	7363051	2.91445e-05	76784	3.44692e-09	1.11022e-16	0.664384
rs1740752	10	38542777	4.00177e-05	19405	rs7104698	11	36837874	0.000158929	38129	rs268821	14	56023593	0.061397	77010	3.73712e-09	2.22045e-16	0.664384
rs10518617	4	134080646	0.972779	44040	rs10507949	13	83654135	6.79929e-05	92608	rs1731298	7	52767936	0.00861083	95014	5.71117e-09	8.43769e-15	0.664384
rs1369174	4	43557470	0.0377953	17759	rs10507949	13	83654135	6.79929e-05	92608	rs7866943	9	27887194	0.000452446	93359	7.36966e-09	1.55431e-15	0.664384
rs10502376	18	8579765	0.00213872	22505	rs7104698	11	36837874	0.000158929	38129	rs962848	11	44168468	0.000992792	101552	8.34443e-09	2.22045e-16	0.664384
rs3775652	4	143627607	3.72719e-07	12147	rs9294603	6	95160595	9.70268e-05	47428	rs4920799	5	84690601	0.000200734	69201	8.54568e-09	8.88178e-16	0.664384
rs3775652	4	143627607	3.72719e-07	12147	rs6598991	1	82408560	0.000263719	56674	rs306640	12	27512827	0.0571749	67854	9.28733e-09	1.66533e-15	0.664384
rs1740752	10	38542777	4.00177e-05	19405	rs7104698	11	36837874	0.000158929	38129	rs947465	20	6123201	0.976848	92200	1.39223e-08	2.77556e-15	0.664384
rs1893214	18	12726931	0.114183	7921	rs1570607	13	36103325	8.60598e-05	12244	rs10512413	9	128944920	0.000211141	60240	1.65558e-08	3.33067e-16	0.664384
rs11971288	7	13986999	0.998208	8288	rs206695	6	164400532	0.00102786	42139	rs2607693	8	2208946	4.29335e-05	61887	2.19086e-08	1.88738e-15	0.664384
rs10508291	10	4764991	0.00171121	6661	rs8139897	22	33616846	0.0102007	68835	rs1930022	9	27888800	2.37049e-06	69742	2.22244e-08	1.55431e-14	0.664384
rs1046592	1	182308942	0.00213872	65049	rs10511467	9	7363051	2.91445e-05	76784	rs1742923	6	6186007	0.00810043	84894	2.38762e-08	4.21885e-15	0.664384
rs10508291	10	4764991	0.00171121	6661	rs1956798	14	24118217	0.0102007	65722	rs1930022	9	27888800	2.37049e-06	69742	2.66193e-08	3.44169e-14	0.664384
rs2831740	21	28680970	0.00901516	44750	rs9298804	9	19933045	0.119008	48766	rs2347061	4	43453219	0.0039223	50814	5.06048e-08	5.55112e-16	0.664384
rs358057	3	55023059	0.993387	22917	rs10507949	13	83654135	6.79929e-05	92608	rs1731298	7	52767936	0.00861083	95014	5.68099e-08	3.17524e-13	0.664384
rs471792	17	14620621	0.993387	41963	rs10507949	13	83654135	6.79929e-05	92608	rs1731298	7	52767936	0.00861083	95014	5.68099e-08	3.17524e-13	0.664384
rs10507208	12	104852723	0.993387	53843	rs10507949	13	83654135	6.79929e-05	92608	rs1731298	7	52767936	0.00861083	95014	5.68099e-08	3.17524e-13	0.664384
rs7778478	7	94798979	0.0226272	29822	rs10508035	13	96488800	0.000629355	45255	rs7866943	9	27887194	0.000452446	93359	9.42353e-08	2.87548e-14	0.664384
rs10515092	5	67978522	0.998208	44317	rs10508035	13	96488800	0.000629355	45255	rs1930022	9	27888800	2.37049e-06	69742	7.64053e-09	1.55431e-14	0.657534
rs10508035	13	96488800	0.000629355	45255	rs10500761	11	12803818	0.998208	65135	rs1930022	9	27888800	2.37049e-06	69742	7.64053e-09	1.55431e-14	0.657534
rs10515874	5	163753700	0.998208	40824	rs10508035	13	96488800	0.000629355	45255	rs1930022	9	27888800	2.37049e-06	69742	7.64053e-09	1.55431e-14	0.657534
rs10508035	13	96488800	0.000629355	45255	rs10504283	8	60026771	0.998208	51468	rs1930022	9	27888800	2.37049e-06	69742	7.64053e-09	1.55431e-14	0.657534
rs10508035	13	96488800	0.000629355	45255	rs1930022	9	27888800	2.37049e-06	69742	rs1444441	1	161138187	0.998208	87308	7.64053e-09	1.55431e-14	0.657534
rs3775652	4	143627607	3.72719e-07	12147	rs9294603	6	95160595	9.70268e-05	47428	rs6977803	7	112648787	0.993387	69338	9.27559e-09	9.88098e-15	0.657534
rs3775652	4	143627607	3.72719e-07	12147	rs9294603	6	95160595	9.70268e-05	47428	rs4629050	18	26253225	0.0113098	79607	1.26213e-10	0	0.657534
rs10508035	13	96488800	0.000629355	45255	rs10507949	13	83654135	6.79929e-05	92608	rs1548402	7	89827654	0.140349	93564	6.39922e-10	0	0.657534
rs3775652	4	143627607	3.72719e-07	12147	rs725518	11	4093154	4.87347e-05	46516	rs10495886	2	41063035	0.279679	68557	1.56724e-09	3.77476e-15	0.657534
rs3775652	4	143627607	3.72719e-07	12147	rs1105218	8	12666575	0.447082	28559	rs725518	11	4093154	4.87347e-05	46516	1.82886e-09	1.05471e-14	0.657534
rs3775652	4	143627607	3.72719e-07	12147	rs9294603	6	95160595	9.70268e-05	47428	rs1491173	15	96203406	0.0251149	73598	3.72519e-09	1.22125e-15	0.657534
rs10508035	13	96488800	0.000629355	45255	rs9321107	6	128343316	0.692628	75928	rs10507949	13	83654135	6.79929e-05	92608	3.76712e-09	6.43929e-15	0.657534
rs2032791	5	104024774	0.972779	8496	rs10507949	13	83654135	6.79929e-05	92608	rs1731298	7	52767936	0.00861083	95014	7.32223e-09	1.23235e-13	0.657534
rs7739704	6	151653612	0.998208	7665	rs10508035	13	96488800	0.000629355	45255	rs1930022	9	27888800	2.37049e-06	69742	7.64053e-09	1.55431e-14	0.657534
rs10508035	13	96488800	0.000629355	45255	rs9300036	11	40517189	0.998208	59157	rs1930022	9	27888800	2.37049e-06	69742	7.64053e-09	1.55431e-14	0.657534
rs10508035	13	96488800	0.000629355	45255	rs1930022	9	27888800	2.37049e-06	69742	rs10511372	3	119051898	0.998208	84296	7.64053e-09	1.55431e-14	0.657534
rs10506821	12	78999391	0.806286	3211	rs3775652	4	143627607	3.72719e-07	12147	rs9294603	6	95160595	9.70268e-05	47428	7.66294e-09	1.43219e-14	0.657534
rs3775652	4	143627607	3.72719e-07	12147	rs10510322	3	6016329	0.279679	48551	rs1510134	4	144479341	0.000777812	82857	8.01256e-09	1.29896e-14	0.657534
rs2301389	13	31020831	0.806286	42765	rs10507949	13	83654135	6.79929e-05	92608	rs1731298	7	52767936	0.00861083	95014	1.44259e-08	3.7137e-13	0.657534
rs3775652	4	143627607	3.72719e-07	12147	rs2191679	9	117730312	0.429242	61968	rs1510134	4	144479341	0.000777812	82857	1.5254e-08	3.73035e-14	0.657534
rs3775652	4	143627607	3.72719e-07	12147	rs6598991	1	82408560	0.000263719	56674	rs4629050	18	26253225	0.0113098	79607	1.56862e-08	3.66374e-15	0.657534
rs7104698	11	36837874	0.000158929	38129	rs10510861	3	61210383	0.805429	66656	rs12046095	1	182346551	0.00213872	68566	1.61287e-08	6.20615e-14	0.657534
rs1039320	5	74011825	0.310793	46458	rs10492272	12	97767616	0.00025865	51958	rs6104678	20	10929207	0.000211533	91583	2.48757e-08	3.33067e-16	0.657534
rs215389	12	46050700	0.00275824	19378	rs10508035	13	96488800	0.000629355	45255	rs713392	7	110683865	0.00153103	75085	2.6993e-08	3.21965e-15	0.657534
rs200642	20	52628454	0.000368038	75300	rs10244120	7	140424438	0.589193	83560	rs6104678	20	10929207	0.000211533	91583	2.97125e-08	3.33067e-16	0.657534
rs10508291	10	4764991	0.00171121	6661	rs4598897	16	83518372	0.0441159	64399	rs1930022	9	27888800	2.37049e-06	69742	3.3386e-08	5.08482e-14	0.657534
rs1570607	13	36103325	8.60598e-05	12244	rs10520106	15	36816205	0.963494	31814	rs10512413	9	128944920	0.000211141	60240	4.08867e-08	2.88658e-15	0.657534
rs4610989	1	161302606	0.260026	42169	rs10507949	13	83654135	6.79929e-05	92608	rs1731298	7	52767936	0.00861083	95014	4.1719e-08	6.88338e-14	0.657534
rs206695	6	164400532	0.00102786	42139	rs2607693	8	2208946	4.29335e-05	61887	rs10508649	10	22866288	0.114183	98367	5.17603e-08	1.52101e-14	0.657534
rs10494872	1	202746680	0.993387	185	rs10507949	13	83654135	6.79929e-05	92608	rs1731298	7	52767936	0.00861083	95014	5.68099e-08	3.17524e-13	0.657534
rs10508291	10	4764991	0.00171121	6661	rs1930022	9	27888800	2.37049e-06	69742	rs10518302	1	84142139	0.0527414	98332	7.16696e-08	1.0314e-13	0.657534
rs10511203	3	104145273	0.00160493	28239	rs206695	6	164400532	0.00102786	42139	rs555174	21	19845364	0.000793021	53491	8.60594e-08	2.41418e-12	0.657534
rs10508035	13	96488800	0.000629355	45255	rs10505435	8	124396848	0.447082	52174	rs1930022	9	27888800	2.37049e-06	69742	1.06758e-09	5.55112e-16	0.650685
rs646595	18	65047126	2.45084e-05	13955	rs7104698	11	36837874	0.000158929	38129	rs1841041	4	70159317	0.452743	78927	9.27931e-09	2.18714e-14	0.650685
rs10508035	13	96488800	0.000629355	45255	rs726251	13	70450586	0.109159	47914	rs10507949	13	83654135	6.79929e-05	92608	1.03321e-08	1.76525e-14	0.650685
rs7088693	10	65448965	0.998208	40750	rs10508035	13	96488800	0.000629355	45255	rs1930022	9	27888800	2.37049e-06	69742	7.64053e-09	1.55431e-14	0.650685
rs10508035	13	96488800	0.000629355	45255	rs7197408	16	12680892	0.998208	54953	rs1930022	9	27888800	2.37049e-06	69742	7.64053e-09	1.55431e-14	0.650685
rs10515922	2	102536054	0.0802474	8512	rs10507949	13	83654135	6.79929e-05	92608	rs1731298	7	52767936	0.00861083	95014	5.04813e-10	1.11022e-15	0.650685
rs3775652	4	143627607	3.72719e-07	12147	rs725518	11	4093154	4.87347e-05	46516	rs1331934	13	82084046	0.117449	49356	1.27843e-09	7.43849e-15	0.650685
rs3775652	4	143627607	3.72719e-07	12147	rs1862154	5	168622960	0.0539176	52495	rs949538	11	88590557	0.0052203	57021	2.87974e-09	2.45359e-14	0.650685
rs3775652	4	143627607	3.72719e-07	12147	rs10518964	15	56123470	0.114183	20636	rs725518	11	4093154	4.87347e-05	46516	4.31871e-09	4.07452e-14	0.650685
rs3775652	4	143627607	3.72719e-07	12147	rs725518	11	4093154	4.87347e-05	46516	rs1959289	14	85128607	0.117449	88436	5.12744e-09	3.54161e-14	0.650685
rs10483129	22	25583343	0.00379479	36636	rs9294603	6	95160595	9.70268e-05	47428	rs1510134	4	144479341	0.000777812	82857	5.42886e-09	3.33067e-16	0.650685
rs1570607	13	36103325	8.60598e-05	12244	rs1895710	12	88735938	0.0695699	50675	rs10512413	9	128944920	0.000211141	60240	9.95648e-09	1.55431e-15	0.650685
rs2727479	7	129089716	0.571449	3739	rs2347061	4	43453219	0.0039223	50814	rs10507949	13	83654135	6.79929e-05	92608	1.21761e-08	9.99201e-16	0.650685
rs10508035	13	96488800	0.000629355	45255	rs10507949	13	83654135	6.79929e-05	92608	rs1594934	4	43602716	0.00492546	95126	1.65249e-08	4.44089e-15	0.650685
rs2172843	6	101283303	0.489469	67053	rs200642	20	52628454	0.000368038	75300	rs6104678	20	10929207	0.000211533	91583	1.82282e-08	6.66134e-16	0.650685
rs7664029	4	182988803	0.107634	51194	rs10507949	13	83654135	6.79929e-05	92608	rs7866943	9	27887194	0.000452446	93359	1.96238e-08	5.66214e-14	0.650685
rs10507949	13	83654135	6.79929e-05	92608	rs1731298	7	52767936	0.00861083	95014	rs1359049	13	100317584	0.0881144	98039	2.39731e-08	3.77476e-15	0.650685
rs2347061	4	43453219	0.0039223	50814	rs10507949	13	83654135	6.79929e-05	92608	rs1450360	16	60165097	0.141587	98522	2.43565e-08	4.996e-15	0.650685
rs10500695	11	7339936	0.429242	26521	rs2347061	4	43453219	0.0039223	50814	rs10507949	13	83654135	6.79929e-05	92608	3.19984e-08	8.32667e-15	0.650685
rs10508291	10	4764991	0.00171121	6661	rs2498423	9	67317391	0.0571749	39005	rs1930022	9	27888800	2.37049e-06	69742	7.28448e-08	1.50213e-13	0.650685
rs10508035	13	96488800	0.000629355	45255	rs2312209	2	69696649	0.998208	64154	rs1930022	9	27888800	2.37049e-06	69742	7.64053e-09	1.55431e-14	0.643836
rs10485380	6	97538635	0.993387	31174	rs10508035	13	96488800	0.000629355	45255	rs1930022	9	27888800	2.37049e-06	69742	2.58301e-09	4.996e-15	0.643836
rs365299	1	194062977	0.00264653	73856	rs960667	8	126588803	0.00396566	90401	rs6104678	20	10929207	0.000211533	91583	1.50336e-09	0	0.643836
rs3915771	5	13536707	0.000771569	23815	rs1930022	9	27888800	2.37049e-06	69742	rs3913094	12	57197682	1.43822e-05	79207	3.44745e-09	1.11022e-15	0.643836
rs10502376	18	8579765	0.00213872	22505	rs9294603	6	95160595	9.70268e-05	47428	rs1510134	4	144479341	0.000777812	82857	3.82227e-09	2.22045e-16	0.643836
rs10508035	13	96488800	0.000629355	45255	rs1930022	9	27888800	2.37049e-06	69742	rs10490223	2	50741522	0.998208	101114	7.64053e-09	1.55431e-14	0.643836
rs3775652	4	143627607	3.72719e-07	12147	rs9294603	6	95160595	9.70268e-05	47428	rs1386003	12	13104949	0.0527414	82114	1.33717e-08	1.68754e-14	0.643836
rs10507949	13	83654135	6.79929e-05	92608	rs7866943	9	27887194	0.000452446	93359	rs7153695	14	61073472	0.0527414	97780	1.59066e-08	2.22045e-15	0.643836
rs10492694	13	37323498	0.980563	42264	rs10507949	13	83654135	6.79929e-05	92608	rs1731298	7	52767936	0.00861083	95014	1.67635e-08	2.07057e-13	0.643836
rs1610214	16	56451285	0.0766997	12849	rs7104698	11	36837874	0.000158929	38129	rs12046095	1	182346551	0.00213872	68566	1.69729e-08	2.9976e-15	0.643836
rs3775652	4	143627607	3.72719e-07	12147	rs10519200	15	46936895	0.998469	18561	rs1510134	4	144479341	0.000777812	82857	1.85636e-08	6.72795e-14	0.643836
rs10487240	7	93148855	0.993313	53247	rs10507949	13	83654135	6.79929e-05	92608	rs1731298	7	52767936	0.00861083	95014	2.27551e-08	2.59681e-13	0.643836
rs1352973	2	80991923	0.0978443	5124	rs1570607	13	36103325	8.60598e-05	12244	rs10512413	9	128944920	0.000211141	60240	2.37138e-08	1.11022e-16	0.643836
rs10502376	18	8579765	0.00213872	22505	rs7104698	11	36837874	0.000158929	38129	rs1414644	13	60843642	0.235707	52650	2.88892e-08	3.66374e-14	0.643836
rs10508291	10	4764991	0.00171121	6661	rs10511203	3	104145273	0.00160493	28239	rs725859	7	122979086	0.000931251	38215	4.16099e-08	4.88498e-15	0.643836
rs206695	6	164400532	0.00102786	42139	rs555174	21	19845364	0.000793021	53491	rs4276100	21	42170032	0.0146789	90830	4.2536e-08	4.27436e-14	0.643836
rs10511917	9	34494634	0.118068	62076	rs200642	20	52628454	0.000368038	75300	rs6104678	20	10929207	0.000211533	91583	4.30104e-08	6.66134e-16	0.643836
rs10508291	10	4764991	0.00171121	6661	rs1930022	9	27888800	2.37049e-06	69742	rs1390514	8	26698943	0.0571749	70378	4.65004e-08	3.79696e-14	0.643836
rs10508291	10	4764991	0.00171121	6661	rs2347060	4	43453071	0.0039223	52012	rs1930022	9	27888800	2.37049e-06	69742	6.89018e-08	6.73905e-14	0.643836
rs200642	20	52628454	0.000368038	75300	rs2900588	9	112770137	0.0377836	90192	rs6104678	20	10929207	0.000211533	91583	8.42611e-08	8.21565e-15	0.643836
rs10514402	16	75977113	0.226343	63234	rs10507949	13	83654135	6.79929e-05	92608	rs1731298	7	52767936	0.00861083	95014	9.95835e-08	1.00856e-11	0.643836
rs10508035	13	96488800	0.000629355	45255	rs10497684	2	188715075	0.315493	67561	rs1930022	9	27888800	2.37049e-06	69742	1.85388e-08	1.74527e-13	0.636986
rs10505700	8	139339638	0.260026	11276	rs3775652	4	143627607	3.72719e-07	12147	rs725518	11	4093154	4.87347e-05	46516	2.08993e-09	4.996e-15	0.636986
rs10508035	13	96488800	0.000629355	45255	rs1930022	9	27888800	2.37049e-06	69742	rs10501413	11	73611448	0.0309055	88034	3.6475e-09	2.88658e-15	0.636986
rs10489581	1	182361133	0.00213872	14227	rs725859	7	122979086	0.000931251	38215	rs725901	18	62291136	0.00805865	78450	3.71627e-09	4.44089e-16	0.636986
rs10508035	13	96488800	0.000629355	45255	rs1930022	9	27888800	2.37049e-06	69742	rs657138	18	242559	0.998208	82379	7.64053e-09	1.55431e-14	0.636986
rs10508035	13	96488800	0.000629355	45255	rs4737982	8	70495197	0.0913109	47652	rs1930022	9	27888800	2.37049e-06	69742	7.84105e-09	9.21485e-15	0.636986
rs2341872	8	105932025	0.279679	6396	rs3775652	4	143627607	3.72719e-07	12147	rs1510134	4	144479341	0.000777812	82857	8.01256e-09	1.29896e-14	0.636986
rs10516320	4	17881842	0.114183	32657	rs10508035	13	96488800	0.000629355	45255	rs1930022	9	27888800	2.37049e-06	69742	1.01942e-08	1.65423e-14	0.636986
rs10508035	13	96488800	0.000629355	45255	rs1930022	9	27888800	2.37049e-06	69742	rs9332459	9	112116537	0.114183	94410	1.01942e-08	1.65423e-14	0.636986
rs1439612	5	124639814	0.456345	36536	rs10507949	13	83654135	6.79929e-05	92608	rs1731298	7	52767936	0.00861083	95014	1.12192e-08	1.88183e-13	0.636986
rs3775652	4	143627607	3.72719e-07	12147	rs1032511	10	29149054	0.0292244	35101	rs9294603	6	95160595	9.70268e-05	47428	2.09244e-08	3.35287e-14	0.636986
rs10508291	10	4764991	0.00171121	6661	rs1930022	9	27888800	2.37049e-06	69742	rs1384830	8	51594553	0.117449	86957	5.65163e-08	7.29417e-14	0.636986
rs10508035	13	96488800	0.000629355	45255	rs7866943	9	27887194	0.000452446	93359	rs7153695	14	61073472	0.0527414	97780	6.08441e-08	5.60663e-14	0.636986
rs10508035	13	96488800	0.000629355	45255	rs1883701	20	40067268	0.963494	46730	rs1930022	9	27888800	2.37049e-06	69742	1.78297e-08	5.63993e-14	0.630137
rs2272960	20	44923974	0.998469	25944	rs10508035	13	96488800	0.000629355	45255	rs1930022	9	27888800	2.37049e-06	69742	2.72692e-09	7.77156e-15	0.630137
rs3775652	4	143627607	3.72719e-07	12147	rs10516723	4	85792339	0.012333	17218	rs9294603	6	95160595	9.70268e-05	47428	4.38531e-09	1.77636e-15	0.630137
rs10508035	13	96488800	0.000629355	45255	rs1930022	9	27888800	2.37049e-06	69742	rs10504884	8	90894663	0.0377953	101353	5.29045e-09	5.66214e-15	0.630137
rs10508035	13	96488800	0.000629355	45255	rs1930022	9	27888800	2.37049e-06	69742	rs10517751	4	163240695	0.447082	98339	1.30322e-08	3.17524e-14	0.630137
rs2130060	3	25816163	0.752491	71422	rs200642	20	52628454	0.000368038	75300	rs6104678	20	10929207	0.000211533	91583	6.48311e-08	7.77156e-16	0.630137
rs206695	6	164400532	0.00102786	42139	rs10507949	13	83654135	6.79929e-05	92608	rs1731298	7	52767936	0.00861083	95014	6.11755e-09	1.11022e-15	0.623288
rs1369174	4	43557470	0.0377953	17759	rs10508035	13	96488800	0.000629355	45255	rs7866943	9	27887194	0.000452446	93359	6.13401e-09	7.66054e-15	0.623288
rs3775652	4	143627607	3.72719e-07	12147	rs9294603	6	95160595	9.70268e-05	47428	rs7236038	18	47499486	0.0377953	50143	8.29928e-09	4.996e-15	0.623288
rs1481536	3	100340296	0.114183	5327	rs10508035	13	96488800	0.000629355	45255	rs1930022	9	27888800	2.37049e-06	69742	1.01942e-08	1.65423e-14	0.623288
rs10251729	7	144189831	0.0309055	5523	rs3775652	4	143627607	3.72719e-07	12147	rs9294603	6	95160595	9.70268e-05	47428	3.41701e-08	5.77316e-14	0.623288
rs10508035	13	96488800	0.000629355	45255	rs10514730	3	76042259	0.012333	84549	rs7866943	9	27887194	0.000452446	93359	4.21155e-08	2.91989e-14	0.623288
rs1826850	11	91576133	0.0447999	52582	rs10507949	13	83654135	6.79929e-05	92608	rs1731298	7	52767936	0.00861083	95014	1.13288e-09	3.33067e-16	0.616438
rs10491859	9	1500299	0.132947	51645	rs10507949	13	83654135	6.79929e-05	92608	rs1731298	7	52767936	0.00861083	95014	1.06208e-08	1.11022e-14	0.616438
rs9918557	7	121104209	0.00329747	28729	rs725859	7	122979086	0.000931251	38215	rs10508035	13	96488800	0.000629355	45255	2.61721e-08	6.32827e-15	0.616438
rs10486015	7	105781715	0.0151289	19669	rs9307919	4	155578212	0.993387	28444	rs725859	7	122979086	0.000931251	38215	2.66277e-08	1.46894e-12	0.616438
rs3775652	4	143627607	3.72719e-07	12147	rs9294603	6	95160595	9.70268e-05	47428	rs10491236	5	9404087	0.0981468	66564	3.63712e-08	6.19504e-14	0.616438
rs10488056	7	121060423	0.00329747	28992	rs10508035	13	96488800	0.000629355	45255	rs7866943	9	27887194	0.000452446	93359	3.9529e-08	1.25455e-14	0.616438
rs3775652	4	143627607	3.72719e-07	12147	rs10517405	4	37156883	0.790318	26147	rs9294603	6	95160595	9.70268e-05	47428	5.56327e-09	3.88578e-15	0.59589
rs908929	1	149841504	0.0584492	32289	rs10507949	13	83654135	6.79929e-05	92608	rs1731298	7	52767936	0.00861083	95014	1.16839e-08	4.21885e-15	0.59589
rs2058894	7	96908522	0.0527414	33254	rs200642	20	52628454	0.000368038	75300	rs6104678	20	10929207	0.000211533	91583	4.57192e-08	1.77636e-15	0.589041

## Sheet: S-4
SNP1					SNP2					SNP3					SNP4					Score of SNP combination
SNP NAME	chromosome	position	p-value	index in AMD	SNP NAME	chromosome	position	p-value	index in AMD	SNP NAME	chromosome	position	p-value	index in AMD	SNP NAME	chromosome	position	p-value	index in AMD	SNP1-SNP4 combination p-value FROM G-test	SNP1-SNP4 combination p-value FROM chi-square	prediction accuracy of features (SNP1-SNP4 combination) using SVM (10-fold cross validation, polynomial kernel function)
rs2607693	8	2208946	4.29335e-05	61887	rs1379095	6	122409191	0.803671	65080	rs7698633	4	85440546	0.000180847	88957	rs727454	18	52194106	0.000231846	96822	1.10023e-13	0	0.856164
rs10495182	1	219083722	0.934644	10021	rs2607693	8	2208946	4.29335e-05	61887	rs7698633	4	85440546	0.000180847	88957	rs727454	18	52194106	0.000231846	96822	3.04745e-12	0	0.842466
rs10254116	7	32979706	0.000139803	12358	rs2278785	2	169199319	0.0106762	22879	rs10519094	15	58940948	0.0251149	23812	rs994377	6	67387176	0.114183	68280	4.61331e-12	0	0.828767
rs2607693	8	2208946	4.29335e-05	61887	rs9327244	5	121673607	0.0913109	86866	rs7698633	4	85440546	0.000180847	88957	rs727454	18	52194106	0.000231846	96822	5.49982e-12	0	0.849315
rs10495182	1	219083722	0.934644	10021	rs306640	12	27512827	0.0571749	67854	rs7698633	4	85440546	0.000180847	88957	rs727454	18	52194106	0.000231846	96822	5.59464e-12	0	0.780822
rs1171090	13	34308728	0.00117641	38993	rs10508731	10	28446794	0.000442413	51222	rs2861978	1	174587365	0.404256	53541	rs722557	21	38199073	0.000590702	87163	5.8058e-12	0	0.794521
rs9303474	17	63091410	0.00109316	23784	rs6598991	1	82408560	0.000263719	56674	rs12046095	1	182346551	0.00213872	68566	rs10511467	9	7363051	2.91445e-05	76784	6.92424e-12	0	0.719178
rs6598991	1	82408560	0.000263719	56674	rs924266	1	30530755	0.0251149	66459	rs12046095	1	182346551	0.00213872	68566	rs10511467	9	7363051	2.91445e-05	76784	7.0689e-12	0	0.705479
rs10254116	7	32979706	0.000139803	12358	rs2278785	2	169199319	0.0106762	22879	rs10519094	15	58940948	0.0251149	23812	rs2024248	7	121024410	0.0102007	99258	8.8658e-12	0	0.780822
rs6598991	1	82408560	0.000263719	56674	rs10510895	3	63281586	0.00456118	57874	rs12046095	1	182346551	0.00213872	68566	rs10511467	9	7363051	2.91445e-05	76784	8.96405e-12	0	0.815068
rs1356609	3	34275051	0.00149673	64333	rs10506045	12	28925376	0.0204894	66634	rs9287514	2	140304612	0.226343	70971	rs200642	20	52628454	0.000368038	75300	1.1759e-11	0	0.732877
rs6598991	1	82408560	0.000263719	56674	rs12046095	1	182346551	0.00213872	68566	rs10511467	9	7363051	2.91445e-05	76784	rs169877	1	48096969	0.0234695	96126	1.45705e-11	0	0.760274
rs10514279	5	85791542	0.855787	39219	rs10482918	21	21749778	0.0447267	42231	rs6741298	2	63900731	0.104143	66272	rs6104678	20	10929207	0.000211533	91583	1.51221e-11	0	0.794521
rs10508731	10	28446794	0.000442413	51222	rs10507009	12	91080832	0.000573827	60276	rs10519936	5	126796061	0.165976	83321	rs722557	21	38199073	0.000590702	87163	1.52702e-11	0	0.746575
rs206695	6	164400532	0.00102786	42139	rs10482918	21	21749778	0.0447267	42231	rs10514282	5	85813222	0.919645	54563	rs6104678	20	10929207	0.000211533	91583	1.53652e-11	0	0.794521
rs10485494	20	5914378	0.0309999	6990	rs2606598	6	122508223	0.805062	36253	rs7698633	4	85440546	0.000180847	88957	rs727454	18	52194106	0.000231846	96822	1.65767e-11	0	0.746575
rs1740752	10	38542777	4.00177e-05	19405	rs257342	5	171046190	0.846224	44275	rs10492272	12	97767616	0.00025865	51958	rs10495721	2	21942529	0.0235226	53390	1.66936e-11	0	0.753425
rs6053291	20	5286760	0.000195683	42647	rs10506021	12	27513816	0.968161	87598	rs7185187	16	70533737	0.000722151	95232	rs10517736	4	162653715	0.719584	103225	1.8183e-11	0	0.746575
rs10254116	7	32979706	0.000139803	12358	rs2278785	2	169199319	0.0106762	22879	rs10519094	15	58940948	0.0251149	23812	rs493294	11	83834930	0.998208	26455	1.94903e-11	0	0.821918
rs1922395	12	77397904	0.0722046	27045	rs306637	12	27511994	0.0581473	49247	rs713392	7	110683865	0.00153103	75085	rs722557	21	38199073	0.000590702	87163	2.08095e-11	0	0.753425
rs1740752	10	38542777	4.00177e-05	19405	rs10507009	12	91080832	0.000573827	60276	rs2303069	5	147509595	0.442941	82942	rs10520575	15	82282799	0.0121709	95974	2.1033e-11	0	0.808219
rs206695	6	164400532	0.00102786	42139	rs966978	3	87488331	0.00264653	57226	rs10511467	9	7363051	2.91445e-05	76784	rs10485193	6	117365317	0.00418674	82486	2.23576e-11	0	0.712329
rs268519	5	9539924	0.998469	63518	rs1379095	6	122409191	0.803671	65080	rs7698633	4	85440546	0.000180847	88957	rs727454	18	52194106	0.000231846	96822	2.25459e-11	0	0.780822
rs10515413	5	109747683	0.963494	12475	rs1740752	10	38542777	4.00177e-05	19405	rs10492272	12	97767616	0.00025865	51958	rs10495721	2	21942529	0.0235226	53390	2.26931e-11	0	0.760274
rs1740752	10	38542777	4.00177e-05	19405	rs10492272	12	97767616	0.00025865	51958	rs10495721	2	21942529	0.0235226	53390	rs10491437	5	109811624	0.963494	67056	2.26931e-11	0	0.753425
rs9302340	15	84795451	0.998208	40721	rs1379095	6	122409191	0.803671	65080	rs7698633	4	85440546	0.000180847	88957	rs727454	18	52194106	0.000231846	96822	2.3115e-11	0	0.780822
rs701697	6	72164970	0.0485141	7256	rs1379095	6	122409191	0.803671	65080	rs7698633	4	85440546	0.000180847	88957	rs727454	18	52194106	0.000231846	96822	2.35373e-11	0	0.767123
rs1570607	13	36103325	8.60598e-05	12244	rs206695	6	164400532	0.00102786	42139	rs10511467	9	7363051	2.91445e-05	76784	rs10485193	6	117365317	0.00418674	82486	2.35494e-11	0	0.808219
rs1740752	10	38542777	4.00177e-05	19405	rs965524	12	117262119	0.784727	30028	rs10507009	12	91080832	0.000573827	60276	rs4129403	5	179586272	0.101073	68632	2.4834e-11	0	0.753425
rs10254116	7	32979706	0.000139803	12358	rs2278785	2	169199319	0.0106762	22879	rs10519094	15	58940948	0.0251149	23812	rs1947722	14	82588265	0.997665	66299	2.56472e-11	0	0.808219
rs206695	6	164400532	0.00102786	42139	rs966978	3	87488331	0.00264653	57226	rs10511467	9	7363051	2.91445e-05	76784	rs6104678	20	10929207	0.000211533	91583	2.58777e-11	0	0.794521
rs10254116	7	32979706	0.000139803	12358	rs2278785	2	169199319	0.0106762	22879	rs10519094	15	58940948	0.0251149	23812	rs10277901	7	14421743	0.889369	101894	2.6634e-11	0	0.780822
rs10515392	5	108109682	0.998208	8850	rs2607693	8	2208946	4.29335e-05	61887	rs7698633	4	85440546	0.000180847	88957	rs727454	18	52194106	0.000231846	96822	2.79515e-11	0	0.835616
rs7038699	9	117795152	0.998208	11443	rs2607693	8	2208946	4.29335e-05	61887	rs7698633	4	85440546	0.000180847	88957	rs727454	18	52194106	0.000231846	96822	2.79515e-11	0	0.835616
rs9289826	3	151968125	0.998208	18550	rs2607693	8	2208946	4.29335e-05	61887	rs7698633	4	85440546	0.000180847	88957	rs727454	18	52194106	0.000231846	96822	2.79515e-11	0	0.835616
rs6598991	1	82408560	0.000263719	56674	rs10510895	3	63281586	0.00456118	57874	rs924266	1	30530755	0.0251149	66459	rs10511467	9	7363051	2.91445e-05	76784	2.86401e-11	0	0.808219
rs2506960	6	93668087	0.0102007	9565	rs6598991	1	82408560	0.000263719	56674	rs10510895	3	63281586	0.00456118	57874	rs10511467	9	7363051	2.91445e-05	76784	2.87846e-11	0	0.773973
rs10495182	1	219083722	0.934644	10021	rs1379095	6	122409191	0.803671	65080	rs7698633	4	85440546	0.000180847	88957	rs727454	18	52194106	0.000231846	96822	2.91249e-11	0	0.773973
rs5761963	22	25817090	0.998208	37496	rs6053291	20	5286760	0.000195683	42647	rs10517380	4	36549702	0.334567	88810	rs7185187	16	70533737	0.000722151	95232	3.01248e-11	0	0.787671
rs9326929	5	114061001	0.305103	9667	rs2607693	8	2208946	4.29335e-05	61887	rs7698633	4	85440546	0.000180847	88957	rs727454	18	52194106	0.000231846	96822	3.03014e-11	0	0.835616
rs9302340	15	84795451	0.998208	40721	rs2607693	8	2208946	4.29335e-05	61887	rs7698633	4	85440546	0.000180847	88957	rs727454	18	52194106	0.000231846	96822	3.11855e-11	0	0.835616
rs2607693	8	2208946	4.29335e-05	61887	rs1323964	13	110622590	0.998208	79920	rs7698633	4	85440546	0.000180847	88957	rs727454	18	52194106	0.000231846	96822	3.11855e-11	0	0.835616
rs10517766	4	163847075	0.279679	26167	rs6053291	20	5286760	0.000195683	42647	rs10517380	4	36549702	0.334567	88810	rs7185187	16	70533737	0.000722151	95232	3.25087e-11	0	0.773973
rs1340465	1	235327761	0.00444511	6316	rs1570607	13	36103325	8.60598e-05	12244	rs10519180	15	60842623	0.000744934	65743	rs10495668	2	17893394	0.00109272	83232	3.25644e-11	0	0.80137
rs10500695	11	7339936	0.429242	26521	rs2607693	8	2208946	4.29335e-05	61887	rs7698633	4	85440546	0.000180847	88957	rs727454	18	52194106	0.000231846	96822	3.44513e-11	0	0.835616
rs10501975	11	100635093	0.07134	23080	rs966978	3	87488331	0.00264653	57226	rs10496274	2	83016709	0.0274198	90606	rs6104678	20	10929207	0.000211533	91583	3.45617e-11	0	0.780822
rs1171090	13	34308728	0.00117641	38993	rs10508731	10	28446794	0.000442413	51222	rs10507009	12	91080832	0.000573827	60276	rs722557	21	38199073	0.000590702	87163	3.50795e-11	0	0.842466
rs10254116	7	32979706	0.000139803	12358	rs2278785	2	169199319	0.0106762	22879	rs10519094	15	58940948	0.0251149	23812	rs10491050	10	108000595	0.998208	84363	3.51774e-11	0	0.780822
rs10254116	7	32979706	0.000139803	12358	rs2278785	2	169199319	0.0106762	22879	rs10519094	15	58940948	0.0251149	23812	rs8087566	18	37044661	0.998208	89720	3.51774e-11	0	0.808219
rs1912509	8	112746866	0.0018858	7926	rs10254116	7	32979706	0.000139803	12358	rs7006908	8	67243829	0.000137934	89756	rs7153695	14	61073472	0.0527414	97780	3.52645e-11	0	0.821918
rs1338787	13	53588732	0.0108672	16637	rs6598991	1	82408560	0.000263719	56674	rs12046095	1	182346551	0.00213872	68566	rs10511467	9	7363051	2.91445e-05	76784	3.55036e-11	0	0.746575
rs10254116	7	32979706	0.000139803	12358	rs2278785	2	169199319	0.0106762	22879	rs10519094	15	58940948	0.0251149	23812	rs347744	5	19590822	0.280471	94276	3.66029e-11	0	0.780822
rs1171090	13	34308728	0.00117641	38993	rs10508731	10	28446794	0.000442413	51222	rs7798447	7	105738767	0.0398102	58500	rs722557	21	38199073	0.000590702	87163	3.72544e-11	0	0.869863
rs6598991	1	82408560	0.000263719	56674	rs12046095	1	182346551	0.00213872	68566	rs10511467	9	7363051	2.91445e-05	76784	rs2211129	1	117361288	0.182242	89748	3.72723e-11	0	0.719178
rs2607693	8	2208946	4.29335e-05	61887	rs306640	12	27512827	0.0571749	67854	rs7698633	4	85440546	0.000180847	88957	rs727454	18	52194106	0.000231846	96822	3.80779e-11	0	0.808219
rs1740752	10	38542777	4.00177e-05	19405	rs10497177	2	158217970	0.998469	25170	rs10492272	12	97767616	0.00025865	51958	rs10495721	2	21942529	0.0235226	53390	3.90139e-11	0	0.739726
rs6053291	20	5286760	0.000195683	42647	rs1046592	1	182308942	0.00213872	65049	rs10506021	12	27513816	0.968161	87598	rs7185187	16	70533737	0.000722151	95232	3.9454e-11	0	0.739726
rs10504092	8	50827908	0.181546	8949	rs10254116	7	32979706	0.000139803	12358	rs2278785	2	169199319	0.0106762	22879	rs10519094	15	58940948	0.0251149	23812	3.95735e-11	0	0.808219
rs6053291	20	5286760	0.000195683	42647	rs10489626	1	67163087	0.0122112	49049	rs7185187	16	70533737	0.000722151	95232	rs9307954	4	158327277	0.998208	95272	4.01176e-11	0	0.773973
rs10495182	1	219083722	0.934644	10021	rs2606598	6	122508223	0.805062	36253	rs7698633	4	85440546	0.000180847	88957	rs727454	18	52194106	0.000231846	96822	4.10768e-11	0	0.773973
rs10254116	7	32979706	0.000139803	12358	rs2278785	2	169199319	0.0106762	22879	rs10519094	15	58940948	0.0251149	23812	rs10259011	7	93326186	0.998208	33028	4.13843e-11	0	0.815068
rs10254116	7	32979706	0.000139803	12358	rs2278785	2	169199319	0.0106762	22879	rs10519094	15	58940948	0.0251149	23812	rs4129145	11	12685362	0.998208	62829	4.13843e-11	0	0.80137
rs10254116	7	32979706	0.000139803	12358	rs2278785	2	169199319	0.0106762	22879	rs10519094	15	58940948	0.0251149	23812	rs2223422	20	41504148	0.998208	64284	4.13843e-11	0	0.815068
rs1740752	10	38542777	4.00177e-05	19405	rs10492272	12	97767616	0.00025865	51958	rs10495721	2	21942529	0.0235226	53390	rs1779297	1	198574016	0.993387	72002	4.28413e-11	0	0.767123
rs10512924	5	50493935	0.949774	9685	rs10254116	7	32979706	0.000139803	12358	rs2278785	2	169199319	0.0106762	22879	rs10519094	15	58940948	0.0251149	23812	4.2882e-11	0	0.828767
rs10505383	8	121885150	0.998208	35230	rs6053291	20	5286760	0.000195683	42647	rs10517380	4	36549702	0.334567	88810	rs7185187	16	70533737	0.000722151	95232	4.30909e-11	0	0.794521
rs6053291	20	5286760	0.000195683	42647	rs9328083	6	2102886	0.998208	60432	rs10517380	4	36549702	0.334567	88810	rs7185187	16	70533737	0.000722151	95232	4.30909e-11	0	0.787671
rs6053291	20	5286760	0.000195683	42647	rs2863991	1	106903419	0.429242	62300	rs10517380	4	36549702	0.334567	88810	rs7185187	16	70533737	0.000722151	95232	4.32329e-11	0	0.787671
rs11984559	8	33994650	0.998208	8283	rs10254116	7	32979706	0.000139803	12358	rs2278785	2	169199319	0.0106762	22879	rs10519094	15	58940948	0.0251149	23812	4.35015e-11	0	0.808219
rs10254116	7	32979706	0.000139803	12358	rs1030452	12	21699536	0.998208	16466	rs2278785	2	169199319	0.0106762	22879	rs10519094	15	58940948	0.0251149	23812	4.35015e-11	0	0.80137
rs10254116	7	32979706	0.000139803	12358	rs2278785	2	169199319	0.0106762	22879	rs10519094	15	58940948	0.0251149	23812	rs1858233	1	159491376	0.998208	39572	4.35015e-11	0	0.794521
rs10254116	7	32979706	0.000139803	12358	rs2278785	2	169199319	0.0106762	22879	rs10519094	15	58940948	0.0251149	23812	rs10484008	14	87366604	0.998208	53615	4.35015e-11	0	0.808219
rs10254116	7	32979706	0.000139803	12358	rs2278785	2	169199319	0.0106762	22879	rs10519094	15	58940948	0.0251149	23812	rs1491371	4	20625829	0.998208	69721	4.35015e-11	0	0.808219
rs10254116	7	32979706	0.000139803	12358	rs2278785	2	169199319	0.0106762	22879	rs10519094	15	58940948	0.0251149	23812	rs2287531	2	64771351	0.998208	75848	4.35015e-11	0	0.780822
rs10254116	7	32979706	0.000139803	12358	rs2278785	2	169199319	0.0106762	22879	rs10519094	15	58940948	0.0251149	23812	rs997450	7	108664324	0.998208	96552	4.35015e-11	0	0.808219
rs6053291	20	5286760	0.000195683	42647	rs10517380	4	36549702	0.334567	88810	rs7185187	16	70533737	0.000722151	95232	rs2282181	9	109513470	0.279679	96225	4.35582e-11	0	0.794521
rs7992670	13	24651219	0.0023167	2398	rs4357900	15	77541891	0.348912	7657	rs10490793	3	42763872	0.998208	37059	rs200642	20	52628454	0.000368038	75300	4.42366e-11	0	0.678082
rs1841298	5	93663682	0.935437	15391	rs3915771	5	13536707	0.000771569	23815	rs1233255	2	190908635	0.000472019	46829	rs10492272	12	97767616	0.00025865	51958	4.43801e-11	0	0.794521
rs6053291	20	5286760	0.000195683	42647	rs10491433	5	35947818	0.998208	55910	rs10517380	4	36549702	0.334567	88810	rs7185187	16	70533737	0.000722151	95232	4.58183e-11	0	0.767123
rs6053291	20	5286760	0.000195683	42647	rs1416614	1	214021621	0.998208	72241	rs10517380	4	36549702	0.334567	88810	rs7185187	16	70533737	0.000722151	95232	4.58183e-11	0	0.773973
rs6053291	20	5286760	0.000195683	42647	rs952770	3	184481657	0.998208	84240	rs10517380	4	36549702	0.334567	88810	rs7185187	16	70533737	0.000722151	95232	4.58183e-11	0	0.780822
rs6053291	20	5286760	0.000195683	42647	rs1374998	2	107019484	0.00787162	52191	rs10511467	9	7363051	2.91445e-05	76784	rs6068220	20	51843270	0.541057	82773	4.6539e-11	0	0.739726
rs1740752	10	38542777	4.00177e-05	19405	rs10492272	12	97767616	0.00025865	51958	rs10495721	2	21942529	0.0235226	53390	rs7159995	14	78763268	0.0147523	85104	4.66117e-11	0	0.787671
rs1445947	5	58522072	0.998208	22611	rs2607693	8	2208946	4.29335e-05	61887	rs7698633	4	85440546	0.000180847	88957	rs727454	18	52194106	0.000231846	96822	4.68959e-11	0	0.835616
rs10254116	7	32979706	0.000139803	12358	rs2278785	2	169199319	0.0106762	22879	rs10519094	15	58940948	0.0251149	23812	rs10491302	5	136377688	0.279679	27568	4.8108e-11	0	0.808219
rs1740752	10	38542777	4.00177e-05	19405	rs257713	5	66059175	0.381591	27796	rs10492272	12	97767616	0.00025865	51958	rs10495721	2	21942529	0.0235226	53390	4.84819e-11	0	0.760274
rs7005397	8	86941620	0.998208	25699	rs6053291	20	5286760	0.000195683	42647	rs10517380	4	36549702	0.334567	88810	rs7185187	16	70533737	0.000722151	95232	5.05599e-11	0	0.773973
rs10514743	3	86941025	0.998208	30272	rs6053291	20	5286760	0.000195683	42647	rs10517380	4	36549702	0.334567	88810	rs7185187	16	70533737	0.000722151	95232	5.05599e-11	0	0.780822
rs10483626	14	52513941	0.998208	36849	rs6053291	20	5286760	0.000195683	42647	rs10517380	4	36549702	0.334567	88810	rs7185187	16	70533737	0.000722151	95232	5.05599e-11	0	0.794521
rs6053291	20	5286760	0.000195683	42647	rs10497817	2	199647730	0.998208	53722	rs10517380	4	36549702	0.334567	88810	rs7185187	16	70533737	0.000722151	95232	5.05599e-11	0	0.794521
rs6053291	20	5286760	0.000195683	42647	rs10501307	11	44762943	0.998208	69610	rs10517380	4	36549702	0.334567	88810	rs7185187	16	70533737	0.000722151	95232	5.05599e-11	0	0.80137
rs10254116	7	32979706	0.000139803	12358	rs10511734	9	23622441	0.998208	19829	rs2278785	2	169199319	0.0106762	22879	rs10519094	15	58940948	0.0251149	23812	5.08309e-11	0	0.808219
rs10254116	7	32979706	0.000139803	12358	rs2278785	2	169199319	0.0106762	22879	rs10519094	15	58940948	0.0251149	23812	rs2105521	21	24630536	0.998208	35547	5.08309e-11	0	0.80137
rs10254116	7	32979706	0.000139803	12358	rs2278785	2	169199319	0.0106762	22879	rs10519094	15	58940948	0.0251149	23812	rs1992102	3	21255527	0.998208	45724	5.08309e-11	0	0.794521
rs3915771	5	13536707	0.000771569	23815	rs1233255	2	190908635	0.000472019	46829	rs10492272	12	97767616	0.00025865	51958	rs725664	11	103738289	0.39019	88196	5.13044e-11	0	0.760274
rs1948012	7	118577253	0.0220752	27094	rs10511203	3	104145273	0.00160493	28239	rs9918557	7	121104209	0.00329747	28729	rs1930022	9	27888800	2.37049e-06	69742	5.25072e-11	0	0.760274
rs1740752	10	38542777	4.00177e-05	19405	rs10492272	12	97767616	0.00025865	51958	rs10495721	2	21942529	0.0235226	53390	rs548175	11	95679041	0.138699	93156	5.33612e-11	0	0.739726
rs2606598	6	122508223	0.805062	36253	rs1323964	13	110622590	0.998208	79920	rs7698633	4	85440546	0.000180847	88957	rs727454	18	52194106	0.000231846	96822	5.57001e-11	0	0.760274
rs1338787	13	53588732	0.0108672	16637	rs6598991	1	82408560	0.000263719	56674	rs10511467	9	7363051	2.91445e-05	76784	rs2211129	1	117361288	0.182242	89748	5.57363e-11	0	0.808219
rs6598991	1	82408560	0.000263719	56674	rs10510895	3	63281586	0.00456118	57874	rs10511467	9	7363051	2.91445e-05	76784	rs10506112	12	33675723	0.993387	92130	5.65875e-11	0	0.753425
rs6598991	1	82408560	0.000263719	56674	rs12046095	1	182346551	0.00213872	68566	rs10511467	9	7363051	2.91445e-05	76784	rs10506112	12	33675723	0.993387	92130	5.77559e-11	0	0.746575
rs1379095	6	122409191	0.803671	65080	rs7698633	4	85440546	0.000180847	88957	rs443523	1	24754951	0.25508	94078	rs727454	18	52194106	0.000231846	96822	5.8872e-11	0	0.760274
rs2506960	6	93668087	0.0102007	9565	rs6598991	1	82408560	0.000263719	56674	rs12046095	1	182346551	0.00213872	68566	rs10511467	9	7363051	2.91445e-05	76784	5.91711e-11	0	0.712329
rs10254116	7	32979706	0.000139803	12358	rs2278785	2	169199319	0.0106762	22879	rs10509801	10	107198107	0.993387	23334	rs10519094	15	58940948	0.0251149	23812	5.99216e-11	0	0.780822
rs10491302	5	136377688	0.279679	27568	rs6053291	20	5286760	0.000195683	42647	rs10517380	4	36549702	0.334567	88810	rs7185187	16	70533737	0.000722151	95232	6.23247e-11	0	0.794521
rs1740752	10	38542777	4.00177e-05	19405	rs2685159	2	79756573	0.0485141	48541	rs10492272	12	97767616	0.00025865	51958	rs10495721	2	21942529	0.0235226	53390	6.23772e-11	0	0.753425
rs1740752	10	38542777	4.00177e-05	19405	rs10517112	4	26890681	0.0377953	26920	rs10492272	12	97767616	0.00025865	51958	rs10495721	2	21942529	0.0235226	53390	6.25073e-11	0	0.794521
rs10254116	7	32979706	0.000139803	12358	rs2278785	2	169199319	0.0106762	22879	rs10519094	15	58940948	0.0251149	23812	rs10506139	12	38614403	0.429242	47247	6.26266e-11	0	0.80137
rs10254116	7	32979706	0.000139803	12358	rs2278785	2	169199319	0.0106762	22879	rs10519094	15	58940948	0.0251149	23812	rs2105519	21	24643456	0.429242	60144	6.26266e-11	0	0.808219
rs10254116	7	32979706	0.000139803	12358	rs2278785	2	169199319	0.0106762	22879	rs10519094	15	58940948	0.0251149	23812	rs10504942	8	96371812	0.429242	93594	6.26266e-11	0	0.780822
rs10254116	7	32979706	0.000139803	12358	rs2278785	2	169199319	0.0106762	22879	rs10519094	15	58940948	0.0251149	23812	rs1538444	1	235323651	0.00444511	40992	6.28381e-11	0	0.808219
rs10254116	7	32979706	0.000139803	12358	rs7765392	6	134985865	0.00471311	32952	rs10495199	1	219883595	0.00165429	56735	rs10513114	3	141504300	0.00454263	65796	6.32018e-11	0	0.732877
rs6053291	20	5286760	0.000195683	42647	rs10486184	7	7398374	0.429242	84729	rs10517380	4	36549702	0.334567	88810	rs7185187	16	70533737	0.000722151	95232	6.44323e-11	0	0.794521
rs3915771	5	13536707	0.000771569	23815	rs1793748	8	118350124	0.0584776	50754	rs713392	7	110683865	0.00153103	75085	rs722557	21	38199073	0.000590702	87163	6.54207e-11	0	0.767123
rs10506037	12	28542413	0.00140848	27708	rs2607693	8	2208946	4.29335e-05	61887	rs7698633	4	85440546	0.000180847	88957	rs727454	18	52194106	0.000231846	96822	6.54694e-11	0	0.828767
rs6053291	20	5286760	0.000195683	42647	rs3909378	5	144865600	0.429242	54975	rs10517380	4	36549702	0.334567	88810	rs7185187	16	70533737	0.000722151	95232	6.57079e-11	0	0.794521
rs411947	4	172226701	0.0309999	30947	rs6598991	1	82408560	0.000263719	56674	rs10511467	9	7363051	2.91445e-05	76784	rs2211129	1	117361288	0.182242	89748	6.61176e-11	0	0.760274
rs1882051	7	35845441	0.429242	11071	rs2607693	8	2208946	4.29335e-05	61887	rs7698633	4	85440546	0.000180847	88957	rs727454	18	52194106	0.000231846	96822	6.70087e-11	0	0.835616
rs10514279	5	85791542	0.855787	39219	rs10482918	21	21749778	0.0447267	42231	rs6467309	7	129716054	0.0108672	46005	rs6104678	20	10929207	0.000211533	91583	7.0422e-11	0	0.780822
rs10254116	7	32979706	0.000139803	12358	rs2278785	2	169199319	0.0106762	22879	rs10519094	15	58940948	0.0251149	23812	rs1463747	5	152942014	0.00122919	91482	7.09378e-11	0	0.80137
rs898035	1	84953941	0.998208	49930	rs1379095	6	122409191	0.803671	65080	rs7698633	4	85440546	0.000180847	88957	rs727454	18	52194106	0.000231846	96822	7.15528e-11	0	0.773973
rs1379095	6	122409191	0.803671	65080	rs7698633	4	85440546	0.000180847	88957	rs10486078	7	13486730	0.998208	95575	rs727454	18	52194106	0.000231846	96822	7.15528e-11	0	0.760274
rs6598991	1	82408560	0.000263719	56674	rs12046095	1	182346551	0.00213872	68566	rs10495256	1	224317429	0.52553	70540	rs10511467	9	7363051	2.91445e-05	76784	7.23231e-11	0	0.69863
rs206695	6	164400532	0.00102786	42139	rs10511467	9	7363051	2.91445e-05	76784	rs10485193	6	117365317	0.00418674	82486	rs1511847	8	138864576	0.619932	99379	7.23266e-11	0	0.746575
rs7768089	6	96602201	0.02532	18421	rs6053291	20	5286760	0.000195683	42647	rs7185187	16	70533737	0.000722151	95232	rs2282181	9	109513470	0.279679	96225	7.29397e-11	0	0.808219
rs10254116	7	32979706	0.000139803	12358	rs1330224	1	180538883	0.992808	22531	rs2278785	2	169199319	0.0106762	22879	rs10519094	15	58940948	0.0251149	23812	7.31595e-11	0	0.80137
rs1740752	10	38542777	4.00177e-05	19405	rs10492272	12	97767616	0.00025865	51958	rs10495721	2	21942529	0.0235226	53390	rs2046159	1	85753182	0.00495569	90495	7.53635e-11	0	0.705479
rs6053291	20	5286760	0.000195683	42647	rs1436207	10	51383136	0.117395	52092	rs7185187	16	70533737	0.000722151	95232	rs2282181	9	109513470	0.279679	96225	7.62292e-11	0	0.753425
rs1379095	6	122409191	0.803671	65080	rs7698633	4	85440546	0.000180847	88957	rs727454	18	52194106	0.000231846	96822	rs10520075	5	129801748	0.998208	102314	7.72622e-11	0	0.767123
rs3850653	5	88271027	0.993387	48634	rs2607693	8	2208946	4.29335e-05	61887	rs7698633	4	85440546	0.000180847	88957	rs727454	18	52194106	0.000231846	96822	7.72734e-11	0	0.828767
rs10504817	8	86944409	0.998208	63795	rs1379095	6	122409191	0.803671	65080	rs7698633	4	85440546	0.000180847	88957	rs727454	18	52194106	0.000231846	96822	7.78578e-11	0	0.739726
rs12046095	1	182346551	0.00213872	68566	rs1060447	10	99883119	0.00334907	73447	rs10511467	9	7363051	2.91445e-05	76784	rs10245935	7	146836243	0.998208	85324	7.7978e-11	0	0.773973
rs1740752	10	38542777	4.00177e-05	19405	rs10492272	12	97767616	0.00025865	51958	rs10495721	2	21942529	0.0235226	53390	rs998562	21	15780936	0.0316134	85904	7.83252e-11	0	0.746575
rs10254116	7	32979706	0.000139803	12358	rs2278785	2	169199319	0.0106762	22879	rs10519094	15	58940948	0.0251149	23812	rs1534517	7	120658554	0.993387	60623	8.5832e-11	0	0.80137
rs10254116	7	32979706	0.000139803	12358	rs2278785	2	169199319	0.0106762	22879	rs10519094	15	58940948	0.0251149	23812	rs2037158	2	172678655	0.279679	82364	8.6665e-11	0	0.808219
rs1171090	13	34308728	0.00117641	38993	rs10508731	10	28446794	0.000442413	51222	rs10507009	12	91080832	0.000573827	60276	rs10519936	5	126796061	0.165976	83321	8.73223e-11	0	0.787671
rs1740752	10	38542777	4.00177e-05	19405	rs10507009	12	91080832	0.000573827	60276	rs10506010	12	26814162	0.0311933	74374	rs2303069	5	147509595	0.442941	82942	8.99405e-11	0	0.80137
rs1740752	10	38542777	4.00177e-05	19405	rs10507009	12	91080832	0.000573827	60276	rs9304830	19	36885229	0.32427	75695	rs2303069	5	147509595	0.442941	82942	8.9953e-11	0	0.80137
rs10254116	7	32979706	0.000139803	12358	rs2278785	2	169199319	0.0106762	22879	rs10519094	15	58940948	0.0251149	23812	rs7649544	3	353069	0.866179	36335	9.06591e-11	0	0.835616
rs10495182	1	219083722	0.934644	10021	rs9327244	5	121673607	0.0913109	86866	rs7698633	4	85440546	0.000180847	88957	rs727454	18	52194106	0.000231846	96822	9.3794e-11	0	0.767123
rs9328432	6	7590170	0.116997	15478	rs206695	6	164400532	0.00102786	42139	rs10511467	9	7363051	2.91445e-05	76784	rs10485193	6	117365317	0.00418674	82486	9.49576e-11	0	0.787671
rs1560876	2	8768933	0.998208	8106	rs2607693	8	2208946	4.29335e-05	61887	rs7698633	4	85440546	0.000180847	88957	rs727454	18	52194106	0.000231846	96822	9.51409e-11	0	0.828767
rs10490361	2	31528084	0.998208	14677	rs2607693	8	2208946	4.29335e-05	61887	rs7698633	4	85440546	0.000180847	88957	rs727454	18	52194106	0.000231846	96822	9.51409e-11	0	0.828767
rs733996	3	143060985	0.998208	25109	rs2607693	8	2208946	4.29335e-05	61887	rs7698633	4	85440546	0.000180847	88957	rs727454	18	52194106	0.000231846	96822	9.51409e-11	0	0.835616
rs7328753	13	89565987	0.998208	25711	rs2607693	8	2208946	4.29335e-05	61887	rs7698633	4	85440546	0.000180847	88957	rs727454	18	52194106	0.000231846	96822	9.51409e-11	0	0.835616
rs10514743	3	86941025	0.998208	30272	rs2607693	8	2208946	4.29335e-05	61887	rs7698633	4	85440546	0.000180847	88957	rs727454	18	52194106	0.000231846	96822	9.51409e-11	0	0.828767
rs10518817	15	53669656	0.998208	36878	rs2607693	8	2208946	4.29335e-05	61887	rs7698633	4	85440546	0.000180847	88957	rs727454	18	52194106	0.000231846	96822	9.51409e-11	0	0.835616
rs10519191	15	46870305	0.998208	50329	rs2607693	8	2208946	4.29335e-05	61887	rs7698633	4	85440546	0.000180847	88957	rs727454	18	52194106	0.000231846	96822	9.51409e-11	0	0.835616
rs7571608	2	39299667	0.998208	51732	rs2607693	8	2208946	4.29335e-05	61887	rs7698633	4	85440546	0.000180847	88957	rs727454	18	52194106	0.000231846	96822	9.51409e-11	0	0.835616
rs2607693	8	2208946	4.29335e-05	61887	rs9302144	15	46775729	0.998208	66487	rs7698633	4	85440546	0.000180847	88957	rs727454	18	52194106	0.000231846	96822	9.51409e-11	0	0.828767
rs2607693	8	2208946	4.29335e-05	61887	rs1677106	12	21693488	0.998208	73710	rs7698633	4	85440546	0.000180847	88957	rs727454	18	52194106	0.000231846	96822	9.51409e-11	0	0.835616
rs2607693	8	2208946	4.29335e-05	61887	rs906563	12	73373957	0.998208	78200	rs7698633	4	85440546	0.000180847	88957	rs727454	18	52194106	0.000231846	96822	9.51409e-11	0	0.828767
rs2607693	8	2208946	4.29335e-05	61887	rs10489885	1	88736419	0.998208	81648	rs7698633	4	85440546	0.000180847	88957	rs727454	18	52194106	0.000231846	96822	9.51409e-11	0	0.835616
rs2607693	8	2208946	4.29335e-05	61887	rs7698633	4	85440546	0.000180847	88957	rs1475205	20	14165569	0.998208	92358	rs727454	18	52194106	0.000231846	96822	9.51409e-11	0	0.835616
rs2607693	8	2208946	4.29335e-05	61887	rs7698633	4	85440546	0.000180847	88957	rs10507958	13	84494099	0.998208	92724	rs727454	18	52194106	0.000231846	96822	9.51409e-11	0	0.835616
rs2607693	8	2208946	4.29335e-05	61887	rs7698633	4	85440546	0.000180847	88957	rs727454	18	52194106	0.000231846	96822	rs7000851	8	90895211	0.998208	100699	9.51409e-11	0	0.835616
rs10492272	12	97767616	0.00025865	51958	rs1374998	2	107019484	0.00787162	52191	rs2886335	2	210222883	0.992421	54409	rs10511467	9	7363051	2.91445e-05	76784	9.60504e-11	0	0.773973
rs6690671	1	212180823	0.998208	4334	rs6598991	1	82408560	0.000263719	56674	rs10510895	3	63281586	0.00456118	57874	rs10511467	9	7363051	2.91445e-05	76784	9.66945e-11	0	0.746575
rs6598991	1	82408560	0.000263719	56674	rs10510895	3	63281586	0.00456118	57874	rs10511467	9	7363051	2.91445e-05	76784	rs10497246	2	164877782	0.998208	98181	9.66945e-11	0	0.760274
rs1740752	10	38542777	4.00177e-05	19405	rs10492272	12	97767616	0.00025865	51958	rs10495721	2	21942529	0.0235226	53390	rs9291191	4	75321685	0.0849798	86321	9.97509e-11	0	0.80137
rs10513645	3	169154736	0.998208	7814	rs6598991	1	82408560	0.000263719	56674	rs10510895	3	63281586	0.00456118	57874	rs10511467	9	7363051	2.91445e-05	76784	9.99204e-11	0	0.767123
rs6598991	1	82408560	0.000263719	56674	rs10510895	3	63281586	0.00456118	57874	rs1181189	1	53659133	0.998208	62863	rs10511467	9	7363051	2.91445e-05	76784	9.99204e-11	0	0.739726
rs6598991	1	82408560	0.000263719	56674	rs10510895	3	63281586	0.00456118	57874	rs167587	5	3191291	0.998208	72291	rs10511467	9	7363051	2.91445e-05	76784	9.99204e-11	0	0.746575
rs701697	6	72164970	0.0485141	7256	rs2607693	8	2208946	4.29335e-05	61887	rs7698633	4	85440546	0.000180847	88957	rs727454	18	52194106	0.000231846	96822	1.00351e-10	0	0.842466
rs7714441	5	66261461	0.998208	10789	rs2607693	8	2208946	4.29335e-05	61887	rs7698633	4	85440546	0.000180847	88957	rs727454	18	52194106	0.000231846	96822	1.01326e-10	0	0.835616
rs6810951	4	149661739	0.998208	35604	rs2607693	8	2208946	4.29335e-05	61887	rs7698633	4	85440546	0.000180847	88957	rs727454	18	52194106	0.000231846	96822	1.01326e-10	0	0.821918
rs6732877	2	159816429	0.998208	50442	rs2607693	8	2208946	4.29335e-05	61887	rs7698633	4	85440546	0.000180847	88957	rs727454	18	52194106	0.000231846	96822	1.01326e-10	0	0.835616
rs4570685	13	18865211	0.998208	50828	rs2607693	8	2208946	4.29335e-05	61887	rs7698633	4	85440546	0.000180847	88957	rs727454	18	52194106	0.000231846	96822	1.01326e-10	0	0.835616
rs6995990	8	50356254	0.998208	52806	rs2607693	8	2208946	4.29335e-05	61887	rs7698633	4	85440546	0.000180847	88957	rs727454	18	52194106	0.000231846	96822	1.01326e-10	0	0.835616
rs7038474	9	13355816	0.998208	52813	rs2607693	8	2208946	4.29335e-05	61887	rs7698633	4	85440546	0.000180847	88957	rs727454	18	52194106	0.000231846	96822	1.01326e-10	0	0.835616
rs7656543	4	26327683	0.998208	60369	rs2607693	8	2208946	4.29335e-05	61887	rs7698633	4	85440546	0.000180847	88957	rs727454	18	52194106	0.000231846	96822	1.01326e-10	0	0.835616
rs2607693	8	2208946	4.29335e-05	61887	rs10504817	8	86944409	0.998208	63795	rs7698633	4	85440546	0.000180847	88957	rs727454	18	52194106	0.000231846	96822	1.01326e-10	0	0.794521
rs2607693	8	2208946	4.29335e-05	61887	rs10483265	14	20463188	0.998208	66207	rs7698633	4	85440546	0.000180847	88957	rs727454	18	52194106	0.000231846	96822	1.01326e-10	0	0.835616
rs2607693	8	2208946	4.29335e-05	61887	rs7698633	4	85440546	0.000180847	88957	rs10486078	7	13486730	0.998208	95575	rs727454	18	52194106	0.000231846	96822	1.01326e-10	0	0.828767
rs2607693	8	2208946	4.29335e-05	61887	rs7698633	4	85440546	0.000180847	88957	rs727454	18	52194106	0.000231846	96822	rs1338623	1	202567311	0.998208	97820	1.01326e-10	0	0.828767
rs2607693	8	2208946	4.29335e-05	61887	rs7698633	4	85440546	0.000180847	88957	rs727454	18	52194106	0.000231846	96822	rs10506160	12	39111982	0.998208	100472	1.01326e-10	0	0.835616
rs10492272	12	97767616	0.00025865	51958	rs1374998	2	107019484	0.00787162	52191	rs10511467	9	7363051	2.91445e-05	76784	rs1507979	2	17332285	0.0238316	90054	1.04596e-10	0	0.726027
rs1437480	15	57870821	0.209555	35166	rs1379095	6	122409191	0.803671	65080	rs7698633	4	85440546	0.000180847	88957	rs727454	18	52194106	0.000231846	96822	1.05167e-10	0	0.739726
rs7139968	13	91851713	0.998208	11746	rs206695	6	164400532	0.00102786	42139	rs966978	3	87488331	0.00264653	57226	rs6104678	20	10929207	0.000211533	91583	1.05176e-10	0	0.80137
rs1171090	13	34308728	0.00117641	38993	rs10508731	10	28446794	0.000442413	51222	rs722557	21	38199073	0.000590702	87163	rs1829883	5	98857319	0.998208	95410	1.05717e-10	0	0.80137
rs1338787	13	53588732	0.0108672	16637	rs6598991	1	82408560	0.000263719	56674	rs10510895	3	63281586	0.00456118	57874	rs10511467	9	7363051	2.91445e-05	76784	1.08091e-10	0	0.80137
rs9307920	4	155643043	0.429242	36198	rs2607693	8	2208946	4.29335e-05	61887	rs7698633	4	85440546	0.000180847	88957	rs727454	18	52194106	0.000231846	96822	1.10313e-10	0	0.828767
rs10510722	3	41570578	0.998208	37759	rs2607693	8	2208946	4.29335e-05	61887	rs7698633	4	85440546	0.000180847	88957	rs727454	18	52194106	0.000231846	96822	1.10313e-10	0	0.828767
rs10516375	4	20967113	0.998208	58219	rs2607693	8	2208946	4.29335e-05	61887	rs7698633	4	85440546	0.000180847	88957	rs727454	18	52194106	0.000231846	96822	1.10313e-10	0	0.835616
rs2607693	8	2208946	4.29335e-05	61887	rs3900585	9	31302460	0.998208	88342	rs7698633	4	85440546	0.000180847	88957	rs727454	18	52194106	0.000231846	96822	1.10313e-10	0	0.828767
rs2607693	8	2208946	4.29335e-05	61887	rs7698633	4	85440546	0.000180847	88957	rs727454	18	52194106	0.000231846	96822	rs10514869	17	63651359	0.998208	101165	1.10313e-10	0	0.835616
rs1560876	2	8768933	0.998208	8106	rs1379095	6	122409191	0.803671	65080	rs7698633	4	85440546	0.000180847	88957	rs727454	18	52194106	0.000231846	96822	1.11888e-10	0	0.739726
rs1030452	12	21699536	0.998208	16466	rs1379095	6	122409191	0.803671	65080	rs7698633	4	85440546	0.000180847	88957	rs727454	18	52194106	0.000231846	96822	1.11888e-10	0	0.773973
rs10518817	15	53669656	0.998208	36878	rs1379095	6	122409191	0.803671	65080	rs7698633	4	85440546	0.000180847	88957	rs727454	18	52194106	0.000231846	96822	1.11888e-10	0	0.760274
rs6543610	2	31351189	0.998208	64713	rs1379095	6	122409191	0.803671	65080	rs7698633	4	85440546	0.000180847	88957	rs727454	18	52194106	0.000231846	96822	1.11888e-10	0	0.760274
rs1379095	6	122409191	0.803671	65080	rs7698633	4	85440546	0.000180847	88957	rs1475205	20	14165569	0.998208	92358	rs727454	18	52194106	0.000231846	96822	1.11888e-10	0	0.753425
rs1379095	6	122409191	0.803671	65080	rs7698633	4	85440546	0.000180847	88957	rs727454	18	52194106	0.000231846	96822	rs7000851	8	90895211	0.998208	100699	1.11888e-10	0	0.760274
rs10254116	7	32979706	0.000139803	12358	rs2278785	2	169199319	0.0106762	22879	rs10519094	15	58940948	0.0251149	23812	rs10510040	10	119428361	0.279679	51053	1.12427e-10	0	0.815068
rs10487289	7	111469457	0.998837	40794	rs2607693	8	2208946	4.29335e-05	61887	rs7698633	4	85440546	0.000180847	88957	rs727454	18	52194106	0.000231846	96822	1.1289e-10	0	0.828767
rs1740752	10	38542777	4.00177e-05	19405	rs10492272	12	97767616	0.00025865	51958	rs10503790	8	26577353	0.0023097	56700	rs998562	21	15780936	0.0316134	85904	1.13019e-10	0	0.794521
rs6598991	1	82408560	0.000263719	56674	rs12046095	1	182346551	0.00213872	68566	rs10511467	9	7363051	2.91445e-05	76784	rs547684	11	29897446	0.946118	82338	1.1463e-10	0	0.719178
rs10515392	5	108109682	0.998208	8850	rs1379095	6	122409191	0.803671	65080	rs7698633	4	85440546	0.000180847	88957	rs727454	18	52194106	0.000231846	96822	1.14925e-10	0	0.780822
rs3734070	11	129324377	0.998208	61078	rs1379095	6	122409191	0.803671	65080	rs7698633	4	85440546	0.000180847	88957	rs727454	18	52194106	0.000231846	96822	1.14925e-10	0	0.753425
rs371125	15	56389053	0.429242	46268	rs6598991	1	82408560	0.000263719	56674	rs10510895	3	63281586	0.00456118	57874	rs10511467	9	7363051	2.91445e-05	76784	1.15134e-10	0	0.760274
rs411947	4	172226701	0.0309999	30947	rs6598991	1	82408560	0.000263719	56674	rs12046095	1	182346551	0.00213872	68566	rs10511467	9	7363051	2.91445e-05	76784	1.15258e-10	0	0.767123
rs10254116	7	32979706	0.000139803	12358	rs2278785	2	169199319	0.0106762	22879	rs9303193	17	5632970	0.641557	23352	rs10519094	15	58940948	0.0251149	23812	1.19192e-10	0	0.787671
rs10512174	9	84343693	0.000194157	10645	rs10511203	3	104145273	0.00160493	28239	rs6693481	1	200943828	0.00116029	33451	rs10511902	9	32313271	0.000785743	74753	1.19464e-10	0	0.787671
rs10254116	7	32979706	0.000139803	12358	rs2278785	2	169199319	0.0106762	22879	rs10519094	15	58940948	0.0251149	23812	rs1392096	1	205719248	0.094349	53288	1.19978e-10	0	0.773973
rs10514279	5	85791542	0.855787	39219	rs10482918	21	21749778	0.0447267	42231	rs6104678	20	10929207	0.000211533	91583	rs2789481	9	23152338	0.454108	96369	1.20581e-10	0	0.739726
rs183325	7	18483420	0.429242	40206	rs12046095	1	182346551	0.00213872	68566	rs1060447	10	99883119	0.00334907	73447	rs10511467	9	7363051	2.91445e-05	76784	1.20661e-10	0	0.746575
rs3915771	5	13536707	0.000771569	23815	rs1922395	12	77397904	0.0722046	27045	rs306637	12	27511994	0.0581473	49247	rs722557	21	38199073	0.000590702	87163	1.20813e-10	0	0.780822
rs10509021	10	56193394	0.181546	32838	rs2607693	8	2208946	4.29335e-05	61887	rs7698633	4	85440546	0.000180847	88957	rs727454	18	52194106	0.000231846	96822	1.21404e-10	0	0.835616
rs10254116	7	32979706	0.000139803	12358	rs2278785	2	169199319	0.0106762	22879	rs10519094	15	58940948	0.0251149	23812	rs10489056	4	26717586	0.972779	45329	1.23506e-10	0	0.808219
rs206695	6	164400532	0.00102786	42139	rs1901439	2	134648240	0.0540301	75212	rs10511467	9	7363051	2.91445e-05	76784	rs10485193	6	117365317	0.00418674	82486	1.23645e-10	0	0.664384
rs1740752	10	38542777	4.00177e-05	19405	rs10492272	12	97767616	0.00025865	51958	rs10495721	2	21942529	0.0235226	53390	rs2013708	2	71574892	0.0142143	57622	1.25504e-10	0	0.773973
rs10508731	10	28446794	0.000442413	51222	rs1798059	12	91113078	0.00418395	60815	rs10519936	5	126796061	0.165976	83321	rs722557	21	38199073	0.000590702	87163	1.28091e-10	0	0.69863
rs2607693	8	2208946	4.29335e-05	61887	rs10512298	9	100658504	0.719249	70805	rs7698633	4	85440546	0.000180847	88957	rs727454	18	52194106	0.000231846	96822	1.32802e-10	0	0.808219
rs10515201	17	60118986	0.279679	21824	rs206695	6	164400532	0.00102786	42139	rs6104678	20	10929207	0.000211533	91583	rs962848	11	44168468	0.000992792	101552	1.34047e-10	0	0.80137
rs10254116	7	32979706	0.000139803	12358	rs2278785	2	169199319	0.0106762	22879	rs10519094	15	58940948	0.0251149	23812	rs1888329	9	31362120	0.972779	70562	1.35335e-10	0	0.80137
rs206695	6	164400532	0.00102786	42139	rs6876673	5	13780088	0.302931	54127	rs10511467	9	7363051	2.91445e-05	76784	rs10485193	6	117365317	0.00418674	82486	1.361e-10	0	0.80137
rs6428409	1	194795799	0.998208	414	rs6598991	1	82408560	0.000263719	56674	rs10510895	3	63281586	0.00456118	57874	rs10511467	9	7363051	2.91445e-05	76784	1.39517e-10	0	0.746575
rs1388893	2	80988009	0.998208	8673	rs6598991	1	82408560	0.000263719	56674	rs10510895	3	63281586	0.00456118	57874	rs10511467	9	7363051	2.91445e-05	76784	1.39517e-10	0	0.746575
rs10483539	14	37768080	0.998208	24330	rs6598991	1	82408560	0.000263719	56674	rs10510895	3	63281586	0.00456118	57874	rs10511467	9	7363051	2.91445e-05	76784	1.39517e-10	0	0.753425
rs1850595	2	195098521	0.998208	25371	rs6598991	1	82408560	0.000263719	56674	rs10510895	3	63281586	0.00456118	57874	rs10511467	9	7363051	2.91445e-05	76784	1.39517e-10	0	0.760274
rs6775705	3	61057387	0.998208	51554	rs6598991	1	82408560	0.000263719	56674	rs10510895	3	63281586	0.00456118	57874	rs10511467	9	7363051	2.91445e-05	76784	1.39517e-10	0	0.767123
rs10497817	2	199647730	0.998208	53722	rs6598991	1	82408560	0.000263719	56674	rs10510895	3	63281586	0.00456118	57874	rs10511467	9	7363051	2.91445e-05	76784	1.39517e-10	0	0.746575
rs1441312	4	61064908	0.998208	55630	rs6598991	1	82408560	0.000263719	56674	rs10510895	3	63281586	0.00456118	57874	rs10511467	9	7363051	2.91445e-05	76784	1.39517e-10	0	0.732877
rs6598991	1	82408560	0.000263719	56674	rs10510895	3	63281586	0.00456118	57874	rs10503605	8	17653394	0.998208	75319	rs10511467	9	7363051	2.91445e-05	76784	1.39517e-10	0	0.773973
rs6598991	1	82408560	0.000263719	56674	rs10510895	3	63281586	0.00456118	57874	rs10494753	1	194715151	0.998208	75338	rs10511467	9	7363051	2.91445e-05	76784	1.39517e-10	0	0.739726
rs6598991	1	82408560	0.000263719	56674	rs10510895	3	63281586	0.00456118	57874	rs10511467	9	7363051	2.91445e-05	76784	rs10245935	7	146836243	0.998208	85324	1.39517e-10	0	0.780822
rs6598991	1	82408560	0.000263719	56674	rs10510895	3	63281586	0.00456118	57874	rs10511467	9	7363051	2.91445e-05	76784	rs10516296	4	15933653	0.998208	90175	1.39517e-10	0	0.746575
rs6598991	1	82408560	0.000263719	56674	rs10510895	3	63281586	0.00456118	57874	rs10511467	9	7363051	2.91445e-05	76784	rs159284	17	32841717	0.998208	102222	1.39517e-10	0	0.767123
rs7339070	13	50829340	0.972779	25070	rs2607693	8	2208946	4.29335e-05	61887	rs7698633	4	85440546	0.000180847	88957	rs727454	18	52194106	0.000231846	96822	1.39744e-10	0	0.828767
rs2607693	8	2208946	4.29335e-05	61887	rs7698633	4	85440546	0.000180847	88957	rs9306953	4	37851850	0.993387	96785	rs727454	18	52194106	0.000231846	96822	1.40285e-10	0	0.835616
rs1740752	10	38542777	4.00177e-05	19405	rs983514	1	170111828	0.283679	49908	rs10492272	12	97767616	0.00025865	51958	rs10495721	2	21942529	0.0235226	53390	1.40343e-10	0	0.767123
rs6053291	20	5286760	0.000195683	42647	rs10506021	12	27513816	0.968161	87598	rs7185187	16	70533737	0.000722151	95232	rs2282181	9	109513470	0.279679	96225	1.41093e-10	0	0.746575
rs1740752	10	38542777	4.00177e-05	19405	rs10492272	12	97767616	0.00025865	51958	rs10495721	2	21942529	0.0235226	53390	rs4072643	1	175773597	0.429242	57035	1.42527e-10	0	0.746575
rs6598991	1	82408560	0.000263719	56674	rs10510895	3	63281586	0.00456118	57874	rs10511467	9	7363051	2.91445e-05	76784	rs2073515	6	16767140	0.998208	78800	1.42805e-10	0	0.760274
rs6598991	1	82408560	0.000263719	56674	rs10510895	3	63281586	0.00456118	57874	rs10511467	9	7363051	2.91445e-05	76784	rs2211129	1	117361288	0.182242	89748	1.45656e-10	0	0.815068
rs6053291	20	5286760	0.000195683	42647	rs9297638	8	122195422	0.569224	61514	rs10490631	2	118773584	0.00213638	81134	rs7185187	16	70533737	0.000722151	95232	1.47457e-10	0	0.767123
rs1543239	7	68085213	0.293954	1963	rs2447455	17	61743209	0.937252	12540	rs10482918	21	21749778	0.0447267	42231	rs6104678	20	10929207	0.000211533	91583	1.4827e-10	0	0.80137
rs9302340	15	84795451	0.998208	40721	rs6053291	20	5286760	0.000195683	42647	rs9297638	8	122195422	0.569224	61514	rs7185187	16	70533737	0.000722151	95232	1.48494e-10	0	0.732877
rs1740752	10	38542777	4.00177e-05	19405	rs10492272	12	97767616	0.00025865	51958	rs10495721	2	21942529	0.0235226	53390	rs498912	11	118114649	0.805439	68951	1.49012e-10	0	0.80137
rs10484306	6	117561027	0.00516869	18208	rs2052436	2	15719257	0.844155	47241	rs10512413	9	128944920	0.000211141	60240	rs1854321	9	78624025	0.139627	90801	1.49548e-10	0	0.767123
[truncated: 1,742 more rows]

## Sheet: S-5
SNP1					SNP2					SNP3					SNP4					SNP5					Score of SNP combination
[truncated: 1,839 more rows]
