# Supplementary material for: Niche harmony search algorithm for detecting complex disease associated high-order SNP combinations
Source: Sci Rep. 2017 Sep 14;7:11529. doi: 10.1038/s41598-017-11064-9 (PMC5599559; doi:10.1038/s41598-017-11064-9)
Supplement: Supplementary file 4 — source codes of NSHA-DHSC [file 41598_2017_11064_MOESM4_ESM.zip]

Archive with 112 entries (109 files):
- sourcecode/
- sourcecode/Chi_square2.m
- sourcecode/Gtest_score.m
- sourcecode/HSmain2.m
- sourcecode/InitHM10.m
- sourcecode/NHSA2.m
- sourcecode/ScoreFunctions.m
- sourcecode/getMinDistance.m
- sourcecode/modelData/
- sourcecode/modelData/2000CASE_EDM-1_001.txt
- sourcecode/modelData/2000CASE_EDM-1_002.txt
- sourcecode/modelData/2000CASE_EDM-1_003.txt
- sourcecode/modelData/2000CASE_EDM-1_004.txt
- sourcecode/modelData/2000CASE_EDM-1_005.txt
- sourcecode/modelData/2000CASE_EDM-1_006.txt
- sourcecode/modelData/2000CASE_EDM-1_007.txt
- sourcecode/modelData/2000CASE_EDM-1_008.txt
- sourcecode/modelData/2000CASE_EDM-1_009.txt
- sourcecode/modelData/2000CASE_EDM-1_010.txt
- sourcecode/modelData/2000CASE_EDM-1_011.txt
- sourcecode/modelData/2000CASE_EDM-1_012.txt
- sourcecode/modelData/2000CASE_EDM-1_013.txt
- sourcecode/modelData/2000CASE_EDM-1_014.txt
- sourcecode/modelData/2000CASE_EDM-1_015.txt
- sourcecode/modelData/2000CASE_EDM-1_016.txt
- sourcecode/modelData/2000CASE_EDM-1_017.txt
- sourcecode/modelData/2000CASE_EDM-1_018.txt
- sourcecode/modelData/2000CASE_EDM-1_019.txt
- sourcecode/modelData/2000CASE_EDM-1_020.txt
- sourcecode/modelData/2000CASE_EDM-1_021.txt
- sourcecode/modelData/2000CASE_EDM-1_022.txt
- sourcecode/modelData/2000CASE_EDM-1_023.txt
- sourcecode/modelData/2000CASE_EDM-1_024.txt
- sourcecode/modelData/2000CASE_EDM-1_025.txt
- sourcecode/modelData/2000CASE_EDM-1_026.txt
- sourcecode/modelData/2000CASE_EDM-1_027.txt
- sourcecode/modelData/2000CASE_EDM-1_028.txt
- sourcecode/modelData/2000CASE_EDM-1_029.txt
- sourcecode/modelData/2000CASE_EDM-1_030.txt
- sourcecode/modelData/2000CASE_EDM-1_031.txt
- sourcecode/modelData/2000CASE_EDM-1_032.txt
- sourcecode/modelData/2000CASE_EDM-1_033.txt
- sourcecode/modelData/2000CASE_EDM-1_034.txt
- sourcecode/modelData/2000CASE_EDM-1_035.txt
- sourcecode/modelData/2000CASE_EDM-1_036.txt
- sourcecode/modelData/2000CASE_EDM-1_037.txt
- sourcecode/modelData/2000CASE_EDM-1_038.txt
- sourcecode/modelData/2000CASE_EDM-1_039.txt
- sourcecode/modelData/2000CASE_EDM-1_040.txt
- sourcecode/modelData/2000CASE_EDM-1_041.txt
- sourcecode/modelData/2000CASE_EDM-1_042.txt
- sourcecode/modelData/2000CASE_EDM-1_043.txt
- sourcecode/modelData/2000CASE_EDM-1_044.txt
- sourcecode/modelData/2000CASE_EDM-1_045.txt
- sourcecode/modelData/2000CASE_EDM-1_046.txt
- sourcecode/modelData/2000CASE_EDM-1_047.txt
- sourcecode/modelData/2000CASE_EDM-1_048.txt
- sourcecode/modelData/2000CASE_EDM-1_049.txt
- sourcecode/modelData/2000CASE_EDM-1_050.txt
- sourcecode/modelData/2000CASE_EDM-1_051.txt
- sourcecode/modelData/2000CASE_EDM-1_052.txt
- sourcecode/modelData/2000CASE_EDM-1_053.txt
- sourcecode/modelData/2000CASE_EDM-1_054.txt
- sourcecode/modelData/2000CASE_EDM-1_055.txt
- sourcecode/modelData/2000CASE_EDM-1_056.txt
- sourcecode/modelData/2000CASE_EDM-1_057.txt
- sourcecode/modelData/2000CASE_EDM-1_058.txt
- sourcecode/modelData/2000CASE_EDM-1_059.txt
- sourcecode/modelData/2000CASE_EDM-1_060.txt
- sourcecode/modelData/2000CASE_EDM-1_061.txt
- sourcecode/modelData/2000CASE_EDM-1_062.txt
- sourcecode/modelData/2000CASE_EDM-1_063.txt
- sourcecode/modelData/2000CASE_EDM-1_064.txt
- sourcecode/modelData/2000CASE_EDM-1_065.txt
- sourcecode/modelData/2000CASE_EDM-1_066.txt
- sourcecode/modelData/2000CASE_EDM-1_067.txt
- sourcecode/modelData/2000CASE_EDM-1_068.txt
- sourcecode/modelData/2000CASE_EDM-1_069.txt
- sourcecode/modelData/2000CASE_EDM-1_070.txt
- sourcecode/modelData/2000CASE_EDM-1_071.txt
- sourcecode/modelData/2000CASE_EDM-1_072.txt
- sourcecode/modelData/2000CASE_EDM-1_073.txt
- sourcecode/modelData/2000CASE_EDM-1_074.txt
- sourcecode/modelData/2000CASE_EDM-1_075.txt
- sourcecode/modelData/2000CASE_EDM-1_076.txt
- sourcecode/modelData/2000CASE_EDM-1_077.txt
- sourcecode/modelData/2000CASE_EDM-1_078.txt
- sourcecode/modelData/2000CASE_EDM-1_079.txt
- sourcecode/modelData/2000CASE_EDM-1_080.txt
- sourcecode/modelData/2000CASE_EDM-1_081.txt
- sourcecode/modelData/2000CASE_EDM-1_082.txt
- sourcecode/modelData/2000CASE_EDM-1_083.txt
- sourcecode/modelData/2000CASE_EDM-1_084.txt
- sourcecode/modelData/2000CASE_EDM-1_085.txt
- sourcecode/modelData/2000CASE_EDM-1_086.txt
- sourcecode/modelData/2000CASE_EDM-1_087.txt
- sourcecode/modelData/2000CASE_EDM-1_088.txt
- sourcecode/modelData/2000CASE_EDM-1_089.txt
- sourcecode/modelData/2000CASE_EDM-1_090.txt
- sourcecode/modelData/2000CASE_EDM-1_091.txt
- sourcecode/modelData/2000CASE_EDM-1_092.txt
- sourcecode/modelData/2000CASE_EDM-1_093.txt
- sourcecode/modelData/2000CASE_EDM-1_094.txt
- sourcecode/modelData/2000CASE_EDM-1_095.txt
- sourcecode/modelData/2000CASE_EDM-1_096.txt
- sourcecode/modelData/2000CASE_EDM-1_097.txt
- sourcecode/modelData/2000CASE_EDM-1_098.txt
- sourcecode/modelData/2000CASE_EDM-1_099.txt
- sourcecode/modelData/2000CASE_EDM-1_100.txt
- sourcecode/permutation.m
- sourcecode/readme.txt
- sourcecode/resultData/
