# Supplementary material for: Niche harmony search algorithm for detecting complex disease associated high-order SNP combinations
Source: Sci Rep. 2017 Sep 14;7:11529. doi: 10.1038/s41598-017-11064-9 (PMC5599559; doi:10.1038/s41598-017-11064-9)
Supplement: Supplementary file 4 — source codes of NSHA-DHSC [file 41598_2017_11064_MOESM4_ESM.zip › sourcecode/InitHM10.m]

function [X,HM,Fit]=InitHM10(data,HMS,dim_epi,Center)
    X=zeros(HMS,dim_epi);
    SNPs=length(data(1,:))-1;
    snp=[];
    for i=1:HMS

        snp(1)=ceil(rand*SNPs);
        for j=2:dim_epi
          snp(j)=ceil(rand*SNPs);  

          while ismember(snp(j),snp(1:j-1)) 
             snp(j)=ceil(rand*SNPs);        
          end
        end
        Temp=snp;
        snp=sort(snp);
        
        c= 0;
        while ismember(snp,X,'rows') || getMinDistance(snp,Center(:,1:dim_epi),dim_epi)<=dim_epi-1
            j=ceil(rand*dim_epi);
            snp(j)=ceil(rand*SNPs);  
            Temp=snp;
            snp=sort(snp);
            c = c + 1;
            if  c > dim_epi*10
                break;
            end
        end
        
        
        
        HM(i,:)=Temp;
        X(i,:)=snp;

        [Fit(i,1),Fit(i,2),Fit(i,3)] = ScoreFunctions(data(:,X(i,:)),data(:,SNPs+1));    
        snp=[];
        
           if  c > dim_epi*10
                break;
            end
    end
    
end
