# Supplementary material for: Niche harmony search algorithm for detecting complex disease associated high-order SNP combinations
Source: Sci Rep. 2017 Sep 14;7:11529. doi: 10.1038/s41598-017-11064-9 (PMC5599559; doi:10.1038/s41598-017-11064-9)
Supplement: Supplementary file 4 — source codes of NSHA-DHSC [file 41598_2017_11064_MOESM4_ESM.zip › sourcecode/modelData/2000CASE_EDM-1_082.txt]

N0	N1	N2	N3	N4	N5	N6	N7	N8	N9	N10	N11	N12	N13	N14	N15	N16	N17	N18	N19	N20	N21	N22	N23	N24	N25	N26	N27	N28	N29	N30	N31	N32	N33	N34	N35	N36	N37	N38	N39	N40	N41	N42	N43	N44	N45	N46	N47	N48	N49
1	1	0	1	1	0	0	0	1	0	2	0	0	0	2	0	0	0	0	0	0	0	0	0	0	1	1	1	0	0	1	0	1	2	0	0	0	1	1	0	1	0	0	0	1	1	0	0	1	0
0	1	0	0	1	0	2	1	1	0	0	0	0	0	2	2	0	0	0	0	0	0	0	1	2	0	0	0	0	0	1	1	2	0	0	0	0	1	0	0	0	1	0	0	1	0	0	1	1	0
0	1	0	0	2	0	0	1	1	0	0	0	0	1	0	1	0	0	0	2	0	1	0	1	1	0	1	0	2	1	0	0	2	1	1	0	0	1	0	0	1	0	0	0	0	1	0	0	0	1
0	0	0	1	1	0	1	2	0	0	0	1	0	1	0	1	0	0	0	1	0	0	1	0	0	0	1	0	0	0	1	0	2	1	0	0	0	0	0	0	0	0	2	2	0	2	0	0	0	0
0	0	0	0	1	0	1	2	0	0	1	0	2	1	0	1	0	1	0	0	0	0	0	0	0	1	0	1	0	1	1	0	1	2	0	0	0	1	1	1	0	1	0	1	0	2	0	1	1	0
0	1	0	0	1	0	0	1	0	0	0	0	1	0	1	2	0	0	0	0	0	0	1	0	2	0	1	2	0	0	1	1	0	1	0	0	0	0	0	1	0	0	0	1	0	0	0	0	0	0
0	0	0	0	2	0	1	0	0	0	0	0	2	2	1	1	0	0	0	0	0	0	0	0	0	1	1	0	1	0	1	0	2	0	1	1	1	1	0	0	0	1	0	1	2	0	0	0	0	0
0	0	0	0	1	0	0	1	0	1	0	0	0	0	1	1	0	0	0	0	0	0	1	0	1	0	0	0	0	0	1	1	1	1	1	0	0	1	0	1	2	1	1	0	1	1	0	0	1	0
1	2	0	0	0	0	1	1	0	1	0	0	1	0	0	1	0	1	1	0	0	0	2	0	0	0	2	0	1	0	0	0	1	0	0	1	0	0	0	0	1	1	0	0	0	0	0	1	0	0
1	1	0	0	0	1	0	1	0	0	0	0	1	2	0	1	0	0	0	0	1	0	1	0	0	0	0	1	0	0	1	0	0	0	0	0	1	0	0	1	0	0	1	0	1	0	0	1	1	1
0	1	0	2	1	0	0	1	1	0	0	1	1	1	0	1	0	0	0	0	0	0	1	1	1	0	0	2	0	0	0	0	1	0	0	0	0	1	1	0	2	0	0	1	0	0	0	1	1	1
0	0	0	1	1	0	0	1	0	0	0	0	1	2	2	0	0	1	1	0	0	1	1	1	0	2	1	0	0	0	0	1	0	0	0	0	0	0	1	0	0	1	1	0	0	1	0	1	0	0
0	2	0	0	2	0	1	1	0	0	0	0	1	0	2	1	2	0	0	0	0	0	0	1	1	0	0	0	0	0	2	1	1	0	0	0	0	1	0	1	0	1	0	1	2	0	0	1	1	0
0	0	0	1	1	0	0	2	0	1	0	0	1	2	1	1	0	1	0	0	0	1	2	2	1	0	0	0	0	0	1	0	0	1	0	0	0	2	1	0	1	0	1	0	0	2	0	1	0	0
0	1	0	0	1	0	0	2	0	1	0	0	0	2	1	0	0	0	0	0	0	0	1	1	0	0	1	0	0	0	1	0	1	0	0	0	0	0	0	1	0	1	0	0	1	0	0	2	0	0
0	1	0	0	1	0	0	0	0	0	0	2	1	1	1	0	0	0	0	0	0	0	1	1	0	0	1	1	1	0	0	0	1	1	0	0	0	2	0	0	1	1	0	0	1	0	0	2	2	1
0	1	1	1	0	0	1	0	0	1	0	0	0	1	1	0	0	0	0	1	0	1	1	0	0	1	0	2	0	0	2	0	0	0	0	0	0	0	0	0	0	0	1	2	0	1	0	0	1	0
2	0	1	0	1	0	0	1	1	1	0	1	1	0	0	0	0	0	1	0	0	0	2	0	0	0	1	1	0	0	1	0	0	1	0	0	0	2	0	1	0	1	0	1	1	0	0	0	0	0
0	1	0	2	1	0	2	1	0	2	0	0	1	1	2	0	0	0	0	1	0	0	2	1	1	0	1	1	0	0	1	1	1	0	1	0	0	0	0	1	0	1	1	2	0	0	0	1	0	0
0	0	0	1	1	0	0	1	0	0	2	0	1	1	1	1	0	0	1	2	0	0	2	1	0	0	1	2	0	0	1	0	1	0	1	0	0	1	0	1	0	0	1	1	0	2	0	0	1	1
0	1	0	2	1	0	1	2	1	0	1	0	0	1	0	1	0	0	0	1	0	0	1	2	0	0	2	1	0	0	0	0	0	1	0	0	0	2	0	0	0	1	2	1	0	2	0	1	1	0
0	0	0	1	1	0	1	2	0	0	0	1	1	0	1	1	0	0	0	1	0	1	0	1	0	1	0	2	0	0	1	0	1	1	0	0	0	2	0	1	1	2	1	1	1	0	0	0	2	0
0	1	0	1	1	0	1	1	0	0	1	0	0	1	1	0	0	0	0	2	0	0	0	0	1	0	2	1	1	0	1	0	0	1	1	0	0	1	0	1	1	0	0	0	1	1	0	2	1	0
0	0	0	0	0	1	1	1	0	1	1	1	1	1	2	0	0	0	0	0	0	0	1	1	0	0	0	0	0	1	1	1	1	0	0	1	0	0	1	0	0	0	2	1	1	2	0	0	1	0
1	0	0	0	2	0	0	0	1	0	0	0	1	0	1	0	0	0	1	0	0	0	1	2	0	0	2	0	0	0	1	0	1	0	0	0	0	1	0	0	1	2	0	1	0	1	0	0	0	0
0	0	0	0	2	1	0	1	0	0	1	0	1	1	2	1	0	0	1	0	0	1	1	1	0	1	1	2	0	0	1	0	2	0	0	0	0	1	0	1	1	2	0	0	0	1	0	0	0	0
0	0	0	0	0	0	1	2	0	0	1	0	0	1	1	0	0	0	0	1	0	1	0	0	0	0	2	1	0	0	0	0	2	0	0	0	1	1	0	0	1	1	1	1	0	2	0	1	1	1
1	1	0	0	1	0	0	1	1	1	0	0	1	1	0	1	0	0	0	0	0	0	2	0	0	0	1	0	0	0	0	0	1	0	0	0	0	1	1	0	0	2	0	0	0	0	0	0	1	0
0	1	0	0	2	0	1	0	0	0	0	1	1	1	0	1	0	0	0	0	0	0	0	0	0	0	1	1	1	0	1	0	1	1	0	0	1	1	0	1	2	0	0	0	1	2	0	0	1	0
1	0	0	0	1	0	0	0	0	0	0	0	1	1	1	0	0	0	0	0	0	0	0	0	0	0	0	0	0	0	0	0	1	1	0	0	0	2	0	1	1	1	1	2	0	0	0	0	1	0
0	1	0	0	1	0	1	1	0	0	0	1	0	0	1	0	0	0	0	0	0	0	2	0	0	1	1	1	0	0	1	0	0	1	1	0	0	1	0	0	1	0	1	0	0	1	0	0	0	1
0	0	0	2	1	0	0	1	0	0	0	1	0	1	1	1	0	0	0	1	0	0	0	0	1	1	1	1	0	0	2	0	1	0	0	0	0	1	0	1	1	0	1	0	1	0	0	1	1	0
1	0	0	2	1	0	0	2	0	0	1	0	1	0	1	0	0	0	0	0	0	1	2	0	0	0	1	2	1	0	0	0	1	0	0	0	1	1	0	0	1	1	1	1	0	1	0	0	2	0
0	1	0	0	1	0	0	1	1	0	1	0	1	0	0	0	0	0	0	1	0	1	1	0	1	0	1	2	0	0	0	1	1	0	0	0	0	2	0	2	0	1	1	1	1	1	0	1	0	1
1	1	1	0	1	0	0	2	0	0	0	0	0	0	0	0	0	1	0	0	0	0	2	0	0	0	1	0	0	0	0	1	1	0	0	0	0	1	0	0	1	1	1	1	1	2	0	1	1	1
1	0	0	2	1	0	0	1	1	0	0	0	1	0	2	1	0	1	0	0	0	0	1	0	0	1	0	1	0	0	1	0	0	0	0	0	0	1	1	0	0	1	1	1	1	0	0	1	0	0
2	1	0	1	1	0	0	0	1	1	0	0	1	1	1	0	0	1	0	2	1	0	0	0	2	1	1	1	0	0	0	1	1	0	0	0	0	2	0	1	1	2	1	1	1	1	0	0	0	0
1	0	0	1	1	0	1	0	0	2	1	0	1	2	2	1	0	0	0	1	0	1	1	0	0	0	1	1	0	0	0	0	0	0	0	0	1	0	1	1	0	0	0	2	0	0	0	0	1	0
0	0	0	0	0	0	0	0	0	0	0	0	0	0	1	0	0	0	0	0	1	0	1	2	0	0	0	1	0	0	2	0	0	0	1	0	0	1	0	0	0	0	0	0	0	0	0	0	1	0
1	2	0	1	1	0	0	0	0	2	1	0	1	2	1	1	0	0	0	0	0	0	2	1	0	0	0	1	0	1	1	0	1	0	1	0	0	1	0	0	0	2	0	0	0	0	0	0	0	0
1	0	1	1	1	0	0	1	1	0	1	0	2	0	2	1	0	0	0	0	1	0	1	0	1	0	0	1	0	0	0	0	2	0	0	0	1	1	0	1	1	0	0	2	1	0	0	1	1	1
0	0	0	1	0	0	1	2	0	0	1	0	1	1	2	1	0	1	0	1	1	1	0	0	0	0	0	0	0	0	0	0	0	0	0	0	0	1	0	0	1	0	1	0	0	1	0	0	1	0
1	0	0	0	1	1	0	0	1	0	0	0	1	0	1	0	0	0	0	0	0	0	0	0	0	0	2	2	1	0	1	0	1	0	0	0	0	0	0	1	0	1	1	0	1	0	0	0	1	0
2	1	0	0	1	0	1	2	1	1	0	1	0	1	2	0	0	0	0	1	0	0	1	0	1	0	0	0	0	0	0	0	1	0	0	0	0	1	0	2	1	0	0	1	0	0	0	2	1	1
0	0	0	2	1	0	0	0	1	1	0	0	2	2	0	1	0	1	0	0	0	0	1	0	1	1	2	2	0	0	0	0	0	0	0	0	0	1	0	0	0	0	1	0	1	1	0	1	0	0
2	0	0	0	1	0	0	0	0	0	0	0	0	1	1	0	0	2	0	0	1	0	1	2	1	0	1	1	0	1	0	0	1	0	0	0	0	2	0	0	0	1	1	0	0	0	0	1	0	0
1	0	0	1	0	1	0	1	0	0	1	1	2	1	0	0	0	1	0	1	0	0	0	1	0	0	1	0	0	0	0	0	1	1	0	0	0	2	0	0	0	0	1	0	1	0	0	0	1	0
1	2	0	1	1	0	0	2	0	0	0	0	0	1	1	0	0	0	0	0	0	0	0	1	0	1	1	0	1	0	0	0	1	1	1	0	0	0	0	1	2	2	0	0	0	0	0	0	1	0
0	1	0	1	1	1	1	2	0	1	0	0	0	1	0	0	0	0	0	1	1	1	1	1	0	0	0	0	1	0	1	0	0	0	1	0	0	0	0	0	1	1	1	0	0	0	0	1	1	0
1	1	0	0	0	0	0	1	0	2	0	1	1	1	2	0	0	1	0	1	0	0	2	1	1	1	1	2	0	0	1	1	2	0	0	0	1	1	0	0	1	2	1	1	1	2	0	0	0	0
0	0	0	2	1	0	0	1	1	0	1	1	0	1	2	1	0	1	0	0	0	2	1	1	2	1	1	0	0	0	1	2	0	1	0	0	0	1	0	0	1	2	2	0	0	1	0	1	0	0
0	0	0	0	0	1	0	2	1	0	1	0	1	0	0	1	0	1	0	0	0	0	1	1	0	1	1	1	1	0	0	1	0	1	0	0	0	2	0	1	0	0	0	1	0	0	0	0	0	0
0	0	0	1	0	0	0	0	0	1	1	0	1	0	2	0	0	0	1	0	0	0	2	1	1	0	2	2	0	1	1	0	1	0	0	0	0	2	1	0	1	2	1	0	0	0	0	1	0	1
0	0	0	1	2	0	0	1	0	0	0	0	0	0	1	1	0	0	0	0	0	0	1	0	0	1	0	1	1	0	0	0	0	0	0	0	0	2	0	1	0	0	1	0	2	0	0	0	0	0
1	1	0	0	0	0	0	0	2	1	1	1	1	1	2	1	0	0	0	1	0	1	0	1	2	0	1	0	1	0	1	0	0	0	0	0	0	1	0	2	0	2	1	0	1	1	0	0	0	0
0	0	1	0	0	0	1	1	0	0	1	2	1	0	1	0	0	0	0	1	0	0	1	0	1	0	1	1	1	1	1	1	0	0	0	0	0	1	0	0	1	1	1	0	0	0	0	0	0	0
0	0	0	1	2	0	0	0	0	1	1	0	0	0	0	0	0	1	0	1	0	2	0	1	1	0	1	1	1	0	0	0	0	0	0	0	0	0	0	0	1	1	1	0	0	1	0	0	1	0
0	1	0	0	1	0	1	2	1	1	1	0	1	1	1	1	0	1	0	0	0	2	1	0	1	0	0	0	0	0	0	1	0	1	0	0	0	0	0	0	1	1	1	0	0	1	0	1	0	0
0	2	1	0	2	0	0	1	0	1	1	0	0	0	1	0	0	1	0	2	0	0	1	1	2	0	1	0	1	0	0	0	0	1	0	0	0	1	0	0	1	1	1	1	0	0	0	0	1	0
0	1	0	1	0	0	1	2	1	2	1	0	0	0	1	1	0	0	0	2	0	0	0	1	0	0	0	1	0	0	2	0	1	0	0	0	0	1	0	1	1	0	0	0	0	0	0	1	1	0
2	1	0	0	1	0	0	1	0	1	1	0	2	1	2	2	0	0	0	0	0	1	1	0	1	0	2	1	0	0	1	0	0	1	0	0	1	1	0	0	0	0	1	1	1	2	0	0	0	0
1	0	0	0	1	1	1	1	1	0	0	1	1	0	0	0	0	1	0	0	0	0	1	0	0	0	0	1	0	0	0	0	1	0	0	0	0	1	1	0	1	1	1	0	0	1	0	0	1	0
1	0	0	0	1	0	0	2	0	0	0	0	0	2	2	1	0	1	1	1	0	0	0	0	0	0	2	2	0	0	1	0	0	1	2	0	0	2	0	0	0	0	1	0	1	1	0	2	0	0
0	0	0	0	1	0	1	1	1	1	0	2	1	2	0	1	1	0	0	0	0	1	1	0	0	1	1	2	0	0	0	1	0	2	0	0	0	2	0	1	0	0	1	0	0	0	0	1	0	0
0	0	0	1	0	0	1	1	0	0	0	1	1	2	2	0	0	0	1	1	0	0	0	0	0	0	1	1	0	0	1	0	0	0	1	0	0	0	0	1	2	1	0	0	1	0	0	0	1	0
0	2	0	0	1	0	2	2	1	0	1	0	1	0	1	0	0	0	0	0	0	1	0	1	1	0	1	1	0	0	1	0	1	0	0	0	0	0	0	0	1	1	1	2	1	0	0	0	1	0
0	1	1	0	1	0	0	1	0	1	0	0	2	0	2	0	0	1	0	1	0	1	1	1	1	0	1	0	0	1	0	1	0	0	0	0	0	1	0	0	1	0	0	0	1	1	0	0	0	0
2	0	0	0	0	0	1	0	0	0	1	0	0	1	2	0	0	0	0	0	0	0	1	0	1	1	2	1	0	0	0	0	2	0	0	1	0	1	0	0	1	2	1	1	1	0	0	0	0	1
0	0	0	0	1	0	0	1	1	1	0	1	1	2	0	0	0	0	0	1	1	1	1	1	1	0	1	1	0	1	0	0	1	0	0	0	0	1	0	1	1	1	1	0	0	0	0	1	0	0
1	0	0	2	0	1	0	2	0	0	1	0	1	1	2	1	0	0	0	0	0	1	1	0	0	1	2	1	0	0	1	1	2	0	0	0	0	0	0	1	1	0	1	0	0	0	0	1	0	0
2	0	0	0	1	0	0	0	0	0	1	0	0	1	2	2	0	0	0	1	0	0	0	0	1	0	2	1	0	0	1	1	0	0	1	0	0	2	0	1	0	0	1	0	1	1	0	0	0	0
1	1	0	0	0	0	0	0	0	0	2	0	1	2	1	0	0	0	0	2	0	0	1	1	0	0	1	1	0	0	0	0	0	1	0	0	0	2	0	0	1	1	1	1	1	1	0	0	0	0
0	0	0	0	1	0	1	1	0	2	0	0	1	1	1	2	0	0	2	0	0	0	2	2	1	1	0	2	1	0	0	0	0	0	1	0	0	1	0	1	1	2	0	1	1	1	0	1	0	0
1	0	0	1	2	1	0	0	1	1	1	0	1	1	1	1	0	0	0	0	0	0	0	0	1	0	1	0	0	0	2	0	1	1	0	0	0	1	0	0	0	1	0	2	0	1	0	0	0	0
1	0	0	0	0	0	0	2	1	0	1	1	1	1	1	0	0	0	1	1	0	0	1	0	0	2	2	1	0	0	2	0	1	2	0	0	0	1	0	0	1	0	1	2	0	1	0	1	0	0
1	0	0	1	1	1	0	1	1	0	0	1	1	1	0	0	0	1	0	0	0	1	1	0	0	0	1	2	0	1	1	0	0	0	1	0	0	1	0	1	1	0	2	0	0	2	0	0	1	0
0	0	0	0	0	0	0	2	0	2	0	1	1	1	1	1	0	0	0	0	0	0	1	1	1	0	0	0	0	0	2	2	2	0	0	1	0	1	0	0	1	2	2	0	0	1	0	0	1	0
1	1	0	1	0	0	1	1	0	1	2	1	1	1	1	0	0	0	0	0	1	0	0	0	0	0	1	0	1	0	1	0	1	1	0	0	0	0	1	0	1	2	0	0	0	0	0	0	1	0
0	1	0	0	1	0	1	2	0	1	0	1	1	0	1	0	0	1	0	1	0	0	1	2	0	0	0	1	1	0	1	0	0	0	0	0	0	0	0	0	0	1	1	0	0	1	0	0	1	0
0	0	0	1	0	0	1	2	0	0	0	0	0	1	1	0	0	0	1	0	1	0	1	0	0	0	1	0	1	0	0	1	1	1	1	0	0	1	0	1	0	0	2	0	1	1	0	1	0	0
0	0	0	0	1	0	1	1	0	0	0	0	1	1	0	1	0	0	0	0	0	0	2	0	1	0	1	1	0	0	0	1	2	0	0	0	1	0	0	0	0	1	1	1	0	0	0	1	1	0
0	1	1	1	2	0	1	2	0	1	1	0	1	1	0	0	0	0	0	1	0	1	1	1	0	1	0	1	0	0	0	0	0	1	0	0	0	0	0	0	1	1	0	1	0	0	0	0	1	0
0	0	0	0	2	0	0	0	0	1	1	0	1	1	1	1	0	0	1	1	0	0	0	1	0	0	0	2	1	0	0	0	1	0	1	0	0	1	1	0	1	2	1	0	0	0	0	0	2	0
1	1	0	1	2	0	0	1	1	0	1	0	0	2	0	1	0	0	1	0	0	1	1	0	0	0	0	1	0	1	1	0	1	0	0	0	0	2	0	0	0	1	0	0	0	1	0	0	0	0
0	0	0	0	1	1	0	2	0	1	0	0	1	2	0	1	0	0	0	1	0	0	2	0	1	0	1	1	0	0	0	0	2	1	0	0	0	1	0	0	1	1	0	1	0	1	0	0	1	0
0	0	0	2	0	1	0	1	0	0	0	0	1	1	1	0	0	1	0	0	1	1	2	0	1	0	2	1	0	0	1	0	1	0	0	0	0	0	0	1	0	1	2	1	1	0	0	1	1	0
0	1	0	1	0	1	0	1	1	1	0	0	1	2	1	0	0	0	0	0	0	1	0	0	1	0	2	0	2	0	2	1	1	0	0	0	0	0	0	0	0	1	0	0	1	2	0	0	1	0
0	0	0	0	2	0	1	1	0	0	2	0	1	2	2	1	0	1	0	0	0	0	0	0	1	1	1	1	0	0	1	0	0	0	0	0	0	0	0	0	1	2	2	0	0	0	0	0	0	0
2	1	0	1	1	0	1	1	0	1	1	0	1	2	2	0	0	0	0	0	0	1	1	1	2	1	1	1	0	0	0	0	1	1	1	0	0	0	0	0	1	1	1	0	1	2	0	0	1	0
0	2	0	1	0	0	0	2	1	0	0	0	2	0	0	0	0	0	0	1	0	1	2	0	1	0	0	0	0	0	1	0	1	0	1	0	0	1	0	0	0	0	1	1	0	0	0	0	1	0
1	0	0	0	2	0	0	1	0	1	0	0	0	2	0	1	0	0	0	2	0	1	1	1	1	0	2	1	0	0	0	0	0	0	0	0	1	2	0	1	2	0	0	0	0	0	0	0	0	0
0	0	0	0	2	1	0	1	1	0	1	1	1	1	1	1	0	0	0	0	0	0	1	0	0	0	1	1	1	0	2	0	1	0	0	1	0	0	0	1	0	1	2	0	0	0	0	0	1	0
1	0	0	0	1	0	0	1	0	0	1	0	1	1	1	0	0	0	0	0	0	0	1	0	0	0	0	1	0	0	2	1	1	0	0	0	1	1	0	0	1	1	1	0	2	1	0	1	1	0
1	0	0	1	0	0	1	1	0	0	1	0	2	2	1	1	0	0	0	1	0	0	2	1	1	0	0	2	0	0	1	0	1	0	0	0	1	0	0	0	0	0	1	0	1	0	0	0	1	0
0	0	0	1	1	0	0	1	1	0	1	1	0	1	1	0	1	0	0	0	0	0	1	0	0	1	0	1	0	0	1	0	1	0	1	0	0	1	0	1	0	1	0	0	0	1	0	0	0	0
0	0	0	1	0	0	0	0	2	0	0	0	1	1	0	1	0	0	0	1	0	0	1	1	0	0	1	0	0	0	2	0	1	0	0	0	0	1	0	1	1	1	2	0	1	1	0	1	0	0
0	0	0	0	2	0	0	0	0	0	0	0	0	1	1	0	0	1	0	1	0	0	1	2	0	0	0	1	0	0	0	0	2	0	0	0	0	2	0	0	1	0	0	0	1	1	0	2	1	0
0	0	0	1	0	1	0	2	0	1	0	0	2	0	1	1	0	1	0	0	0	0	1	0	1	0	1	0	0	0	2	1	1	0	0	0	0	1	0	1	0	0	0	2	0	0	0	0	1	0
0	0	0	1	0	0	1	1	0	1	0	0	0	1	1	1	0	1	0	0	0	0	1	1	1	0	0	0	0	0	0	0	0	0	0	0	1	1	0	0	2	1	1	0	0	1	0	1	0	0
0	0	1	0	1	0	2	1	1	1	0	0	0	0	2	1	0	0	0	1	0	0	0	0	1	1	1	0	0	1	0	1	0	0	0	0	0	2	1	1	0	1	0	0	1	1	0	0	0	0
0	1	0	1	0	0	1	1	0	0	1	0	1	1	2	0	0	1	0	1	0	0	0	1	0	0	2	0	0	0	0	0	1	0	0	0	0	2	0	0	1	2	0	1	1	1	0	0	1	0
0	0	0	1	0	0	0	1	0	1	0	0	2	0	0	0	1	1	0	0	0	0	1	0	1	1	2	0	0	0	1	1	1	1	0	0	0	2	0	0	1	1	0	0	0	0	0	0	1	0
1	1	0	1	0	1	0	1	0	0	0	0	1	2	1	0	0	0	0	0	0	0	1	0	0	1	0	0	0	0	2	0	1	0	2	1	1	0	0	0	2	0	0	0	1	1	0	1	1	0
0	0	1	0	1	0	0	1	1	0	0	0	2	1	0	0	0	1	0	0	0	0	1	1	0	0	1	1	0	0	0	0	0	0	0	0	0	0	0	1	1	0	0	1	1	1	0	1	0	0
1	1	0	1	0	0	0	0	0	0	0	0	1	1	2	1	0	0	0	0	0	0	1	1	0	1	1	1	1	0	1	0	1	0	1	0	0	0	0	0	1	2	1	2	1	1	0	2	1	0
1	0	0	1	0	0	1	0	0	0	1	0	0	1	1	0	0	0	0	1	0	0	1	0	0	0	1	2	0	0	0	1	1	0	0	0	0	0	0	0	0	2	0	1	1	1	0	0	0	0
1	0	0	0	0	0	0	2	0	1	0	0	0	1	1	0	0	1	0	0	0	0	0	0	0	0	1	1	0	0	1	1	1	0	0	0	0	0	0	0	0	2	2	0	1	0	0	1	0	1
0	1	0	0	1	1	0	0	1	1	0	0	0	1	0	0	0	1	0	0	0	1	1	1	1	0	1	1	0	0	0	1	2	0	0	0	1	2	0	0	0	1	1	1	0	0	1	1	1	1
1	0	1	1	1	0	0	2	0	0	0	0	2	0	0	1	0	0	0	0	0	0	1	1	1	0	2	1	0	0	0	1	2	0	1	0	0	1	0	0	0	2	0	0	0	0	0	0	0	0
1	0	0	1	1	0	1	2	2	0	2	0	1	0	0	1	0	0	1	1	0	0	2	0	0	0	0	1	0	0	0	1	0	0	1	1	0	1	0	0	1	0	2	0	1	0	0	2	0	1
0	1	0	1	2	0	1	0	0	0	1	0	2	2	1	0	0	0	0	1	0	0	1	0	0	1	1	1	1	0	0	0	1	0	0	0	0	1	0	1	1	2	0	2	0	1	0	0	0	0
1	0	1	2	1	0	0	1	0	1	0	1	1	2	1	2	0	0	0	0	0	0	1	0	0	0	1	0	0	0	1	2	1	0	0	0	0	1	0	1	1	0	1	0	0	0	0	0	0	0
0	0	1	1	1	0	0	1	0	1	1	1	1	1	1	0	0	0	0	0	0	0	1	1	0	0	1	0	0	0	1	0	1	2	0	0	0	0	1	1	0	0	2	0	0	1	0	0	1	0
1	2	0	0	1	0	0	0	1	0	0	0	0	0	1	1	0	1	0	1	0	0	1	0	1	0	1	1	0	0	0	0	1	0	0	0	0	1	0	0	0	0	0	0	0	1	0	1	2	0
1	0	0	1	1	0	0	2	0	2	0	0	1	2	2	2	0	1	0	0	0	0	0	1	1	0	1	0	1	0	0	0	0	0	0	0	0	2	0	0	1	0	2	1	1	0	0	0	1	0
1	1	0	1	1	0	1	1	1	0	1	0	1	1	1	1	0	0	0	1	0	0	1	0	0	1	0	0	0	0	1	1	1	0	0	0	0	1	0	0	1	1	1	2	0	1	0	1	1	0
1	1	0	0	0	1	0	1	0	2	0	1	2	2	1	1	0	0	0	0	0	1	1	0	0	1	0	1	0	0	0	1	1	0	0	0	0	0	0	0	0	1	1	0	0	1	0	1	0	0
0	0	0	0	0	0	0	0	0	0	0	0	2	0	0	0	0	0	0	0	0	0	2	0	2	1	1	2	0	0	0	0	0	0	0	0	0	1	0	0	0	1	0	0	1	1	0	1	1	1
0	0	0	1	1	0	1	1	1	0	0	0	0	0	1	1	0	0	0	0	0	0	1	1	0	0	2	0	0	0	1	0	1	0	0	0	0	1	0	0	0	1	2	2	0	2	0	0	1	0
0	1	1	0	2	0	1	1	0	0	1	0	2	1	1	2	0	0	0	1	0	1	0	1	0	0	2	2	1	0	1	1	0	0	0	0	0	0	1	1	1	2	2	0	0	0	0	0	0	0
1	1	0	1	1	0	1	0	1	1	0	1	1	1	0	1	0	1	0	0	0	0	0	1	0	0	1	0	0	0	2	0	1	0	0	0	0	0	0	0	0	1	1	1	2	0	0	1	0	0
0	1	0	2	2	0	0	0	0	1	1	1	2	1	1	1	0	1	0	0	0	0	0	1	0	1	1	1	0	0	0	0	1	1	0	0	0	1	0	0	1	2	1	0	0	0	0	0	1	0
1	0	0	1	1	1	0	1	0	1	0	0	1	1	1	1	0	0	0	1	0	0	2	2	0	1	1	0	0	0	1	0	1	0	0	0	0	1	0	0	1	0	1	0	2	2	1	0	2	0
0	1	0	1	1	0	2	2	2	1	1	0	1	1	1	0	0	1	1	0	0	0	2	2	0	0	0	1	0	0	1	0	0	0	0	0	0	1	1	0	0	0	0	0	1	1	0	0	0	0
1	0	1	0	0	0	0	1	0	1	1	0	1	2	2	2	0	0	0	0	0	1	2	0	0	0	0	1	1	0	0	0	0	0	0	0	0	0	0	0	0	2	0	0	1	1	0	0	0	1
0	0	1	1	0	1	0	0	1	0	0	0	2	1	1	1	0	1	1	0	0	0	2	0	1	1	1	0	0	0	0	2	1	0	0	0	0	1	0	0	0	1	2	1	0	1	0	0	1	0
0	1	1	0	1	0	0	1	0	2	1	0	1	0	0	0	0	0	0	1	0	0	1	1	0	0	0	0	0	0	1	1	1	0	0	0	0	1	1	0	0	1	0	0	1	0	0	0	0	0
1	0	0	1	0	0	1	1	0	1	0	0	2	2	1	0	0	0	0	0	0	0	1	0	0	0	2	0	0	0	2	0	1	0	0	0	0	0	1	0	0	0	0	0	0	0	0	1	2	0
1	1	0	2	0	0	0	0	1	2	0	1	1	0	1	0	0	1	0	0	1	0	0	0	0	0	1	1	0	0	0	0	1	0	0	0	0	1	0	1	0	2	0	1	0	1	0	0	1	1
0	1	1	2	1	0	1	1	0	0	0	0	0	2	2	1	0	0	0	0	0	0	0	1	0	2	0	1	0	0	1	0	0	0	0	0	0	0	0	0	0	1	1	0	0	1	0	0	1	0
0	1	0	0	2	0	0	1	1	0	0	0	1	0	1	1	0	0	0	1	0	1	1	1	1	0	2	1	0	0	1	0	1	1	1	1	0	2	0	0	1	2	1	1	0	0	0	0	0	0
1	0	0	1	1	1	0	0	0	0	0	0	0	2	1	0	0	0	0	0	1	0	1	1	0	0	1	1	0	0	0	0	2	0	0	0	1	2	0	1	1	1	1	0	0	0	0	0	1	0
0	0	0	0	0	0	1	0	0	0	0	0	0	2	2	0	0	1	0	0	0	0	1	1	0	1	1	0	0	0	0	0	1	0	1	0	0	0	0	0	0	1	0	0	0	1	0	0	1	0
1	1	0	1	1	0	1	2	1	0	0	0	0	0	2	2	0	0	0	2	0	0	2	2	0	0	1	0	1	0	0	0	1	0	0	0	0	1	1	1	1	0	0	0	2	2	0	0	0	0
0	0	0	0	1	0	0	1	1	0	0	0	1	1	0	1	0	1	0	1	0	0	0	1	0	0	0	2	0	0	1	1	0	0	0	0	0	1	0	0	0	2	0	1	1	0	0	1	1	0
0	1	1	1	1	0	0	1	1	1	0	1	2	1	0	0	0	0	0	0	0	0	1	0	0	0	2	0	0	0	0	0	0	1	1	0	0	1	0	1	0	2	1	0	1	2	0	0	2	2
1	0	0	0	1	0	1	1	0	2	1	0	0	2	1	1	0	0	0	1	0	1	0	0	1	0	0	1	0	0	0	0	0	0	0	0	0	0	0	0	0	0	1	1	0	1	0	0	0	1
1	2	1	0	1	0	0	1	0	1	1	0	0	2	2	1	0	0	0	1	1	0	1	0	0	0	2	0	0	0	0	0	1	0	1	0	0	1	1	0	1	2	0	1	0	0	0	1	0	0
0	0	0	1	1	0	0	0	1	0	0	0	2	1	1	0	0	0	0	0	0	0	0	0	0	0	1	0	0	0	0	1	0	0	0	0	0	2	0	0	0	0	1	1	0	1	0	0	0	0
1	0	0	1	1	0	1	1	1	0	0	2	1	1	2	0	0	1	0	0	0	0	0	1	0	0	0	1	0	0	1	0	1	1	0	1	1	1	0	0	1	1	1	1	0	0	0	0	2	0
1	0	0	0	1	0	1	1	0	1	0	0	0	0	0	1	0	0	0	0	0	0	0	0	0	0	1	2	0	0	0	0	0	0	0	0	0	0	0	0	2	0	1	1	0	0	0	0	0	1
0	0	1	0	0	0	0	0	0	1	1	2	1	2	0	1	0	0	2	1	0	0	1	1	0	0	2	1	0	0	2	1	1	0	0	0	1	0	0	0	0	0	0	1	0	1	0	0	1	0
0	1	0	1	1	0	1	1	0	0	2	1	0	1	2	0	0	0	0	1	1	1	1	1	1	0	0	2	0	0	0	0	1	0	0	0	0	1	0	0	0	1	1	0	2	2	0	1	0	0
1	0	1	1	0	0	0	1	0	0	1	0	2	1	0	1	0	0	0	1	0	0	0	0	1	0	1	1	0	0	0	0	2	0	0	0	1	2	0	1	1	2	1	0	1	1	0	1	1	0
0	1	0	2	1	0	0	1	0	0	0	0	0	2	1	0	0	1	0	1	0	0	1	0	1	0	2	1	0	0	0	1	2	1	1	0	0	1	0	0	1	0	0	1	1	1	0	1	0	0
1	1	0	2	0	0	1	1	0	1	1	0	2	1	1	0	0	0	0	0	0	0	1	0	1	0	1	0	0	0	1	1	0	1	1	0	0	0	0	1	1	0	1	1	1	0	0	1	1	0
0	0	0	2	0	1	0	1	0	0	0	0	1	1	1	0	0	1	0	1	0	1	1	0	0	0	0	0	0	0	0	0	1	0	0	0	0	1	0	1	0	2	0	1	0	2	1	0	1	0
1	0	0	2	1	1	0	0	2	0	0	0	1	0	2	2	0	0	0	1	0	0	1	0	0	1	1	1	0	0	1	1	0	1	1	0	0	0	0	1	1	0	1	1	0	0	0	1	1	2
0	1	0	1	1	0	0	1	1	0	1	1	1	2	1	0	0	1	0	1	0	1	1	0	1	0	1	1	0	0	0	0	1	0	1	0	0	2	1	0	0	0	1	0	0	0	0	1	1	0
0	0	0	1	1	0	1	1	0	0	0	0	1	0	0	0	0	0	0	0	0	0	1	1	1	0	1	1	0	0	0	0	2	0	0	0	0	0	0	0	0	0	2	0	0	1	0	1	0	0
1	0	0	1	1	0	1	0	0	0	1	0	0	1	0	1	0	1	0	1	0	0	2	0	0	1	1	1	0	0	0	0	0	1	0	0	0	1	0	0	0	1	2	1	0	0	0	2	1	1
0	0	0	0	0	0	0	0	0	1	0	0	1	1	1	0	0	1	0	0	0	0	1	1	0	1	0	0	0	0	1	0	1	0	1	0	0	0	1	0	1	2	0	0	0	1	0	0	1	0
0	1	0	1	1	0	0	1	0	0	0	1	0	2	0	0	0	0	0	1	0	1	2	0	1	0	1	1	0	0	2	0	0	0	0	0	0	1	0	1	0	1	1	1	1	2	0	1	2	0
0	1	1	1	2	0	0	1	0	0	0	0	0	0	0	0	0	1	0	0	0	0	2	0	0	0	1	2	1	0	1	1	1	1	1	0	0	1	0	0	0	1	1	1	0	2	0	1	1	0
0	0	0	1	1	0	0	0	1	0	1	0	1	1	0	0	0	0	0	1	0	1	1	1	1	1	1	1	0	0	0	0	0	0	0	0	0	0	0	0	1	0	0	0	1	0	0	0	2	0
1	0	0	0	1	0	1	2	0	0	0	0	0	0	2	0	0	1	1	1	0	0	0	0	0	0	0	0	0	0	0	1	1	0	0	0	1	1	0	0	2	2	1	2	0	1	0	1	1	0
1	0	0	1	1	0	1	1	0	0	0	1	2	1	0	0	0	0	0	0	0	1	1	0	1	0	1	0	0	1	0	0	1	0	0	0	0	2	0	1	0	2	2	0	0	2	0	1	1	0
1	1	0	0	0	1	1	0	0	1	0	0	2	1	2	1	0	0	1	1	0	0	2	1	0	1	2	2	0	1	0	0	0	1	0	0	0	0	0	0	2	0	2	0	2	1	0	1	2	0
1	1	1	0	1	1	1	1	1	0	1	0	1	1	0	1	0	1	0	0	0	0	1	0	1	0	0	2	0	0	1	0	1	0	1	0	1	1	0	0	1	0	1	0	0	0	0	0	0	0
1	1	0	1	1	0	0	1	0	0	0	0	0	1	1	1	0	0	0	1	0	0	0	0	0	0	1	1	0	0	2	0	2	1	0	0	0	2	0	0	0	1	1	0	2	0	0	0	1	0
0	0	0	0	0	0	1	0	0	0	1	1	1	1	1	0	0	0	0	0	0	1	0	0	0	0	2	2	1	0	0	0	2	1	0	0	0	1	0	1	0	2	1	0	0	0	0	0	1	1
1	0	0	0	1	0	1	0	0	1	0	1	2	1	0	1	0	1	0	1	0	0	1	1	0	1	2	1	0	0	0	0	1	1	0	1	0	1	1	0	1	1	2	1	1	0	0	0	2	0
0	2	0	0	1	1	0	0	1	1	2	0	1	0	1	0	0	0	0	1	0	0	1	0	0	0	0	1	0	0	1	0	1	0	0	0	0	1	0	0	0	1	1	1	0	0	0	1	0	0
0	1	0	0	2	0	0	0	0	0	1	0	1	1	0	0	0	0	0	0	0	0	1	0	1	1	1	0	0	0	1	0	0	0	1	0	0	1	0	0	1	1	0	0	1	0	0	1	1	0
0	1	1	1	1	0	0	2	0	2	1	0	1	1	0	0	0	1	0	0	0	0	0	1	0	0	0	1	0	0	0	0	1	0	1	0	0	1	0	0	1	1	1	0	0	1	0	0	1	0
0	1	1	0	0	0	1	2	0	0	0	0	1	2	0	0	0	0	0	0	0	0	2	0	1	0	1	1	0	0	0	1	0	0	1	0	0	0	0	0	1	1	1	0	0	1	0	0	2	0
0	0	0	2	0	0	0	1	1	2	0	1	2	0	0	1	0	0	0	0	0	0	2	1	1	0	0	0	0	0	0	0	0	0	0	0	0	0	0	0	0	2	0	1	0	0	0	0	1	0
0	1	0	0	1	0	1	1	1	0	0	1	1	2	1	0	1	0	0	0	1	0	0	1	0	0	1	1	0	0	1	0	1	1	1	0	0	0	0	0	0	0	0	0	0	0	0	1	1	0
1	1	0	0	0	0	0	1	0	2	2	0	1	1	2	1	0	0	0	0	1	0	1	0	0	0	2	0	0	1	1	0	1	0	0	0	0	0	0	0	0	1	0	2	2	0	0	0	1	0
0	1	1	0	1	0	0	1	0	1	0	0	2	0	1	1	0	0	0	0	0	0	2	0	1	0	0	0	0	0	0	1	0	1	1	0	0	0	0	0	1	0	0	1	1	0	0	0	0	0
2	1	0	0	0	0	0	0	0	0	1	1	1	0	1	0	0	0	1	1	0	1	2	1	0	0	0	1	0	0	0	0	1	0	1	0	0	0	0	0	0	2	1	1	1	2	0	0	0	0
0	0	0	1	1	0	1	1	1	0	0	0	2	2	2	0	0	0	0	1	0	0	1	1	0	0	0	2	0	0	1	0	1	1	0	0	0	0	1	1	1	0	0	0	0	0	0	0	1	0
0	1	0	1	0	1	1	2	1	0	0	1	0	0	0	1	0	0	0	1	0	0	0	0	0	0	1	1	0	0	0	2	1	0	2	0	0	1	0	0	0	1	0	2	0	1	0	0	0	1
0	1	1	1	1	0	1	1	2	1	0	0	1	1	1	0	0	0	0	0	0	0	1	0	1	0	1	0	0	0	1	0	1	1	0	0	0	1	0	1	0	1	1	1	2	2	0	0	2	0
1	2	0	1	1	0	0	1	0	1	0	0	1	1	1	0	0	1	0	1	0	1	1	1	0	1	1	2	0	0	1	0	1	0	0	0	0	0	0	2	0	1	1	0	0	1	0	0	2	0
1	0	0	1	1	0	0	2	1	0	1	0	2	1	2	0	0	0	0	2	0	0	0	0	1	0	1	1	0	0	1	0	2	0	0	0	0	0	0	1	1	1	1	1	1	0	0	1	0	0
0	1	1	0	0	0	0	1	0	1	0	1	0	2	1	0	0	1	0	0	0	1	0	0	1	0	1	0	0	0	1	0	1	0	0	0	0	2	1	1	1	2	1	1	0	0	0	0	0	0
1	1	0	0	2	0	1	1	0	1	0	1	2	1	0	0	0	0	0	1	0	0	1	1	0	2	1	0	0	0	0	1	0	0	0	0	0	0	0	1	0	0	2	1	1	1	1	0	0	0
0	0	0	1	2	0	1	2	0	0	0	0	0	1	1	1	0	0	0	0	0	0	1	0	1	0	1	0	0	0	1	1	1	0	0	0	0	0	0	1	1	2	0	0	0	0	0	0	1	0
1	0	0	1	1	0	1	0	0	1	0	0	0	2	0	0	0	2	0	1	0	1	1	0	0	0	1	1	0	1	1	0	0	0	0	0	0	1	0	0	1	0	0	1	0	1	0	0	0	0
1	0	0	0	1	2	1	1	0	1	1	1	2	1	1	0	1	0	0	1	0	0	2	0	1	0	1	1	0	0	2	0	1	0	0	0	0	0	1	0	0	0	0	1	0	0	0	0	0	0
0	0	1	2	1	0	1	1	1	0	1	1	2	1	0	1	0	1	0	0	0	1	0	0	1	0	0	2	0	0	2	0	1	0	1	0	0	1	0	0	1	1	1	0	0	1	0	0	0	0
1	2	0	2	2	0	0	1	0	1	0	0	0	0	1	0	0	0	0	0	0	0	2	1	0	1	2	0	0	0	2	0	1	0	0	0	0	2	0	0	0	2	2	0	1	0	0	1	1	0
0	1	0	0	1	0	0	0	0	0	0	0	0	2	1	1	0	0	0	1	0	1	0	1	1	0	1	0	1	0	0	0	1	0	0	0	0	2	0	0	0	1	0	1	0	1	0	0	0	1
1	2	0	1	1	0	0	2	0	0	0	0	1	1	1	0	0	0	0	1	0	1	1	2	0	0	1	1	0	1	0	1	1	1	0	1	0	1	0	0	0	2	1	0	1	1	0	0	0	0
1	1	0	0	0	0	1	2	1	1	0	0	0	1	2	0	0	0	0	0	0	0	2	1	2	1	1	1	0	0	0	0	0	0	1	0	0	0	0	0	2	1	1	0	0	0	0	0	1	0
1	2	0	0	1	0	0	1	0	1	1	0	0	1	2	0	0	0	0	0	0	0	0	0	0	0	2	2	0	0	1	0	2	1	0	0	0	2	1	1	0	0	2	0	0	2	0	0	0	0
0	1	0	2	2	0	0	1	0	0	1	0	1	0	1	1	0	0	0	1	0	0	2	0	0	1	0	1	0	0	0	1	1	0	0	0	0	0	0	1	1	1	1	0	1	1	0	0	0	0
0	0	1	1	2	0	0	2	0	0	0	0	0	1	0	1	0	0	0	0	0	0	1	0	1	2	1	0	1	0	0	1	2	0	1	0	0	1	0	0	0	1	1	2	0	1	0	0	1	0
0	2	0	0	1	0	1	0	0	0	0	0	0	0	0	1	0	1	0	0	0	1	0	1	0	1	0	1	0	1	0	0	2	0	0	0	1	1	0	1	0	1	1	1	1	0	0	1	0	0
0	1	0	0	1	0	0	2	0	1	1	0	2	0	0	0	0	0	0	0	0	0	2	1	0	0	0	0	0	0	0	0	1	0	1	0	0	1	1	1	1	2	1	1	2	0	0	0	0	0
0	0	0	1	1	1	0	1	1	1	0	0	2	0	2	1	0	1	0	1	0	1	1	0	0	1	1	1	0	1	1	0	0	0	1	0	1	0	0	1	1	0	1	1	0	2	0	0	1	0
1	0	0	0	2	0	1	1	0	0	0	0	1	0	2	0	0	0	0	0	0	1	2	0	1	0	0	0	0	1	0	0	1	1	0	0	0	1	0	0	0	0	1	0	2	1	0	0	0	0
0	1	1	0	0	0	0	1	0	1	0	1	1	1	1	1	0	0	0	0	0	0	1	0	0	0	2	1	0	0	0	1	1	1	0	0	0	1	1	0	0	1	1	1	2	1	0	1	0	0
1	0	0	2	0	0	1	2	1	0	0	0	0	0	1	1	0	1	0	0	0	0	2	0	0	0	0	1	0	0	1	0	1	0	0	0	0	1	0	0	0	1	0	2	1	0	0	1	0	1
1	1	0	1	1	0	1	1	2	2	0	0	2	1	1	0	0	0	0	0	0	1	1	0	2	0	1	1	0	0	1	1	1	1	0	0	0	1	0	0	2	1	0	0	1	1	0	0	0	0
0	1	0	1	0	0	1	0	0	0	0	0	0	1	2	0	0	0	0	0	0	0	2	1	0	0	0	0	0	0	1	0	0	0	0	0	1	0	0	0	0	2	0	1	0	1	0	2	0	0
1	0	0	0	0	0	1	2	0	1	1	1	1	0	1	0	0	0	0	1	0	0	0	0	1	0	2	0	0	0	1	0	0	0	0	0	0	2	0	1	0	0	1	1	0	1	0	0	2	0
0	0	0	0	1	0	0	2	0	1	0	1	1	2	0	0	0	1	0	1	0	0	2	0	0	0	0	1	0	0	1	0	1	1	1	0	0	1	0	0	2	0	1	0	0	0	0	0	0	0
0	0	1	1	0	0	0	1	1	0	0	0	1	1	1	1	0	0	0	1	0	0	1	1	0	0	1	0	1	0	0	0	0	0	0	0	0	2	0	1	2	0	1	0	0	0	0	0	2	0
0	0	0	1	1	0	1	2	0	0	0	0	2	2	2	2	0	0	0	2	1	2	1	1	1	0	1	0	1	0	2	0	2	1	1	0	0	0	0	0	0	0	0	0	0	1	0	1	1	1
1	0	0	1	0	0	0	1	1	1	0	0	1	2	1	0	0	1	0	0	0	0	2	1	0	0	1	1	0	0	1	0	0	0	0	0	0	1	0	0	0	1	1	1	1	1	0	0	0	0
0	1	0	0	1	0	0	2	0	1	0	1	1	1	1	1	0	1	0	0	0	0	1	1	1	0	0	0	1	0	0	0	1	2	0	0	0	0	0	1	0	2	1	2	0	0	0	0	1	0
0	0	1	0	0	0	1	0	0	0	0	0	0	1	0	0	0	0	1	0	0	0	2	0	0	0	0	2	0	1	2	0	0	1	0	0	0	0	1	0	0	1	1	1	2	0	0	2	1	0
0	1	0	1	0	0	0	2	0	0	0	1	0	2	0	1	0	0	0	0	0	0	1	0	0	0	1	0	0	0	1	0	2	0	1	0	0	1	0	0	0	0	0	0	1	0	0	0	0	0
1	0	0	1	0	0	0	1	2	0	0	0	1	1	1	2	0	0	0	1	0	0	2	1	0	0	0	1	1	0	1	1	2	0	1	0	0	1	0	1	0	2	2	1	1	0	0	0	1	0
1	1	0	1	2	0	1	0	0	0	0	0	1	1	1	1	0	1	0	0	0	0	2	0	0	1	1	1	0	0	0	0	1	1	0	1	0	2	0	0	1	1	1	0	1	0	0	0	2	0
1	1	0	0	0	0	0	2	1	0	1	1	1	1	1	1	1	0	0	0	0	0	1	0	0	0	1	1	0	0	0	1	0	1	0	0	1	1	0	1	0	1	2	0	1	1	0	1	1	0
0	1	1	1	1	0	0	1	0	0	0	0	1	1	1	2	0	0	0	0	0	0	1	2	0	0	0	2	0	0	0	0	0	1	0	0	0	2	1	0	0	0	1	1	2	1	0	1	2	0
0	0	1	1	1	0	0	1	0	0	0	1	0	1	1	0	0	1	0	1	0	0	0	0	0	0	1	1	0	0	2	0	2	1	1	0	0	0	0	0	1	0	0	0	0	0	0	0	2	0
0	0	0	0	1	1	1	1	1	1	1	0	0	1	1	0	0	0	1	1	0	0	2	0	0	0	2	0	0	0	1	0	0	0	0	0	0	2	0	1	0	1	1	1	1	1	0	1	0	1
0	1	0	1	0	1	0	0	0	0	1	0	1	2	0	1	0	0	0	1	0	0	1	0	1	0	1	2	0	0	1	1	0	0	2	0	0	2	0	0	1	1	1	0	1	0	0	0	1	0
2	1	0	1	0	0	0	0	1	0	0	0	1	1	0	2	0	0	0	0	0	1	1	0	1	1	2	2	0	0	0	0	1	1	0	0	1	0	2	1	0	1	1	0	0	0	0	0	0	0
0	0	0	1	1	0	0	1	0	0	1	0	0	1	2	0	0	0	0	0	0	0	0	0	1	0	1	0	0	0	1	0	1	1	1	0	0	2	0	0	1	0	1	2	1	0	0	0	1	0
0	0	0	1	0	0	0	0	0	0	1	1	1	2	0	2	1	1	0	0	0	0	1	0	0	0	0	0	1	0	0	0	0	1	0	0	0	0	1	0	0	1	2	1	0	1	0	0	1	0
0	0	0	0	0	0	1	0	0	0	0	0	2	0	2	1	0	0	0	0	0	0	1	0	1	0	1	0	0	0	0	0	1	1	0	0	1	0	1	1	1	1	1	1	1	1	0	0	1	0
0	0	1	1	1	1	0	1	2	0	1	0	1	2	0	1	0	0	0	2	0	0	2	1	0	0	0	0	0	0	0	0	0	0	0	0	0	1	0	0	1	1	0	0	0	1	0	0	2	0
0	1	0	1	0	0	0	1	0	0	0	0	1	1	1	0	0	0	0	0	1	0	2	1	0	1	1	1	0	0	1	0	1	1	1	0	0	1	0	1	1	1	1	2	0	1	0	0	1	0
1	0	0	0	0	0	1	2	1	1	0	0	1	1	1	0	0	0	0	0	0	0	2	0	0	0	1	1	0	0	0	0	1	1	0	0	0	1	0	0	0	0	0	0	0	0	0	0	2	1
0	1	1	2	2	0	1	2	0	1	1	1	1	2	1	1	0	0	0	0	0	0	1	0	1	0	1	1	0	0	1	0	1	1	0	1	0	1	0	0	1	1	1	0	0	0	0	0	1	0
0	0	0	1	0	0	1	1	0	1	0	1	0	0	1	1	0	0	0	1	0	0	1	0	1	0	2	0	0	0	0	0	2	0	0	0	0	1	0	0	1	1	1	1	1	1	0	0	1	0
1	1	0	1	1	1	1	1	0	0	0	0	0	0	0	0	0	0	0	0	0	1	0	0	0	1	1	0	0	0	0	0	1	0	0	0	0	1	0	0	1	1	2	2	0	2	0	0	1	0
1	0	0	0	0	0	0	2	0	1	0	0	0	0	0	0	0	0	0	1	0	0	1	1	1	1	0	0	0	0	1	0	0	1	0	0	0	1	0	2	0	1	1	0	0	0	0	0	0	1
0	0	0	0	0	0	1	2	0	0	0	0	1	1	1	0	0	0	0	0	1	0	0	0	0	1	1	0	1	0	1	0	0	1	1	0	0	2	0	0	1	2	1	0	0	1	0	0	1	0
1	0	0	1	1	1	0	0	0	1	1	0	1	1	2	0	0	0	0	1	0	0	2	0	0	1	1	2	0	0	1	1	0	0	0	0	0	1	0	0	0	1	2	1	1	1	0	0	1	0
0	0	0	1	1	0	1	0	0	0	0	0	0	2	2	1	0	0	0	0	0	0	1	0	1	0	2	1	1	0	0	0	2	0	0	0	0	1	0	0	0	1	1	1	0	1	0	0	2	0
0	1	0	0	0	0	2	1	0	0	0	0	1	1	0	0	0	1	0	1	0	0	2	0	0	1	2	2	0	0	0	0	1	1	0	0	0	2	0	0	0	0	1	0	1	0	1	0	0	0
0	0	0	0	1	0	1	0	0	1	2	0	1	0	1	1	0	2	0	0	0	0	1	0	0	0	1	2	0	0	0	0	0	0	0	0	0	1	0	1	0	1	0	1	0	1	0	0	0	0
0	0	0	0	0	0	1	1	0	0	0	0	1	2	1	1	0	0	0	0	0	1	1	1	0	0	0	1	0	0	0	0	0	0	1	0	0	1	0	0	0	1	0	1	1	1	0	0	1	0
0	0	0	2	1	0	0	0	0	1	0	0	1	2	1	1	0	0	0	0	0	0	0	2	0	0	0	2	1	0	0	0	0	1	0	0	0	0	0	0	0	2	1	0	0	0	0	0	0	0
0	0	0	0	0	0	1	1	0	0	0	0	1	1	0	0	0	0	0	0	0	0	2	0	0	0	1	1	0	0	2	0	2	0	2	0	0	0	0	0	0	1	2	2	1	0	0	1	0	0
2	0	0	1	2	0	1	0	0	0	0	0	1	1	1	1	0	0	0	1	0	0	2	1	1	0	0	1	0	0	1	0	1	0	0	0	0	0	0	0	0	1	1	0	1	0	0	0	0	0
0	0	0	1	1	0	0	2	0	0	0	0	1	1	0	1	0	1	0	1	0	1	2	0	0	0	1	2	0	0	1	1	0	0	0	0	0	0	0	0	0	1	2	0	1	0	0	1	0	0
0	0	0	1	2	1	0	2	0	0	0	0	1	2	1	1	0	0	0	0	0	0	2	0	0	0	1	1	0	0	0	0	0	0	0	0	0	0	0	0	2	2	1	1	1	0	0	1	2	0
1	0	0	1	2	0	0	1	0	1	0	0	0	1	1	0	0	1	0	0	0	0	1	0	0	0	0	0	1	0	1	0	1	0	1	0	0	1	0	0	0	1	0	1	2	0	1	0	1	1
0	0	0	1	1	0	0	1	1	0	1	0	0	0	0	2	0	1	1	0	0	1	1	1	1	0	2	0	1	0	0	0	1	0	1	0	0	0	0	0	0	0	1	0	1	1	0	0	2	0
0	1	0	1	0	0	0	1	1	1	0	0	2	1	1	1	0	0	0	0	0	0	1	0	0	0	0	0	0	0	2	0	0	1	0	1	0	1	0	0	1	1	1	0	0	1	0	0	1	1
0	0	0	0	1	0	0	2	0	0	0	0	1	1	2	1	0	0	0	1	0	1	2	0	0	1	1	1	0	0	1	0	1	0	0	0	0	2	0	0	0	1	1	0	0	0	0	2	0	1
1	0	0	0	0	0	1	2	0	0	1	0	0	0	0	0	0	0	0	0	2	0	1	1	0	0	1	1	0	0	0	1	1	0	0	0	0	2	0	0	1	1	0	1	0	2	0	0	0	0
2	2	0	1	1	0	2	0	0	0	1	0	1	1	1	1	0	0	1	1	0	0	0	1	0	0	2	1	0	0	0	0	1	1	0	0	0	1	0	0	0	2	1	1	1	0	0	0	1	0
0	0	0	0	0	0	0	0	0	1	0	0	1	2	1	1	0	2	0	0	0	1	1	1	0	2	0	2	0	0	1	0	1	0	1	0	1	0	0	0	1	1	2	0	1	1	1	0	1	0
0	0	1	2	1	1	1	1	0	0	1	0	1	0	0	1	0	1	0	0	0	0	0	1	1	0	0	0	0	0	0	0	0	0	1	0	0	0	0	0	1	1	0	1	1	2	0	0	0	0
0	1	0	0	2	0	1	0	0	1	1	0	1	1	1	1	0	0	0	0	0	1	1	0	0	1	2	1	0	0	1	0	1	0	0	0	0	0	0	0	1	2	1	1	1	0	0	0	0	0
1	0	1	2	1	0	1	1	1	2	0	0	2	1	0	1	0	0	0	1	0	0	1	1	0	0	1	0	0	0	2	0	1	0	0	0	1	0	0	1	1	1	1	0	0	1	0	0	0	0
0	0	0	1	1	0	2	1	0	1	0	1	1	2	0	1	0	0	0	0	1	0	1	0	1	0	2	2	0	0	0	0	0	1	0	0	0	1	0	0	0	1	0	0	1	2	0	1	1	0
0	1	0	1	1	0	0	0	1	1	0	0	0	0	1	0	0	0	1	0	0	0	1	0	0	1	2	1	0	0	0	1	0	0	0	0	0	0	0	0	1	2	2	0	0	2	0	0	0	0
1	0	0	1	0	0	0	2	0	0	0	1	2	2	1	0	0	0	0	2	0	1	0	2	1	1	1	1	0	1	0	1	1	0	0	0	0	2	0	0	0	2	1	0	1	1	0	0	1	1
0	0	0	1	0	0	0	2	0	0	0	0	2	2	2	1	0	1	1	1	0	1	2	0	1	0	2	1	2	0	1	0	1	1	0	0	0	0	0	0	1	2	1	1	1	0	0	0	1	0
0	0	0	1	0	1	0	1	1	0	1	1	1	1	0	0	0	0	0	1	0	1	2	0	1	0	1	1	0	0	1	0	1	1	0	0	0	1	0	2	0	1	1	0	0	0	0	1	1	0
1	0	0	0	1	0	0	1	0	0	0	0	2	2	2	1	0	0	0	0	0	2	1	0	0	0	1	2	0	0	0	1	0	0	0	0	0	0	0	1	0	1	1	0	1	0	0	1	1	0
0	0	0	0	1	0	0	0	0	2	0	0	0	0	1	1	0	0	0	0	0	0	1	0	1	0	0	2	1	0	0	1	0	0	1	0	0	1	1	0	1	2	1	0	1	0	0	0	1	0
0	1	0	1	0	0	1	2	0	2	0	1	0	0	2	0	0	0	0	0	0	1	1	0	0	0	2	1	0	0	0	1	2	0	0	0	0	0	0	0	1	2	0	0	0	1	0	0	2	0
0	0	1	0	1	0	0	0	0	1	0	1	1	2	1	0	0	0	0	0	0	0	2	1	1	0	0	1	0	0	2	0	2	1	0	0	0	0	0	0	0	1	1	1	0	0	0	0	1	1
0	0	0	1	1	0	0	1	0	0	0	0	1	1	1	0	0	1	0	1	0	0	1	0	1	1	1	1	1	0	1	0	1	0	0	0	0	0	0	0	1	0	1	0	0	0	0	0	1	1
2	1	0	0	0	0	0	0	0	2	0	0	1	1	2	0	0	1	0	0	1	0	1	0	0	0	1	1	0	0	0	0	0	0	0	0	0	2	0	0	0	1	1	0	1	0	0	0	0	1
1	1	0	1	1	0	1	2	0	0	0	0	1	1	0	1	0	1	1	1	0	1	1	0	1	0	1	0	0	0	0	0	2	1	1	0	0	1	0	0	1	0	0	1	1	1	0	0	1	0
1	0	0	1	0	0	0	1	0	1	0	0	1	1	2	1	0	0	0	2	0	0	2	2	1	0	1	0	0	0	0	1	0	1	1	1	0	1	1	0	1	1	0	1	1	0	0	0	1	0
0	0	0	1	1	0	0	1	1	1	0	0	1	1	0	0	0	0	1	1	0	0	1	0	0	1	1	0	0	0	1	1	0	0	0	0	0	2	0	1	0	1	2	1	0	0	0	1	1	0
0	2	0	0	2	0	1	0	1	0	0	0	1	1	0	0	0	1	0	1	0	0	0	1	0	0	0	1	0	0	0	0	0	0	1	0	0	0	1	2	1	2	0	0	0	1	0	1	1	0
0	1	0	0	0	0	1	0	1	1	0	0	1	0	0	1	0	0	0	0	1	0	1	0	0	0	1	1	0	1	2	0	1	0	0	0	0	1	1	0	0	2	0	0	0	2	0	1	0	1
0	0	0	0	0	1	1	0	0	1	0	1	1	1	1	1	0	1	0	0	0	1	2	2	1	0	1	0	1	0	1	0	1	0	0	0	0	1	0	0	0	0	1	1	0	1	0	0	2	0
0	0	0	1	1	0	0	1	1	0	1	0	1	1	0	0	0	1	0	1	0	0	2	0	1	0	1	1	0	1	0	0	1	2	0	0	0	0	0	0	1	1	0	0	1	1	0	1	0	0
1	0	0	1	1	0	1	1	0	1	1	1	0	2	1	0	0	0	0	0	2	0	1	1	1	0	1	1	0	0	1	0	2	0	0	0	0	1	0	1	1	1	0	1	0	1	0	2	2	0
1	0	1	2	0	0	0	1	1	0	0	0	1	1	0	0	0	0	0	1	0	0	1	0	1	1	1	1	0	0	1	1	2	0	0	1	0	1	0	0	1	2	1	0	1	1	0	0	1	0
0	2	0	0	2	0	0	0	0	0	1	0	0	0	1	0	0	0	0	0	0	1	2	0	1	0	1	1	0	0	0	0	2	1	0	0	0	1	0	1	1	2	1	1	0	0	0	1	1	0
0	0	0	1	1	1	1	0	0	1	0	0	1	1	1	1	0	0	0	0	0	0	1	0	0	1	2	1	0	0	2	0	0	2	0	0	0	0	1	0	1	2	0	0	0	1	0	0	0	1
1	1	0	0	1	0	0	2	0	1	1	1	1	2	0	1	0	0	0	1	0	1	2	0	1	1	0	1	0	0	1	1	1	1	0	0	1	0	0	0	0	0	1	1	1	2	0	0	1	0
0	0	0	2	0	0	0	1	1	0	1	1	1	1	1	1	0	0	1	0	0	0	0	1	0	1	0	0	0	0	2	2	1	0	0	0	0	1	0	0	1	2	0	0	0	1	0	1	0	0
0	0	0	0	2	0	1	1	0	0	0	1	0	2	0	1	0	0	0	0	0	0	1	0	0	0	1	1	0	0	1	0	1	0	0	0	0	2	0	1	1	1	0	1	0	1	0	0	0	0
0	0	0	0	0	0	1	1	0	1	0	0	1	1	2	0	1	0	0	0	2	0	2	0	0	0	2	0	0	0	0	0	1	0	1	0	0	0	0	1	1	0	0	0	1	0	0	1	1	0
0	0	0	0	1	0	1	1	0	1	0	0	2	1	2	0	0	0	0	0	0	0	0	0	1	0	0	1	0	0	0	1	0	0	0	0	0	1	2	0	0	2	0	1	1	0	0	1	0	0
0	1	1	1	2	0	0	0	2	1	0	0	0	2	1	0	0	0	0	0	0	0	1	0	0	0	1	1	0	0	0	0	1	0	1	0	1	1	1	0	0	0	1	0	1	1	0	0	1	1
0	0	0	0	1	0	1	1	0	0	0	0	2	1	1	0	0	1	1	1	0	0	1	0	0	0	1	0	0	1	0	1	1	0	0	0	0	2	0	0	1	0	0	1	1	1	0	1	0	1
0	0	0	0	0	0	0	1	1	0	0	0	1	0	1	1	0	0	1	1	1	0	1	1	1	0	1	1	0	0	1	0	2	0	0	0	0	1	0	0	0	2	1	0	1	1	0	0	0	0
0	0	0	0	0	0	2	1	0	1	0	0	2	2	2	1	0	1	0	0	0	1	2	0	1	0	1	1	0	0	2	1	1	0	0	0	0	1	0	1	0	0	0	1	0	0	0	0	1	1
0	1	0	0	2	0	0	1	1	0	0	0	2	2	1	0	0	0	0	0	0	1	1	2	1	1	0	0	0	0	1	0	2	0	0	0	0	2	0	0	1	1	1	0	0	1	0	1	0	0
2	0	1	0	0	0	1	1	0	1	2	0	2	1	1	0	0	0	0	0	0	0	1	0	1	1	1	1	0	0	1	1	0	0	1	0	0	1	0	0	0	2	0	0	1	0	0	1	2	0
0	1	0	0	0	1	1	1	0	0	0	0	0	1	1	0	0	0	0	0	0	0	2	0	0	0	1	2	0	0	1	0	1	1	0	0	0	1	0	0	1	0	1	1	1	1	0	0	2	0
0	2	2	0	1	0	1	2	0	0	0	0	0	1	1	0	0	0	0	0	0	0	0	1	0	0	0	0	0	0	0	1	1	0	0	0	0	1	0	1	0	0	0	0	0	1	0	0	1	0
0	0	0	1	0	0	1	1	0	0	0	0	1	0	1	1	0	1	1	1	0	0	1	0	2	0	1	1	1	0	1	0	1	0	1	0	2	2	0	1	0	1	0	0	0	2	0	0	1	1
0	1	0	1	1	0	0	0	1	0	1	0	1	1	1	1	0	0	0	0	0	0	0	2	1	0	2	1	2	0	0	0	1	1	0	0	0	1	0	0	0	0	0	1	1	0	0	0	0	0
0	1	0	0	1	0	1	2	0	1	1	0	1	0	1	1	1	0	0	0	1	0	2	0	1	1	1	0	1	0	0	0	0	1	0	0	0	2	0	0	1	1	1	1	1	1	0	0	1	1
1	0	0	0	2	0	1	0	0	1	0	0	1	1	1	0	0	0	0	0	0	0	1	0	1	0	0	2	2	0	2	0	1	1	1	0	0	2	0	0	1	1	0	0	0	2	0	0	0	0
0	0	0	2	0	0	1	1	0	0	1	0	0	1	0	1	0	1	0	0	0	0	2	1	1	1	0	0	0	0	0	0	1	1	0	0	0	2	0	0	0	2	1	1	2	2	0	1	0	0
0	0	0	0	0	0	0	2	1	1	1	0	1	0	1	0	0	0	0	1	0	0	2	1	0	0	1	1	1	0	0	0	1	1	0	0	0	0	0	0	0	1	1	1	0	1	0	0	1	0
0	1	0	0	2	2	1	1	1	0	2	0	1	0	1	2	0	0	0	1	1	0	0	1	0	0	1	1	0	0	0	0	1	0	0	0	0	1	0	0	1	1	1	0	0	0	0	0	0	0
1	0	0	0	1	0	1	0	1	1	0	0	0	0	1	0	0	0	0	1	0	1	1	1	1	0	2	2	0	0	0	0	1	0	0	0	0	1	1	1	1	2	0	2	1	1	0	0	0	1
2	1	0	2	0	0	2	1	0	0	0	0	1	1	0	0	0	1	1	0	0	0	2	0	1	1	1	1	0	0	1	0	0	0	0	0	0	1	0	0	1	1	1	0	2	1	0	1	1	0
1	1	0	1	0	0	1	1	0	0	2	0	0	1	2	2	0	0	0	2	0	1	1	0	0	0	2	1	0	0	0	0	1	0	0	0	0	1	0	0	0	1	1	0	0	0	0	0	2	0
0	1	0	0	0	0	0	0	0	0	0	0	1	2	0	0	1	1	0	1	0	0	2	0	1	0	0	0	0	0	1	0	0	0	0	0	0	1	0	1	0	1	1	2	2	0	0	0	1	0
0	1	0	1	1	1	1	0	0	1	0	1	2	1	0	1	0	1	0	0	0	1	1	1	0	2	2	1	1	0	0	0	1	0	0	0	0	2	0	1	0	0	0	0	0	1	0	0	0	0
1	0	0	1	0	0	0	0	0	0	0	1	1	0	2	1	0	0	1	0	0	0	2	2	0	0	2	0	0	0	0	1	0	1	0	0	0	0	0	0	0	2	0	1	1	2	0	1	1	0
1	0	0	1	0	0	0	2	0	1	1	0	0	1	1	0	0	1	1	0	0	0	1	0	1	1	1	1	1	0	0	0	1	0	0	0	0	1	0	0	0	1	0	0	0	1	0	0	1	0
0	1	0	2	1	0	1	2	1	0	0	0	1	1	1	0	0	1	0	0	0	1	1	1	0	1	0	0	0	0	0	1	1	0	0	0	0	1	0	1	1	1	0	0	0	0	0	0	1	0
0	0	0	0	0	0	0	0	0	1	0	0	0	2	1	1	0	0	1	1	1	0	1	0	0	0	1	0	0	0	0	1	2	1	0	1	0	1	0	0	0	0	0	1	0	1	1	1	2	0
0	1	1	0	1	0	0	1	0	0	1	1	2	1	0	2	0	1	0	1	0	0	0	0	0	0	0	0	0	0	0	1	2	0	0	0	1	2	0	0	2	0	1	0	0	1	0	0	0	0
0	1	0	0	1	0	0	1	0	1	2	1	0	1	1	0	0	0	0	1	0	0	0	0	1	0	1	1	0	1	1	0	1	0	0	0	0	1	0	0	0	0	0	0	1	1	0	0	0	0
1	0	0	1	1	1	0	2	0	1	0	1	1	2	0	0	0	1	1	0	0	1	0	1	0	0	0	2	0	0	1	0	2	1	0	0	0	0	0	1	1	1	2	1	0	0	0	2	0	0
0	0	0	0	1	0	0	1	0	0	0	0	2	1	1	0	1	1	0	0	0	0	1	2	0	0	2	1	0	0	0	1	0	0	0	0	0	0	0	0	1	0	1	0	1	2	0	0	1	0
1	1	0	0	2	1	0	1	2	1	0	0	0	0	0	1	0	0	0	1	0	0	0	1	0	0	0	0	0	1	0	0	0	1	0	0	0	0	0	0	1	1	2	2	1	1	0	0	2	1
0	1	0	0	1	0	0	2	0	0	0	0	1	1	0	0	0	0	0	0	0	0	1	0	0	1	1	1	0	0	1	0	2	1	0	0	0	0	0	0	2	0	1	0	1	0	0	1	0	0
0	0	0	0	1	0	0	1	1	0	1	0	0	1	1	1	0	0	0	1	0	1	2	1	1	0	1	2	0	0	1	0	1	0	0	0	0	0	0	1	0	0	2	1	1	0	0	0	1	0
1	0	1	1	1	0	0	1	0	0	0	0	1	1	1	1	0	1	0	1	0	0	0	0	0	0	1	0	0	0	1	0	0	1	1	0	1	1	0	0	1	1	1	0	0	2	0	1	0	0
0	0	0	1	1	0	0	0	2	1	1	0	0	2	0	0	0	1	0	0	0	1	2	0	0	0	2	0	0	1	2	0	1	0	1	0	0	0	0	0	1	1	0	1	0	0	0	0	1	0
0	0	0	0	2	0	0	2	0	0	0	0	1	1	1	0	0	0	0	0	0	0	1	0	0	0	1	1	0	0	1	0	1	0	0	0	0	1	0	0	1	1	2	1	0	1	0	0	0	1
2	0	0	1	1	0	1	1	1	1	1	0	1	0	1	0	0	0	0	1	0	2	1	1	0	1	1	0	0	0	0	1	2	0	1	0	1	1	0	0	0	1	2	1	0	0	0	1	0	0
2	1	0	0	1	0	0	0	0	0	0	1	1	2	2	1	0	1	0	0	0	0	1	0	1	0	1	1	0	0	1	0	2	0	0	0	0	2	0	0	0	1	0	0	1	1	0	0	1	0
1	0	0	0	1	0	0	0	2	0	0	0	0	2	0	2	0	0	0	0	1	1	0	0	0	0	1	1	0	0	1	0	2	1	0	0	0	2	0	0	1	0	1	1	1	1	0	0	1	1
1	1	0	0	1	0	0	1	1	1	0	0	0	2	1	1	0	0	0	0	0	0	1	1	0	0	1	1	0	0	1	0	1	0	0	0	0	0	0	0	0	2	0	0	0	0	0	0	1	0
2	1	0	2	2	0	0	1	2	0	1	0	2	2	1	0	0	0	0	0	0	0	1	0	0	0	2	2	0	0	0	0	1	2	0	0	0	1	0	0	0	1	2	0	0	1	0	0	0	0
1	0	0	1	1	0	0	1	0	1	0	1	0	2	0	0	0	0	0	1	0	0	1	1	1	0	1	1	0	0	0	0	1	0	0	0	0	1	0	1	0	1	1	1	0	1	0	0	0	1
0	1	1	0	0	0	1	1	0	2	0	0	0	1	1	2	0	0	0	0	0	0	1	1	0	0	0	1	0	0	1	0	1	1	0	1	0	1	0	1	1	1	1	1	1	1	0	1	0	0
0	0	0	2	0	1	0	1	0	0	0	0	0	1	0	0	0	0	1	0	0	1	2	1	0	1	0	0	0	1	1	0	1	0	0	0	0	2	0	0	0	1	1	0	2	0	0	0	1	0
0	0	0	0	0	0	0	1	1	1	0	1	1	1	1	1	0	1	0	0	0	0	0	0	0	1	0	2	0	0	1	0	2	0	2	1	0	2	0	0	0	2	2	0	2	2	0	1	0	0
0	0	0	2	1	0	0	2	0	0	1	0	1	1	0	0	0	0	0	2	0	0	1	0	1	0	2	1	0	0	2	0	1	0	0	0	0	1	0	0	2	1	2	0	0	2	0	0	0	0
0	0	2	0	1	0	0	1	0	0	0	1	0	1	2	1	0	0	0	1	0	0	1	1	0	0	0	1	0	0	0	1	2	0	0	0	0	0	0	0	0	0	0	1	1	0	0	0	2	0
0	2	0	0	1	0	1	2	1	1	0	1	0	0	1	0	0	0	0	0	0	1	1	0	1	1	1	2	0	0	0	0	0	0	1	0	0	2	0	0	0	1	2	1	1	1	0	0	1	0
0	0	0	0	0	0	0	2	0	0	0	0	0	1	1	1	0	0	0	1	0	0	0	0	0	1	1	1	0	0	0	0	1	0	0	0	0	1	0	0	0	0	0	2	1	1	0	1	1	0
0	2	1	0	1	0	1	1	1	0	0	0	2	1	2	1	0	0	1	1	0	0	1	0	0	0	0	0	0	0	0	1	0	1	0	0	0	1	0	1	0	2	2	0	0	1	0	1	1	0
0	0	0	1	0	1	0	1	0	0	1	1	1	1	1	0	0	0	0	0	1	0	1	0	0	1	0	0	0	0	1	0	2	0	0	0	0	2	0	0	0	0	0	0	0	1	0	1	0	0
1	0	0	1	1	0	1	1	0	1	0	1	2	0	1	1	0	0	0	1	0	0	0	1	0	0	2	1	0	0	1	0	0	0	0	0	1	2	1	1	1	0	2	2	0	1	0	0	0	0
1	0	0	1	0	0	0	1	0	1	0	0	1	0	1	0	0	0	1	1	0	0	1	1	0	0	1	0	0	1	2	1	2	0	1	0	0	0	1	0	0	1	0	0	1	0	0	1	0	0
1	0	0	0	0	0	1	2	0	1	0	1	1	0	1	0	0	0	0	0	0	1	0	1	0	0	1	0	0	0	1	0	0	0	0	0	0	1	2	0	0	0	0	0	1	1	0	0	2	0
1	1	0	0	1	0	0	1	1	0	1	0	1	1	0	0	0	2	0	0	0	2	2	0	0	0	0	1	0	0	0	0	1	1	0	0	0	1	1	0	0	1	1	1	0	0	0	0	1	2
0	0	0	1	2	0	0	1	0	1	0	0	2	1	2	0	0	0	0	0	0	0	1	0	0	0	1	2	0	0	1	0	0	1	1	0	0	1	0	0	0	0	0	1	0	1	0	1	1	0
1	1	0	1	1	0	0	0	1	0	1	0	2	0	1	0	0	0	0	0	0	0	0	0	1	0	0	1	0	0	0	0	0	1	0	0	0	0	0	0	1	1	1	0	1	0	0	0	1	0
0	0	0	0	0	0	0	0	1	0	1	1	0	1	0	0	0	0	0	1	0	0	0	0	0	1	0	2	0	0	1	0	1	0	1	0	0	1	0	0	0	0	1	1	2	1	0	1	2	1
0	0	0	1	1	0	1	0	0	0	1	0	1	0	2	0	0	0	1	1	0	2	1	0	0	0	1	1	0	0	0	0	1	0	0	0	0	1	0	1	0	2	0	1	0	0	0	0	1	0
0	0	0	1	1	1	1	1	1	1	1	0	0	0	0	1	0	0	0	1	0	0	1	1	0	0	0	2	0	0	0	1	2	2	0	0	0	1	1	0	0	2	0	1	0	2	0	0	1	0
1	1	0	1	2	1	0	1	2	0	0	0	1	1	1	1	0	0	0	1	1	1	2	0	1	0	1	2	0	0	2	0	0	0	1	0	1	0	0	0	0	1	2	0	1	0	0	0	0	0
2	0	0	0	1	0	0	2	0	1	1	0	2	0	0	1	0	0	0	0	1	0	0	0	1	0	1	1	0	0	0	0	1	0	1	0	0	0	0	0	0	1	0	0	0	1	0	1	1	1
0	0	0	0	0	0	0	1	0	2	0	0	0	1	2	0	0	0	0	0	0	0	1	1	2	0	1	1	0	0	0	0	0	1	1	0	0	2	0	1	1	2	2	1	0	1	0	1	0	0
0	0	1	1	2	0	0	0	1	1	1	1	1	1	0	1	0	0	0	1	0	1	1	1	0	1	1	1	0	0	0	0	0	0	1	1	0	1	0	0	1	1	1	1	0	0	0	0	2	1
1	1	0	1	0	0	0	1	0	1	0	0	1	1	1	1	0	0	0	1	0	0	1	2	0	1	0	2	0	0	0	0	2	0	1	0	0	1	0	0	0	1	1	1	2	2	0	0	1	1
0	0	0	1	0	2	0	1	1	1	1	0	1	2	0	0	0	0	0	0	0	0	1	1	0	0	1	1	0	0	0	1	1	1	0	0	0	2	0	0	2	2	0	0	1	0	0	1	2	0
0	1	0	0	1	0	1	1	0	0	1	0	2	0	1	0	1	0	1	0	0	1	1	1	0	0	0	2	0	0	1	1	0	1	0	0	0	1	0	1	1	0	0	0	0	1	0	1	2	0
0	0	0	1	0	0	0	1	1	0	1	1	0	2	1	1	0	0	0	1	1	0	1	0	1	1	0	1	0	0	1	1	2	1	0	0	0	0	0	1	2	1	0	1	0	1	0	0	0	0
1	0	0	1	1	0	1	1	0	0	1	0	1	1	1	0	0	2	1	0	0	1	0	1	0	0	1	0	0	0	1	0	1	0	0	0	0	1	0	0	0	2	0	1	1	0	0	1	1	0
0	1	0	1	2	0	0	0	0	0	0	0	1	0	2	0	0	2	0	0	0	0	1	0	0	0	1	1	1	0	0	0	1	0	0	0	0	0	0	0	1	1	0	1	1	2	0	2	0	1
0	1	0	2	0	0	0	1	1	1	0	1	1	2	1	1	0	0	0	0	0	0	0	1	0	0	1	0	1	0	0	0	2	0	0	0	0	1	0	0	0	2	2	0	1	1	1	0	0	0
2	0	0	1	1	0	0	1	0	0	0	0	1	1	2	0	0	0	1	1	0	1	0	1	0	0	0	1	0	0	1	0	0	1	0	0	0	1	0	0	0	1	1	1	0	0	0	1	2	0
1	0	0	0	2	1	0	2	0	0	1	1	1	1	1	1	0	1	0	1	0	0	1	1	0	1	1	0	0	0	1	1	0	1	0	0	1	1	0	0	1	1	2	0	1	1	0	0	1	0
1	0	0	0	1	0	0	2	1	1	1	1	1	0	1	1	0	1	1	0	0	0	0	2	0	1	0	0	0	0	0	0	0	0	0	0	0	1	1	0	1	0	1	0	1	0	0	1	1	1
1	1	0	0	1	0	0	0	0	0	1	1	0	2	0	0	0	0	0	0	0	1	2	1	1	0	1	1	0	0	2	1	1	0	0	0	0	1	0	1	1	2	1	0	0	1	0	1	0	2
0	1	1	1	1	0	2	2	1	0	0	0	1	0	1	1	0	1	0	0	0	0	1	1	1	0	1	1	0	0	2	0	1	1	1	0	1	0	0	0	1	0	0	1	0	0	0	0	0	0
2	0	0	1	0	0	1	2	0	2	1	0	2	1	1	1	0	0	0	1	0	0	2	0	0	0	2	1	0	0	0	0	0	0	0	0	0	2	0	0	0	2	0	0	0	1	0	0	1	0
0	1	0	0	1	0	1	2	2	1	2	1	1	1	0	0	0	2	1	0	0	0	0	1	0	0	1	1	0	0	1	0	2	0	0	0	0	1	0	0	0	1	1	0	0	0	0	0	0	0
1	0	0	1	0	0	0	0	0	0	1	1	1	1	1	0	0	0	0	0	0	0	0	1	0	0	1	0	0	0	1	0	0	0	0	0	0	2	1	1	1	0	2	0	0	1	0	1	1	0
1	1	0	0	2	0	1	1	0	0	1	0	2	0	2	0	0	1	0	0	0	1	1	1	1	1	2	2	0	1	0	0	2	0	1	0	0	1	0	0	1	0	1	0	0	0	0	0	1	0
1	1	0	1	1	0	1	0	0	0	0	0	2	0	1	0	0	1	0	0	0	0	1	0	0	1	1	1	0	0	0	0	1	0	0	0	0	1	0	0	0	1	1	1	1	1	0	1	1	0
1	1	1	0	2	0	0	1	1	0	0	1	1	1	1	0	0	0	0	0	1	0	1	1	1	0	2	1	0	0	0	1	0	1	0	0	0	0	0	1	0	1	1	0	0	1	0	1	0	0
0	0	1	0	1	0	1	1	0	0	1	0	1	2	1	0	0	1	0	1	0	0	2	1	0	1	2	1	1	0	0	0	0	0	0	0	0	0	0	1	0	1	1	0	1	0	0	0	1	0
0	0	0	0	2	1	1	1	0	1	1	0	0	0	1	0	0	0	0	1	0	1	1	0	1	0	2	0	0	0	1	0	1	0	0	0	1	1	0	0	1	1	2	1	1	2	0	1	1	0
0	0	0	2	2	0	0	2	1	1	1	0	1	0	0	0	0	0	1	0	0	0	1	0	0	0	0	1	0	0	2	1	1	0	0	0	0	2	0	0	1	1	0	0	1	0	0	0	1	0
0	1	0	0	0	1	2	1	0	0	0	1	1	1	0	1	0	0	0	1	0	1	2	1	0	0	1	1	0	0	1	1	1	0	1	0	1	1	0	0	1	1	0	2	0	1	0	0	1	1
0	1	1	2	0	0	0	2	0	0	0	0	2	0	1	1	1	0	0	1	0	1	0	0	1	0	0	1	0	0	1	1	0	0	0	0	0	1	0	1	1	1	1	0	0	1	0	0	1	0
1	2	0	0	0	0	1	1	1	1	0	0	1	1	2	0	0	1	0	0	0	0	0	0	0	0	1	0	0	0	1	1	1	1	0	0	0	0	0	0	0	0	0	0	1	0	0	0	1	1
1	0	1	2	0	0	0	1	2	0	1	2	2	1	0	1	0	0	0	0	0	1	0	1	0	1	0	1	0	0	1	0	2	0	0	0	0	2	0	0	0	1	0	0	0	0	0	1	2	0
0	0	0	2	1	0	0	0	1	0	1	0	1	1	1	0	0	0	0	0	0	0	0	0	2	0	1	2	0	0	0	0	1	0	1	0	0	0	0	0	0	2	1	1	0	0	0	1	1	0
0	1	0	0	1	1	1	0	0	1	1	0	2	1	1	2	0	0	0	0	0	0	1	0	1	0	1	1	0	0	0	1	1	0	1	0	0	2	0	0	1	1	1	1	1	0	0	1	1	0
1	0	0	0	1	0	0	0	0	1	0	0	1	1	0	1	0	0	0	1	0	1	1	0	1	0	1	0	1	0	1	0	2	0	1	0	0	1	0	0	2	1	0	1	1	1	0	0	0	0
0	0	0	0	2	0	1	1	0	1	0	1	1	0	1	1	0	1	0	0	0	0	2	0	1	0	1	1	0	0	1	0	0	0	0	0	0	0	0	0	2	0	1	0	0	0	0	0	0	0
0	1	0	1	1	0	0	2	0	0	0	0	0	0	0	0	0	0	0	1	0	0	1	0	0	1	1	0	2	0	1	0	1	1	0	0	0	0	0	1	0	1	0	0	0	1	0	0	1	0
1	0	0	1	1	0	2	1	0	0	1	1	0	1	1	0	0	1	0	0	0	0	2	1	1	0	2	2	0	0	2	0	0	0	0	0	0	0	0	0	2	1	0	1	0	0	0	0	1	0
0	1	0	1	0	0	1	0	2	2	0	1	0	1	1	0	0	0	0	0	0	0	2	1	0	0	0	1	0	0	1	1	0	1	0	0	0	2	0	0	0	0	0	0	1	0	0	0	2	1
0	1	0	0	1	0	0	1	0	0	0	0	1	2	0	0	0	1	0	1	0	0	1	0	0	0	0	1	0	0	0	1	0	0	0	0	1	0	0	0	0	1	0	0	1	0	0	0	2	1
2	0	0	2	1	0	1	1	0	0	0	0	1	1	0	1	0	0	0	0	0	0	1	0	1	0	0	1	0	0	0	0	1	0	0	0	0	0	1	0	0	1	1	1	1	1	0	0	0	0
1	0	0	1	0	0	1	1	0	0	0	0	0	1	0	1	0	0	0	0	0	0	1	1	1	0	0	2	0	0	0	0	1	2	0	0	0	1	0	1	1	2	0	1	1	0	0	1	2	0
0	1	0	0	0	0	1	1	1	0	1	0	1	1	0	1	0	0	0	0	0	1	1	1	0	0	1	0	0	0	0	0	0	0	0	0	0	0	0	0	1	1	0	2	0	1	0	0	0	1
0	0	0	0	1	1	2	1	0	0	0	1	1	1	1	0	0	0	1	2	1	1	1	1	0	0	1	0	1	0	1	0	0	1	0	0	0	2	0	0	0	1	0	1	0	2	0	1	1	0
0	0	0	1	1	0	0	2	1	0	0	0	2	2	2	0	0	0	0	0	0	1	1	1	0	1	0	0	2	0	1	0	0	0	0	1	0	2	0	0	2	1	2	1	0	2	0	2	0	0
1	0	0	2	1	0	0	2	1	1	2	1	0	0	0	0	0	0	1	1	0	0	0	0	1	0	1	1	0	0	0	0	1	0	0	0	0	0	0	0	0	2	0	0	0	1	0	1	1	0
1	1	0	1	0	0	1	0	1	1	1	0	1	0	2	1	0	0	0	0	0	1	1	1	2	0	2	1	0	0	2	1	1	0	0	0	0	0	0	1	1	1	1	1	0	1	0	0	0	0
0	0	0	0	0	0	1	1	0	1	0	0	1	0	2	1	0	0	0	0	0	0	2	0	0	1	1	1	0	0	1	0	1	0	1	0	0	1	1	2	1	0	0	0	1	0	0	1	2	0
1	1	0	1	1	0	1	1	1	1	1	0	1	0	0	0	0	1	0	1	1	0	2	0	0	0	0	1	1	1	1	0	1	1	0	0	1	2	0	0	0	1	0	1	0	2	0	0	0	0
0	0	0	0	1	0	0	0	0	0	1	1	2	2	0	0	0	1	0	1	0	0	1	1	1	0	1	1	1	0	1	0	0	0	0	0	0	1	1	0	0	2	2	1	0	1	0	0	1	0
0	1	1	2	1	0	1	1	1	0	0	0	0	1	0	1	0	0	0	0	0	0	1	1	0	2	1	0	0	1	0	0	0	1	0	0	0	0	0	0	0	1	2	1	0	1	0	1	0	0
0	2	1	0	0	0	2	1	0	0	0	0	0	1	0	0	0	0	0	1	0	0	1	1	0	0	1	0	0	0	1	1	0	0	0	0	0	1	0	0	1	2	2	0	1	1	0	1	0	0
0	1	1	0	0	0	0	0	0	1	0	0	1	2	2	1	0	1	0	0	0	0	2	1	0	0	2	0	0	0	0	1	1	0	0	0	0	0	0	1	1	0	1	0	0	1	0	1	1	0
0	0	0	2	1	0	1	0	0	0	1	0	2	0	0	0	0	1	0	0	0	2	2	1	0	1	2	1	0	0	0	0	2	0	1	0	0	0	0	0	0	1	0	1	0	0	0	0	0	0
0	0	0	0	0	1	1	1	0	0	0	0	1	1	1	1	0	1	0	1	0	0	1	0	1	0	0	2	1	0	2	1	0	0	1	0	1	1	0	0	1	0	1	0	1	1	0	1	0	1
0	0	0	0	0	0	1	0	0	1	1	0	1	1	1	0	0	0	0	2	0	0	2	0	0	0	2	1	0	0	0	0	1	2	0	0	1	0	0	0	0	0	1	1	0	1	0	0	1	0
0	0	0	0	0	0	0	1	0	1	1	2	1	0	0	1	0	0	0	1	0	0	1	1	0	0	2	2	0	0	2	0	0	0	0	0	0	1	0	1	1	2	1	1	0	1	0	0	1	0
0	1	0	1	1	0	0	1	0	1	0	0	1	0	1	0	0	1	0	1	0	0	1	1	1	0	0	1	0	0	0	0	0	1	0	0	0	0	0	0	1	1	0	1	0	0	0	0	0	0
0	1	0	1	1	0	1	2	0	1	1	0	1	1	1	0	0	0	0	0	0	2	0	0	1	0	2	1	1	0	1	1	0	1	0	0	0	0	0	0	0	1	1	0	0	2	0	0	1	0
1	0	0	1	1	0	0	2	0	1	0	0	1	1	0	0	0	1	0	1	1	0	0	0	1	0	0	1	0	0	2	1	0	1	0	0	0	1	0	0	0	0	1	2	0	1	0	1	0	0
0	0	0	0	2	0	1	0	0	2	1	0	0	0	1	1	0	0	0	1	0	0	1	0	0	0	0	2	0	0	0	0	1	1	1	0	0	0	0	0	1	0	1	0	2	2	0	1	1	0
0	0	0	1	1	1	0	2	1	1	1	0	2	0	1	1	0	0	1	1	0	1	1	0	1	0	0	1	0	0	2	0	1	0	1	0	0	1	0	1	1	1	1	0	0	2	0	0	0	0
0	1	0	0	0	0	0	2	0	0	0	0	1	1	0	1	1	0	1	0	0	0	2	0	0	1	1	1	1	0	0	2	0	0	0	0	1	0	0	0	0	1	2	1	1	1	0	1	1	0
0	0	0	1	1	1	1	0	0	1	2	0	2	2	1	0	0	0	0	0	0	0	1	0	1	1	1	0	0	0	1	0	2	0	0	0	0	0	0	0	1	0	1	0	1	1	0	0	0	0
1	0	1	1	2	0	0	0	0	0	0	0	0	0	2	0	0	0	0	0	0	0	1	0	2	0	2	2	0	0	0	0	0	0	0	0	1	1	0	0	0	0	0	0	1	1	0	0	0	0
0	1	0	0	1	0	1	0	0	1	0	0	2	2	0	1	0	1	0	2	0	1	0	1	0	0	0	1	0	0	0	0	1	1	0	1	0	2	0	0	0	1	1	1	0	1	0	1	1	0
0	0	0	1	2	0	0	1	2	0	0	0	1	1	0	0	0	2	1	0	0	0	1	0	0	1	1	1	1	0	1	0	2	1	1	0	0	0	0	1	0	0	0	0	1	0	0	0	0	0
2	1	0	0	2	0	0	0	0	1	1	2	1	1	1	1	0	1	1	0	0	0	1	0	1	0	2	1	0	0	2	1	0	1	1	0	1	1	0	0	1	0	2	1	0	1	0	0	0	1
1	0	0	1	2	0	0	0	0	1	0	0	1	1	2	0	0	1	0	2	0	0	1	0	1	0	2	0	1	0	0	0	2	0	0	0	0	1	0	1	0	1	2	0	2	1	0	0	1	0
0	0	0	2	0	1	1	1	0	1	1	0	1	1	2	0	0	0	0	0	0	0	2	0	2	0	1	1	0	0	0	1	0	1	1	0	0	2	1	1	0	1	2	1	0	0	0	0	1	0
1	0	1	0	2	0	0	1	0	1	2	2	1	2	0	0	0	0	1	1	0	0	1	1	0	1	0	0	0	0	1	0	1	0	0	0	0	1	0	0	0	1	0	1	0	0	0	1	1	0
1	0	0	1	0	0	1	0	0	0	1	0	1	0	2	2	0	0	0	1	0	1	0	0	0	0	1	1	0	0	0	1	0	0	1	0	0	0	1	0	0	0	0	0	1	1	0	0	2	0
0	0	1	1	1	0	0	0	0	0	0	0	2	1	2	1	0	0	0	0	0	0	1	1	0	0	0	1	0	0	0	0	1	0	0	0	0	0	0	0	1	1	1	1	1	2	0	0	1	0
0	0	0	1	1	0	0	1	0	1	0	0	0	0	2	1	0	1	0	2	0	2	1	1	0	0	2	1	0	0	0	0	1	0	0	0	0	2	0	0	0	1	1	1	2	1	0	0	1	0
0	0	0	1	0	0	1	2	0	0	0	0	2	1	2	1	0	0	0	0	1	0	2	1	0	0	2	1	1	0	0	0	1	0	1	0	1	2	0	0	1	2	2	1	0	0	0	0	0	1
0	1	0	1	0	1	0	1	0	0	0	0	0	1	0	1	0	2	0	0	0	0	2	0	0	0	1	1	0	1	1	0	0	0	0	0	0	1	0	0	1	0	1	0	1	0	0	1	0	0
1	1	0	0	1	0	1	1	1	0	1	0	0	1	0	0	0	1	0	1	0	1	0	1	2	0	2	1	0	0	1	0	0	1	0	0	0	0	0	0	1	1	1	1	0	1	0	0	0	0
0	0	1	2	2	0	2	0	0	1	0	1	2	2	1	1	0	0	0	0	0	0	0	1	0	1	2	2	0	0	1	0	0	2	0	0	0	1	0	0	0	0	1	2	2	0	0	0	0	0
0	0	0	0	2	0	1	0	0	0	1	0	0	2	1	2	0	1	0	1	0	0	2	1	1	0	0	0	0	0	0	0	1	0	1	0	0	1	0	0	0	1	0	0	2	1	0	0	2	0
0	0	0	1	1	0	1	1	0	0	1	0	0	2	0	1	0	0	0	0	0	0	2	1	1	1	2	1	0	0	1	1	0	2	1	0	0	1	0	1	0	1	1	2	0	0	0	1	1	0
0	0	0	0	1	0	1	0	1	2	0	0	1	0	2	2	0	1	0	0	0	0	0	1	0	0	0	0	0	0	0	0	0	1	0	0	0	0	0	0	1	1	1	1	0	0	0	1	0	0
0	1	1	0	0	0	0	1	0	0	0	1	0	1	0	0	1	0	0	0	0	0	2	0	1	0	1	0	0	0	1	0	0	0	0	0	0	1	0	0	1	1	1	1	0	1	0	0	2	0
1	1	0	0	1	0	0	1	0	1	0	0	1	0	1	0	0	0	0	0	0	0	1	1	0	0	2	0	0	0	1	0	0	0	1	0	0	2	0	0	0	2	1	0	0	0	0	1	0	0
1	1	0	0	1	0	1	2	1	0	0	0	0	1	0	0	0	0	0	1	0	0	1	1	0	1	1	1	0	0	0	0	0	1	1	0	0	1	0	0	0	1	2	2	0	0	0	1	0	0
1	0	0	1	0	0	0	0	1	0	0	0	1	2	2	0	0	0	0	1	0	0	2	1	0	0	1	1	0	0	1	0	1	0	0	0	1	1	0	1	0	0	0	2	1	0	0	0	0	0
0	0	1	0	1	0	1	2	0	0	0	0	0	1	2	1	0	2	0	2	0	2	2	0	1	0	1	1	1	0	1	1	1	1	1	0	0	2	0	2	0	1	1	0	0	2	0	0	1	0
0	1	0	1	0	0	1	1	0	0	2	2	1	0	0	0	0	1	0	1	1	0	2	0	0	0	1	0	1	0	0	0	0	1	0	0	0	1	0	0	0	1	0	0	0	1	0	1	0	0
0	0	0	1	0	0	0	1	0	1	0	0	2	1	2	1	0	0	0	2	0	0	0	0	0	0	1	0	0	0	1	0	1	0	0	0	0	0	0	0	0	2	0	1	0	0	0	0	0	0
0	1	0	1	1	0	1	1	0	0	0	0	1	1	1	1	0	0	0	0	0	0	1	2	2	0	2	2	0	0	0	0	0	0	0	0	0	1	0	0	1	2	1	0	0	1	0	0	0	1
0	0	0	1	2	0	1	2	1	0	0	0	0	1	0	2	0	0	0	0	0	0	0	0	1	0	1	2	0	0	2	1	1	0	0	0	0	0	0	0	0	1	0	0	0	2	0	0	1	1
1	1	0	0	2	0	1	1	0	1	0	0	0	2	1	2	0	1	0	0	0	0	2	1	1	1	2	0	1	0	1	0	1	0	0	0	0	1	0	0	1	1	1	0	0	1	0	0	1	0
1	0	0	0	2	0	2	0	2	0	0	0	1	2	1	0	0	0	0	0	0	0	2	1	0	0	1	1	0	1	1	1	1	1	0	0	0	2	0	1	1	1	0	0	0	1	0	0	1	1
0	0	1	0	2	0	0	1	1	1	0	0	2	0	1	0	0	0	0	0	0	0	2	1	0	0	0	1	0	0	1	1	1	1	0	0	0	0	0	0	0	1	1	1	1	1	0	1	0	0
1	1	0	1	0	0	0	1	0	0	1	0	1	2	0	1	0	0	1	2	0	0	1	0	1	2	0	2	0	0	2	1	1	0	1	0	1	1	0	1	1	1	0	1	1	1	0	1	0	0
0	0	0	1	1	0	0	0	0	1	0	0	2	0	1	1	0	1	0	1	0	0	0	1	0	1	2	0	0	0	1	0	1	0	0	0	0	1	0	1	0	1	1	0	0	0	0	0	0	1
2	0	0	1	2	0	1	1	0	1	1	0	1	1	1	1	0	0	0	0	0	0	0	0	0	0	2	1	0	1	0	0	1	1	0	0	1	0	1	0	0	1	0	1	0	0	0	0	1	0
0	0	0	1	2	0	0	1	0	1	0	0	1	1	1	1	0	0	0	0	0	0	0	0	1	0	1	0	0	0	0	0	0	0	1	0	0	1	0	0	0	2	0	1	2	1	0	0	0	0
0	1	0	0	0	1	0	2	0	0	0	0	1	1	1	0	0	1	0	0	0	1	1	0	1	1	0	0	0	1	1	0	1	0	0	1	0	1	1	1	0	0	0	1	0	1	0	0	1	1
1	0	0	0	1	0	1	1	0	1	1	0	0	1	1	0	0	0	1	0	0	0	0	0	0	0	0	0	0	0	1	0	0	0	0	0	0	0	0	0	0	1	2	0	0	2	0	0	0	0
0	0	0	1	0	0	2	1	0	0	1	0	0	1	0	0	0	0	0	0	0	1	0	1	0	0	1	1	0	0	1	0	2	1	0	0	0	1	0	1	0	2	0	1	1	0	0	1	0	0
0	1	1	0	0	0	0	1	1	1	1	0	1	1	1	0	0	0	0	1	0	0	1	1	0	0	1	1	0	0	2	0	0	1	0	0	0	1	1	0	0	2	1	1	0	0	1	1	0	0
0	1	0	1	0	0	1	1	0	0	0	0	1	1	1	0	0	1	0	1	0	1	1	1	0	0	1	0	0	1	0	1	1	0	1	0	0	1	0	0	2	1	1	2	0	1	0	1	1	0
0	1	0	0	1	1	0	0	0	0	2	1	1	0	0	0	0	2	0	0	0	0	0	0	1	0	0	0	0	0	1	0	0	0	1	0	0	1	0	0	0	0	0	1	0	2	0	1	0	0
0	0	0	0	1	1	2	1	0	0	0	0	0	0	1	0	0	0	1	1	0	1	1	1	1	0	0	0	0	0	1	0	0	0	0	0	1	0	0	0	0	1	0	0	1	0	0	0	2	0
0	1	0	0	0	0	1	1	1	1	1	0	1	1	1	0	0	0	0	1	0	0	0	0	0	0	2	2	0	0	0	0	1	0	0	0	0	1	0	0	0	1	0	0	0	0	0	1	1	0
1	0	0	0	0	0	0	1	2	0	1	0	1	0	1	0	0	1	0	1	0	1	0	0	0	0	1	1	1	0	1	0	1	0	0	0	0	1	0	0	0	1	1	1	1	0	0	1	1	0
1	0	0	1	0	0	1	2	0	0	0	0	1	1	0	0	0	0	1	1	0	0	2	0	1	0	1	1	1	0	0	0	2	1	0	0	0	1	0	0	1	0	0	0	1	1	0	1	2	0
1	0	1	1	0	0	0	0	0	0	0	0	1	2	1	0	0	0	0	1	0	0	1	0	1	1	0	1	0	0	1	0	1	0	0	0	0	0	1	1	0	2	0	0	0	1	0	1	1	0
0	0	0	0	0	0	1	2	0	0	2	0	1	1	1	0	0	0	0	0	0	0	1	1	0	0	1	0	0	0	2	1	1	2	0	0	0	1	0	1	1	0	1	0	0	1	0	2	0	0
1	0	0	0	1	0	0	1	0	2	0	1	1	1	1	1	0	0	0	1	0	1	1	1	1	0	0	0	0	1	0	0	2	1	0	1	0	2	1	1	1	1	1	0	1	0	0	0	2	0
0	0	0	1	1	0	1	0	1	0	0	0	1	1	0	2	0	1	0	1	0	0	2	1	0	1	1	1	0	0	1	0	1	1	0	0	0	2	0	0	0	2	2	1	0	0	0	1	1	0
0	1	0	1	1	0	2	1	1	0	1	1	0	1	1	0	0	0	1	0	0	1	2	0	1	0	1	0	0	0	1	1	2	0	0	0	0	0	0	0	1	0	0	1	1	1	0	0	1	0
0	1	1	2	1	1	0	0	1	1	1	0	1	0	1	0	0	0	0	0	0	0	1	1	0	0	1	1	0	0	0	0	2	0	1	0	0	1	0	0	1	2	2	1	1	1	0	0	1	0
0	0	1	0	1	0	0	0	0	0	0	0	0	2	1	1	0	1	0	1	0	0	0	0	0	0	0	2	0	0	1	0	1	1	0	0	0	0	0	1	2	0	1	0	0	0	0	1	1	0
0	1	1	1	0	1	0	1	0	1	0	0	1	1	0	0	0	1	1	1	0	0	1	0	1	0	1	2	0	0	0	0	0	0	2	0	0	1	1	0	2	0	1	0	0	1	0	0	0	0
2	0	0	0	0	0	1	0	0	0	1	0	0	0	1	0	0	1	0	0	2	0	1	0	0	0	0	0	1	2	1	0	0	0	1	0	0	2	0	0	0	1	2	1	0	0	0	1	1	0
1	0	0	0	0	0	1	0	2	1	0	0	2	1	1	1	1	0	0	1	0	0	0	0	0	0	1	2	0	1	0	0	2	1	0	0	0	0	0	1	0	2	1	0	0	1	0	0	0	0
1	0	0	1	1	0	1	1	1	1	0	0	2	0	1	2	0	0	0	0	0	1	0	0	1	0	1	0	1	0	0	1	1	1	1	0	0	0	1	0	0	1	1	0	0	0	0	0	1	0
1	0	0	2	1	0	1	1	0	0	0	0	1	1	0	0	0	1	1	1	0	0	0	0	0	0	1	1	0	0	0	1	1	0	1	0	0	0	0	0	0	0	1	0	0	1	0	0	0	0
1	1	0	1	0	0	1	2	0	1	0	0	0	1	1	2	0	0	0	0	0	0	0	0	0	0	1	1	0	0	1	0	0	0	0	0	1	0	0	0	1	1	1	0	0	2	0	0	0	0
1	1	0	0	0	0	0	1	0	0	0	0	1	1	1	0	0	0	1	1	0	0	1	0	1	0	1	0	0	0	1	0	0	0	0	0	0	0	0	1	0	1	0	1	0	0	0	0	1	0
1	1	0	0	1	0	0	0	0	0	0	0	1	1	0	0	1	0	1	1	0	0	1	0	0	0	0	1	0	0	0	0	1	0	0	0	0	0	0	0	0	0	2	0	1	1	0	1	0	1
0	1	0	0	0	0	1	1	1	0	1	1	2	1	0	1	0	0	1	0	0	0	0	0	0	0	0	1	0	0	1	1	0	1	1	0	0	0	0	0	0	1	1	0	0	0	0	1	1	0
1	1	0	1	2	0	0	0	0	1	1	0	0	1	0	0	0	0	0	1	0	1	1	0	1	1	1	0	0	0	1	1	0	1	2	0	0	0	0	1	1	2	1	1	1	1	0	1	2	0
1	0	1	1	1	0	1	2	0	1	0	0	2	0	1	0	0	0	0	0	0	1	0	1	0	0	1	2	0	0	0	0	2	2	0	0	0	1	0	0	1	1	2	1	0	1	0	0	1	0
0	0	0	0	2	0	0	1	1	0	0	0	1	2	0	1	0	0	0	1	0	0	2	2	1	1	0	0	0	0	0	0	0	0	0	0	0	2	1	1	1	2	1	0	0	0	0	2	2	0
0	0	0	0	0	1	0	1	1	0	1	0	1	0	1	0	0	0	0	0	0	0	0	0	1	1	1	0	0	0	1	1	1	0	0	0	0	1	0	0	0	0	1	0	0	0	0	0	0	0
1	0	1	1	0	0	0	1	0	1	0	0	1	1	0	0	0	1	0	0	0	0	1	0	0	0	1	2	0	0	0	0	0	0	0	0	0	1	1	0	1	0	1	1	1	0	0	0	0	0
1	0	0	1	0	0	0	0	1	2	0	0	1	1	1	1	0	0	0	0	0	0	0	0	0	0	0	1	0	0	0	0	1	0	0	0	0	2	0	1	0	0	1	0	0	1	0	0	2	0
0	1	0	0	1	0	0	1	0	0	1	1	1	0	0	1	0	0	0	0	0	0	0	1	0	1	0	2	0	0	0	0	2	1	0	0	0	1	0	0	0	1	2	1	1	1	0	0	0	0
1	1	0	1	1	0	1	1	0	0	0	0	0	1	1	0	0	0	0	1	0	0	2	1	0	0	1	1	0	0	0	0	1	0	0	0	0	2	0	1	0	0	1	0	0	1	0	0	0	0
0	1	0	0	0	0	0	0	1	1	0	0	1	0	1	0	0	0	0	0	0	0	2	0	1	0	2	2	0	0	1	1	0	0	1	0	0	0	0	0	1	1	2	0	1	1	0	0	0	0
1	1	0	2	0	0	1	1	0	2	0	0	0	1	2	1	0	0	1	1	1	0	2	0	0	0	1	2	0	0	1	0	2	0	0	0	0	0	1	1	1	1	0	0	0	1	0	0	1	0
0	0	0	0	1	0	0	2	1	0	0	0	1	1	2	1	0	0	0	0	2	1	1	1	0	0	2	1	0	0	0	0	1	0	0	0	0	1	0	0	2	0	0	1	0	1	0	0	2	0
1	0	0	2	0	0	1	0	1	0	0	1	0	2	1	1	0	1	0	1	0	0	0	2	2	0	2	2	0	0	2	0	1	0	0	0	0	1	0	0	1	2	0	1	0	1	0	1	1	0
0	0	0	1	0	0	0	1	0	1	2	0	1	1	1	1	0	1	0	0	0	1	1	0	0	0	0	1	0	0	0	0	0	0	0	0	0	1	0	1	0	0	0	1	0	1	0	1	2	2
2	1	1	1	2	0	0	1	0	0	0	0	2	1	2	1	0	0	0	1	0	0	0	1	0	0	1	0	0	0	0	0	1	1	0	0	0	2	0	0	0	1	1	0	1	0	0	0	1	1
1	1	0	1	1	0	0	0	0	1	0	0	2	1	1	0	0	1	1	1	0	0	2	0	0	0	2	2	0	0	0	0	0	0	0	0	0	0	0	1	0	0	0	0	1	2	0	0	2	0
0	1	0	0	0	0	0	1	0	0	0	0	2	1	0	1	0	0	1	0	0	0	2	2	0	0	1	1	0	0	1	0	0	0	1	0	0	2	0	0	1	0	1	0	2	0	0	0	0	0
0	1	1	1	1	0	2	1	0	0	1	0	0	0	0	0	0	0	1	1	0	1	0	0	0	1	1	2	0	0	0	0	2	0	0	0	1	1	0	1	0	2	2	0	0	1	0	2	1	0
0	0	0	0	0	0	0	0	1	0	0	0	0	0	2	0	0	0	0	1	1	1	1	0	0	0	1	2	1	0	1	1	1	0	0	0	0	1	0	0	0	1	0	1	0	0	0	0	1	0
0	1	0	0	1	1	0	1	0	1	1	0	2	1	1	0	0	0	0	1	0	1	1	1	1	0	1	2	0	0	0	0	0	0	1	0	0	1	0	0	1	2	1	2	1	1	0	0	0	0
0	0	0	0	1	0	0	2	0	0	1	1	0	2	1	1	0	0	0	2	0	1	0	1	0	0	0	1	1	0	1	0	0	0	0	0	0	0	0	0	0	1	0	1	1	1	0	0	2	0
0	1	0	1	0	0	0	1	1	0	1	0	0	0	0	1	0	0	1	0	0	0	1	2	1	0	1	1	0	0	1	1	1	0	1	0	0	1	0	0	1	2	0	1	0	1	0	0	0	1
0	0	1	0	0	0	1	0	0	0	1	0	0	1	1	1	0	0	0	0	0	0	2	0	1	1	0	0	0	0	0	0	0	0	0	0	0	1	0	1	2	0	0	0	1	0	0	0	0	0
1	0	0	1	1	0	0	2	0	1	0	0	1	0	1	1	0	0	0	1	0	0	1	0	0	0	1	1	0	0	0	0	1	1	0	0	0	0	0	0	1	2	0	0	2	1	0	0	0	1
1	1	0	1	1	0	1	1	0	1	0	1	2	1	0	1	0	0	1	1	1	1	1	0	1	0	0	1	0	0	1	0	1	0	1	0	0	2	0	1	0	0	1	1	0	0	0	0	1	0
1	1	1	0	1	0	1	1	0	0	1	0	1	2	1	0	0	0	0	0	0	0	1	0	0	1	2	1	1	0	0	1	1	0	0	0	0	2	0	0	1	1	0	1	0	1	0	1	0	0
0	0	0	1	0	1	0	1	0	0	0	0	2	0	0	0	0	0	0	1	0	1	1	1	0	0	1	0	0	0	0	0	1	0	0	1	1	1	0	0	0	1	0	0	0	2	0	1	0	0
1	1	1	0	1	0	0	1	0	0	0	0	1	1	1	0	0	1	0	0	0	0	2	1	0	1	1	0	0	0	1	1	1	2	0	0	0	2	0	1	0	0	2	1	1	1	0	0	1	0
1	0	1	0	1	0	0	1	2	0	0	1	0	0	1	0	0	0	0	1	0	1	1	1	0	0	1	1	0	0	0	0	0	0	0	0	0	2	0	0	1	1	0	1	1	0	0	0	0	0
1	2	0	0	0	0	1	2	0	0	2	0	1	0	1	0	0	0	0	0	0	1	1	0	1	0	0	1	0	0	0	0	2	0	1	0	0	2	0	0	0	0	0	0	0	1	0	0	1	0
0	1	0	0	1	2	2	0	0	1	0	0	1	1	1	0	0	0	0	0	0	2	1	0	0	0	2	1	0	0	2	1	1	1	2	0	0	1	0	1	1	1	1	1	0	1	0	0	0	1
2	0	0	0	2	0	0	0	0	0	1	1	2	2	1	1	0	0	0	0	0	0	1	0	0	1	1	1	0	0	0	0	1	0	0	0	0	2	0	1	0	2	1	1	0	1	0	1	1	0
1	0	1	0	2	0	1	1	0	1	0	0	0	1	0	1	0	0	0	0	0	0	0	0	0	1	2	1	0	0	0	1	1	0	1	0	0	2	0	2	1	1	2	1	0	1	0	0	0	0
1	0	0	0	1	0	0	0	1	0	0	1	1	1	0	0	0	0	0	0	0	0	1	0	1	0	1	0	0	0	0	0	1	0	0	0	0	2	0	0	1	0	1	1	0	0	0	0	0	1
1	0	0	0	1	0	0	1	0	0	0	0	0	1	0	0	0	1	0	1	1	1	0	1	0	0	0	2	0	0	0	0	1	0	0	0	1	2	0	1	1	0	1	0	0	0	0	1	1	0
0	0	1	0	0	0	0	0	1	0	1	0	1	0	0	0	0	0	0	2	2	1	2	0	1	0	2	1	0	0	0	0	1	0	1	0	0	2	0	0	0	1	0	1	1	1	0	0	0	0
2	0	0	1	2	0	0	0	1	1	2	0	2	0	1	0	0	0	0	0	0	0	0	1	0	0	1	1	0	0	0	0	1	0	0	0	0	0	0	0	1	0	1	0	1	0	0	1	1	0
2	1	0	0	0	0	0	2	2	2	0	1	1	2	2	1	0	0	0	0	0	0	0	1	1	0	1	0	0	0	1	0	0	0	0	0	0	2	0	0	0	1	1	1	0	1	0	0	0	0
0	0	0	1	1	0	1	0	0	0	0	0	1	2	1	0	0	0	0	1	0	0	2	0	0	0	1	1	0	0	1	0	1	0	0	0	0	2	0	1	0	0	0	1	0	0	0	0	1	0
0	0	0	0	0	0	1	0	1	0	0	0	0	1	1	1	0	0	0	1	0	0	2	0	0	0	0	2	0	0	1	1	1	1	0	0	0	1	0	0	0	0	1	0	1	1	0	0	0	0
1	0	0	1	0	0	1	0	0	0	0	0	1	1	0	1	0	0	0	2	0	1	1	0	1	0	0	1	0	0	2	0	1	0	1	1	0	1	1	0	1	1	1	0	0	1	0	0	1	0
0	0	0	0	0	0	0	1	0	0	1	1	1	1	0	0	0	0	0	1	0	0	2	0	0	0	1	2	0	0	1	0	0	0	0	0	0	1	1	0	1	2	1	0	2	0	0	0	0	0
0	0	0	0	2	1	0	1	0	1	1	0	2	2	0	1	0	1	0	0	0	1	0	0	1	1	2	2	0	0	0	0	1	1	0	0	0	2	0	0	1	1	0	1	1	1	0	0	0	0
0	0	0	1	0	0	0	0	0	1	0	0	1	1	1	0	0	1	0	0	0	0	0	1	0	1	0	2	0	1	1	0	1	0	0	0	0	1	1	1	2	0	2	2	1	0	0	1	0	0
0	1	0	2	2	0	0	1	0	0	0	1	0	1	1	0	0	0	0	1	0	0	1	0	0	0	2	0	0	0	0	1	1	0	0	0	0	1	0	0	0	1	2	0	0	1	0	0	0	0
0	0	0	0	2	0	2	0	0	0	1	0	1	2	2	1	0	1	0	0	0	0	2	1	1	0	2	2	0	0	0	0	0	0	1	0	1	1	0	1	0	1	0	1	0	0	0	0	1	1
0	0	0	0	2	0	1	2	2	0	2	0	2	1	1	0	0	0	0	1	0	0	1	0	1	1	0	1	0	0	0	1	1	0	0	0	0	0	0	0	0	1	1	2	0	1	0	1	1	0
0	0	0	1	1	0	1	1	0	0	1	0	1	0	0	1	0	1	0	0	0	0	0	0	0	0	0	2	0	0	0	1	1	0	0	0	0	1	0	0	1	0	0	0	1	0	1	0	1	0
1	1	0	0	1	0	1	2	1	2	0	1	0	0	0	1	0	0	0	0	0	0	2	0	0	0	1	1	0	0	1	0	0	0	0	1	0	2	0	1	1	0	0	0	1	0	0	1	2	0
0	0	0	0	1	0	0	1	0	0	0	0	0	1	0	0	0	0	0	2	0	1	2	1	0	0	2	2	0	0	0	1	1	0	2	0	0	1	0	0	0	1	0	0	0	0	0	1	1	1
0	1	0	1	1	0	0	1	0	0	1	0	0	1	0	1	0	0	0	0	0	1	0	0	0	0	1	0	0	0	1	0	1	0	0	0	0	2	0	1	2	1	1	0	1	0	1	0	1	1
0	1	0	1	1	0	1	2	0	0	0	0	0	0	1	1	0	0	0	0	0	0	1	1	0	0	2	0	0	0	2	0	2	1	0	0	0	1	1	0	1	1	2	0	0	2	0	0	1	1
0	0	0	1	1	0	1	0	0	1	0	1	0	0	1	0	0	1	0	0	0	1	1	0	0	1	2	1	0	0	1	0	1	0	0	0	0	1	0	0	2	1	1	0	1	0	0	1	0	0
0	0	0	1	0	1	1	1	0	0	0	0	0	1	0	0	0	0	1	1	1	0	1	0	0	0	1	0	0	0	0	1	0	0	0	0	1	1	0	0	1	1	1	1	0	2	0	0	1	0
0	0	0	1	1	0	1	1	0	1	0	0	0	1	0	0	0	0	0	1	0	0	1	1	1	0	0	0	1	0	0	0	0	0	0	0	0	2	0	0	0	0	1	0	1	0	0	0	0	0
0	0	0	0	1	0	0	1	0	0	0	0	0	1	1	1	0	0	0	1	0	0	1	0	0	1	1	1	0	0	1	0	1	1	0	0	0	0	1	1	0	0	0	0	2	0	0	0	1	0
0	0	0	1	0	0	0	1	0	1	0	0	0	0	0	1	0	0	0	0	0	0	2	1	0	0	1	1	0	0	1	0	1	1	1	0	1	0	0	0	1	2	1	0	0	0	0	0	1	1
1	0	0	0	1	0	0	1	1	2	0	0	1	1	1	1	0	0	1	0	0	0	0	0	0	0	1	0	1	0	0	0	1	0	0	0	0	0	0	0	0	1	1	1	0	0	0	0	0	1
0	0	0	0	2	0	1	0	0	1	0	0	1	1	0	1	1	0	1	1	0	0	1	0	0	0	1	2	0	0	0	0	0	0	0	0	0	1	0	1	1	1	1	1	0	2	0	0	1	0
1	0	0	1	2	0	0	0	0	1	0	0	0	2	1	1	0	0	0	0	0	0	1	1	1	1	0	1	1	0	2	0	1	0	1	0	0	2	0	0	2	2	1	1	0	0	1	1	1	0
0	0	0	2	1	0	0	1	0	2	1	0	1	1	0	0	0	0	0	1	0	1	1	1	0	1	1	1	0	0	0	0	0	1	0	0	0	1	0	0	0	1	1	0	1	0	0	0	0	0
1	0	1	1	0	0	1	0	0	0	1	0	2	0	0	1	0	0	0	0	0	0	2	0	0	0	0	1	0	0	0	0	1	0	0	0	0	0	0	0	0	1	2	1	1	2	0	0	1	0
0	1	0	0	0	0	0	1	0	0	1	0	2	1	0	0	0	1	0	1	0	0	1	0	0	0	0	1	1	0	1	0	2	0	0	0	0	1	0	0	0	0	0	0	0	2	0	0	0	0
0	0	0	2	0	0	0	1	0	0	1	0	1	0	0	1	1	0	1	1	0	1	1	1	0	1	1	1	0	0	2	0	2	0	0	0	0	1	0	2	0	0	1	1	0	0	0	1	0	0
1	0	1	1	0	0	1	2	0	0	0	1	2	1	2	0	0	0	1	0	0	0	0	1	0	1	0	0	0	0	1	0	1	1	0	1	0	0	0	1	0	2	1	0	1	1	0	1	1	1
0	1	0	0	2	0	1	0	1	0	0	1	1	2	0	0	0	1	0	0	1	0	2	0	1	0	2	1	1	0	0	0	2	0	0	0	0	2	0	1	0	0	1	1	0	0	0	1	1	0
0	1	0	0	2	0	0	1	0	1	1	2	0	1	1	1	0	0	0	0	1	0	2	1	1	0	1	0	0	0	2	1	1	1	0	0	0	1	0	0	0	0	1	1	1	1	0	1	0	0
0	0	0	0	0	0	0	2	0	1	0	1	1	1	2	1	0	0	0	1	0	1	2	0	1	1	1	0	0	0	0	0	2	0	0	0	0	0	0	0	1	2	1	0	0	1	0	0	1	0
1	1	0	1	1	0	0	2	0	0	0	0	0	0	0	0	0	1	0	0	0	0	0	1	0	0	1	2	0	0	0	1	2	1	0	0	0	1	0	0	1	2	1	0	2	0	0	0	2	1
1	0	0	0	1	0	1	0	0	2	2	0	2	1	1	0	0	0	0	1	0	0	0	1	0	0	2	1	0	0	1	0	0	0	0	0	0	0	0	1	0	0	1	1	1	0	0	0	1	1
0	0	1	1	1	0	0	0	0	1	0	1	1	1	0	2	0	1	0	1	0	0	2	0	0	0	1	1	0	1	0	0	0	1	0	0	0	0	0	0	1	1	1	1	0	0	0	0	2	0
0	1	0	0	0	0	0	0	0	1	1	0	0	2	0	1	0	1	0	1	0	0	1	0	1	0	0	1	0	0	1	0	0	0	0	0	0	0	0	2	1	1	1	1	1	2	0	0	1	1
0	1	0	0	0	0	2	0	1	0	2	0	1	1	0	1	0	0	0	2	0	0	2	2	1	0	0	1	0	0	2	0	2	0	0	0	0	1	0	0	1	0	2	1	0	0	0	0	1	0
2	0	0	1	0	0	2	1	1	0	0	0	1	0	0	1	0	1	0	0	0	1	1	1	0	1	0	0	0	0	1	0	1	1	0	0	1	1	1	1	1	2	2	1	1	1	0	0	0	0
1	1	1	0	1	0	0	1	0	1	1	0	2	1	1	1	0	0	2	1	0	0	2	0	0	1	1	1	0	0	0	0	1	0	0	0	0	0	1	0	1	1	1	0	1	1	0	0	0	1
1	1	0	1	1	0	1	1	1	0	0	1	1	0	0	1	0	1	0	0	1	0	2	1	1	1	2	1	1	0	2	0	1	0	1	0	0	1	0	0	0	0	0	0	0	0	0	1	1	0
0	1	0	1	0	0	0	1	1	0	1	0	0	1	1	0	0	1	0	1	0	0	1	2	0	0	1	1	0	0	0	0	1	1	1	0	0	2	0	0	1	1	2	0	2	0	0	0	0	1
0	1	0	1	1	1	0	1	1	1	0	0	0	1	1	1	0	0	0	2	0	0	1	0	1	0	0	0	0	0	1	1	0	0	0	0	0	2	0	1	1	1	1	1	0	0	0	0	1	0
0	1	0	0	0	0	0	2	0	0	0	1	1	1	1	1	0	1	1	1	0	1	0	0	0	0	1	1	0	0	2	0	2	1	1	0	0	1	0	0	1	1	1	1	0	1	0	0	0	0
1	2	0	1	0	0	0	0	0	0	0	0	1	2	2	0	0	0	0	0	0	0	2	0	0	1	0	1	0	0	2	0	0	1	0	1	0	0	1	1	0	2	1	0	0	0	0	0	1	0
1	0	0	0	1	0	0	1	0	0	0	0	1	1	0	0	0	0	0	0	0	0	0	0	0	0	1	0	0	0	1	1	1	0	0	0	1	2	0	0	1	1	1	1	0	1	0	0	0	1
0	1	0	1	1	0	0	1	1	0	1	0	1	1	0	2	0	0	0	1	1	0	1	0	0	0	1	2	0	0	1	0	0	1	0	1	1	0	0	0	1	0	1	0	0	1	1	0	1	0
2	1	0	1	0	0	0	0	0	0	0	0	2	0	0	1	0	2	0	1	0	0	2	0	1	1	1	1	0	0	1	0	2	1	0	0	0	2	0	0	1	2	2	0	0	1	0	0	1	1
0	1	0	0	1	1	0	2	0	0	0	0	1	0	0	0	0	1	0	2	0	0	2	0	0	0	2	1	0	0	1	0	0	1	0	0	1	0	0	0	0	0	2	2	0	1	0	0	1	0
1	0	1	1	1	0	0	1	1	1	1	0	0	0	0	0	0	0	0	0	0	1	1	0	0	0	1	1	0	0	0	0	1	0	0	0	1	0	0	0	1	1	1	0	0	1	0	0	1	0
0	0	0	1	1	0	1	1	0	0	1	0	1	0	2	1	0	1	0	0	0	0	1	0	1	0	1	0	0	0	1	0	0	1	0	0	0	1	1	0	0	1	0	0	1	0	0	0	1	0
0	1	1	2	0	0	1	2	0	0	0	0	0	2	1	0	0	0	0	1	0	0	0	1	0	0	1	0	0	0	0	0	1	0	0	0	0	1	0	2	0	1	0	0	0	1	0	0	0	0
2	0	0	0	2	0	1	1	1	0	0	0	1	0	2	0	0	0	0	0	0	1	2	1	0	0	2	2	0	0	1	0	2	0	2	0	0	0	0	0	1	2	0	0	1	0	0	0	0	1
1	0	0	1	1	0	0	2	0	2	1	0	1	0	1	1	0	0	0	1	0	0	1	1	0	0	0	1	0	0	1	1	0	0	0	0	0	1	0	0	1	0	0	1	0	0	0	0	0	1
0	0	0	1	2	0	0	2	1	0	1	0	1	1	1	0	0	0	0	1	0	0	2	0	0	0	1	1	0	0	0	1	2	0	0	0	0	0	0	0	2	1	0	1	0	2	0	0	1	0
2	1	0	0	0	1	0	0	1	1	0	0	0	1	1	0	0	0	0	0	0	0	1	0	2	0	1	0	0	0	0	1	0	0	0	0	0	0	0	0	0	0	2	2	0	1	0	0	0	0
0	0	0	1	2	1	0	1	1	1	0	1	1	1	0	1	0	0	0	0	0	1	1	1	1	0	1	0	0	0	1	0	1	0	0	0	0	1	0	0	1	0	1	0	0	0	0	1	0	0
0	1	0	1	1	0	0	0	0	0	1	1	2	0	2	1	0	0	0	0	1	1	1	0	1	1	1	0	0	0	2	0	0	1	0	0	1	1	0	0	1	2	0	0	1	0	0	0	1	1
1	1	0	1	0	1	0	2	0	0	0	0	2	1	2	0	0	2	0	0	0	1	1	0	0	0	1	0	0	0	0	0	0	0	1	0	2	1	0	1	2	1	1	0	0	0	0	0	0	0
0	0	0	1	2	0	1	0	0	1	0	0	1	1	0	0	0	1	0	2	0	0	2	1	1	0	1	0	0	0	0	1	0	1	1	0	0	0	0	0	0	0	2	0	1	1	0	0	0	0
0	0	0	1	2	0	1	0	0	0	0	0	0	0	1	0	1	0	1	1	0	0	2	1	0	1	0	0	1	0	2	0	2	0	0	0	0	2	0	0	0	2	1	1	1	0	0	1	1	0
0	0	0	0	0	1	0	0	0	1	1	0	1	0	0	1	0	0	0	0	0	0	1	0	1	0	1	1	0	0	0	0	2	0	0	0	1	1	0	0	0	2	0	2	0	1	0	0	1	0
0	0	0	1	2	0	1	2	0	0	1	0	0	1	1	1	0	0	0	0	0	1	0	1	0	0	2	0	0	0	0	0	0	0	0	0	0	0	0	0	0	2	2	0	0	1	0	0	0	0
0	0	0	0	1	0	1	1	0	0	0	1	0	2	2	0	0	0	0	1	0	1	1	0	0	0	1	2	0	0	1	2	0	1	1	0	0	1	1	1	1	0	1	1	0	0	0	1	2	0
1	0	0	0	1	0	0	1	1	0	0	1	1	0	1	0	0	0	0	2	0	0	1	0	0	0	2	2	1	0	2	0	1	1	0	1	0	1	2	0	0	2	1	1	0	1	0	1	1	1
0	0	0	1	1	1	0	2	0	0	1	0	1	1	1	0	0	1	0	0	0	0	1	1	1	0	2	1	0	0	1	0	0	1	0	0	0	2	0	0	2	1	0	0	2	0	0	0	1	0
1	0	0	1	1	0	1	0	0	1	0	0	1	1	2	1	0	1	0	0	0	0	2	0	1	0	1	0	0	0	0	1	1	0	0	0	0	1	0	0	0	1	1	1	1	1	0	0	0	1
1	0	0	1	0	0	0	1	1	0	0	0	1	2	0	0	0	0	0	1	0	0	0	1	0	0	1	0	0	0	0	0	1	0	0	0	0	1	1	0	0	2	0	0	0	0	0	0	0	0
0	0	1	2	2	0	2	0	1	2	0	1	1	1	1	1	0	0	0	0	0	0	0	1	1	0	1	1	0	0	1	1	1	0	0	0	0	1	1	0	0	2	1	1	0	2	0	0	0	0
0	0	0	0	0	0	0	2	0	0	1	0	0	1	0	2	0	1	0	1	1	1	0	0	1	0	1	1	0	0	0	0	0	1	1	0	0	2	0	0	1	1	0	1	0	1	0	0	1	1
1	0	0	0	1	0	0	0	0	0	0	0	2	2	1	1	1	2	0	0	0	0	1	0	0	0	0	2	0	0	1	0	0	1	0	0	0	0	0	0	1	2	1	0	0	0	0	0	1	0
2	0	0	0	1	0	0	1	0	0	1	0	0	1	0	0	0	0	0	1	0	1	0	0	0	0	1	0	0	0	0	0	0	0	0	0	0	1	1	0	2	0	2	0	2	1	0	0	1	0
1	0	1	0	1	0	0	1	1	0	0	0	1	0	0	0	0	0	0	0	1	1	0	1	0	0	1	1	0	0	1	0	1	1	1	0	0	2	0	0	2	1	1	0	0	0	0	2	1	0
0	1	0	2	2	0	0	1	0	0	1	0	1	0	0	0	0	2	1	1	0	0	2	2	1	0	1	1	0	0	2	0	1	0	0	0	0	1	0	0	1	2	2	1	1	0	0	0	2	0
2	0	0	1	0	1	0	0	1	0	0	0	2	1	1	0	0	0	1	2	0	0	1	0	1	1	1	1	0	0	1	0	2	0	0	0	0	0	0	0	0	2	1	0	0	1	0	0	1	0
0	0	0	0	1	0	0	0	0	0	2	0	1	1	1	0	0	0	0	0	0	0	1	0	0	1	2	2	0	1	1	0	0	0	1	0	0	1	0	0	1	1	0	0	1	1	0	1	0	1
1	1	0	0	0	0	0	2	1	0	1	0	0	0	1	1	0	0	0	0	0	0	0	1	1	1	1	0	1	0	0	1	2	0	0	0	0	2	0	0	0	0	1	1	2	1	0	1	1	0
2	1	0	0	1	0	0	0	1	1	0	0	1	2	0	0	0	0	1	1	0	1	2	0	1	1	1	0	0	0	1	1	2	1	0	0	2	2	0	0	1	1	1	1	0	0	0	0	0	0
1	1	0	0	0	0	0	1	0	0	0	1	1	1	0	0	0	0	1	2	0	2	1	1	1	0	1	1	0	0	0	0	1	0	0	0	1	0	0	1	1	0	1	0	1	1	0	0	0	0
0	2	0	0	0	0	2	1	1	0	0	1	1	2	1	0	0	0	0	1	0	0	0	1	0	0	1	0	0	0	0	1	0	0	1	0	0	0	0	0	0	0	1	1	1	1	0	0	1	0
0	1	0	0	1	0	1	1	0	0	0	0	2	1	2	1	0	0	0	0	1	1	0	1	0	0	1	1	0	0	0	0	0	0	1	1	0	0	0	0	1	1	1	0	1	0	0	0	1	0
1	0	0	0	0	0	1	1	0	0	0	0	1	1	1	0	0	0	1	2	0	0	1	1	0	0	0	1	0	0	1	1	0	0	1	0	0	1	0	0	0	2	0	2	1	2	0	1	2	0
0	0	0	0	0	0	0	2	0	0	0	0	1	2	2	1	0	0	0	0	0	1	0	1	1	0	1	0	0	0	0	0	0	0	1	0	0	0	0	0	0	0	1	1	1	1	0	0	1	1
0	1	0	0	1	0	1	1	0	1	0	0	1	0	2	0	0	0	0	1	0	1	1	0	1	1	1	1	0	0	2	1	1	0	0	0	1	1	0	0	0	2	1	0	0	0	0	0	1	0
0	0	0	0	2	0	1	1	2	0	1	0	0	1	2	0	0	0	0	1	0	1	0	0	0	0	1	2	1	1	2	1	0	0	2	0	0	2	0	0	1	1	1	1	0	1	0	1	0	0
0	0	0	0	1	0	1	0	0	0	0	0	0	0	2	1	0	0	0	0	2	0	1	0	0	2	0	1	0	0	1	0	0	0	1	0	0	1	0	0	0	0	2	0	0	2	0	0	0	0
0	0	0	0	1	0	0	0	1	1	2	2	1	1	1	0	0	0	0	2	0	0	1	0	0	0	2	0	0	0	0	0	0	0	0	0	0	1	0	0	0	0	0	1	1	0	0	2	2	0
1	1	0	0	1	0	0	1	0	0	0	0	1	2	0	0	0	1	0	1	0	0	2	1	0	0	1	1	0	0	0	0	1	0	1	0	0	1	0	0	0	1	1	1	1	1	0	1	0	0
1	0	0	0	0	0	1	0	1	0	0	0	2	1	1	1	0	0	1	0	0	0	1	0	0	0	2	0	0	1	1	0	0	1	0	0	0	1	0	0	0	1	2	0	0	0	0	1	1	1
1	0	0	1	1	0	1	1	0	1	0	0	1	2	1	0	0	1	0	0	0	0	1	0	1	1	1	1	0	0	0	1	1	1	1	0	2	0	0	0	0	1	0	0	0	2	0	0	0	1
0	1	1	2	1	0	2	1	0	1	0	0	2	1	0	0	0	1	0	1	0	0	2	2	0	0	0	0	0	0	1	0	1	2	0	0	0	1	0	0	0	2	1	0	0	0	0	1	0	0
0	0	0	0	1	0	0	1	1	1	0	0	2	2	1	2	0	1	0	0	1	0	1	1	0	0	1	1	0	0	1	1	1	1	0	0	0	1	0	1	0	0	1	0	1	1	0	0	1	1
2	1	0	1	1	0	0	2	0	0	0	2	1	0	1	0	0	0	0	1	0	0	0	0	1	1	1	1	0	0	0	0	0	0	0	0	0	1	0	0	0	2	1	0	0	0	0	2	1	0
0	0	0	0	2	0	0	0	0	0	0	0	0	0	0	2	0	0	0	1	0	0	2	0	0	1	0	1	0	0	0	0	1	0	1	0	0	1	0	0	0	0	2	1	0	0	0	0	0	0
0	0	0	0	1	0	0	2	0	1	0	0	1	0	0	1	0	0	0	1	0	0	1	1	0	0	0	0	0	0	0	0	1	1	0	1	0	0	0	0	0	2	1	1	1	0	1	0	1	0
1	0	0	0	1	0	1	0	0	1	0	0	2	0	1	0	0	0	0	0	0	0	1	0	0	0	1	0	0	0	1	0	1	1	0	0	0	1	0	0	0	1	0	1	0	1	0	1	1	0
0	0	0	2	0	1	0	2	0	1	0	1	2	0	0	0	0	0	1	1	0	0	0	1	0	0	2	2	0	0	1	0	0	0	0	0	0	1	0	0	0	1	1	0	0	0	0	0	2	2
1	0	1	0	1	0	0	0	0	0	0	0	1	0	2	0	0	0	1	1	0	0	2	0	1	0	1	2	0	0	0	0	1	0	0	0	0	2	0	0	0	2	2	0	1	0	0	1	1	0
0	0	0	2	2	0	0	1	1	0	0	0	2	2	1	0	0	1	0	1	0	0	1	1	0	1	1	2	0	0	0	0	1	1	0	0	1	2	0	0	1	1	0	0	1	1	0	1	1	0
1	0	0	1	2	0	0	1	1	0	0	1	1	2	0	0	0	0	0	0	0	1	2	0	1	1	0	1	0	0	0	0	0	0	0	0	0	0	0	0	1	1	1	0	0	1	0	0	0	0
0	0	0	0	0	0	1	1	0	0	1	0	2	2	0	0	0	1	0	0	0	0	1	1	0	1	1	1	0	0	1	0	0	0	0	0	0	0	0	1	0	0	1	0	2	0	0	0	0	0
1	0	0	0	1	0	0	1	0	2	0	1	1	1	0	1	0	0	0	0	0	1	0	0	1	0	0	0	0	0	0	1	0	1	0	0	0	1	0	0	0	2	0	0	1	1	0	1	1	0
0	1	0	0	0	1	0	1	0	1	0	0	2	0	1	0	0	0	1	0	0	0	1	1	0	0	1	0	1	0	0	1	2	0	0	0	0	1	1	0	1	0	2	1	0	2	0	1	0	0
0	0	0	0	1	0	1	2	1	0	0	0	2	0	1	0	0	1	0	1	0	0	1	0	1	0	0	0	0	0	1	0	1	1	1	0	1	1	0	0	0	1	2	0	0	0	0	0	1	0
1	0	0	1	0	0	0	0	0	1	0	0	1	1	0	0	0	0	0	1	0	0	1	0	1	1	2	0	0	0	0	0	1	0	0	0	0	0	0	1	1	2	0	1	0	0	0	0	1	0
1	2	0	1	0	0	0	1	0	0	1	1	1	0	1	1	0	1	0	2	0	0	1	1	0	0	1	0	0	0	0	1	0	0	1	0	0	0	0	1	0	1	2	1	1	1	0	1	2	0
0	1	0	2	2	0	0	1	1	0	2	0	1	2	0	2	0	0	1	1	0	0	0	0	1	0	1	0	0	0	1	0	1	0	1	0	0	0	0	0	0	0	2	1	0	0	0	0	1	0
0	1	0	0	1	0	1	1	1	1	1	1	0	0	0	1	0	0	0	2	0	0	1	1	1	0	0	1	0	0	0	0	0	0	0	0	0	1	0	0	1	2	1	0	0	1	0	1	0	1
0	1	1	1	1	0	1	0	1	2	0	0	1	2	0	1	1	0	0	0	0	0	1	0	0	0	1	0	0	0	1	0	1	0	0	0	0	0	1	0	0	0	1	0	0	1	0	0	0	0
0	0	0	1	1	1	0	2	0	1	1	0	1	1	1	0	0	0	0	0	0	0	0	1	0	0	0	1	0	0	0	0	0	0	0	0	1	2	0	0	0	0	1	0	0	0	0	0	1	0
0	1	0	0	1	0	1	2	0	0	0	0	1	1	1	2	0	1	1	0	0	0	2	0	1	1	2	0	0	0	0	0	0	1	0	0	0	1	0	1	1	1	1	1	0	0	0	0	2	0
1	0	0	1	2	0	1	1	1	0	0	0	0	0	1	1	0	1	0	0	0	0	2	2	0	0	2	1	1	0	0	0	0	0	0	0	0	0	0	0	1	1	1	1	0	1	0	0	0	0
0	1	0	2	1	0	0	1	0	0	1	0	1	1	0	2	0	0	0	1	0	0	1	1	0	0	0	2	0	0	1	0	1	0	1	0	0	0	0	1	0	1	1	0	0	1	0	0	0	0
0	1	0	0	0	0	1	2	0	0	0	1	1	0	1	0	0	0	0	1	0	0	0	1	0	1	1	1	0	0	1	0	1	0	0	0	0	0	0	0	0	0	0	1	1	0	0	0	1	0
1	2	0	2	0	0	0	0	0	1	0	0	0	1	1	1	0	0	0	0	0	1	0	0	0	0	1	0	0	0	1	1	1	0	0	0	0	0	0	0	0	1	0	0	0	0	0	2	1	0
0	0	0	0	0	1	0	0	0	1	0	0	1	0	1	0	0	0	0	1	0	0	0	0	0	0	0	0	1	0	0	0	1	0	0	0	0	0	0	1	0	0	2	1	1	1	0	0	0	1
1	0	0	2	2	0	0	1	1	1	0	2	1	0	1	0	0	0	0	2	0	1	1	1	1	1	2	1	0	1	1	0	1	1	0	0	0	1	0	0	0	2	1	0	1	1	0	1	0	0
1	2	0	1	1	0	0	1	0	1	0	0	1	0	1	0	0	0	0	1	0	0	1	0	2	0	2	0	1	0	2	1	0	0	1	0	0	1	1	0	0	1	0	0	1	1	0	1	1	1
0	0	0	0	0	0	1	2	1	0	0	0	0	2	0	0	0	1	0	1	0	0	1	0	1	0	1	2	1	0	0	0	0	0	0	1	1	0	0	1	0	1	0	1	1	0	0	0	0	0
0	1	1	1	0	0	0	1	0	0	1	1	2	2	1	1	0	0	0	1	0	0	2	0	0	1	1	1	0	0	0	0	1	0	0	0	0	1	0	0	0	0	0	0	0	0	0	1	1	1
1	1	0	0	1	0	0	0	0	1	0	0	2	2	1	0	0	0	0	2	0	0	0	0	0	0	2	1	0	1	0	0	1	0	1	0	0	0	0	0	1	1	0	1	0	0	0	0	2	0
1	0	0	0	1	1	1	2	0	0	1	0	0	0	1	0	0	1	0	0	0	0	2	0	1	0	0	1	0	0	0	0	0	0	0	0	0	2	0	0	1	1	1	1	0	1	0	2	1	0
1	1	0	0	0	0	0	1	0	0	1	1	0	1	0	1	0	0	0	0	0	0	1	1	2	0	1	1	0	0	0	0	0	0	0	0	0	2	0	1	2	2	1	1	0	1	0	1	0	1
1	1	1	1	1	0	0	0	0	2	1	0	1	0	1	1	0	0	0	0	0	0	2	1	0	1	2	1	0	0	0	1	0	0	0	0	0	0	0	1	1	1	0	1	2	2	0	1	1	0
0	0	1	1	1	0	1	1	0	0	0	1	2	0	0	1	1	1	0	2	0	0	2	0	1	0	0	1	0	0	0	2	0	1	0	0	0	0	0	1	1	2	0	0	1	1	0	0	0	0
1	1	0	0	0	0	1	1	1	1	2	0	2	1	1	0	1	0	0	1	0	1	0	0	1	0	2	2	2	1	1	0	1	0	0	0	0	0	0	0	0	1	0	1	0	0	0	0	1	0
0	0	0	0	1	0	1	0	0	0	0	1	0	2	0	0	0	2	0	1	0	0	0	0	1	0	0	1	1	1	0	0	0	2	1	0	0	0	0	1	0	0	0	1	1	1	0	1	0	0
1	0	0	0	2	0	0	2	1	1	0	0	0	2	1	0	0	0	0	0	0	0	2	1	0	1	2	0	0	0	1	0	0	0	0	0	0	0	0	0	0	0	1	1	1	0	0	0	1	1
1	0	0	0	1	0	0	1	1	2	0	0	1	1	1	0	0	1	0	1	0	1	1	1	0	0	0	0	0	0	0	0	0	0	0	0	0	0	1	0	0	1	1	1	0	1	0	0	0	0
0	0	0	0	1	0	1	1	0	1	0	0	1	1	0	1	0	0	0	0	1	0	2	0	0	0	1	1	0	0	1	0	1	0	0	0	0	1	0	0	0	0	0	0	0	1	0	0	1	0
1	0	0	1	1	0	1	1	0	0	0	1	1	2	2	0	0	0	1	0	0	1	1	0	1	0	0	1	0	0	1	2	0	1	0	0	0	1	0	0	1	1	0	0	1	1	0	1	1	0
0	1	0	0	1	0	0	0	0	1	0	1	2	2	0	1	0	1	0	1	0	1	0	0	1	0	0	0	0	0	1	1	0	0	1	0	0	1	0	0	1	2	0	0	0	1	0	1	0	0
0	0	0	1	0	0	1	2	0	1	0	0	2	1	1	0	0	0	1	1	0	1	1	1	1	0	0	1	2	0	1	1	1	0	0	0	1	1	0	0	1	2	1	0	2	0	0	1	2	0
1	2	0	1	1	0	0	2	1	1	0	1	2	1	1	0	0	0	1	1	1	0	1	1	0	0	1	0	0	0	0	1	1	0	0	1	0	1	0	0	1	1	1	0	0	2	0	0	0	1
1	0	0	0	0	1	0	1	1	0	0	1	1	1	0	0	0	0	0	1	0	1	0	0	0	0	1	0	0	0	0	0	0	1	0	0	0	1	0	0	0	0	1	0	0	1	0	1	1	0
1	1	0	1	0	1	0	2	0	0	1	0	1	1	2	0	0	1	1	0	0	0	1	0	1	1	0	0	0	0	1	0	0	1	1	0	0	1	0	1	0	1	1	1	1	1	0	0	0	0
1	1	0	0	0	0	0	0	0	0	0	0	0	1	1	0	0	1	0	0	0	2	1	0	1	0	1	1	1	1	0	0	0	0	0	0	0	1	0	0	0	2	0	1	0	0	0	0	0	0
1	1	0	2	0	1	0	1	1	1	1	0	2	2	0	0	0	1	0	1	0	1	1	0	1	0	2	1	0	0	1	1	1	0	0	0	1	1	0	1	1	1	0	0	0	1	0	0	1	0
2	1	0	0	1	0	0	2	1	0	0	1	0	0	1	0	0	1	0	1	1	0	0	0	0	0	2	0	0	0	0	0	1	0	0	0	0	0	0	0	1	1	0	0	0	0	0	1	0	0
0	1	0	0	1	0	1	1	2	1	0	0	0	0	1	1	0	0	0	0	0	0	0	1	0	0	1	1	1	0	0	0	1	0	1	0	0	0	0	0	1	1	0	1	0	0	0	0	0	1
0	0	0	1	2	0	0	1	1	1	1	1	1	1	1	0	0	0	1	1	0	0	1	0	1	0	0	2	0	0	1	0	1	1	0	0	0	0	0	1	0	1	0	2	0	2	0	0	0	0
0	0	0	1	1	0	1	1	1	2	0	0	1	2	2	2	0	1	0	0	1	0	1	2	0	0	2	0	0	0	0	1	1	0	0	0	0	1	0	1	0	0	0	0	0	1	0	0	1	0
0	0	0	1	1	0	1	1	0	1	0	0	0	1	0	0	0	0	1	1	0	0	1	0	0	1	1	1	1	1	0	0	0	0	1	0	0	0	0	0	0	2	2	1	0	1	0	1	0	0
0	1	0	0	1	0	0	2	0	1	0	0	1	1	1	0	0	0	0	1	0	0	1	1	0	0	1	0	1	0	0	0	1	1	0	0	0	0	0	0	0	0	1	0	0	2	0	0	1	0
0	0	0	2	0	0	1	0	0	1	0	0	1	1	1	0	0	0	1	0	0	0	2	1	0	0	1	2	0	0	1	0	2	0	1	0	0	2	0	1	1	1	1	0	0	0	0	0	0	0
0	1	0	1	1	0	1	0	0	1	2	0	1	1	0	0	0	0	0	1	0	0	1	0	0	0	0	0	0	0	1	0	0	1	0	0	0	0	1	1	1	2	1	0	0	0	0	0	1	1
1	0	0	2	2	0	0	0	1	0	2	1	2	1	1	0	0	0	0	1	0	0	2	1	1	0	0	2	0	0	1	2	0	0	0	0	0	1	0	1	0	0	0	0	0	1	0	0	0	0
1	1	0	1	0	0	0	1	0	0	1	0	1	0	1	0	0	0	1	0	0	1	1	0	1	0	1	0	0	0	1	0	1	0	1	0	0	0	0	0	0	1	1	1	0	0	0	2	1	0
0	0	1	1	1	1	1	1	2	0	0	1	0	1	1	1	0	0	0	1	0	0	1	0	1	0	0	1	1	0	1	0	0	0	0	0	0	2	0	1	2	2	0	1	0	1	0	1	0	0
0	0	0	1	0	0	1	2	0	0	2	0	0	2	1	0	0	0	0	1	1	0	1	0	0	2	0	1	1	0	0	0	0	0	0	0	0	0	0	0	1	1	1	0	0	0	0	1	1	0
2	2	0	1	1	1	0	2	1	1	1	1	1	1	1	0	0	0	0	1	1	1	2	0	0	0	1	0	0	0	1	0	1	0	0	0	0	1	0	0	2	2	0	0	0	1	0	0	1	0
1	1	0	0	0	0	1	1	1	2	0	0	1	1	1	0	0	0	0	0	1	0	2	0	0	0	1	1	0	0	1	0	0	1	1	0	0	1	0	0	0	1	0	0	1	1	0	0	1	1
0	2	0	0	1	0	0	1	1	1	0	1	1	1	2	0	0	0	0	0	0	0	1	0	0	0	0	0	0	0	1	0	1	1	0	0	0	1	1	1	0	1	1	0	1	1	0	1	1	1
1	1	0	0	1	0	1	2	0	0	0	0	0	1	2	1	0	0	1	0	0	0	1	1	1	1	1	1	0	0	1	0	1	0	0	0	0	0	0	0	0	1	2	0	0	0	0	0	2	0
0	1	0	1	1	0	1	0	1	0	1	0	1	0	1	1	0	0	0	1	0	0	1	0	1	0	2	0	0	0	0	0	2	0	0	0	0	0	0	0	0	2	2	0	0	0	0	1	1	0
0	1	0	1	1	0	1	2	0	1	0	0	2	0	0	0	0	1	0	0	0	0	0	0	0	0	2	2	0	0	2	0	2	0	0	0	0	0	0	0	1	1	1	0	0	1	0	0	0	0
1	1	1	2	2	0	0	0	1	1	0	0	1	1	1	1	0	0	0	1	0	0	1	0	1	2	0	2	0	0	0	0	1	0	1	0	0	2	1	1	2	1	1	0	0	0	0	0	2	0
0	0	0	2	1	0	1	0	0	0	0	0	0	1	0	0	0	1	0	1	0	0	1	0	0	0	2	1	0	0	1	0	0	0	0	0	0	1	0	0	0	1	1	0	0	0	0	1	1	1
1	0	0	0	1	0	0	1	0	1	0	1	1	1	1	1	0	0	0	2	0	0	2	1	1	0	1	1	0	0	1	1	0	0	0	0	0	1	0	0	0	1	1	0	0	1	1	0	1	1
0	1	0	0	0	0	0	1	0	0	0	0	0	0	1	0	0	1	0	1	0	0	0	1	0	2	1	1	1	0	2	0	0	1	0	0	0	1	0	0	1	0	1	1	1	0	0	0	0	0
0	0	0	1	2	0	0	1	1	0	0	1	1	0	2	1	0	0	0	0	0	0	1	1	1	0	1	0	0	0	0	0	1	0	0	0	0	0	0	0	1	0	1	1	2	1	0	2	0	0
2	0	0	2	1	1	0	1	0	1	1	0	0	0	0	0	0	0	0	2	1	0	2	1	0	0	0	1	0	0	0	0	0	0	0	0	0	1	1	0	0	0	2	0	0	2	0	0	0	0
0	0	0	1	0	0	0	1	0	0	0	0	2	2	2	0	0	1	0	0	0	0	2	1	0	0	1	1	0	0	0	0	1	2	0	0	1	1	0	1	2	2	1	0	0	2	0	1	2	0
1	0	1	1	2	0	0	0	2	0	0	0	2	2	0	0	0	0	0	1	0	0	1	0	0	1	1	2	0	0	0	0	0	0	0	0	0	1	0	0	1	1	2	1	0	0	0	0	2	0
0	0	0	0	1	0	0	1	0	0	0	0	1	1	1	0	0	0	0	0	0	1	1	0	0	0	1	0	0	0	1	0	0	0	1	0	0	2	0	0	2	1	2	0	1	2	0	0	1	0
0	1	2	1	0	1	0	2	0	1	0	0	1	0	1	1	0	0	0	1	0	0	2	2	0	1	1	0	0	0	0	1	1	0	1	0	0	0	0	0	1	1	1	0	1	0	0	1	1	0
0	0	0	1	0	0	1	2	0	1	0	0	2	1	0	1	0	1	0	0	0	0	1	0	2	0	0	1	0	0	1	0	1	0	0	0	1	0	0	0	1	0	2	0	1	0	0	2	1	0
1	0	0	0	0	1	1	2	0	0	0	0	0	2	1	1	0	0	0	0	0	1	0	0	0	1	1	0	0	0	0	0	2	1	0	0	0	1	0	0	1	2	1	1	0	1	0	0	0	0
0	1	0	1	0	0	0	0	1	0	0	0	2	1	1	0	0	0	0	2	0	0	1	0	0	0	1	2	0	0	1	0	1	0	0	0	0	0	0	0	1	1	0	1	1	0	0	1	2	0
0	0	1	0	0	0	1	2	0	1	0	0	1	1	1	2	0	0	0	1	0	0	2	0	1	0	2	0	1	0	0	0	1	0	0	0	0	0	0	1	0	2	0	2	1	1	0	0	1	1
0	1	0	0	2	0	0	0	0	1	0	0	1	1	0	0	0	1	0	0	0	1	0	0	0	2	0	0	1	0	2	1	1	1	0	0	0	2	0	1	0	2	0	2	0	1	0	1	0	0
1	0	0	0	1	0	1	2	0	1	2	0	1	0	1	1	0	0	0	1	0	0	1	0	0	0	2	1	0	1	0	1	0	0	0	0	0	1	1	0	1	1	2	1	1	0	0	1	0	0
0	0	0	1	0	0	1	1	0	0	1	0	0	1	2	1	0	0	0	1	0	0	1	2	1	0	0	2	0	0	1	1	0	0	0	0	0	0	1	1	1	2	0	0	2	0	0	0	1	1
0	1	0	0	1	0	0	1	1	0	0	0	0	1	2	1	0	0	1	1	1	0	0	1	1	0	1	0	0	0	1	0	0	1	0	0	0	0	0	0	0	2	2	1	0	0	0	0	1	0
2	1	0	2	1	0	0	1	0	0	1	0	1	1	0	0	0	0	0	0	0	0	1	0	0	1	1	0	1	1	1	0	1	1	0	0	0	0	0	0	0	1	1	1	0	2	0	0	0	0
0	1	1	1	0	0	0	1	1	1	0	1	1	1	2	0	0	0	0	1	0	0	1	0	0	0	1	0	0	0	1	0	1	0	1	0	0	1	1	0	0	1	1	0	0	1	0	0	1	0
0	1	0	2	0	0	0	0	0	0	0	0	1	0	1	2	0	0	0	0	0	0	1	0	0	0	2	0	0	0	2	0	1	0	0	0	2	1	0	0	1	0	0	1	0	1	0	0	1	0
0	0	0	1	1	0	0	1	1	0	0	0	1	0	1	0	0	0	0	1	0	0	2	1	1	0	1	1	0	0	1	1	1	1	1	0	0	2	0	1	0	1	1	0	1	1	0	1	1	1
0	0	0	1	0	0	0	1	1	0	1	0	1	0	2	1	0	0	0	1	0	0	1	1	0	1	2	0	0	0	1	0	1	0	0	0	0	2	0	0	0	1	2	0	2	2	0	1	0	0
1	0	0	0	0	0	1	0	0	0	0	0	1	2	1	0	0	2	1	0	0	0	1	0	0	0	0	0	0	0	2	0	2	0	0	0	1	0	0	1	1	0	1	0	0	2	0	0	1	0
2	0	0	1	0	0	2	1	1	0	1	0	1	1	2	1	0	0	1	0	0	0	1	1	0	0	1	2	0	0	1	0	1	0	0	0	0	2	0	0	0	1	0	1	1	0	0	1	1	0
0	1	0	1	0	0	1	1	0	0	1	0	1	0	0	1	0	1	0	0	0	0	1	1	1	1	1	0	0	1	1	0	0	0	1	0	0	1	0	0	0	0	1	1	1	1	0	1	2	0
0	1	0	1	0	1	0	1	0	1	0	0	2	0	0	1	0	0	1	1	0	0	1	1	1	0	1	0	0	0	0	0	0	0	1	0	1	0	0	0	1	1	1	1	0	0	0	0	1	0
0	1	0	1	0	0	1	1	1	0	0	0	1	1	1	0	0	0	0	1	0	0	1	0	0	0	0	2	0	0	1	0	0	1	0	0	0	2	0	0	0	2	1	0	1	1	0	0	0	0
2	0	0	0	1	0	0	0	1	0	0	0	1	0	1	0	0	0	0	1	0	0	1	0	1	0	0	1	0	0	0	0	0	1	0	0	0	0	0	1	2	1	0	0	2	1	0	1	2	1
0	1	1	2	0	1	0	2	1	1	0	0	1	1	1	0	0	0	0	0	0	0	0	0	0	0	1	1	0	0	1	1	1	0	0	0	0	0	0	1	1	2	1	0	1	1	0	1	0	0
1	0	1	1	1	0	0	1	0	0	0	2	1	1	1	0	0	0	0	0	0	1	0	0	0	0	1	0	0	0	1	0	0	0	0	0	0	1	0	0	0	2	1	0	0	0	0	1	0	0
0	0	0	2	1	0	1	1	0	0	0	0	1	1	2	1	0	1	0	0	1	0	0	0	0	1	1	1	0	0	0	0	1	0	0	0	0	1	0	1	0	2	1	1	0	2	0	0	1	0
0	0	0	1	2	0	0	1	1	0	2	0	1	2	1	1	1	1	0	0	0	1	1	0	0	1	1	1	0	2	2	0	1	1	0	0	0	0	0	1	1	1	0	1	0	2	0	0	0	0
0	2	1	0	0	0	1	1	1	1	1	0	0	2	1	1	0	0	1	1	0	0	2	0	0	0	0	1	0	0	0	0	0	0	1	0	0	1	0	0	0	0	1	0	2	1	0	0	0	0
0	0	0	1	0	0	2	0	0	0	0	0	0	1	1	1	0	0	0	0	0	0	1	0	0	0	0	1	0	0	2	1	1	0	0	0	0	1	0	0	0	2	2	0	0	1	0	0	1	0
1	0	0	1	1	0	0	0	0	0	0	0	2	2	1	0	0	1	0	2	0	0	0	0	1	0	1	0	1	0	0	1	2	0	1	0	1	1	0	1	1	0	2	0	0	2	0	0	0	0
0	0	0	0	1	0	1	1	1	1	0	1	1	2	2	1	0	1	0	0	0	1	1	1	0	0	2	2	0	0	1	1	1	0	0	0	0	0	0	0	0	1	1	1	0	1	0	0	0	0
1	1	0	1	1	0	2	1	0	1	0	0	0	1	0	0	0	0	1	1	0	0	1	0	1	1	0	1	0	0	0	0	1	0	1	0	0	1	0	2	0	0	1	0	1	1	0	0	1	1
0	0	0	0	1	1	0	1	0	0	1	1	1	2	2	0	0	0	0	1	0	1	1	0	1	0	0	1	0	0	1	1	1	1	2	0	0	2	0	0	0	0	0	0	0	0	0	0	1	0
1	0	0	0	1	0	1	0	1	2	0	0	1	1	1	1	0	1	0	0	0	2	1	1	0	0	2	1	0	0	0	0	1	1	1	0	0	1	0	0	1	0	0	0	2	1	0	0	1	0
0	0	0	1	0	0	1	2	0	2	1	0	2	1	0	0	0	0	0	0	0	0	1	1	1	0	1	0	0	0	0	1	1	0	0	0	0	1	0	0	0	2	2	0	0	1	0	0	0	0
1	0	0	1	2	0	0	1	0	1	0	0	2	1	0	0	0	0	0	0	0	0	1	0	0	0	1	0	0	0	2	0	1	0	0	1	1	0	0	0	1	1	0	0	1	1	0	0	1	0
1	1	0	2	1	0	2	1	0	0	0	1	0	1	1	0	0	1	0	0	0	0	1	0	1	0	0	1	1	0	0	0	0	0	1	0	0	1	0	1	1	0	0	1	1	1	0	1	0	0
0	1	0	1	2	0	0	0	1	0	0	0	1	2	0	1	1	0	0	1	0	0	1	1	0	0	1	1	0	0	0	0	1	0	1	0	0	0	0	0	0	1	0	0	1	1	0	0	0	1
0	1	0	0	0	0	0	0	0	1	0	0	0	1	2	2	0	0	1	1	0	0	1	1	0	0	0	1	0	0	0	0	2	0	0	1	0	0	0	0	0	0	1	0	1	0	0	0	0	0
0	1	0	1	0	1	0	1	0	1	0	1	1	1	2	1	0	0	0	0	0	1	0	1	0	0	1	2	0	0	1	0	1	0	0	0	1	1	0	0	0	1	1	2	1	1	0	0	1	0
0	0	0	1	1	0	2	2	1	0	0	0	1	2	1	0	0	0	0	0	0	0	1	1	0	0	0	0	0	0	0	1	1	0	0	0	0	1	0	0	1	1	1	0	1	1	1	0	0	0
1	0	0	1	0	1	0	1	0	0	0	0	1	0	1	1	0	0	0	0	0	0	2	1	0	1	0	1	0	0	0	0	1	0	0	0	1	2	0	1	1	1	2	1	1	0	0	0	0	0
0	0	0	0	1	0	1	1	1	0	1	0	1	0	1	0	0	0	1	1	0	0	2	1	1	0	0	1	0	0	1	0	0	1	0	0	0	2	0	1	0	0	1	1	0	1	0	1	1	0
1	1	0	1	1	0	1	1	1	0	1	0	1	1	0	0	0	0	1	0	0	0	2	1	0	0	0	1	0	0	1	1	0	0	0	0	0	2	0	1	1	1	0	1	1	0	0	1	0	0
1	0	0	2	2	0	0	2	2	0	2	1	1	0	0	1	0	0	0	1	0	0	1	0	0	0	1	1	0	0	1	0	1	0	0	1	0	2	0	0	0	1	1	0	2	1	0	0	0	0
0	1	0	0	1	0	2	0	1	0	0	0	2	1	2	1	0	1	1	0	0	0	0	1	1	0	1	1	0	0	0	0	1	1	1	0	0	0	0	0	1	1	2	0	1	1	0	0	0	0
1	1	0	0	1	2	1	0	0	1	1	0	0	1	1	1	0	1	0	1	0	1	0	0	0	0	0	1	0	0	0	0	1	0	0	0	0	1	0	1	0	1	1	0	1	1	0	0	2	0
0	1	0	1	0	0	0	1	0	0	0	1	0	2	0	0	0	1	0	0	1	0	1	1	0	0	1	0	0	1	1	0	1	1	1	0	0	2	1	0	1	1	0	1	1	2	0	0	1	0
0	0	0	0	1	0	0	2	2	0	0	2	2	1	1	1	0	0	0	1	0	0	0	0	1	1	1	1	0	0	0	0	0	1	0	0	0	1	0	0	0	1	0	1	0	0	0	0	0	1
2	1	2	1	1	0	1	1	0	1	1	0	2	0	2	0	0	0	0	0	0	1	0	1	0	0	0	1	0	0	1	1	2	0	1	0	0	0	0	0	0	0	0	0	0	0	0	2	1	0
2	0	1	0	1	0	1	0	1	0	1	0	1	1	0	0	0	0	0	1	0	0	1	0	1	1	1	0	0	0	0	0	1	0	0	0	0	1	0	0	0	2	1	0	1	0	0	0	1	0
1	1	0	1	0	0	0	1	0	1	1	0	1	0	1	0	0	0	0	0	0	0	1	1	0	0	2	1	0	0	1	1	1	0	0	0	0	1	0	0	1	2	0	0	1	2	0	1	0	1
1	0	1	0	1	0	0	1	0	2	0	1	1	2	2	2	0	0	0	0	0	0	2	1	0	0	2	0	0	1	2	2	1	0	1	0	0	1	0	0	0	1	2	1	0	0	0	1	0	0
0	0	0	0	1	0	1	0	1	1	0	0	2	1	0	1	0	0	0	2	0	0	2	1	0	0	1	1	0	0	0	0	0	0	1	0	1	2	0	0	1	0	0	0	0	0	0	0	1	0
0	0	0	0	1	1	0	1	1	1	0	1	1	1	0	1	0	0	0	0	0	0	1	1	2	0	2	1	0	0	2	0	1	0	0	0	0	1	0	0	0	2	1	1	0	1	0	1	1	0
1	0	0	0	0	0	1	1	1	0	0	1	1	1	0	1	0	0	0	1	0	0	1	1	2	0	0	1	0	0	1	1	0	0	0	0	0	2	0	0	1	1	1	1	0	1	0	0	0	0
1	1	1	0	1	1	0	0	0	1	0	0	1	2	0	1	0	0	0	0	0	1	1	0	0	1	1	1	0	0	1	0	1	0	0	0	1	1	0	0	0	1	1	0	0	0	0	1	1	0
0	1	0	0	0	0	0	0	1	0	0	0	0	1	2	1	0	0	0	0	0	0	2	0	0	0	1	1	0	0	2	0	0	0	1	0	0	1	0	0	0	1	1	1	0	0	0	0	0	0
0	1	1	1	0	0	1	0	1	2	0	1	1	1	1	0	0	1	0	1	0	0	2	0	0	1	2	0	0	1	1	0	1	0	0	0	0	1	0	0	0	0	2	0	0	1	0	0	1	0
0	1	0	1	0	0	0	1	0	1	1	0	0	1	0	1	0	0	0	0	0	1	0	1	1	1	0	0	0	0	0	0	0	2	0	0	0	1	0	1	0	1	0	2	0	0	0	0	1	0
0	2	0	0	0	0	0	0	1	1	0	1	1	2	0	0	0	0	0	2	0	1	1	1	0	0	1	1	0	0	0	0	1	2	0	0	0	0	0	1	0	1	1	1	0	0	0	0	0	0
2	1	0	1	1	0	1	2	0	0	1	2	1	1	0	0	0	1	1	1	0	0	1	0	1	0	0	1	0	0	1	0	1	0	1	0	0	0	0	0	0	0	2	1	1	1	0	0	0	0
0	1	0	1	0	0	0	1	0	0	0	0	1	0	1	2	0	0	0	0	0	0	1	0	0	1	1	2	0	0	0	0	0	0	1	0	1	0	0	0	2	1	1	2	0	0	0	1	0	1
0	1	1	0	2	1	0	2	0	0	1	1	0	2	1	0	0	0	0	0	0	1	1	0	0	0	1	1	0	0	1	0	0	0	0	0	1	1	0	0	2	2	0	0	1	0	0	0	1	0
0	0	0	1	1	0	1	1	1	0	0	0	1	1	1	1	0	1	0	1	0	0	0	0	2	0	1	0	0	0	1	0	0	0	0	0	0	0	1	0	0	1	0	0	0	2	0	1	0	0
0	0	1	0	1	0	1	2	0	2	1	0	2	0	2	0	0	0	0	1	0	1	1	2	0	0	0	0	1	0	1	0	1	0	0	0	0	0	0	0	0	0	0	1	0	0	0	0	2	0
1	2	0	1	0	0	1	0	0	1	0	0	2	2	0	2	0	1	0	1	0	0	1	0	0	0	1	2	0	1	0	0	0	1	0	0	0	0	0	0	0	0	0	1	1	0	0	1	1	0
1	2	1	2	1	0	2	1	0	2	0	1	1	2	2	0	0	0	0	0	0	2	1	0	2	1	0	0	0	0	1	0	1	0	0	0	0	1	0	2	1	1	0	0	1	0	0	0	1	0
2	0	0	2	1	0	1	1	0	0	1	0	2	2	0	1	0	1	1	0	0	2	0	1	0	0	2	1	0	0	0	1	0	0	0	0	0	1	1	0	0	1	0	1	0	0	0	1	1	0
0	0	0	0	2	0	0	1	1	0	1	0	1	0	0	1	0	0	0	1	0	0	2	0	0	1	0	1	0	0	1	1	0	0	0	0	0	0	0	0	0	1	2	1	1	1	0	1	2	0
0	2	0	1	1	0	0	0	1	1	1	0	1	2	0	0	0	2	0	1	0	1	1	0	0	0	0	0	1	0	1	0	0	0	0	0	0	1	0	0	0	0	2	0	0	1	0	0	1	0
0	2	0	1	1	0	0	1	0	0	0	0	1	0	1	0	0	0	0	0	0	0	1	1	0	0	0	1	0	0	0	0	1	0	0	0	0	0	0	0	0	1	0	1	1	0	0	1	0	0
0	2	0	1	0	0	0	1	0	0	1	0	1	1	0	1	0	0	0	1	0	0	0	1	1	0	1	0	0	0	2	0	1	0	1	1	0	2	0	0	1	1	0	1	1	1	0	0	1	1
1	0	0	0	1	0	0	1	1	0	0	1	1	2	1	1	0	0	0	0	0	0	2	1	0	0	1	2	0	0	0	0	1	0	1	0	0	0	0	0	1	1	1	0	1	0	0	0	0	0
0	0	1	1	0	0	0	1	0	1	0	1	1	2	1	0	0	0	2	0	0	1	1	1	0	0	0	0	0	0	0	0	0	1	2	0	0	0	2	1	0	0	0	0	0	1	0	0	1	0
0	0	0	0	0	0	0	2	0	0	0	0	1	1	2	1	0	0	0	2	0	1	1	2	0	0	0	2	0	0	1	1	1	0	0	0	1	2	0	0	1	1	0	1	0	2	0	0	1	1
1	1	0	1	1	0	1	2	1	0	1	0	2	2	2	0	0	0	0	0	0	1	1	0	0	0	1	2	1	0	1	0	0	0	0	0	0	1	0	0	1	1	0	1	1	0	0	0	1	0
0	1	0	0	0	0	0	1	0	1	0	1	0	1	1	0	0	0	0	0	0	0	2	0	0	0	2	1	0	0	2	0	0	1	0	0	0	1	0	0	0	1	1	0	0	0	0	0	1	0
0	1	0	1	2	0	1	1	1	1	1	0	1	2	2	1	0	0	0	0	0	0	2	1	0	0	1	0	0	0	1	2	1	1	0	0	0	0	1	0	1	0	1	0	0	1	0	0	0	1
2	0	1	1	1	0	0	2	1	1	1	0	2	1	1	0	1	0	1	1	0	0	0	0	1	0	1	1	0	0	0	0	2	0	0	0	0	1	0	0	0	2	1	0	1	0	0	1	2	1
0	1	1	1	1	0	1	0	0	1	1	0	1	1	0	2	0	0	0	0	0	0	1	0	0	0	1	0	0	0	0	0	2	0	1	0	0	1	0	1	1	0	2	1	1	1	0	0	1	0
0	1	0	0	2	0	1	1	0	1	0	0	2	1	1	0	0	1	0	1	0	0	0	1	1	0	1	1	0	0	1	0	1	1	0	0	0	1	0	0	0	0	0	2	0	0	0	0	0	0
0	2	1	1	1	1	0	0	0	1	0	0	0	1	1	0	0	1	0	0	0	0	1	1	1	1	1	0	1	0	0	0	0	0	0	0	0	2	0	0	1	1	0	0	0	1	0	1	0	0
0	1	0	0	1	0	0	2	1	0	1	0	1	2	0	1	0	0	0	1	0	0	1	1	2	1	0	0	0	0	1	0	0	1	0	0	0	1	0	0	1	1	1	1	1	0	0	0	0	0
0	0	1	0	1	0	0	1	0	1	0	0	1	1	0	0	0	0	0	0	0	1	1	1	0	0	2	2	0	0	1	0	1	0	0	0	0	0	0	0	0	1	1	0	1	1	0	1	1	0
0	1	0	2	2	0	0	1	1	1	0	1	1	1	0	0	0	0	0	0	0	0	1	0	1	0	1	1	1	0	0	1	1	1	0	0	1	1	0	1	1	0	0	1	1	1	0	0	0	1
0	1	0	1	1	0	0	2	0	0	0	1	1	2	0	0	0	0	1	1	0	0	1	0	0	1	1	0	0	0	1	0	0	0	0	0	0	1	0	1	0	1	0	1	1	0	0	1	0	0
0	1	0	2	0	0	1	0	1	1	1	0	0	0	0	0	0	0	0	0	0	0	0	0	0	0	0	1	0	0	0	0	1	1	0	0	0	0	1	0	0	1	2	0	0	1	0	1	0	1
0	0	0	0	2	1	0	0	0	1	1	0	1	2	0	0	0	0	0	0	0	1	1	1	1	0	0	2	0	0	0	0	1	1	1	0	0	1	0	0	1	1	2	1	0	1	0	0	1	0
0	0	0	0	1	1	1	0	1	0	1	0	1	1	1	1	0	0	1	0	0	0	0	1	1	0	2	1	0	0	0	0	2	1	0	0	0	2	0	0	2	2	1	0	0	0	0	0	0	0
0	0	1	1	0	1	0	1	0	0	0	0	1	0	0	0	0	0	0	0	0	0	1	0	2	0	1	2	0	0	1	0	1	1	0	0	0	1	0	0	1	0	0	0	0	1	0	0	0	0
1	0	0	1	2	1	1	1	0	1	2	0	1	2	1	0	0	0	0	2	0	0	2	1	0	1	0	0	0	0	0	0	1	0	0	0	0	0	0	0	0	0	2	1	0	1	0	0	0	1
0	0	0	1	1	0	0	0	0	2	1	0	1	2	1	2	0	0	0	2	0	0	0	1	1	2	2	1	0	0	0	0	2	1	0	0	0	0	0	2	0	0	1	0	0	2	0	1	1	0
0	0	0	1	1	0	0	1	1	0	1	0	2	1	1	0	0	0	0	0	0	0	1	0	0	1	0	0	0	0	1	1	1	1	0	0	0	0	1	0	2	1	0	0	1	0	0	0	0	0
0	0	0	1	1	0	0	2	1	1	0	0	2	2	0	0	0	0	0	1	1	1	1	1	0	0	1	0	0	0	0	0	1	0	0	0	0	0	0	0	0	2	0	0	0	0	0	1	0	0
0	1	0	0	0	1	0	1	0	1	0	0	1	1	1	1	0	0	0	0	0	0	0	0	0	0	0	1	0	1	0	0	1	1	0	0	0	2	0	0	0	1	0	1	0	1	0	0	0	0
0	2	0	1	1	0	0	1	1	0	1	0	0	2	1	1	0	0	0	0	0	0	1	0	0	0	1	1	0	0	0	0	1	1	1	0	0	0	0	0	1	1	2	1	0	1	0	0	2	0
0	0	0	1	1	0	0	1	1	1	0	0	2	1	0	0	0	0	0	0	0	1	1	1	0	0	2	1	0	0	0	1	1	1	0	0	0	1	0	0	0	1	1	0	1	2	0	1	1	0
0	1	0	0	0	0	0	0	0	0	0	1	1	0	1	1	0	2	0	1	0	0	1	0	0	0	0	0	0	0	0	0	1	0	0	0	0	0	0	0	1	1	0	1	0	1	0	0	1	1
2	0	0	0	1	0	0	1	0	0	1	0	1	0	1	0	0	0	0	0	0	0	1	0	0	0	0	1	0	0	1	0	0	1	0	0	0	2	0	0	0	2	1	0	0	1	0	0	1	0
0	0	0	0	1	0	0	1	1	1	0	1	1	1	0	0	0	0	0	0	0	0	1	1	0	0	1	0	0	0	1	0	0	0	0	0	0	0	0	0	0	1	0	1	1	1	0	1	0	0
0	1	1	0	0	0	1	2	0	2	0	0	2	0	1	1	0	1	0	1	0	2	1	0	1	1	2	2	0	0	0	0	1	1	0	0	0	1	1	0	0	2	2	1	1	0	0	0	0	0
0	0	1	1	0	1	0	2	0	0	0	0	1	0	0	0	0	0	0	2	0	0	1	0	0	1	0	2	0	0	1	1	1	1	1	0	0	0	0	1	1	0	0	0	0	1	0	1	0	1
0	0	0	0	0	0	0	1	0	0	1	0	1	1	0	0	0	0	0	0	0	0	2	1	0	0	0	1	0	0	0	2	0	1	0	0	0	0	0	0	0	2	1	1	0	0	0	0	1	0
0	0	0	1	1	0	0	1	0	0	1	0	0	0	1	0	1	1	0	1	0	0	2	1	1	0	1	0	0	0	1	0	1	0	0	0	0	0	0	0	1	1	1	1	1	1	0	0	1	0
0	0	0	1	1	0	0	1	1	0	0	1	2	0	1	1	0	0	0	0	0	0	2	0	0	0	0	0	1	0	0	0	2	0	0	0	0	2	1	1	1	0	1	1	1	0	0	0	1	0
0	1	0	0	2	0	1	0	0	1	0	0	0	2	0	1	0	0	0	1	0	0	1	0	0	0	1	1	0	0	0	0	0	1	0	0	0	0	1	0	1	1	0	0	1	0	0	1	1	0
0	0	0	1	0	0	0	0	1	1	0	0	0	1	0	2	0	0	0	2	0	1	1	0	0	0	2	1	0	0	0	0	1	1	0	0	0	2	0	2	0	2	1	0	1	1	0	0	1	0
0	1	0	1	1	0	0	1	1	0	1	0	1	1	0	1	1	0	0	1	0	0	2	0	0	0	2	1	1	1	1	1	1	1	0	0	1	1	0	0	0	1	0	0	0	0	0	0	0	0
0	0	1	0	1	0	1	1	0	0	0	1	0	2	1	0	0	0	0	0	0	0	1	1	0	0	1	1	0	0	0	0	2	0	0	0	0	1	0	0	0	1	0	1	1	0	0	2	0	1
1	1	1	0	0	1	1	0	0	0	1	0	1	0	1	0	0	0	0	0	1	0	1	1	0	1	1	1	0	0	2	0	0	0	0	0	0	2	0	0	1	0	2	1	0	0	0	0	1	0
0	0	1	0	0	0	0	1	1	0	0	0	0	2	1	0	0	0	0	0	0	1	1	0	1	0	1	1	0	0	2	1	1	0	1	0	0	0	0	0	1	1	1	1	2	0	1	0	1	1
0	0	0	0	2	0	1	0	0	2	0	0	2	1	0	2	1	1	0	0	0	0	0	0	0	1	2	2	0	0	0	0	2	0	0	0	1	0	0	0	1	1	1	0	0	0	0	0	1	1
1	1	0	1	2	0	0	1	0	1	0	1	1	0	0	1	0	1	0	1	0	0	0	0	2	0	2	1	0	0	0	0	0	0	0	0	0	0	2	1	1	2	1	2	1	1	0	0	1	0
1	0	0	0	0	1	0	0	1	2	0	0	1	0	0	1	0	0	0	0	0	1	2	0	1	0	2	1	0	0	1	0	1	0	0	0	0	1	0	0	0	2	1	0	0	0	0	0	1	0
1	1	0	2	1	0	0	0	0	1	0	0	2	1	2	1	0	0	0	1	0	1	1	0	1	0	0	1	1	0	0	0	0	0	0	0	0	0	0	0	0	0	0	1	1	2	0	2	0	0
1	1	1	1	0	0	0	2	0	0	1	0	1	1	0	0	0	0	0	0	0	0	2	0	0	0	1	0	0	1	1	1	0	1	1	0	0	1	0	0	0	1	1	1	0	1	0	0	0	0
0	0	0	1	0	0	0	1	1	0	0	0	1	2	1	0	0	0	0	0	0	0	1	1	0	0	0	0	0	0	1	0	1	0	0	0	0	1	1	0	1	1	0	1	1	1	1	0	0	0
0	1	0	0	2	0	1	1	0	0	0	0	1	0	2	1	0	0	1	1	0	0	1	0	0	0	1	0	0	1	0	1	1	0	0	0	1	1	0	0	0	1	1	0	0	1	0	0	2	0
0	0	1	1	0	0	0	1	0	1	0	0	1	0	1	2	0	0	0	0	0	0	0	0	2	0	0	1	0	0	1	0	0	0	0	0	0	2	0	1	0	1	0	1	0	0	0	1	0	0
0	2	0	0	0	0	1	1	0	0	1	0	1	0	0	1	0	1	0	0	0	0	1	1	2	0	1	0	1	0	1	0	1	1	1	0	0	0	0	0	0	1	1	0	0	1	0	0	0	0
1	1	0	1	2	0	0	1	1	0	1	0	0	0	0	0	0	0	0	0	0	0	1	0	0	0	0	1	0	0	0	0	0	0	0	0	0	0	0	0	1	1	0	1	2	1	0	0	0	0
1	0	0	1	1	0	1	0	0	0	1	0	1	0	0	2	0	0	0	0	1	0	1	0	1	0	1	0	0	1	0	2	1	0	0	0	0	1	0	1	0	0	1	0	0	0	0	0	1	0
1	0	0	0	0	0	0	1	1	1	1	0	2	2	0	0	0	1	0	1	0	0	0	1	0	0	1	0	0	0	0	1	1	0	0	0	0	0	0	1	0	0	0	0	0	1	0	0	0	0
1	1	0	0	0	0	0	0	0	0	2	0	0	2	1	0	0	0	0	1	0	0	1	2	0	0	1	1	1	0	1	1	1	0	0	0	0	1	0	0	0	1	0	1	0	1	0	0	1	0
0	1	0	1	0	0	1	2	0	0	1	0	1	0	1	1	0	0	0	0	1	0	2	0	0	0	1	1	0	0	0	0	1	0	0	0	0	2	0	0	0	1	0	0	1	0	1	0	0	0
0	0	0	0	2	0	1	1	0	1	0	0	1	1	0	0	0	0	1	0	0	0	1	1	0	0	1	1	0	0	1	1	1	0	0	0	1	1	0	0	1	0	1	1	1	1	0	0	1	1
0	1	0	0	2	0	1	1	1	0	0	0	0	1	0	0	0	1	0	0	0	1	1	0	1	0	1	1	0	0	0	0	0	0	1	0	0	0	0	0	1	1	2	0	1	0	0	0	0	0
0	0	0	2	2	0	0	1	1	2	0	0	0	1	1	2	0	0	0	2	0	1	1	1	0	1	0	0	0	0	1	0	2	2	0	0	0	1	0	0	0	1	1	0	1	1	0	0	1	0
1	0	0	0	0	0	0	0	0	0	0	0	0	1	0	1	0	0	0	0	0	1	2	1	0	0	2	1	0	0	0	1	0	1	0	0	0	1	0	0	1	1	0	1	0	1	0	0	0	0
0	1	1	1	1	0	1	1	1	0	0	0	1	2	1	0	0	0	0	0	0	0	0	0	1	0	0	2	0	0	0	1	0	0	0	0	0	0	0	1	1	0	1	2	0	2	0	0	0	0
0	0	0	1	0	1	0	2	1	0	2	0	0	2	2	0	0	2	0	0	0	1	2	0	0	0	1	1	0	0	0	0	0	1	0	0	0	2	0	0	1	0	0	1	0	0	0	1	0	0
0	1	0	1	0	0	0	1	1	2	0	0	1	1	0	0	0	0	0	0	0	0	1	1	1	0	1	1	0	0	0	0	0	0	0	0	0	0	1	0	1	1	1	0	0	0	0	1	1	0
0	0	0	0	0	0	0	2	1	0	1	0	1	2	0	0	0	1	1	1	0	0	1	0	0	1	1	1	0	0	0	0	0	1	1	0	0	0	0	0	1	1	1	1	0	0	0	1	1	0
1	0	0	1	1	0	1	1	0	0	0	0	0	1	0	0	0	0	0	1	0	0	1	1	0	0	1	2	0	0	0	0	1	0	0	0	1	1	0	0	0	0	0	1	0	0	0	1	0	0
0	0	0	1	2	0	0	1	0	1	0	0	1	2	1	0	0	0	0	0	0	0	0	0	0	0	0	1	0	0	1	0	2	0	0	0	0	2	1	0	0	0	2	2	0	2	0	0	1	0
0	0	1	0	0	0	0	1	1	1	1	0	1	1	2	0	0	0	0	0	0	0	2	1	1	0	1	1	1	0	1	0	1	0	1	0	0	0	0	0	0	1	0	1	0	2	0	0	0	1
0	1	0	1	0	0	0	0	1	1	0	0	0	0	1	0	0	0	0	1	0	0	0	0	0	0	0	2	0	0	1	0	0	1	0	0	0	0	1	0	0	1	1	0	0	0	0	0	0	0
1	0	0	2	0	0	1	1	0	0	0	0	1	2	0	1	0	1	0	1	0	0	1	0	0	1	1	1	1	0	0	0	0	1	0	0	0	1	0	0	1	1	1	2	0	0	1	1	1	1
0	0	0	2	2	0	0	1	0	0	0	1	2	1	1	0	0	0	0	1	0	0	2	1	0	0	1	0	0	0	0	0	1	0	1	0	0	2	0	0	0	1	1	1	1	2	0	1	0	0
2	0	0	0	1	0	1	1	0	0	1	0	2	1	1	0	0	0	1	2	0	0	0	0	2	0	1	1	0	0	0	0	2	0	0	0	0	2	1	1	0	0	2	0	2	0	0	0	0	0
0	1	0	2	1	0	0	1	0	1	0	0	1	1	1	2	0	0	0	1	0	0	1	0	0	0	0	2	0	0	1	0	0	1	0	0	1	0	0	1	1	1	1	0	1	1	0	0	0	0
0	1	0	1	0	0	0	2	1	0	0	1	1	2	2	1	0	0	0	1	0	0	1	1	1	1	2	2	0	0	0	0	2	0	0	0	0	2	1	1	2	0	1	0	1	1	0	0	0	1
1	0	0	0	2	0	0	1	1	0	0	0	2	2	1	0	0	1	0	1	1	0	0	0	1	0	0	2	0	0	2	0	1	1	0	0	0	1	0	1	0	0	0	1	1	1	0	0	2	0
0	0	0	1	0	0	0	1	0	1	1	0	0	1	1	0	0	1	0	1	0	1	1	0	0	0	1	0	1	1	0	0	2	1	0	0	0	0	1	0	2	0	1	0	0	0	0	0	1	0
0	0	0	1	0	0	0	1	1	1	1	1	1	1	1	2	0	0	0	0	0	1	0	0	0	0	2	2	0	1	2	0	0	0	0	0	0	1	1	0	2	2	1	1	0	0	0	0	1	0
0	0	0	0	2	0	0	0	1	1	0	0	1	0	1	2	0	0	0	0	0	0	1	1	0	0	1	1	0	0	1	0	2	1	0	0	0	1	1	0	1	1	1	1	1	1	0	2	0	0
0	0	0	1	2	0	1	2	0	2	1	0	0	1	1	1	0	0	0	0	0	1	0	0	0	0	1	0	0	0	0	0	1	0	2	0	0	0	0	1	1	2	2	0	1	2	0	1	0	1
0	1	0	0	0	0	0	0	0	0	0	0	0	1	1	1	0	0	0	0	0	0	1	1	0	1	2	1	0	0	0	1	1	0	0	0	0	0	0	0	0	1	1	0	0	2	0	0	0	0
0	0	0	0	0	0	0	1	0	1	1	0	0	1	1	1	0	0	0	1	0	0	0	0	0	0	1	0	0	0	2	1	1	1	0	1	0	0	0	0	1	1	0	0	0	1	0	1	0	0
0	0	0	1	1	0	1	1	0	0	0	0	1	1	2	0	0	0	0	0	0	0	0	1	0	0	1	2	0	1	1	0	2	0	0	0	0	0	0	0	1	1	0	0	1	1	0	0	0	0
0	0	1	0	2	0	0	1	1	0	1	0	1	1	1	2	0	0	0	0	0	0	1	0	0	0	1	1	0	0	0	1	2	0	1	0	0	1	0	1	0	1	1	1	0	1	0	0	1	0
0	0	0	1	0	0	0	1	0	1	0	0	0	2	1	1	0	0	0	0	0	1	2	1	0	0	0	1	0	0	0	1	0	0	0	0	0	0	0	0	0	1	0	1	0	2	0	0	2	0
0	0	0	1	0	0	1	1	0	0	0	0	1	1	1	0	0	1	0	0	0	0	1	0	1	0	1	2	0	0	0	1	1	0	2	0	1	1	0	0	1	0	1	1	0	2	0	0	0	0
0	1	0	0	1	0	0	1	1	1	0	0	1	0	2	0	1	0	0	1	0	0	2	1	0	1	1	0	0	0	1	0	1	0	0	0	0	1	0	0	1	2	1	0	0	2	0	0	2	0
0	2	0	1	0	0	1	1	1	0	0	1	1	1	2	0	0	0	0	0	0	0	0	0	1	0	1	2	0	0	1	1	0	1	0	0	0	1	0	1	1	0	2	1	0	1	0	1	1	0
1	1	0	2	1	1	0	1	1	1	0	0	0	1	0	0	0	1	0	1	0	0	2	0	0	0	1	1	0	0	0	0	0	0	0	0	0	1	0	0	0	0	2	1	0	1	0	1	0	0
1	0	0	1	0	0	0	1	1	0	1	0	1	0	2	0	0	1	0	1	0	0	1	0	0	0	1	1	0	0	1	0	0	0	0	0	0	0	0	0	0	1	0	0	0	1	0	0	1	0
0	0	0	0	0	0	0	2	1	0	0	0	0	1	1	0	0	1	0	0	1	0	1	1	0	0	0	0	0	0	2	0	0	0	0	0	0	0	0	1	1	1	1	0	1	0	0	0	2	1
0	1	0	0	0	0	1	0	2	0	0	1	2	0	1	0	0	0	0	1	0	0	1	1	2	1	1	0	1	0	0	1	1	0	1	0	1	0	0	0	1	1	1	1	0	0	0	0	0	1
0	0	0	1	0	0	0	1	0	0	0	1	1	1	1	1	0	0	0	2	0	1	2	1	1	0	0	2	0	0	1	0	0	1	1	0	0	0	0	0	0	1	0	2	0	1	0	0	1	1
0	2	0	0	0	0	1	0	0	0	0	0	2	1	0	1	0	0	1	1	0	0	0	0	0	0	0	2	0	0	0	1	1	0	0	0	0	1	0	1	0	2	2	0	1	1	0	0	0	0
0	2	0	0	1	0	1	1	0	0	1	0	1	2	1	0	0	0	0	0	0	0	0	1	1	0	1	0	2	0	1	0	1	1	1	1	0	1	0	1	1	1	1	0	0	1	0	0	0	0
0	1	1	1	0	0	1	1	0	0	0	0	1	0	0	0	0	0	0	0	0	0	1	0	0	0	1	1	0	0	0	0	1	0	0	1	0	2	0	0	2	2	1	1	2	1	0	0	0	0
1	0	0	0	0	0	0	1	0	0	2	0	2	1	1	1	0	0	0	0	0	0	0	0	0	0	1	1	0	0	0	0	0	0	0	0	0	0	0	1	1	2	0	1	1	0	0	1	0	0
1	0	0	0	1	0	0	0	0	0	2	0	0	2	0	0	0	0	1	0	0	0	1	0	0	0	1	0	0	0	1	0	0	0	1	0	1	2	0	0	0	0	0	0	0	1	0	0	0	0
1	1	0	1	0	0	1	2	1	1	0	1	2	1	0	0	0	0	0	1	0	0	2	0	1	1	1	0	0	0	0	0	1	0	0	0	0	1	1	1	0	1	1	0	2	1	0	1	0	0
0	0	0	1	0	0	1	2	1	0	0	0	1	1	1	0	0	0	1	0	0	0	2	1	0	0	0	1	0	0	1	0	0	0	1	0	0	2	0	0	0	1	0	1	0	0	0	0	0	0
0	1	0	1	2	0	0	1	0	0	1	0	1	1	0	0	0	1	1	1	0	0	1	0	1	0	1	1	0	0	1	1	1	0	0	0	0	1	1	0	0	1	0	0	0	1	0	1	1	0
1	1	0	2	1	0	0	2	0	0	1	0	1	1	0	1	0	2	1	0	0	0	0	0	0	0	0	0	0	0	0	0	0	0	0	0	0	0	0	0	0	1	1	0	2	1	0	0	0	0
0	1	0	1	1	0	0	1	0	0	0	0	1	1	1	1	0	0	0	1	0	1	1	0	1	1	1	0	0	0	1	1	0	0	0	0	0	2	1	2	0	0	2	0	1	0	0	0	1	0
0	1	0	1	0	0	0	1	0	1	0	1	0	1	0	2	0	1	1	0	0	0	1	0	1	0	0	0	0	0	0	0	1	1	0	0	0	1	0	0	0	2	1	0	0	2	0	1	1	0
1	0	0	0	1	0	0	2	0	1	0	0	1	0	0	0	0	0	0	0	0	0	1	0	0	2	1	0	0	0	1	1	1	1	0	0	0	2	0	0	1	0	0	2	1	0	0	1	1	0
1	1	0	1	1	0	2	1	0	0	0	0	0	0	0	1	0	1	0	0	0	0	0	1	1	0	1	0	0	0	1	0	0	0	0	0	1	2	1	1	2	0	0	0	0	0	0	0	2	0
1	0	0	0	1	0	1	0	1	1	0	0	1	0	1	1	0	0	1	0	0	0	1	1	0	0	1	0	0	0	0	0	2	0	2	0	0	0	0	0	0	1	0	1	0	1	0	2	0	0
0	1	0	0	0	0	1	2	0	0	1	0	1	1	0	1	0	1	0	1	0	0	1	1	0	1	0	1	0	1	1	1	0	1	0	1	0	1	0	0	0	0	0	1	1	1	0	0	1	1
1	1	0	0	0	0	1	1	0	1	0	0	1	2	1	0	0	0	0	2	0	0	0	1	1	0	1	0	1	0	0	0	1	0	0	0	0	2	0	0	1	2	1	0	0	1	0	0	0	0
1	2	0	1	1	1	1	1	1	0	0	0	1	0	1	0	0	0	0	1	0	1	1	0	1	0	0	0	0	0	0	0	1	0	1	0	0	1	0	0	1	2	1	0	1	1	0	0	1	1
0	0	0	2	0	0	0	2	0	0	0	1	1	1	0	1	0	0	0	0	0	0	1	0	0	1	2	2	0	0	1	1	0	1	0	0	0	1	1	0	0	0	1	0	2	1	0	0	2	0
0	1	0	0	1	0	0	0	1	1	0	1	0	1	1	0	0	1	0	0	0	0	1	0	1	1	1	0	1	0	1	0	1	1	0	0	0	0	0	0	1	1	1	1	0	0	0	0	1	0
0	1	0	1	0	1	0	0	2	2	0	0	2	0	1	1	0	0	1	0	0	0	1	0	1	0	0	2	0	0	1	0	1	0	0	0	0	1	0	0	1	1	0	0	0	0	0	0	1	0
1	0	0	1	0	0	0	1	0	0	0	1	0	2	1	0	1	0	0	0	0	0	1	1	1	1	0	1	0	0	1	0	2	1	0	0	0	0	0	0	1	1	0	0	0	0	0	0	1	0
1	1	0	1	1	1	2	1	0	0	1	0	1	1	2	1	0	0	0	2	0	1	1	0	0	2	1	0	0	0	1	0	0	1	0	0	0	1	0	1	0	2	1	2	1	1	0	2	1	0
1	0	1	0	2	0	1	1	0	0	0	1	0	2	0	1	0	0	0	1	0	2	0	0	0	0	0	1	1	0	0	0	2	0	0	0	0	1	0	0	0	1	1	0	0	0	0	0	1	0
2	0	0	1	1	1	0	1	0	0	0	0	2	0	0	0	0	1	0	0	0	1	1	0	0	0	0	1	0	0	1	0	0	1	1	0	0	1	0	0	0	0	0	1	1	1	0	1	1	0
1	1	0	0	2	0	0	0	0	0	0	0	0	0	1	0	0	2	1	0	0	1	1	0	1	0	0	1	0	0	2	0	0	1	0	0	0	0	0	1	1	1	0	1	0	1	0	0	0	0
2	0	0	0	0	0	0	1	0	1	0	0	0	0	1	0	0	1	0	0	0	0	1	1	0	1	2	0	0	0	1	0	1	0	0	0	0	2	0	0	0	2	1	1	1	1	0	1	1	0
0	0	0	1	1	0	1	1	1	1	1	1	0	1	1	0	0	1	0	1	0	1	1	0	1	0	1	1	1	0	0	0	2	2	0	0	1	2	0	1	1	1	1	0	0	2	0	1	0	1
1	0	0	1	1	0	0	2	2	0	0	0	0	1	0	1	0	0	0	0	0	0	1	1	0	1	1	0	0	0	1	1	0	1	0	0	1	0	0	0	1	2	0	1	1	2	0	1	1	0
0	1	0	1	2	0	0	1	2	1	0	1	1	2	2	2	0	1	0	0	0	0	1	0	0	0	1	2	0	1	1	0	0	0	0	0	1	1	0	0	0	1	1	0	1	1	0	0	0	0
2	1	0	0	0	0	0	1	0	0	0	0	1	1	1	1	0	0	0	1	0	0	1	0	0	2	2	1	0	1	0	0	1	0	0	0	0	0	0	0	2	0	0	0	0	1	0	1	1	1
0	1	0	1	0	0	0	0	1	1	0	0	1	0	1	0	0	0	0	2	0	0	2	0	0	1	0	0	1	0	2	0	0	0	0	0	0	1	1	0	1	1	0	1	1	1	0	0	1	0
1	0	0	0	1	0	1	0	0	1	0	0	2	2	0	1	0	0	0	0	0	0	1	0	0	0	1	1	0	0	0	0	0	0	0	0	0	0	0	0	0	0	0	1	0	0	0	0	1	0
1	1	0	1	2	0	0	2	1	0	1	0	0	0	1	1	0	1	1	0	0	1	2	0	1	0	0	1	0	0	1	0	1	0	0	0	0	2	0	1	1	1	0	0	1	0	0	1	0	0
1	1	0	1	0	0	1	1	0	1	0	1	1	1	1	0	0	0	0	0	0	0	2	0	0	1	1	1	0	1	1	0	0	0	0	0	0	1	0	0	0	1	1	0	0	1	0	1	0	1
0	2	1	1	2	0	0	2	0	1	1	0	2	1	2	1	0	0	0	0	0	0	1	0	0	0	1	1	0	0	1	0	2	2	0	0	0	1	0	0	1	1	1	0	0	0	0	1	0	1
0	0	0	0	2	0	1	0	0	0	1	1	1	1	1	0	0	0	0	1	0	0	1	0	0	0	1	1	0	0	1	0	0	0	1	0	0	1	0	0	0	1	1	0	0	0	0	1	0	1
2	0	1	0	0	0	0	1	0	0	0	0	0	2	2	0	1	0	1	1	0	0	1	0	0	0	1	0	0	0	1	0	1	0	0	0	0	0	1	0	0	1	0	1	1	1	0	0	1	0
1	0	0	1	2	0	2	2	0	1	0	0	1	2	0	0	0	0	0	0	0	1	1	1	0	0	0	0	0	0	1	1	0	1	0	0	0	1	0	0	1	2	1	1	0	1	0	1	1	0
0	2	0	2	1	0	0	1	0	2	0	0	1	1	0	1	0	1	0	1	0	0	1	0	0	0	2	1	0	0	0	1	0	0	0	0	0	2	1	1	0	2	1	0	0	0	0	1	0	0
0	0	0	0	0	0	1	1	0	0	0	0	1	1	0	1	0	0	0	0	0	0	0	0	1	0	0	1	1	0	1	0	2	1	0	0	0	1	0	1	1	1	0	0	0	0	0	0	1	0
1	0	0	0	1	0	0	0	0	0	2	1	0	2	1	0	0	0	1	1	0	0	0	0	0	0	2	0	0	0	1	0	2	0	0	0	1	1	0	2	0	0	2	0	2	0	0	0	1	0
1	1	0	1	1	0	0	1	0	0	0	0	1	1	2	1	0	0	0	1	1	1	2	0	1	0	1	1	0	0	2	0	1	1	0	0	0	0	0	0	0	1	0	0	1	0	0	1	0	0
0	1	0	0	0	2	0	1	2	0	1	0	1	1	0	1	0	0	0	0	0	1	0	0	1	0	1	2	0	0	0	2	1	0	0	0	0	0	0	0	0	0	0	1	0	1	0	0	1	0
1	0	1	1	2	0	0	0	0	1	0	0	0	1	1	1	0	0	1	0	0	1	1	0	0	1	0	0	0	0	1	0	0	1	0	0	0	1	0	0	0	0	1	0	1	0	0	0	1	0
0	0	1	0	1	1	2	1	0	0	0	0	0	2	1	0	0	1	0	0	0	1	1	1	0	0	1	0	0	0	0	1	1	0	0	0	0	2	0	2	0	1	2	0	1	1	0	0	1	0
1	1	1	1	1	1	1	1	1	2	1	0	1	2	1	0	0	0	0	0	0	0	1	0	1	1	0	1	0	0	1	0	1	0	1	0	0	2	0	1	0	1	2	0	0	1	0	0	1	0
0	1	0	1	1	0	0	2	2	1	0	0	0	0	1	0	0	0	1	1	0	0	1	1	0	0	0	0	0	0	0	0	1	0	1	0	0	0	0	0	0	1	1	0	0	0	0	1	1	1
1	1	0	2	1	0	1	1	0	0	0	0	2	1	0	1	0	0	0	0	0	0	2	0	0	1	1	2	0	0	0	0	2	0	0	0	0	0	0	0	0	1	0	0	2	1	0	0	1	1
0	0	0	1	1	0	0	1	0	1	1	0	0	1	0	2	0	0	1	0	0	1	1	1	0	0	1	1	0	0	1	0	1	0	2	0	1	1	0	2	1	0	2	0	0	1	0	0	1	0
2	2	0	1	0	0	0	1	0	0	0	0	1	1	0	1	0	1	0	0	0	0	2	0	0	1	1	1	0	0	0	0	1	0	1	0	0	2	0	1	0	1	1	0	0	1	0	0	0	0
0	0	0	0	1	0	2	1	0	1	0	0	1	1	2	0	0	0	0	1	0	0	0	0	0	0	0	1	0	1	1	0	2	0	0	0	0	1	0	0	0	0	0	1	0	1	0	0	0	0
0	1	1	0	0	0	1	0	0	0	0	1	1	1	2	0	0	0	0	0	0	0	1	1	1	1	2	0	0	0	1	1	1	1	0	1	0	1	0	2	2	1	0	1	0	2	0	0	1	0
1	0	0	2	1	0	0	0	0	0	1	0	1	1	0	0	0	0	0	1	0	1	0	0	0	0	0	0	0	0	1	1	0	0	1	1	0	1	0	0	0	0	0	0	1	0	0	1	0	0
1	0	0	1	0	0	1	1	1	0	0	0	1	1	0	1	0	1	0	0	0	1	1	1	1	0	0	1	0	0	0	0	0	0	0	0	0	1	0	0	1	2	0	1	0	2	0	0	1	0
1	0	0	0	2	0	2	1	1	2	1	0	1	0	2	1	0	0	0	0	0	0	2	0	0	0	1	0	0	0	1	0	0	1	0	0	0	2	0	1	0	1	0	1	1	1	0	0	0	0
1	0	0	0	0	0	1	2	1	1	0	1	1	1	0	0	0	1	2	0	0	0	1	0	0	0	1	0	1	0	0	2	0	0	0	0	0	2	0	0	0	2	1	1	0	1	0	1	0	0
0	0	1	0	0	2	0	1	0	1	0	0	2	0	2	1	0	0	0	0	0	0	0	0	0	0	0	0	0	0	0	0	0	0	0	0	1	0	0	0	1	1	2	1	0	0	0	0	0	0
0	1	0	0	0	0	1	0	1	0	0	0	1	0	1	0	0	0	1	0	0	0	1	1	1	0	0	0	0	0	1	0	0	1	0	0	0	1	0	0	1	0	1	2	0	0	0	1	1	0
1	1	0	1	2	1	0	0	0	0	0	0	1	1	0	1	0	0	0	0	0	0	0	2	0	0	0	1	0	0	1	0	1	0	0	0	0	1	0	0	0	1	1	2	0	1	0	0	1	0
1	1	1	0	0	1	0	1	0	0	0	0	1	2	1	1	0	0	0	0	1	0	2	2	0	1	0	2	0	0	0	1	0	0	0	0	0	1	0	0	0	2	1	1	1	0	0	2	1	0
1	0	0	0	0	0	0	0	0	1	1	0	1	1	1	1	0	1	0	0	0	0	1	1	0	0	1	1	0	0	1	0	2	0	0	0	0	1	0	1	1	2	0	0	1	0	0	0	1	0
0	1	0	0	0	0	0	2	0	1	0	0	0	0	0	0	0	0	0	1	0	2	0	1	1	0	1	1	0	0	0	1	2	0	0	0	0	1	0	0	1	2	1	2	1	1	0	0	0	0
0	0	1	1	0	0	1	1	1	0	0	0	1	0	0	0	0	0	0	1	0	0	1	1	0	0	0	1	0	0	1	0	1	1	1	0	0	1	0	0	1	0	0	1	0	1	0	1	0	1
1	0	0	0	1	0	0	1	1	0	1	0	0	2	1	1	0	1	0	1	0	0	1	0	1	0	1	1	1	0	0	0	1	0	0	0	0	2	0	0	0	1	1	1	1	0	0	0	0	0
0	0	1	0	1	0	0	0	0	1	0	0	1	1	1	1	0	0	0	0	0	0	0	1	0	1	2	1	0	0	0	0	2	1	1	0	0	0	0	1	1	0	1	1	0	0	0	1	0	0
1	1	0	0	0	0	0	1	0	0	0	1	1	1	0	1	0	1	0	0	0	0	1	0	1	0	1	1	0	0	0	0	1	0	1	0	0	2	0	0	1	2	1	0	0	0	0	0	1	0
1	0	0	0	1	0	1	1	0	0	0	0	2	2	1	0	0	0	0	2	1	0	2	0	0	0	1	0	0	0	2	0	2	1	0	0	0	1	0	1	0	0	1	0	1	1	0	0	1	0
1	1	0	0	1	0	0	0	0	1	1	0	0	0	1	1	0	0	0	0	0	1	1	0	0	0	2	0	0	0	0	0	0	1	0	0	0	0	0	1	1	1	0	2	0	0	0	0	0	0
0	1	0	2	2	0	1	0	0	1	0	0	1	1	1	0	0	2	0	1	0	0	1	0	1	0	0	2	1	0	2	0	1	0	0	0	1	1	0	1	0	0	0	1	1	1	0	0	0	1
0	0	1	0	1	0	1	1	0	2	0	0	1	1	2	0	0	0	0	0	0	0	2	0	1	0	2	2	0	0	1	1	0	0	1	0	0	1	0	0	1	1	1	1	0	0	0	0	0	0
0	1	0	1	1	0	0	2	0	1	0	0	2	1	0	1	0	0	0	0	1	0	1	0	0	1	1	1	0	0	0	0	1	0	0	0	0	0	0	1	0	0	2	0	0	0	0	1	0	1
0	0	0	1	1	0	1	2	0	0	0	0	2	1	1	1	0	0	0	1	1	0	1	1	0	1	0	1	0	0	0	0	0	1	0	0	0	0	0	0	0	1	1	2	0	1	0	0	1	0
1	0	0	2	0	0	1	2	0	1	0	0	0	2	0	1	0	0	0	0	0	1	1	0	1	0	2	0	0	0	0	0	1	0	0	0	0	1	0	1	0	1	0	0	0	1	0	1	1	1
0	0	0	0	1	0	0	1	0	0	0	0	0	2	1	1	0	0	0	0	0	1	1	1	0	1	0	0	0	0	0	0	0	0	1	0	1	1	0	0	0	0	0	1	1	1	1	1	1	0
1	0	0	0	0	0	1	2	1	0	1	0	1	0	1	0	0	0	0	1	0	0	1	2	0	0	0	2	0	0	0	0	1	0	2	0	0	1	0	0	2	0	2	1	0	1	0	1	2	0
0	0	0	0	2	1	0	2	0	0	1	1	1	0	1	0	1	0	0	0	0	1	1	1	1	0	2	0	0	0	1	0	1	0	0	0	0	1	0	0	1	0	0	0	0	1	1	1	2	2
1	2	0	1	1	0	0	0	0	0	1	1	0	2	1	0	0	1	0	1	0	0	1	0	0	1	1	2	0	0	1	1	0	1	1	0	0	0	0	1	0	0	0	0	0	0	0	0	0	0
0	1	1	1	1	0	0	2	0	0	1	0	2	1	2	0	0	0	0	0	0	0	1	1	0	0	2	1	0	0	1	0	1	0	1	0	0	0	0	2	1	0	0	1	1	0	0	0	2	1
0	1	0	0	1	0	1	2	1	0	0	0	1	2	0	0	0	1	1	0	0	0	2	0	0	0	0	1	0	1	0	0	2	0	0	0	1	0	0	0	1	1	2	2	0	1	0	0	0	0
0	1	0	0	0	0	0	2	0	0	0	1	0	0	0	1	0	1	0	1	0	0	2	0	0	0	1	0	0	0	0	0	1	0	0	0	1	1	0	0	0	1	0	0	0	1	0	1	0	1
0	1	0	1	0	0	1	0	0	0	2	0	0	1	1	1	0	0	0	0	0	0	1	1	1	0	0	0	1	0	0	0	0	0	0	0	0	1	0	1	2	1	0	0	0	0	0	0	1	0
0	0	0	0	0	1	0	1	0	0	0	1	1	1	0	1	0	0	0	1	0	0	0	0	0	0	0	2	0	1	1	0	2	2	0	0	0	1	1	0	0	1	1	0	0	1	0	0	1	0
0	0	0	1	1	0	1	1	0	0	0	0	2	1	0	1	0	0	0	2	0	1	2	0	1	0	2	1	0	0	2	0	1	1	0	0	0	0	0	0	0	1	0	0	1	0	0	0	0	0
0	0	0	1	0	0	0	1	0	1	2	0	1	2	0	0	0	0	0	0	0	1	2	1	1	0	1	2	0	1	0	0	1	0	0	0	0	1	0	0	2	0	0	1	2	1	0	0	1	0
0	0	0	1	2	0	0	1	0	0	0	1	2	1	1	1	0	1	1	0	0	0	0	1	0	0	0	2	0	0	0	1	0	0	0	0	1	0	0	0	1	1	2	1	1	2	1	0	1	0
2	1	0	1	1	0	0	0	1	1	0	1	2	1	0	0	0	0	0	2	0	1	2	0	2	0	0	1	0	0	1	1	2	0	1	0	0	1	0	0	0	0	1	0	0	1	0	0	2	0
0	1	0	0	2	0	0	2	1	0	0	0	1	1	1	1	0	0	0	1	2	1	2	1	1	0	2	2	0	0	0	0	1	0	0	0	0	1	1	1	0	1	0	1	0	0	0	0	2	0
1	0	0	2	2	0	0	2	0	1	0	0	2	0	2	1	0	1	1	0	0	0	2	1	0	0	0	1	0	0	1	0	1	1	0	0	0	1	0	1	2	0	1	0	0	0	0	1	1	0
0	0	0	0	0	0	1	1	1	1	0	0	0	0	1	0	0	0	0	1	0	1	1	1	0	0	0	1	0	1	0	1	1	1	1	0	1	1	0	0	0	2	0	0	1	1	0	0	1	0
0	0	0	0	0	0	1	1	0	0	0	0	1	0	1	0	1	0	0	2	0	1	0	0	0	1	1	2	0	0	0	0	0	0	0	0	0	0	0	0	0	2	0	1	0	0	0	0	2	0
1	1	0	2	1	0	0	0	1	0	1	0	2	2	0	0	0	1	0	1	0	0	1	1	0	0	1	2	1	0	0	1	1	0	0	0	0	1	0	1	0	1	1	0	1	0	0	1	0	0
1	0	0	0	1	1	0	1	1	1	0	0	1	2	1	0	0	0	0	0	0	0	0	1	0	1	0	1	1	0	0	0	1	1	0	0	0	0	0	0	0	0	0	2	1	0	0	1	1	0
0	2	0	1	2	0	0	1	0	0	0	0	1	0	0	0	0	1	0	1	0	0	2	0	0	0	1	1	0	0	0	1	0	0	1	0	0	1	0	1	1	1	1	0	0	0	0	0	1	0
0	0	0	1	0	0	1	1	0	1	0	1	1	0	2	1	0	1	0	0	0	0	2	0	0	0	0	1	0	0	0	0	1	0	0	0	1	1	0	0	0	0	1	0	0	2	0	1	0	0
0	1	0	1	2	0	0	1	0	1	0	0	1	2	0	1	0	0	0	0	0	1	0	1	0	0	0	0	0	0	1	0	0	1	2	0	0	1	0	0	0	2	1	1	1	0	0	0	2	0
1	0	0	0	1	1	0	1	1	2	0	0	1	0	2	1	0	0	0	1	0	0	2	0	1	0	2	1	0	1	2	0	2	0	0	0	1	0	1	0	0	0	0	0	1	1	0	1	1	0
0	0	0	0	0	0	0	2	1	0	1	0	1	2	1	0	0	1	0	0	0	0	1	1	0	1	2	0	0	0	1	0	1	0	0	0	1	0	0	1	1	1	0	1	0	1	0	1	0	0
0	2	0	0	2	1	0	2	0	1	0	0	2	1	0	1	0	0	0	0	0	0	1	0	0	0	1	1	1	0	0	0	0	1	0	0	0	1	0	0	0	0	1	0	1	0	0	1	1	0
2	1	0	1	0	0	0	1	1	0	0	0	0	1	1	1	0	0	0	1	0	1	1	2	0	0	0	1	1	0	1	0	1	2	0	0	1	0	0	1	0	0	1	1	1	1	0	2	0	0
0	0	1	1	1	0	1	0	0	1	0	0	0	1	1	0	0	1	0	0	0	0	1	0	0	0	0	0	0	0	0	0	1	0	0	0	1	1	0	0	1	0	0	2	0	1	0	1	0	0
0	0	0	1	0	0	1	0	0	0	1	0	1	2	1	0	0	0	0	0	0	0	0	1	0	0	2	1	0	0	0	0	1	1	0	1	0	0	1	0	1	1	0	1	1	1	0	0	1	0
1	0	0	0	2	0	0	0	1	0	0	0	2	0	1	1	0	1	0	1	0	0	2	1	1	0	2	1	0	0	0	0	1	0	0	0	0	2	1	0	1	1	0	0	0	1	0	0	1	0
0	2	1	0	0	0	0	1	1	0	0	2	1	1	2	1	0	1	0	0	0	1	2	0	1	1	2	2	0	0	2	0	0	2	0	0	0	1	0	1	0	0	0	1	1	0	0	0	0	0
0	1	0	1	1	0	2	1	1	1	1	1	0	1	0	0	0	0	0	0	0	0	0	0	0	0	1	1	0	0	1	1	1	0	0	0	0	0	0	0	0	0	1	0	1	1	0	1	1	0
1	0	0	0	1	1	0	1	0	1	1	0	0	0	1	0	0	0	0	1	0	0	1	1	0	1	1	1	0	0	0	0	1	0	1	0	0	2	0	0	0	1	1	0	0	1	0	1	1	1
0	1	0	0	0	0	0	1	0	0	0	1	0	1	0	0	0	1	0	0	0	1	0	0	2	0	1	0	0	0	1	0	2	0	0	0	0	0	0	0	0	2	1	0	0	1	0	0	0	0
0	0	1	1	0	1	0	0	0	1	0	0	1	1	1	2	0	0	0	1	1	0	2	1	0	1	1	1	0	1	2	0	1	0	0	0	0	1	0	1	0	0	2	0	0	0	0	1	2	1
0	1	1	1	0	0	2	2	0	0	0	1	1	1	0	0	0	0	0	0	0	0	1	1	0	0	1	2	0	0	0	1	0	1	0	0	0	0	0	0	0	0	1	1	0	0	0	0	1	0
0	0	0	0	0	0	2	2	1	0	2	1	2	0	2	1	0	0	1	2	0	0	0	1	0	0	1	2	0	0	0	1	0	0	0	0	0	1	0	1	0	2	1	1	1	1	0	2	1	1
0	0	0	1	0	0	0	1	0	1	0	1	1	1	1	1	0	0	0	1	0	0	2	0	0	1	1	1	1	0	1	1	0	0	1	0	0	2	0	1	1	1	0	0	1	0	0	0	0	0
0	0	0	1	0	0	0	1	0	2	1	0	0	1	1	0	0	0	0	0	0	0	1	0	0	0	2	2	0	0	0	0	0	0	1	0	0	0	0	0	0	0	1	1	0	0	0	0	1	0
0	0	0	0	1	1	1	1	0	0	0	0	2	1	2	1	0	1	1	1	0	0	0	0	0	0	1	0	0	0	0	0	1	1	0	0	0	1	0	0	0	0	0	0	1	1	0	1	1	0
0	1	0	0	0	1	0	1	0	0	0	0	2	1	0	1	0	0	0	1	0	2	2	0	1	0	2	1	0	0	1	0	0	0	0	0	0	1	0	0	1	1	1	0	1	1	0	0	1	0
1	2	0	0	1	0	0	1	0	1	0	0	0	1	0	0	0	0	0	1	0	0	0	0	0	0	2	1	1	0	1	1	1	0	0	0	0	1	1	0	1	0	1	1	1	1	0	1	0	1
0	1	0	1	0	0	1	0	0	0	1	1	1	0	1	0	0	0	0	2	0	0	1	1	1	1	0	0	0	0	0	0	0	1	0	0	0	2	1	0	1	2	0	0	2	1	0	0	1	0
0	0	0	0	1	0	1	2	0	1	0	0	1	2	0	0	0	0	1	1	0	0	0	1	1	0	1	0	0	0	1	1	1	0	1	0	0	1	0	0	0	2	1	0	0	2	0	1	1	0
0	0	0	1	0	0	1	1	0	0	0	0	1	1	1	0	0	1	1	0	0	0	1	1	0	0	1	2	0	0	1	0	0	1	0	0	0	1	2	0	0	1	1	1	0	1	0	1	1	0
0	1	0	0	1	0	0	1	1	0	1	0	0	0	1	0	0	0	0	1	0	0	2	1	1	0	0	1	0	0	1	0	1	0	0	0	0	0	0	0	0	0	0	1	0	0	0	1	1	0
1	1	0	2	1	0	0	1	0	0	1	0	0	2	1	0	0	0	0	0	0	0	1	1	1	0	0	1	0	0	1	0	0	0	0	0	0	0	1	1	0	0	0	1	1	0	0	1	1	0
0	0	1	2	0	0	0	2	0	0	2	0	1	2	2	0	0	0	0	0	0	0	1	1	0	0	0	0	1	0	1	0	1	0	0	0	0	0	1	0	1	0	0	1	0	1	0	0	1	0
0	0	1	1	2	0	0	2	0	0	0	0	2	0	1	2	0	0	0	1	0	1	0	0	1	0	2	1	0	0	0	0	1	1	0	0	0	1	1	1	1	1	0	2	0	1	0	0	1	0
0	0	0	2	0	1	0	1	0	2	1	1	1	0	1	2	0	1	0	1	0	0	2	0	0	0	1	0	1	0	0	0	0	1	1	0	0	0	1	0	2	2	0	1	0	0	0	0	0	1
0	0	0	2	0	0	1	1	0	1	1	0	0	1	1	1	0	1	0	0	0	0	1	1	1	0	1	0	0	0	0	0	0	0	1	0	1	0	0	1	1	0	0	2	0	0	0	0	0	0
2	1	1	0	1	0	1	1	0	1	0	1	1	2	1	1	0	0	0	0	0	1	0	1	0	1	1	2	0	0	0	0	1	1	0	0	0	0	0	0	0	0	0	0	1	1	0	1	1	0
1	0	1	0	1	1	0	0	0	1	1	0	0	0	0	0	0	1	0	0	0	1	2	0	1	0	2	0	0	0	1	1	1	0	0	0	0	1	0	0	0	0	1	0	0	1	0	0	1	0
1	0	0	1	0	0	2	1	0	0	0	0	0	0	1	1	0	0	1	0	1	0	0	1	0	0	1	0	0	0	2	1	0	1	0	0	0	2	1	0	1	2	0	0	1	0	0	0	1	0
1	0	1	0	0	0	1	2	0	0	0	0	2	1	0	0	0	0	1	0	0	0	1	0	1	1	0	0	0	0	1	0	1	0	0	0	0	1	0	0	1	1	1	0	1	1	0	0	0	0
1	2	0	2	1	0	0	1	0	1	0	0	1	1	1	1	0	1	0	1	0	0	1	0	0	0	0	1	0	0	2	0	1	0	0	0	0	1	0	0	0	1	2	0	0	0	0	0	0	0
1	0	1	0	1	0	0	1	1	1	1	0	0	1	1	0	0	0	1	0	0	0	2	0	0	0	0	1	1	0	1	0	0	1	0	0	0	1	0	0	0	1	1	0	0	1	0	1	0	0
0	0	1	2	2	0	0	0	0	0	0	0	0	2	1	0	0	0	0	1	0	1	1	0	0	0	0	0	0	0	0	0	2	0	1	1	1	0	0	0	0	1	0	0	0	1	0	0	1	0
1	1	0	1	0	0	0	1	0	2	0	0	1	1	0	0	0	0	0	0	0	0	0	0	0	1	1	0	0	0	1	0	1	2	0	0	0	2	0	1	0	0	0	0	1	1	0	0	1	2
0	0	0	1	1	0	0	2	0	1	1	0	1	0	1	0	0	0	0	0	0	0	0	0	1	1	0	0	0	0	1	1	0	1	1	0	1	0	0	1	0	1	1	1	0	0	0	0	1	0
0	0	0	0	0	0	0	0	0	1	1	0	1	1	1	1	0	0	0	0	0	0	2	0	0	0	1	1	0	0	1	0	0	1	1	0	0	0	0	0	2	1	1	0	0	0	0	0	0	1
0	1	0	1	1	0	2	1	1	0	1	0	2	0	1	1	0	0	0	1	0	0	1	0	1	1	1	2	0	0	0	0	2	1	0	0	1	0	0	0	1	1	1	1	0	1	0	0	2	0
0	0	0	1	0	1	1	1	1	0	1	0	2	1	1	0	0	0	0	0	0	0	1	0	1	0	1	0	0	0	1	0	0	0	0	0	0	1	0	0	0	1	0	1	1	0	0	1	0	0
1	0	0	0	0	0	0	2	1	0	1	0	1	1	0	0	0	0	1	0	0	1	2	1	0	0	0	0	0	0	0	1	0	0	0	0	0	1	0	0	0	1	0	1	0	0	0	0	2	0
2	1	0	1	0	0	0	2	0	1	0	1	0	1	2	1	0	0	1	2	1	1	2	1	0	0	1	1	0	0	1	0	0	0	0	0	0	0	0	1	1	0	2	0	1	0	0	0	2	0
0	1	0	0	1	0	1	1	0	1	1	1	0	1	0	0	0	0	0	1	0	0	0	0	0	0	1	0	0	0	2	0	1	1	1	0	0	2	1	0	0	0	2	1	1	0	0	0	2	0
0	1	0	1	1	0	0	2	0	0	1	1	1	1	2	0	0	0	1	1	0	0	1	0	0	0	0	1	0	0	0	0	0	0	0	0	0	1	0	0	0	2	0	1	2	0	0	1	1	1
1	1	0	2	0	1	1	0	0	0	0	0	1	2	2	1	1	0	0	0	1	2	0	0	0	0	1	0	0	0	1	0	1	0	0	0	0	1	0	0	1	1	2	1	0	1	0	0	1	0
0	0	0	0	1	0	1	1	0	0	0	1	1	1	1	0	0	1	1	1	1	0	1	2	0	1	0	1	0	0	1	0	1	0	0	0	0	1	1	1	0	1	1	1	0	0	0	0	0	1
0	0	0	1	0	0	1	1	0	0	0	0	1	1	1	0	0	0	0	1	0	1	0	2	1	0	1	2	0	0	1	1	2	1	0	0	0	2	0	1	1	1	1	0	1	2	0	0	0	0
1	2	0	0	1	0	1	2	1	0	1	0	2	1	0	0	0	1	0	0	0	1	2	0	0	0	0	1	0	0	0	0	2	0	0	0	0	1	0	2	0	2	1	1	2	1	0	0	1	1
0	1	0	0	2	0	0	1	0	2	0	0	2	0	1	1	0	0	0	2	0	0	1	0	1	0	1	2	0	0	0	0	1	0	0	0	0	2	0	0	0	0	0	0	2	1	0	0	2	1
0	0	1	0	1	0	0	0	2	1	2	0	1	1	0	0	0	0	0	2	0	0	2	0	0	1	0	0	0	0	1	0	1	0	1	0	0	0	0	0	1	0	0	1	0	1	0	1	1	0
0	0	0	1	1	0	0	1	0	0	1	1	0	1	1	0	0	0	0	1	0	0	2	1	1	0	2	1	0	1	1	0	1	1	1	0	0	1	0	1	0	1	1	0	1	1	0	0	0	0
2	0	0	0	1	0	0	2	0	0	1	0	2	1	1	0	0	1	0	0	0	0	0	2	1	2	1	1	0	0	0	0	0	1	1	0	0	0	0	0	0	1	1	1	1	0	0	1	1	0
1	0	0	0	2	0	1	0	0	1	1	0	2	1	1	0	0	2	1	1	0	0	2	1	0	0	1	1	0	0	0	1	1	0	0	0	0	1	0	0	1	1	0	2	1	1	0	1	0	1
1	1	0	0	0	1	0	1	0	1	1	0	1	1	2	0	0	2	0	0	0	0	1	1	1	0	2	1	0	0	1	0	1	1	0	0	0	1	0	1	1	1	2	1	0	0	0	2	1	0
1	1	0	1	0	0	2	1	0	0	1	0	0	0	0	0	0	2	0	0	0	0	0	0	0	0	0	1	0	0	2	0	1	0	0	0	0	1	0	0	1	1	1	1	0	0	0	0	2	0
0	0	1	0	1	0	1	1	0	1	0	1	1	1	2	0	0	0	0	0	0	1	1	0	1	0	1	1	1	0	0	0	1	0	0	0	0	2	0	0	2	2	1	0	1	0	0	1	1	1
1	0	1	0	1	0	0	1	1	0	1	0	2	1	1	2	0	1	0	0	0	0	1	0	1	0	2	1	0	0	2	1	1	0	1	0	0	0	1	0	1	1	0	1	1	0	0	0	0	0
0	0	0	0	0	0	0	0	1	0	0	0	0	2	2	1	0	0	0	1	0	1	2	0	0	1	1	1	0	0	0	0	1	0	0	2	0	2	0	0	0	0	1	2	0	1	0	1	1	0
0	0	1	1	0	0	0	2	0	0	0	2	2	0	0	1	0	0	0	0	0	1	1	0	0	0	2	0	0	0	0	0	0	0	0	0	0	1	0	0	0	1	0	1	0	1	0	1	1	0
0	0	0	0	2	0	2	2	0	0	0	1	1	0	0	2	0	1	0	0	0	1	2	0	1	1	2	0	0	0	1	0	2	1	0	0	1	2	0	0	2	2	0	1	1	0	0	0	1	0
0	1	1	1	1	0	1	0	0	2	2	0	2	1	1	1	0	0	0	2	0	1	1	0	1	2	2	1	0	0	1	1	1	0	0	0	0	1	0	1	2	2	1	0	0	2	0	0	1	1
1	2	0	0	1	1	0	2	0	1	2	1	2	1	1	1	0	0	0	1	0	0	2	1	2	0	2	2	0	0	0	0	0	0	1	0	0	0	0	0	0	1	1	0	0	1	0	0	0	0
0	0	0	1	1	1	1	0	0	0	1	0	1	1	1	0	0	0	0	0	0	1	1	1	0	1	1	1	0	0	0	0	0	2	0	0	0	1	0	0	0	1	0	0	2	1	0	1	1	0
0	1	0	1	1	0	1	0	0	2	0	0	0	2	1	0	0	0	0	0	1	1	0	1	0	0	1	1	0	0	0	0	1	0	0	0	0	1	0	0	1	2	0	0	1	1	0	1	0	1
0	1	0	1	1	0	0	2	0	1	0	0	1	2	1	1	1	0	1	0	0	0	1	0	0	0	2	1	0	0	0	0	1	0	1	0	0	2	0	1	1	2	0	0	1	2	0	0	0	0
1	0	1	1	1	0	0	1	0	0	1	0	2	1	1	0	0	1	0	0	0	0	1	2	0	0	2	1	0	0	1	0	0	0	1	0	0	0	0	0	1	2	2	0	1	0	0	2	2	0
2	0	0	1	1	0	0	0	0	1	0	0	1	2	1	0	0	1	1	1	0	1	2	1	1	0	2	2	0	0	1	1	1	0	0	0	0	2	0	0	1	1	1	0	0	0	0	0	0	0
0	0	0	2	0	0	0	1	0	0	0	0	1	2	1	0	0	0	0	1	0	0	0	1	1	0	1	0	0	1	1	0	0	1	0	0	0	1	0	0	2	2	2	0	2	0	0	0	0	0
0	0	0	2	0	0	0	2	0	0	0	1	1	2	1	1	0	0	1	1	0	1	0	2	0	0	0	0	0	0	0	0	1	0	0	0	0	1	0	0	0	0	0	1	0	0	0	0	1	0
0	1	0	0	0	0	0	0	1	0	1	1	1	2	2	0	1	0	0	1	0	0	2	1	0	1	0	0	0	0	0	0	2	0	0	0	0	1	0	0	0	2	2	0	1	0	0	0	2	0
0	0	0	0	1	0	0	0	0	1	1	1	1	2	1	0	0	0	0	0	1	0	2	0	1	0	1	1	0	0	1	0	0	0	0	0	0	1	0	0	1	0	0	0	2	1	0	1	0	1
1	0	0	0	0	1	0	2	0	1	1	0	1	1	1	0	0	0	0	0	0	0	0	0	0	0	1	2	0	0	0	0	1	1	0	0	0	0	0	0	0	0	1	0	1	1	0	0	1	0
0	0	0	1	0	0	0	1	1	0	1	1	0	1	1	2	0	1	1	0	0	1	1	0	1	1	0	1	1	0	0	1	1	1	0	0	0	1	0	0	1	0	1	1	0	1	0	1	1	0
1	0	1	0	2	0	0	1	1	1	0	0	0	1	2	0	0	0	0	1	0	1	1	1	0	0	1	0	0	0	0	0	0	1	0	0	0	1	0	0	1	1	1	1	1	0	0	1	1	0
1	0	1	1	0	0	1	0	0	0	0	0	1	1	0	0	0	0	0	0	0	1	1	0	1	1	1	1	0	0	0	0	1	0	0	0	0	1	0	0	0	2	2	0	1	1	0	0	0	0
0	0	0	1	1	0	1	2	1	1	0	0	1	1	2	0	0	0	0	1	0	0	1	0	1	1	2	0	0	0	0	1	0	0	0	0	0	1	0	0	0	2	1	0	1	0	1	0	1	0
1	0	0	0	0	0	2	2	0	1	0	0	1	0	1	1	0	0	0	1	0	1	0	1	1	0	0	0	0	0	1	1	0	1	1	0	0	0	0	0	0	1	2	0	2	1	0	0	2	0
0	0	0	0	0	0	0	0	1	0	0	1	1	0	1	0	1	2	0	1	0	0	1	1	1	0	1	1	0	0	1	1	0	0	1	0	0	0	1	1	0	2	1	0	1	0	0	0	1	0
1	0	0	1	0	0	0	2	0	2	0	0	0	1	0	1	0	0	0	0	0	0	1	0	0	0	0	1	0	0	2	0	1	1	1	0	0	0	0	0	0	1	2	1	0	0	0	0	1	0
0	1	1	0	1	0	0	2	0	0	0	0	1	1	0	0	0	0	0	2	0	0	2	1	0	1	1	1	0	0	1	1	1	1	0	0	0	0	0	0	0	1	0	0	0	2	0	0	2	1
1	2	0	1	0	0	1	2	0	1	0	0	0	1	0	0	0	0	0	1	0	0	1	1	0	0	0	1	0	0	0	2	1	0	0	0	0	1	0	1	2	1	1	0	0	1	0	0	1	0
0	2	0	1	1	0	0	1	1	0	2	1	1	0	0	1	0	1	0	1	1	0	0	1	1	1	1	2	0	0	0	0	0	0	1	0	0	2	0	2	0	0	1	0	1	0	0	1	0	0
0	1	0	0	1	0	0	0	1	0	0	0	1	1	1	0	0	1	0	1	0	0	1	1	0	0	1	2	0	1	1	0	1	0	0	0	0	0	0	0	0	0	1	0	1	0	0	0	1	0
1	1	0	0	1	0	0	1	0	0	0	0	1	1	0	0	0	1	0	0	0	1	2	0	1	0	1	1	0	1	0	0	1	1	0	0	0	0	0	0	2	0	1	0	0	1	0	0	2	0
1	0	0	0	1	0	1	0	0	0	0	0	1	2	1	1	0	0	0	0	0	1	1	1	0	0	1	1	0	0	1	0	1	0	1	0	0	2	0	0	1	1	1	0	0	0	0	0	0	1
2	0	1	1	1	0	0	1	1	1	0	0	1	0	0	0	0	1	0	2	0	0	1	0	0	0	0	1	0	0	0	0	1	0	1	0	0	1	0	0	0	1	0	0	0	0	0	0	0	0
0	0	0	2	1	0	2	1	0	1	0	0	0	0	1	0	0	0	0	0	0	0	1	0	0	0	0	1	0	1	0	1	1	1	0	0	0	1	0	1	0	1	0	0	1	1	0	1	1	0
0	1	0	1	0	0	1	1	1	0	0	0	0	1	1	1	0	0	0	0	0	0	1	1	0	1	1	1	0	0	1	0	1	0	0	0	0	1	1	1	0	1	0	0	0	0	0	0	1	0
0	1	1	0	1	0	0	2	1	1	0	0	0	1	0	1	0	1	0	1	0	1	1	0	2	0	0	1	0	0	1	1	1	2	0	0	0	1	0	0	0	1	1	0	2	0	0	0	0	0
0	1	0	1	0	0	0	1	0	0	0	0	2	2	0	1	0	0	0	0	0	0	0	0	0	0	1	2	1	0	0	1	1	1	0	0	1	0	0	1	1	1	1	0	0	1	0	1	1	0
1	0	0	2	1	0	2	2	0	1	1	0	1	2	1	1	0	0	0	1	0	0	2	0	0	0	2	1	0	0	1	1	1	0	0	0	0	2	0	0	1	0	0	1	0	2	0	1	2	0
0	0	0	2	2	0	0	0	0	0	1	1	2	0	2	1	0	0	1	0	0	1	0	1	1	1	1	1	0	0	1	0	1	1	1	0	0	0	1	1	1	1	0	1	1	0	0	1	0	0
1	1	1	0	0	0	0	2	0	0	0	1	0	0	0	0	0	0	0	0	0	0	1	1	1	0	0	0	0	0	1	0	1	0	1	0	0	1	0	0	0	2	1	1	0	0	0	0	2	0
2	1	0	2	0	0	0	1	1	1	1	1	1	2	1	1	0	1	0	0	0	0	0	1	0	1	2	0	0	0	0	0	1	2	0	0	0	1	0	0	1	1	0	2	0	1	0	0	1	0
0	0	0	1	1	0	1	1	1	0	0	1	2	2	1	1	0	0	1	2	0	0	2	1	1	1	0	2	1	1	2	1	0	1	1	0	1	1	0	0	1	2	0	1	1	1	0	0	1	0
0	0	0	1	1	0	0	1	0	1	0	0	1	2	2	0	0	1	1	0	1	0	0	1	0	0	0	2	0	0	0	1	1	0	1	0	0	0	0	0	0	1	2	0	0	0	0	1	0	0
1	1	0	0	1	0	0	1	0	1	0	0	1	1	0	2	0	0	1	0	0	2	1	1	0	1	1	1	0	0	0	0	2	0	1	0	0	1	0	1	2	1	1	0	2	1	0	1	0	0
0	1	0	1	1	1	0	0	0	1	1	0	1	2	0	2	0	1	0	0	0	0	1	1	0	0	1	1	0	1	0	0	1	0	0	0	0	2	0	0	1	0	1	0	1	1	0	0	1	0
2	0	0	0	0	0	0	0	1	0	0	0	2	2	1	2	0	0	0	0	0	0	0	0	0	0	1	1	0	0	0	0	0	0	0	0	0	2	0	1	1	1	1	2	1	2	0	1	0	0
0	0	0	0	0	0	0	2	0	0	1	0	1	1	1	1	0	0	0	1	0	0	1	0	0	0	2	1	1	0	1	2	1	0	1	0	0	1	0	1	1	1	0	0	1	0	1	0	0	1
1	1	0	2	1	0	0	2	0	0	0	0	2	0	1	1	0	1	1	1	0	0	1	0	1	0	1	1	0	0	0	1	1	0	0	0	0	1	0	0	0	1	1	2	1	1	0	0	1	0
0	0	0	0	0	1	0	1	1	0	0	0	1	1	0	1	0	0	1	0	0	0	2	0	1	1	2	1	0	0	1	0	2	0	0	0	1	1	0	0	0	1	2	1	1	1	0	0	0	0
1	1	0	0	1	0	1	2	0	0	0	0	0	1	0	2	0	0	0	2	0	0	2	1	0	2	0	0	0	0	0	0	2	1	0	0	0	0	0	0	0	0	0	0	0	0	0	0	0	0
1	2	0	2	1	0	0	0	0	0	1	0	2	1	1	2	0	0	0	1	0	0	0	0	0	1	0	2	0	1	0	1	0	0	0	0	0	1	0	0	1	0	0	0	0	1	0	1	0	0
1	0	0	0	0	0	1	2	0	0	1	0	1	2	1	0	0	0	0	0	0	0	1	0	2	0	1	1	0	0	0	0	2	1	1	0	0	1	0	0	0	2	2	0	0	0	0	0	1	0
1	0	0	1	0	0	1	0	1	0	0	0	0	0	0	0	0	0	0	1	0	0	1	0	0	0	2	0	0	0	1	0	0	0	0	0	0	0	1	1	0	1	0	0	0	1	0	1	2	0
1	1	0	2	1	0	0	0	1	1	0	0	0	0	1	0	0	1	0	0	0	0	1	0	0	1	2	2	0	1	0	0	1	1	1	0	0	0	0	0	0	1	2	1	0	0	0	1	1	0
0	1	0	1	2	0	0	1	0	0	0	0	1	2	1	0	0	1	0	1	0	1	2	0	0	1	2	0	0	0	1	1	0	0	0	0	0	1	0	0	1	2	0	0	1	1	0	0	1	0
0	1	0	1	0	0	1	1	0	1	1	0	1	1	2	0	0	0	0	0	0	0	1	1	0	1	0	2	0	1	0	0	1	1	1	0	0	0	0	0	1	1	1	1	0	1	0	1	1	0
0	1	0	1	0	0	1	2	1	1	1	1	2	1	0	0	0	0	0	1	0	0	0	1	0	0	1	0	1	0	1	0	2	1	0	0	1	2	0	0	0	0	1	0	1	1	0	1	1	0
0	0	0	0	1	0	1	0	0	0	0	1	1	1	0	0	0	0	0	0	0	0	1	2	1	0	2	1	0	0	0	0	1	0	0	0	0	1	0	0	0	2	1	1	0	0	0	0	0	0
0	1	0	1	2	0	0	1	1	0	0	0	0	1	1	1	0	0	0	0	0	1	0	0	1	1	1	2	0	0	0	0	1	0	0	0	0	1	0	1	0	1	1	1	0	1	0	0	1	0
1	0	0	0	1	0	1	0	0	1	1	0	1	1	0	0	0	1	0	1	0	0	1	0	0	0	1	0	0	0	1	0	1	1	1	0	0	1	1	2	0	0	1	0	1	1	0	0	1	0
2	1	1	0	1	0	0	2	1	0	0	0	1	1	2	0	0	0	0	0	1	0	1	1	0	0	1	1	0	0	0	0	0	0	0	0	0	1	0	0	1	1	1	1	0	1	0	1	0	1
0	1	0	1	0	1	0	0	0	0	0	0	1	0	1	1	0	0	1	1	0	0	2	0	0	0	2	1	0	0	1	0	0	0	0	0	0	1	0	0	1	2	0	2	1	2	0	0	1	0
0	0	0	1	0	0	0	1	0	0	1	0	0	1	0	1	0	0	0	1	1	0	2	0	0	0	1	2	1	0	1	0	0	0	0	0	0	0	0	0	0	1	1	0	1	1	0	0	0	0
2	0	1	0	1	0	0	2	0	0	0	0	1	1	0	0	0	0	0	1	0	1	1	2	0	1	0	0	0	0	0	0	1	0	0	0	0	0	0	0	0	2	1	2	0	1	0	1	1	0
0	0	0	2	0	0	0	1	2	1	0	0	1	0	0	0	0	0	0	0	0	1	0	0	0	0	0	0	0	1	2	0	1	0	0	0	0	1	0	0	0	2	1	1	1	1	0	0	0	0
0	1	0	2	1	0	1	1	0	0	0	1	1	1	1	0	0	0	0	0	0	0	1	0	0	0	1	2	0	0	0	0	0	0	0	0	0	2	0	1	0	1	1	0	0	1	0	1	1	0
0	2	0	0	1	0	0	0	0	0	2	0	1	0	0	0	0	1	0	1	0	1	0	0	1	0	1	0	0	0	0	0	1	0	0	0	0	1	0	0	1	1	2	1	1	0	0	2	1	0
1	0	0	1	1	0	0	1	0	0	0	0	1	0	0	1	0	0	0	1	0	0	2	1	1	1	2	1	0	0	1	0	0	0	0	0	1	2	0	0	1	1	2	0	0	1	0	1	0	0
1	0	0	1	2	0	1	1	0	1	1	0	1	0	2	2	0	0	0	1	0	0	1	0	0	0	0	1	0	0	1	0	1	1	0	0	0	0	0	0	0	1	1	0	1	1	0	0	2	0
1	1	0	0	0	0	1	0	0	0	0	0	2	2	1	0	0	0	0	1	1	1	2	0	0	1	1	0	0	0	1	1	1	1	0	0	0	1	0	1	1	2	0	1	0	1	0	0	1	0
1	0	0	0	2	0	2	0	0	1	1	0	1	1	1	0	0	0	0	1	0	0	1	1	1	0	0	2	0	0	1	0	0	0	1	0	1	0	0	0	1	1	1	1	0	1	0	0	1	0
0	0	0	0	2	1	1	1	0	0	1	0	0	1	0	2	0	1	0	1	0	1	0	0	0	0	1	1	0	0	1	1	0	1	0	0	0	0	0	1	0	2	1	0	1	1	0	0	0	0
0	0	0	1	2	0	1	0	0	0	1	0	0	2	0	0	0	1	1	1	0	0	1	1	0	0	1	0	0	0	1	0	1	0	0	0	1	0	0	1	1	0	2	0	0	0	0	1	1	0
0	0	0	0	0	1	0	0	0	1	1	0	1	2	2	1	0	1	0	0	0	0	1	0	0	0	1	1	0	0	0	0	1	0	1	0	1	0	0	0	1	0	0	1	1	0	0	1	1	0
0	1	0	1	1	0	1	2	0	1	0	1	2	0	1	1	0	0	0	1	0	0	2	1	1	0	0	1	0	0	1	1	0	0	0	1	0	1	0	0	1	1	2	1	0	1	0	0	1	0
2	1	0	1	1	0	1	0	2	1	1	0	2	1	0	0	0	0	0	0	0	0	0	0	0	0	0	0	0	0	0	0	0	2	0	0	0	1	0	0	1	0	0	0	1	0	0	1	0	1
1	0	0	0	1	0	1	1	0	0	0	0	1	2	1	1	0	0	0	0	0	0	2	0	1	0	1	1	0	0	0	0	1	0	1	0	0	1	0	1	0	0	2	0	1	0	1	1	0	0
0	0	0	1	0	0	1	1	1	0	0	0	0	1	0	0	0	0	0	0	0	0	1	0	0	0	2	2	0	0	0	0	0	0	0	0	0	2	0	0	1	0	0	0	0	0	0	0	0	0
1	1	0	1	0	0	0	0	1	1	0	1	1	1	1	0	0	0	1	0	0	0	0	0	0	1	0	0	1	1	1	0	0	0	0	0	0	1	0	1	0	0	0	0	0	1	0	1	2	0
0	0	0	0	0	0	2	2	0	1	0	0	1	1	0	0	0	0	0	1	0	0	1	0	0	0	0	0	0	0	0	1	1	0	1	0	0	0	0	0	0	0	1	1	1	0	0	0	0	1
1	0	0	0	0	1	2	0	0	1	0	0	1	2	1	1	0	1	0	1	0	0	1	0	1	0	1	0	0	0	0	0	0	0	0	0	0	0	0	0	1	0	0	0	2	2	0	1	1	1
1	2	0	2	1	0	0	1	1	1	0	1	2	1	1	1	0	0	0	0	0	0	2	1	1	0	1	1	1	0	0	0	0	1	0	0	0	1	0	0	1	1	0	1	1	0	0	0	0	0
0	1	1	0	1	0	0	1	0	0	0	2	0	1	0	1	0	1	0	1	0	0	1	1	1	0	1	1	0	0	0	1	1	0	1	0	0	1	1	0	0	1	1	0	1	1	0	0	1	1
0	0	1	0	1	0	0	1	0	1	0	1	2	1	2	1	0	0	0	1	0	0	1	0	0	1	1	2	0	0	1	0	0	0	0	0	1	1	0	0	0	0	0	0	0	1	0	0	0	0
1	1	0	0	1	0	1	2	0	1	1	1	0	1	1	0	0	0	0	0	1	1	0	0	1	0	0	0	0	0	1	0	1	0	0	0	1	1	1	0	1	2	1	0	1	2	0	0	1	1
1	0	1	0	0	0	0	1	0	1	1	0	2	0	1	0	0	0	0	0	0	0	2	0	0	0	0	1	0	0	1	0	0	0	0	1	0	2	0	1	0	1	0	1	0	1	0	0	1	0
1	0	0	0	0	2	0	1	0	0	0	0	1	2	0	1	0	1	0	1	0	0	0	1	0	0	0	1	0	0	1	0	1	0	0	0	0	1	1	0	0	1	1	1	0	2	0	0	1	0
1	1	1	0	1	0	1	1	1	0	0	0	1	0	2	0	0	0	0	2	1	0	1	0	0	0	1	0	0	0	0	0	2	0	0	0	0	0	1	0	0	0	0	1	0	1	0	0	1	0
0	0	0	1	0	0	0	1	0	0	0	0	0	0	0	1	0	0	0	0	0	0	2	0	1	0	0	1	1	0	0	0	1	1	1	0	0	1	0	0	1	2	2	1	1	1	0	1	1	0
0	0	0	0	2	0	1	1	0	0	0	0	1	0	2	0	0	0	0	0	1	0	1	0	0	1	0	2	0	0	0	0	1	0	0	0	0	1	0	0	0	0	0	1	0	2	0	1	0	0
1	0	1	2	1	1	1	2	1	0	0	1	0	1	1	1	0	0	0	0	0	0	0	0	0	0	2	0	0	0	0	1	1	0	0	0	0	0	0	0	1	0	1	0	2	1	0	1	0	1
0	2	0	1	0	0	0	1	1	0	0	1	0	1	2	1	0	1	0	2	0	0	1	0	1	1	2	0	0	0	1	1	0	0	1	1	0	0	0	1	1	0	1	1	0	0	0	0	2	0
0	0	1	0	0	0	1	0	0	1	0	0	2	1	0	0	0	0	0	0	0	1	1	0	0	0	1	0	1	0	0	0	0	0	0	0	0	1	0	0	0	2	2	0	1	1	0	0	0	0
0	1	1	0	1	0	0	0	0	0	0	0	2	0	2	1	0	0	0	1	0	0	1	0	0	0	0	2	0	0	0	1	0	0	0	0	0	0	0	1	0	0	0	0	1	1	0	0	1	0
0	0	0	2	1	0	1	0	1	1	1	1	1	1	1	0	0	0	0	1	0	0	1	0	0	0	0	1	0	0	0	0	1	0	1	0	0	2	0	1	0	1	1	1	0	1	0	0	1	1
2	0	0	1	0	0	0	1	1	0	0	0	2	2	1	0	0	0	0	0	0	0	1	0	0	0	1	1	0	0	0	0	1	0	0	0	0	1	0	0	1	0	0	1	0	0	0	1	0	0
1	1	0	0	2	0	0	1	0	0	1	0	0	0	0	1	0	0	1	1	0	0	1	1	0	0	1	1	0	0	1	0	1	1	0	0	0	0	0	0	2	1	2	0	1	0	0	0	0	0
0	0	1	0	0	0	1	0	1	0	1	0	0	2	0	1	0	0	0	0	0	1	1	0	1	0	2	1	0	0	1	2	0	1	2	0	0	0	0	0	1	0	1	0	0	1	0	1	0	1
1	0	0	2	0	0	0	1	2	0	0	0	0	1	1	1	1	0	0	0	0	0	0	0	0	0	0	1	0	1	0	0	1	0	0	0	0	1	1	1	0	2	0	2	0	0	0	0	0	0
0	1	0	0	1	0	0	0	1	1	0	0	2	0	1	0	0	0	0	0	0	1	0	0	1	1	1	0	0	0	0	0	0	1	1	0	0	0	0	0	0	1	0	0	0	0	0	0	1	0
1	1	0	1	2	0	0	1	1	0	1	0	0	1	1	0	0	0	0	1	0	1	1	0	1	1	0	1	0	0	1	0	0	0	0	0	0	2	0	0	1	1	1	0	0	1	0	1	0	0
0	2	0	0	1	0	0	1	0	1	0	1	1	0	0	1	0	0	0	0	0	0	2	1	0	1	1	0	0	0	1	0	0	0	0	0	1	1	0	0	2	0	1	0	0	1	1	2	1	0
0	0	0	0	0	0	1	1	0	0	0	0	2	1	0	0	1	0	1	0	0	0	1	1	0	1	0	1	0	0	0	0	1	1	2	0	1	0	0	0	1	2	0	2	0	1	0	0	0	0
0	1	0	0	1	0	1	2	1	0	0	0	2	0	0	0	0	1	0	0	0	0	2	2	0	0	0	0	0	0	0	0	1	0	0	0	0	0	0	0	0	1	1	0	1	1	1	0	0	0
1	0	2	1	0	0	0	2	1	0	2	0	2	1	0	0	0	2	0	1	0	0	1	0	0	1	0	0	0	0	0	0	2	1	0	0	0	1	0	0	0	1	1	1	1	1	0	1	0	1
0	0	0	0	1	0	0	2	2	0	1	0	0	0	0	1	0	1	1	0	0	0	1	0	0	0	2	1	0	0	0	0	1	0	0	0	1	2	0	0	0	1	0	0	0	1	0	0	0	0
2	0	0	2	1	1	0	1	0	0	1	0	2	2	0	1	0	0	0	0	0	2	1	1	2	1	1	1	0	1	0	1	1	0	0	0	1	0	0	0	0	1	0	1	0	0	0	0	0	0
0	0	0	0	1	0	0	0	0	1	0	1	0	0	0	1	0	0	0	1	0	1	0	0	1	0	1	1	0	0	1	0	1	0	0	0	0	1	0	0	1	1	0	1	1	1	0	0	0	1
0	1	0	0	0	0	0	1	1	0	1	0	1	1	1	1	0	2	0	0	0	0	1	0	0	1	2	2	0	1	1	0	1	0	0	0	0	1	0	1	0	0	0	1	1	1	0	1	0	0
1	1	0	0	1	0	0	1	0	0	0	0	2	2	2	1	0	0	0	0	0	0	1	0	1	0	1	0	0	0	0	0	1	0	0	0	0	0	0	0	0	1	1	2	1	1	0	0	0	0
0	1	0	1	2	1	0	1	0	1	0	0	1	2	1	0	0	1	0	1	0	0	1	0	1	1	0	2	0	0	0	1	1	0	1	0	0	1	0	0	0	2	1	0	1	1	0	1	0	0
1	0	0	1	0	1	0	1	0	1	1	0	1	1	1	0	1	1	1	1	0	0	0	0	0	0	0	2	1	0	1	1	2	0	1	0	0	0	1	0	0	1	1	0	1	0	0	0	1	0
0	1	1	0	1	0	0	2	0	0	1	1	0	0	0	0	0	0	0	0	0	0	1	0	0	0	1	0	0	0	1	0	0	0	0	0	0	1	0	0	0	1	1	0	2	0	0	0	1	0
1	1	1	1	1	1	1	0	0	0	0	0	1	2	1	0	0	0	0	0	0	1	0	0	0	1	2	1	0	0	1	0	1	0	0	0	0	1	0	0	0	2	1	1	0	2	0	0	0	0
0	1	0	1	0	1	0	1	0	0	0	0	0	0	0	1	0	0	0	0	0	1	0	2	0	1	0	2	0	0	0	0	1	1	0	0	0	2	0	2	1	0	2	1	0	1	0	0	0	0
0	1	0	0	1	0	0	2	0	0	0	1	1	1	1	1	0	0	0	2	1	0	0	0	1	0	1	0	0	0	1	0	1	0	0	0	0	0	0	0	0	0	1	0	1	0	0	0	0	0
0	0	0	1	1	0	0	1	0	0	2	0	1	1	1	1	0	0	0	1	0	1	0	0	1	0	1	1	1	1	1	0	1	1	0	0	0	0	0	0	0	1	1	1	1	0	0	0	1	0
0	0	0	1	2	0	1	2	1	0	1	0	0	0	1	0	0	1	0	1	0	0	0	1	0	0	1	2	0	0	0	1	1	1	0	0	0	1	0	0	0	2	0	1	0	0	0	0	1	0
1	0	0	1	1	0	0	1	0	1	0	0	0	1	2	1	0	0	0	1	0	1	2	1	0	1	0	1	0	0	1	1	2	1	0	0	0	1	0	1	1	2	2	1	1	0	0	0	1	1
0	1	1	0	0	0	0	0	0	1	0	0	0	1	2	1	0	0	0	1	0	0	1	0	0	0	0	1	0	0	0	0	0	1	1	0	1	1	0	0	1	1	2	0	1	1	0	1	0	0
1	0	1	2	1	0	2	0	0	0	1	0	1	0	1	1	0	0	0	1	0	0	2	0	0	0	0	1	0	0	1	1	1	0	0	0	0	2	0	2	0	0	1	2	2	1	0	0	0	0
2	0	0	1	0	0	1	1	1	1	0	0	0	1	1	0	1	0	0	0	0	0	1	0	2	0	1	0	0	0	1	1	1	0	0	0	0	2	0	0	1	0	0	0	0	0	0	0	1	0
0	0	0	0	1	0	1	1	0	1	0	0	1	0	0	0	0	0	2	1	0	1	0	0	0	0	1	2	0	0	1	0	1	1	0	0	1	0	0	2	1	0	2	1	0	1	0	1	0	0
1	0	1	1	1	1	0	0	0	0	0	0	0	1	2	0	0	0	0	1	0	2	1	1	0	0	0	1	2	0	1	0	1	0	0	0	0	1	0	0	0	0	2	1	2	2	0	0	0	0
0	1	0	0	2	0	0	2	1	0	0	0	0	1	0	0	0	0	1	1	0	0	1	0	0	1	0	0	0	0	0	0	2	0	2	0	0	1	0	0	1	2	0	2	0	0	0	0	1	1
0	0	0	1	1	0	1	1	1	1	0	0	1	1	0	1	0	1	0	0	0	0	2	1	0	0	0	1	0	0	1	0	1	0	0	0	0	2	0	0	0	2	2	1	0	0	0	0	0	0
0	0	0	0	2	0	0	0	0	0	0	0	0	0	1	1	0	1	0	1	0	1	1	0	0	1	0	2	0	0	0	0	0	0	0	1	0	1	0	1	0	0	1	1	0	1	0	1	1	0
0	0	0	2	0	0	0	2	0	0	0	0	0	2	0	0	0	0	0	1	0	0	1	1	0	1	0	1	0	0	0	1	1	0	0	0	0	1	0	0	0	1	2	0	0	0	0	1	2	0
0	1	0	1	0	0	0	2	1	0	0	0	2	1	0	0	0	0	0	1	0	0	1	1	1	1	1	0	0	0	0	0	2	0	0	0	0	1	0	0	1	0	0	0	0	0	1	1	0	0
1	1	0	1	1	0	0	1	0	1	0	0	1	0	1	1	0	1	0	0	0	0	2	1	1	0	0	1	0	0	1	0	1	0	0	0	1	0	0	1	0	2	1	0	0	1	0	0	1	1
0	1	0	0	0	0	1	2	0	0	0	0	0	1	1	1	0	0	0	1	0	0	1	0	2	0	1	1	0	0	0	1	0	0	0	0	0	1	0	0	1	2	1	0	0	1	0	1	1	1
0	0	0	0	1	0	0	1	0	0	1	1	0	0	0	2	0	0	0	1	0	1	0	1	0	1	0	1	0	0	1	1	0	0	0	0	0	2	1	0	0	1	2	0	0	1	0	1	0	0
0	0	0	1	0	0	2	1	0	1	0	0	0	2	0	2	0	1	0	1	0	1	2	2	0	0	0	1	0	0	0	0	2	0	1	0	0	1	0	0	0	0	1	0	0	0	0	1	1	0
0	1	0	1	0	0	0	1	0	0	0	1	0	0	2	0	0	0	0	1	0	0	1	0	0	0	2	0	1	1	0	0	1	0	0	0	0	2	0	1	0	1	1	1	0	1	0	0	1	0
0	0	0	1	1	0	1	2	0	1	1	1	2	2	2	0	0	0	0	1	0	1	1	0	1	0	1	2	0	0	1	0	1	0	0	0	0	1	0	1	0	1	2	0	0	2	0	1	1	1
1	0	0	0	0	0	0	0	1	0	1	0	1	0	0	0	0	1	0	0	0	0	0	1	0	0	1	1	0	0	0	0	2	1	0	0	0	1	0	0	1	1	2	1	1	2	0	0	1	0
0	0	0	2	1	0	0	0	0	1	0	0	1	1	1	1	0	0	0	0	0	0	0	0	1	0	1	1	0	0	2	0	1	1	0	0	0	1	0	0	1	1	1	1	0	0	1	0	0	0
0	0	2	0	1	0	2	1	1	0	1	0	1	0	1	0	0	0	0	0	1	1	2	0	0	0	0	0	0	0	1	0	1	0	0	0	0	1	0	0	1	2	0	0	0	0	0	0	1	0
0	1	1	0	0	1	0	0	0	0	1	1	1	1	0	0	1	0	0	1	0	0	0	0	2	1	0	2	1	1	0	0	1	0	0	0	0	1	0	1	1	0	0	0	1	0	0	1	1	1
0	0	0	1	1	0	0	1	0	0	0	1	1	1	1	1	0	0	0	1	0	0	1	0	0	1	2	2	0	0	1	0	1	0	0	0	0	1	0	0	0	1	0	1	0	1	0	0	2	0
0	0	0	0	0	0	0	1	1	0	1	0	1	1	1	0	0	0	0	1	0	0	2	1	0	1	1	1	0	0	1	1	0	0	1	0	0	1	0	0	0	1	2	1	0	0	0	0	2	0
1	0	0	0	0	0	0	2	0	1	0	0	0	1	1	1	0	0	1	0	1	0	1	0	0	0	1	0	0	0	1	0	2	1	2	0	0	1	2	1	0	1	2	0	0	2	0	0	0	0
1	0	1	1	2	0	0	1	1	0	0	0	2	1	2	1	0	1	0	0	0	0	0	0	1	0	1	1	0	0	2	0	1	2	2	0	0	1	0	0	2	0	1	0	0	2	0	0	1	0
1	1	0	0	1	0	1	1	0	1	0	0	1	1	1	0	0	0	0	0	0	0	1	1	1	0	1	0	1	0	1	0	0	1	1	0	0	1	0	0	1	2	1	0	0	1	0	0	1	0
1	1	0	1	0	0	0	1	0	1	0	1	1	2	1	2	0	1	1	0	0	1	1	2	1	0	0	2	0	0	0	0	0	0	0	0	0	1	0	0	1	2	0	0	1	1	0	0	1	0
1	0	0	1	1	0	1	1	1	0	2	0	1	0	1	0	0	0	0	0	0	1	2	0	1	0	1	0	0	0	0	1	1	0	0	0	0	1	0	0	0	1	2	0	1	0	0	0	2	1
0	1	0	1	0	0	1	1	1	0	1	1	1	1	0	0	0	0	0	0	0	0	2	0	0	0	1	0	0	0	0	0	2	2	0	0	0	0	0	0	0	1	1	0	2	0	0	0	0	0
1	1	1	0	0	0	0	1	0	1	0	0	1	1	1	0	0	0	0	0	0	1	2	0	0	0	0	0	0	1	1	0	2	0	0	0	2	1	0	0	0	0	2	0	0	0	0	0	0	0
1	1	0	1	0	0	1	0	0	1	0	0	1	0	1	0	0	1	0	1	0	0	1	1	0	0	1	1	0	0	0	0	1	1	0	0	0	1	1	1	1	1	1	1	0	0	0	1	0	0
2	0	0	0	1	0	1	2	0	1	1	1	0	1	1	1	0	1	0	1	0	0	1	0	2	1	0	1	0	1	0	0	2	0	0	0	0	0	0	1	0	0	1	1	0	1	0	1	2	0
1	1	0	1	0	0	1	2	0	1	0	1	1	1	0	0	0	0	0	0	0	1	1	0	0	0	0	0	0	0	0	0	0	0	0	1	0	2	2	1	0	1	1	0	0	1	0	0	0	0
1	0	0	0	0	0	0	2	1	0	2	0	0	1	1	0	0	1	0	0	0	1	2	0	0	0	1	0	0	0	0	0	0	0	0	0	0	1	0	1	0	1	0	0	1	0	0	1	0	1
0	0	0	1	2	0	0	0	0	0	0	1	2	2	2	2	1	0	0	1	0	1	1	1	0	0	2	0	1	0	2	0	0	1	0	0	1	2	1	0	0	2	1	1	0	1	0	1	1	0
0	0	0	0	0	0	1	1	1	0	1	0	1	1	0	1	0	0	1	0	0	0	1	1	0	1	0	0	0	0	1	0	0	2	1	0	0	1	0	0	0	1	0	1	1	2	0	1	0	0
0	0	1	0	1	0	0	1	0	1	1	0	0	1	0	0	0	0	0	0	0	0	1	1	0	0	1	0	2	1	1	0	0	0	0	0	0	0	0	0	1	2	1	0	1	0	0	0	1	1
1	0	0	1	1	0	1	1	1	1	0	0	1	1	1	0	0	0	0	1	0	0	2	0	0	0	0	0	0	0	0	0	1	1	0	0	0	1	0	1	0	1	1	0	0	1	0	1	1	0
1	0	0	1	2	1	0	0	0	0	2	0	2	1	0	1	0	1	1	1	1	0	0	0	0	0	1	1	0	0	1	0	1	0	0	0	0	0	0	0	0	1	1	0	2	0	0	0	1	0
0	1	1	0	2	0	0	1	0	2	1	0	1	0	0	1	0	0	0	1	0	0	2	1	0	1	0	1	0	0	1	0	2	0	0	0	0	1	0	0	0	1	0	0	0	0	0	1	0	0
1	0	0	1	2	1	1	2	2	0	0	0	0	2	0	1	0	0	0	1	0	0	2	1	1	0	1	2	0	0	2	0	0	0	1	0	1	1	0	0	0	0	0	1	0	1	0	0	1	1
0	1	0	1	0	0	1	1	0	1	0	0	1	1	0	0	1	0	0	1	0	0	0	0	0	0	0	2	0	0	0	0	0	0	0	0	0	1	0	2	1	0	0	0	0	0	0	1	2	0
1	0	0	0	0	0	0	1	1	0	2	1	1	1	2	2	0	1	0	0	0	1	2	0	1	0	1	1	1	0	0	0	2	0	0	0	0	1	0	1	0	1	1	0	2	0	0	0	0	0
1	0	1	2	1	1	0	0	0	1	1	0	0	0	1	0	0	0	0	1	0	0	1	2	0	0	1	1	2	0	0	0	0	1	0	0	0	0	0	0	1	2	1	0	1	0	0	0	0	0
1	0	0	1	0	0	0	0	0	1	0	0	1	1	0	0	0	0	0	1	0	0	1	0	1	0	1	1	0	0	1	0	2	0	1	0	0	1	0	0	0	1	0	0	1	1	0	1	1	0
0	1	0	2	0	0	1	0	0	1	0	0	0	1	1	1	0	0	0	1	0	1	0	0	1	1	1	0	0	0	1	0	0	2	0	0	0	1	0	1	0	1	0	0	0	1	0	0	2	1
0	2	1	0	1	0	0	0	0	1	0	0	0	1	0	1	0	0	1	0	1	0	1	1	0	0	0	1	0	0	0	0	1	0	0	0	2	1	0	0	0	1	1	1	0	2	0	1	0	0
1	0	0	0	0	0	0	1	1	0	0	0	1	1	1	1	0	0	1	0	0	0	1	0	0	0	1	1	0	0	1	0	0	0	0	0	1	2	1	0	0	2	0	0	0	0	0	1	1	0
0	1	1	0	0	1	1	2	2	2	0	0	1	1	1	1	0	0	0	1	0	0	2	0	0	1	0	1	0	0	0	0	1	2	0	0	1	1	0	0	2	0	1	1	0	0	0	1	0	0
0	0	0	2	1	0	1	2	0	0	0	0	2	1	0	1	0	0	0	0	0	0	0	1	0	0	2	1	0	0	0	0	2	0	0	1	0	1	0	0	1	2	1	0	0	1	0	0	0	0
0	0	0	1	0	0	0	2	1	2	0	0	1	0	1	0	0	1	0	1	0	0	1	0	0	1	1	0	0	0	0	0	2	0	1	0	0	1	1	0	0	1	1	1	0	2	0	0	1	0
0	0	1	0	0	0	2	0	0	0	1	0	1	1	1	0	0	0	1	2	0	0	2	2	1	0	2	0	0	0	0	0	1	0	0	0	0	0	1	1	0	0	0	2	0	0	0	0	0	0
0	0	0	1	0	0	1	0	1	0	0	0	2	1	0	1	0	0	0	1	0	0	2	0	1	0	2	2	0	0	0	1	1	0	0	0	0	2	0	1	0	0	0	0	1	0	0	0	1	0
1	1	0	0	2	0	1	1	1	0	0	0	2	2	1	0	0	0	0	1	0	0	1	1	1	0	1	1	1	0	0	0	1	0	0	0	0	0	0	0	1	2	1	0	0	1	0	0	1	0
0	0	0	2	1	0	0	1	0	0	0	0	0	1	1	1	0	0	1	1	0	0	1	1	0	1	0	1	0	0	0	1	1	0	0	0	0	0	0	0	1	0	0	1	1	0	1	1	1	0
0	1	0	0	1	0	2	1	0	1	0	0	0	2	0	1	0	0	0	1	0	0	2	0	0	0	1	0	0	0	1	1	1	1	1	0	0	1	1	0	2	0	1	1	0	0	0	0	0	1
0	2	0	0	0	1	1	1	0	1	0	0	1	0	1	0	0	1	0	0	0	0	0	0	2	0	1	2	0	1	0	0	1	0	1	0	0	0	0	1	0	1	1	0	0	1	0	0	0	1
1	0	0	0	1	0	0	1	0	1	0	1	1	2	1	1	0	0	0	0	0	0	1	0	0	0	1	1	0	0	1	0	1	0	0	0	0	1	0	0	0	2	2	0	0	1	0	0	0	0
1	1	0	0	1	0	0	1	0	0	0	0	1	1	1	0	0	0	0	1	0	0	1	0	0	0	1	1	0	0	1	1	1	0	0	0	0	0	0	0	0	0	1	0	0	2	0	0	0	0
0	1	0	1	0	0	0	2	0	0	0	0	1	2	1	0	0	1	0	0	0	0	2	0	1	0	0	2	1	0	2	0	1	0	0	0	1	0	0	0	0	1	0	0	0	0	0	0	0	0
1	0	1	1	1	0	1	0	1	1	2	1	2	1	2	0	0	0	0	0	0	0	1	1	1	0	0	1	0	0	0	1	1	0	0	0	0	1	0	1	1	1	0	1	0	1	1	0	0	0
0	0	1	1	0	0	2	0	2	1	0	1	0	1	2	0	0	0	0	0	0	0	1	1	0	0	2	2	0	0	1	0	2	1	0	0	0	1	0	0	0	1	1	0	0	0	0	0	1	0
1	1	0	1	1	0	1	1	1	0	0	0	0	0	0	1	0	0	0	0	1	1	0	1	1	0	2	0	1	0	0	0	1	1	0	0	0	1	2	1	0	2	2	1	1	0	0	2	2	2
0	0	1	1	0	0	0	1	1	0	0	1	2	2	0	1	0	0	1	0	1	0	2	0	1	0	0	1	0	0	1	0	0	1	1	0	0	1	0	0	1	0	0	0	0	1	0	0	0	0
0	0	1	0	1	0	0	0	0	0	1	0	0	1	1	2	0	0	0	2	0	1	1	1	2	0	0	0	1	0	0	1	1	0	0	0	0	1	0	0	0	2	1	1	1	0	0	0	0	0
0	1	0	1	0	0	0	1	0	0	0	2	1	1	1	0	0	0	0	1	0	0	2	0	0	0	2	1	0	0	0	0	1	1	0	0	0	0	0	0	1	0	0	1	0	0	0	0	1	0
0	0	0	2	0	0	1	0	2	0	0	0	2	1	2	0	0	1	0	0	0	0	1	0	0	0	0	1	1	1	0	0	1	0	0	0	0	0	0	0	0	2	1	0	0	0	1	0	1	0
1	0	0	0	0	0	1	1	1	2	0	0	2	0	1	0	0	0	0	0	0	1	1	1	1	0	1	1	0	0	1	1	0	0	1	0	1	0	0	0	0	1	0	0	0	1	0	0	0	0
0	1	0	0	1	0	1	1	0	1	1	1	1	0	0	0	0	1	0	0	0	0	1	0	1	1	0	0	0	0	0	1	0	1	0	0	0	0	0	0	1	1	0	2	0	0	0	0	2	0
0	0	0	1	0	1	0	2	0	0	0	0	1	0	0	0	0	1	0	0	0	1	2	1	0	0	2	2	0	0	0	1	0	0	0	0	0	1	1	0	0	0	2	1	1	2	0	0	1	0
0	2	0	0	1	0	1	1	1	0	1	0	0	1	0	0	0	0	0	0	0	1	1	0	1	0	0	0	0	0	0	0	1	1	0	0	0	0	0	0	1	0	0	1	1	1	0	0	0	0
2	0	0	1	0	0	1	2	0	1	0	0	1	2	1	0	1	1	1	1	0	0	1	0	1	1	0	2	0	0	2	0	0	0	0	0	0	1	0	0	0	1	1	2	0	0	0	1	0	0
0	0	0	0	0	0	1	1	2	1	0	0	2	1	0	1	0	0	0	1	0	1	1	1	0	0	2	0	0	0	0	1	0	0	1	0	0	2	0	0	1	1	0	0	0	0	0	1	0	1
1	1	0	1	2	0	0	0	2	0	0	1	1	2	0	2	0	1	1	1	1	0	2	1	0	0	0	1	1	0	0	0	0	0	0	0	0	2	0	0	0	1	2	0	1	1	0	0	0	0
0	0	1	0	2	0	0	1	1	0	0	1	1	1	1	1	0	0	0	2	0	0	2	0	1	0	2	2	0	0	1	1	0	2	0	0	0	1	0	1	0	0	0	0	1	0	0	1	0	0
0	1	0	1	0	0	0	1	0	1	0	1	0	2	1	0	0	0	0	0	0	1	1	1	0	0	1	0	1	0	1	1	1	1	0	0	0	2	0	0	0	0	0	1	0	1	0	1	1	0
1	1	0	0	1	0	0	2	0	0	0	2	1	0	1	1	0	1	0	0	0	1	2	0	0	0	1	1	0	0	1	0	0	2	1	0	0	1	0	0	1	2	1	0	0	0	0	1	0	0
1	0	0	1	1	0	1	2	0	1	1	0	0	0	1	0	0	2	0	1	0	1	0	0	1	0	0	1	0	0	0	0	1	0	0	0	0	2	0	1	1	0	2	0	0	1	0	0	0	0
1	0	0	0	1	0	0	1	1	0	0	1	1	2	0	1	0	0	0	0	1	0	0	0	1	0	2	1	0	0	0	0	1	1	1	0	0	1	0	0	1	0	0	1	1	0	0	0	1	0
1	0	0	1	2	0	1	1	0	0	0	1	1	0	1	1	0	0	0	2	0	0	2	0	0	0	1	1	0	0	1	0	2	0	0	0	0	1	0	0	1	2	1	1	0	0	0	0	0	0
0	1	0	0	1	0	1	1	0	1	0	0	1	2	1	0	0	0	0	1	0	0	0	1	0	1	0	1	1	0	0	0	0	1	1	0	1	1	0	0	0	2	0	1	0	1	0	1	1	0
0	0	1	0	2	0	0	1	0	1	0	0	1	0	0	0	1	0	0	1	0	1	1	2	1	2	0	1	0	0	0	1	0	0	0	0	0	0	0	1	0	1	1	1	1	2	0	1	0	0
0	1	0	1	0	0	0	0	0	0	0	0	0	0	1	1	0	0	0	1	0	1	1	0	1	1	1	1	0	0	0	1	1	0	0	0	0	2	0	1	1	1	0	0	0	0	1	0	0	0
1	0	0	1	1	0	0	2	0	1	0	0	2	1	0	1	0	0	1	0	0	0	1	2	0	0	1	0	0	0	1	1	0	2	0	0	1	0	0	1	0	1	1	1	1	0	0	0	0	0
2	1	0	0	0	0	1	2	0	0	0	1	1	2	0	0	0	0	1	0	0	0	1	0	1	0	0	1	0	0	1	0	1	0	1	0	0	0	0	0	1	0	1	0	0	1	0	0	0	1
1	1	1	0	1	0	0	1	1	0	1	0	0	1	1	0	0	1	0	1	0	0	0	0	0	0	0	2	0	0	2	1	2	0	0	0	0	1	0	1	0	2	1	2	0	2	0	0	1	0
0	0	0	2	1	1	0	2	1	1	0	0	1	0	0	0	0	1	0	0	0	0	1	0	1	0	1	2	0	0	1	0	1	1	0	0	1	1	0	0	2	1	1	0	1	0	0	1	1	0
0	0	1	1	0	0	0	0	0	0	0	0	0	0	0	2	0	1	0	1	0	0	2	0	1	0	1	1	0	1	1	0	0	0	1	0	0	1	0	1	0	1	1	1	0	1	0	1	0	1
0	1	0	1	0	0	1	1	1	0	0	0	2	1	1	1	0	0	0	0	0	0	0	1	0	0	1	0	0	0	2	0	0	0	0	0	0	0	0	1	1	2	2	1	0	2	0	0	1	1
1	0	0	0	0	0	1	1	0	1	1	1	1	1	0	1	0	0	0	0	0	1	1	2	0	0	0	1	0	0	2	1	0	0	1	0	1	2	0	1	0	2	1	2	1	1	0	0	0	1
1	2	0	0	2	0	0	1	0	0	0	0	0	0	2	0	0	0	0	1	0	1	1	1	0	0	0	1	0	0	0	0	1	1	0	0	0	1	0	0	0	1	1	0	0	0	0	1	1	0
1	1	0	2	1	0	0	1	0	0	0	0	2	1	1	0	0	1	0	1	0	0	0	0	0	1	1	1	0	0	0	0	2	0	1	0	0	1	0	0	0	1	2	0	0	1	0	0	1	0
1	2	0	1	0	0	0	0	1	1	0	0	1	1	0	1	0	1	0	1	0	0	1	0	0	0	1	2	0	0	1	0	1	1	0	0	0	2	0	0	2	1	1	1	0	0	0	0	1	0
2	0	0	0	0	0	0	0	0	1	0	0	2	2	0	0	0	0	0	1	1	0	1	0	0	0	1	0	0	0	1	1	1	0	0	0	0	0	1	0	0	1	1	0	0	0	0	1	1	0
1	0	0	0	1	0	0	2	0	0	0	0	1	1	2	0	0	1	0	0	0	0	0	0	1	1	2	1	0	0	0	1	1	0	0	0	0	1	0	0	1	2	0	1	0	0	0	0	0	0
1	1	0	0	1	0	0	2	1	1	0	0	0	1	2	0	0	0	1	0	0	0	2	1	0	0	2	0	0	0	0	1	0	1	1	0	1	1	0	0	0	2	1	0	2	0	0	0	0	0
0	1	1	2	2	0	1	2	1	0	0	0	1	2	0	0	0	0	0	2	0	0	2	0	0	0	1	1	1	0	1	0	0	0	1	0	0	1	0	0	1	1	2	0	1	0	1	2	1	0
1	0	0	0	2	0	2	1	0	0	0	0	0	2	2	1	0	1	0	1	0	1	0	0	1	0	0	0	1	0	0	0	0	0	0	0	1	2	0	1	0	0	0	0	0	0	0	1	1	0
2	1	0	1	1	0	0	1	0	0	0	0	2	1	1	0	0	1	0	0	0	1	2	1	1	0	1	0	0	0	0	1	0	1	0	0	1	0	0	1	1	0	1	1	1	1	0	1	0	0
1	0	0	1	0	1	1	1	0	0	1	0	2	1	0	1	0	0	0	0	0	0	2	0	0	0	0	2	0	0	0	0	0	0	0	1	0	1	0	1	0	1	1	1	1	2	0	0	1	0
0	2	0	0	0	0	0	1	0	1	0	1	0	1	1	0	0	1	1	0	0	0	0	0	0	0	0	1	0	0	1	0	0	0	1	0	1	0	0	0	1	0	1	1	0	0	0	1	0	0
1	1	0	1	2	0	0	1	0	1	0	0	1	1	0	1	0	1	0	1	0	1	1	0	0	0	0	0	0	0	1	0	1	0	0	0	0	1	1	0	0	1	1	2	1	1	0	0	2	0
0	0	1	0	1	0	0	0	1	0	0	0	0	2	2	2	0	0	2	0	0	1	2	0	1	0	1	0	0	0	1	1	1	0	1	0	0	0	0	2	1	0	1	0	0	1	0	0	1	0
1	0	0	1	1	0	0	0	0	0	1	0	1	1	0	1	0	0	1	0	0	0	1	0	0	1	1	1	0	0	2	1	1	1	0	0	0	1	0	0	1	2	2	1	0	1	0	0	0	0
1	0	0	0	1	0	1	1	1	1	0	1	0	0	1	0	0	0	0	0	0	0	2	1	0	0	0	0	1	0	0	0	0	0	1	1	0	0	0	1	1	1	0	2	0	0	0	1	0	0
1	0	0	0	2	0	1	2	0	0	1	1	0	0	1	1	0	0	0	0	0	1	1	0	0	0	2	1	0	0	0	0	0	0	0	0	0	1	0	0	1	0	0	0	0	0	0	0	0	0
1	1	0	0	1	0	1	1	0	1	0	0	1	0	1	1	0	2	0	0	0	0	0	1	1	1	2	1	0	0	0	0	1	0	0	0	1	2	0	1	1	1	1	0	0	2	0	0	1	0
0	0	0	1	1	0	0	1	0	1	1	0	0	0	2	0	1	0	0	0	1	1	1	1	0	0	2	1	0	0	0	0	1	0	1	0	0	0	0	1	1	0	2	0	1	0	0	0	1	0
1	0	1	0	1	0	0	1	0	0	1	0	0	1	0	1	0	0	0	1	0	0	1	0	0	0	0	1	0	0	0	0	1	0	0	0	0	0	1	0	0	1	1	0	0	1	0	0	0	0
0	1	1	1	0	1	0	0	1	1	0	0	1	1	0	0	1	0	0	2	0	0	0	1	1	1	0	1	0	0	1	0	1	0	0	0	0	0	0	0	0	0	0	0	0	2	0	0	1	0
1	0	0	1	2	0	0	2	0	0	1	0	0	2	1	0	0	0	0	1	0	0	1	1	1	0	2	2	0	0	0	1	0	1	1	0	0	0	0	0	0	1	1	1	0	1	0	1	1	0
1	0	0	1	1	0	0	1	0	0	1	0	2	2	0	1	0	0	0	0	0	1	1	0	0	0	1	1	0	0	0	1	0	1	0	0	1	0	0	0	1	2	1	0	0	2	0	0	0	1
1	1	0	0	2	1	0	0	0	2	1	0	1	0	1	2	0	0	0	0	0	0	1	1	1	0	1	1	0	0	1	0	1	1	0	0	0	2	0	1	0	1	1	0	0	0	0	1	1	0
1	1	0	1	1	0	0	2	0	1	0	1	1	1	0	2	0	1	0	2	0	1	1	0	0	0	0	0	0	0	0	0	1	0	0	0	0	1	0	1	0	0	1	2	1	1	0	0	2	0
1	1	0	1	0	0	1	1	1	0	0	0	0	2	0	0	0	0	0	1	0	1	2	0	0	0	0	0	0	1	0	0	1	1	1	0	0	1	0	0	2	1	1	0	0	1	0	1	2	0
0	1	0	0	2	0	0	0	2	0	0	1	1	2	1	0	0	0	0	1	0	1	1	0	0	0	1	1	0	0	0	0	0	0	0	0	0	1	0	1	0	0	0	0	1	2	0	0	2	0
1	1	0	0	1	0	0	0	0	0	0	0	0	1	2	1	0	1	0	1	0	2	1	0	0	0	1	0	0	0	1	0	0	0	1	0	0	0	0	0	1	0	1	1	0	1	0	1	0	0
0	0	0	0	0	1	0	1	0	0	1	2	1	0	1	1	0	0	0	1	0	1	0	0	1	0	0	2	1	0	0	1	2	0	0	0	0	0	0	0	0	1	1	2	1	2	0	0	0	1
0	1	1	0	0	0	1	1	1	0	0	0	2	1	1	2	0	0	0	1	1	1	1	0	0	1	0	0	0	0	1	0	0	1	0	0	0	1	0	0	0	2	1	2	2	1	0	1	1	0
0	1	1	1	2	0	0	1	0	1	1	0	0	1	1	0	0	1	0	0	0	0	2	0	0	0	1	1	0	0	0	1	1	0	1	0	1	1	0	1	1	1	0	0	1	1	0	1	1	1
1	0	0	0	0	0	0	1	1	1	0	0	0	1	1	1	0	2	0	1	0	0	1	1	0	1	0	1	0	0	0	1	1	1	0	0	0	1	0	0	0	0	2	1	1	0	0	0	1	0
1	0	0	1	0	0	2	1	1	0	0	0	0	1	0	0	0	1	0	1	0	1	1	1	0	0	2	0	0	0	1	1	1	0	0	0	0	0	0	0	0	0	0	0	1	0	0	0	0	0
1	1	0	1	2	0	0	1	0	1	0	0	1	1	1	1	0	0	0	0	0	0	2	1	2	1	0	1	0	0	1	0	1	1	0	0	0	1	0	0	1	1	1	0	0	1	0	0	1	0
0	0	0	1	1	1	0	0	0	0	0	0	1	0	0	0	0	0	0	0	0	0	1	0	1	0	1	2	0	0	0	0	1	0	0	0	0	0	0	0	0	1	1	0	1	0	0	0	0	0
0	1	0	1	0	0	0	2	1	1	0	1	1	2	1	1	0	0	0	0	0	0	1	1	0	0	1	0	0	0	0	1	1	0	2	0	0	1	0	0	1	1	1	1	0	1	0	2	2	0
1	0	0	1	1	0	1	0	0	2	1	0	1	1	0	0	0	1	1	1	0	0	1	0	1	0	1	1	0	0	0	0	1	0	0	0	1	2	0	0	0	0	0	1	0	0	0	0	1	0
2	0	0	0	0	0	1	1	0	0	1	1	2	1	2	0	0	1	0	0	0	0	1	1	2	0	2	1	0	0	0	1	2	0	0	0	0	1	0	0	0	1	2	1	0	1	0	1	2	0
0	1	1	2	0	0	0	1	0	0	1	0	2	2	1	1	0	1	0	1	0	0	0	0	0	1	0	0	0	0	0	1	1	1	0	1	0	0	1	0	1	2	2	0	0	1	0	0	0	0
0	1	0	0	1	0	0	2	0	0	0	0	0	1	1	2	0	1	0	0	0	0	2	2	0	1	2	2	0	0	0	0	1	1	0	0	0	1	0	0	0	1	0	1	0	0	0	0	2	0
0	1	0	0	1	1	0	1	1	1	1	0	0	1	0	0	1	1	1	1	0	1	2	0	0	0	1	2	0	0	0	2	1	0	1	0	0	1	0	0	2	0	1	1	1	1	0	1	1	0
1	0	0	0	1	0	1	0	0	1	1	1	0	1	0	1	0	0	1	0	0	0	1	1	1	0	1	1	0	0	0	0	1	0	0	0	0	2	0	2	1	1	2	1	1	1	0	1	1	0
0	0	0	1	1	0	0	1	1	0	0	0	0	0	1	0	0	1	0	0	0	0	1	0	0	0	0	0	0	0	0	1	0	0	0	1	0	0	0	1	0	0	1	0	0	0	0	0	1	0
1	0	0	1	0	0	0	1	1	0	0	0	0	1	0	0	0	0	0	0	0	0	1	0	0	0	0	2	0	0	0	0	1	0	0	0	0	2	0	0	0	0	2	1	2	1	0	0	0	0
1	0	0	0	2	0	1	1	0	0	0	0	1	1	0	0	0	0	0	2	0	0	2	0	0	0	0	1	0	0	0	0	0	0	0	0	0	1	0	1	1	0	2	1	1	1	0	0	0	0
1	0	0	1	0	0	0	1	2	2	0	0	1	1	0	0	0	1	0	1	0	0	1	0	1	0	1	0	0	0	1	0	1	0	0	0	0	2	1	0	0	2	0	0	1	0	0	0	2	0
0	0	0	0	1	0	1	0	1	1	0	0	1	1	1	1	0	0	0	0	0	1	0	0	0	1	0	0	0	0	0	2	0	0	0	0	0	2	0	1	0	0	1	0	0	1	0	0	0	0
0	0	0	0	1	1	0	1	0	1	0	0	2	1	1	0	0	0	0	0	0	1	1	0	1	0	1	0	0	0	1	0	1	0	0	0	0	0	1	2	0	0	2	0	0	1	0	1	1	0
0	0	1	1	1	0	0	1	1	0	0	0	0	1	1	0	0	0	1	2	0	0	1	0	1	0	1	1	0	0	0	1	0	0	1	0	0	2	0	0	0	1	1	0	0	1	0	0	0	0
1	1	0	1	1	0	0	0	0	0	0	2	0	0	0	0	0	0	1	0	0	0	1	2	0	0	2	1	0	1	1	1	0	0	1	0	0	1	1	1	1	1	1	1	1	2	0	0	0	0
0	1	0	1	0	0	1	0	0	1	0	0	0	1	0	1	0	0	1	0	0	0	0	0	0	0	1	1	0	0	1	1	0	2	0	0	0	2	0	0	2	1	0	2	1	1	0	0	0	0
0	1	0	0	0	0	2	2	0	0	0	1	0	2	0	1	0	0	0	0	1	1	0	0	0	0	1	1	0	0	1	0	0	0	1	0	0	1	0	1	0	1	0	1	1	1	0	1	0	1
0	0	0	0	1	0	0	0	0	0	0	0	1	1	0	1	0	1	0	1	0	1	0	2	1	1	1	0	0	0	2	1	2	0	1	0	0	1	0	0	1	1	0	0	0	2	0	0	1	0
0	1	0	1	1	0	0	1	0	0	0	1	1	2	0	1	0	1	1	1	0	1	1	0	0	1	1	1	0	0	0	0	1	0	2	0	0	1	0	0	1	0	0	1	0	1	0	1	0	0
0	0	0	0	0	0	0	2	1	0	0	1	0	2	0	1	0	0	0	0	0	1	1	0	1	0	0	2	0	0	1	0	2	0	0	0	0	1	0	0	0	1	0	1	0	2	0	0	0	0
0	1	0	0	1	0	0	0	1	1	0	0	1	1	2	0	0	1	1	0	0	2	0	0	2	0	0	2	0	0	1	1	0	0	0	0	1	1	1	1	1	1	1	1	1	1	0	0	0	0
0	1	0	1	1	1	1	2	0	0	1	1	1	1	2	0	0	0	0	0	0	2	2	0	1	0	2	2	0	0	0	0	1	1	0	0	0	0	0	1	0	2	0	0	1	0	0	1	0	0
0	0	0	1	0	0	0	1	0	1	2	1	2	2	2	0	0	0	0	0	0	0	1	0	2	0	1	1	0	0	1	2	1	1	1	0	0	1	0	1	1	1	0	0	1	0	0	0	1	0
0	1	0	0	1	0	0	2	0	2	1	1	2	0	1	0	0	0	0	0	0	0	1	1	1	0	1	1	1	0	0	0	0	0	0	0	0	1	0	0	0	1	2	0	0	0	0	1	1	0
0	0	0	2	0	0	1	2	0	1	1	1	2	2	1	1	0	0	0	1	0	0	2	1	0	1	1	1	0	0	1	0	1	0	1	0	0	1	0	0	1	0	0	0	1	2	0	1	2	1
0	0	1	0	1	0	0	1	0	2	1	0	1	2	1	1	0	0	0	1	0	0	2	1	0	0	2	1	0	0	0	2	2	0	0	0	0	1	0	1	1	2	0	0	1	1	0	0	1	0
0	0	0	2	1	0	0	2	1	0	0	0	1	1	1	0	0	1	0	0	0	0	2	1	1	1	1	1	0	0	1	1	0	0	1	0	1	2	0	0	2	1	1	0	0	0	0	0	0	0
1	1	0	1	1	1	0	2	0	2	0	0	1	1	0	2	0	0	0	1	0	0	2	0	1	1	1	0	1	0	0	0	1	0	1	0	0	1	0	0	0	1	2	0	1	0	0	0	1	0
0	0	0	0	1	0	1	2	0	0	1	0	0	1	2	0	0	0	0	1	0	0	2	0	2	1	2	1	0	1	1	0	0	1	1	0	1	2	0	0	0	1	1	0	0	1	0	0	1	1
0	2	0	1	2	0	0	1	1	1	0	1	2	1	0	0	0	0	0	2	0	0	1	0	1	0	1	0	0	0	1	0	2	1	0	0	0	1	0	1	1	2	0	0	1	0	0	0	0	0
1	0	0	0	0	0	0	0	0	0	0	1	1	1	0	1	0	0	1	1	0	1	0	0	0	0	1	0	0	0	0	0	1	0	0	0	1	1	0	1	0	1	0	1	1	0	0	0	0	0
1	1	0	2	2	1	0	1	0	0	1	0	1	0	0	0	0	0	0	2	0	1	2	1	0	0	0	2	0	0	1	0	1	0	0	0	0	1	0	0	1	0	0	0	0	0	0	0	1	0
1	0	0	0	0	0	0	1	0	0	0	0	0	0	1	1	0	0	0	0	0	0	1	0	0	1	0	0	0	0	2	0	0	2	0	0	0	1	0	0	0	1	0	0	1	2	0	0	1	0
0	0	0	1	1	0	0	1	2	0	1	1	1	1	2	0	0	0	0	2	0	0	0	2	0	0	1	2	0	1	2	0	2	0	0	0	0	1	1	1	1	0	1	0	0	0	0	0	1	0
2	2	0	0	0	0	0	0	1	0	0	0	0	1	1	1	0	0	0	1	0	0	0	0	1	0	0	1	1	0	0	0	1	0	1	0	0	1	0	1	0	1	0	1	1	1	0	0	0	0
0	0	0	2	2	0	0	1	0	0	1	0	0	1	0	1	0	0	0	0	0	0	0	0	0	0	1	1	0	1	0	2	1	2	0	0	0	0	0	0	1	1	0	1	0	0	0	0	2	0
0	1	0	1	2	1	0	1	0	1	2	1	1	0	1	0	0	1	0	0	1	0	1	0	1	0	1	1	0	0	1	0	2	0	0	0	0	1	0	0	0	2	0	2	0	1	0	0	0	0
0	0	0	0	1	0	1	0	0	0	0	1	2	1	1	1	1	0	0	2	1	0	1	0	0	0	1	0	0	0	2	0	1	1	0	0	0	1	0	0	1	0	0	0	1	0	0	1	1	1
0	0	1	1	1	0	0	1	0	0	0	1	0	0	1	0	0	1	0	1	0	0	2	2	0	0	1	1	0	0	1	1	0	0	0	0	0	2	0	0	1	2	1	2	1	1	0	1	1	0
2	0	0	0	0	0	0	1	0	1	0	1	0	2	2	0	0	0	1	0	0	0	2	0	0	0	1	1	0	0	1	0	2	1	0	0	0	1	1	0	1	0	2	1	1	1	0	0	0	0
0	0	1	0	1	0	0	2	1	0	2	0	1	1	2	1	0	0	0	0	0	0	1	1	1	0	1	0	0	0	1	0	1	0	1	0	0	1	0	0	1	2	1	0	1	0	0	1	1	0
1	1	0	0	1	0	0	0	0	0	0	2	1	2	1	2	0	1	0	0	0	0	1	0	1	0	2	0	0	0	1	0	2	1	0	0	0	0	0	1	1	0	1	1	0	2	0	0	0	0
0	0	0	0	1	0	0	2	0	0	2	0	1	1	1	1	0	0	0	0	1	1	1	1	1	0	0	1	1	0	2	0	0	0	0	0	0	1	0	0	1	0	0	1	1	1	0	0	0	0
0	0	0	0	1	0	1	2	1	0	0	0	0	2	2	0	0	0	0	1	0	0	1	2	0	0	1	0	0	0	1	0	2	0	0	0	0	1	1	0	0	2	0	0	1	0	0	1	1	1
0	1	0	0	1	0	1	1	0	1	0	0	1	0	1	1	0	1	0	0	0	0	2	0	0	2	1	2	1	0	1	0	1	0	0	0	0	1	0	0	0	1	1	0	0	1	0	0	0	1
1	1	0	1	1	0	0	1	0	2	1	0	1	1	0	1	0	0	0	0	0	0	2	0	0	0	1	1	0	0	1	0	2	1	1	0	1	0	0	0	0	2	0	0	0	0	0	0	1	0
0	2	0	1	0	1	2	1	0	1	0	0	1	0	0	1	0	0	0	1	0	0	2	0	1	2	1	1	0	0	1	0	0	1	1	0	0	0	0	0	0	0	2	0	1	0	0	0	1	0
1	1	0	0	1	0	0	0	1	0	2	0	2	1	1	1	0	0	0	0	0	0	0	0	0	0	1	1	0	0	1	0	0	0	0	0	0	1	1	1	1	0	1	2	0	1	0	0	0	1
0	0	0	0	2	0	0	2	0	1	0	0	1	1	1	1	0	1	0	0	0	1	2	0	0	0	1	0	0	0	1	0	0	0	0	0	0	1	0	0	0	2	2	0	1	1	0	0	0	0
0	1	0	0	0	0	1	1	1	0	0	2	1	2	0	0	0	0	0	0	0	1	1	2	0	0	0	0	0	0	1	0	0	1	0	1	0	1	0	0	0	0	2	1	0	0	0	0	0	0
1	0	1	0	1	0	0	0	0	1	1	0	0	2	0	1	0	0	0	1	0	0	2	0	0	0	1	2	0	0	1	2	1	1	0	0	0	0	0	0	1	2	0	0	0	0	0	1	1	0
1	0	0	1	1	1	1	1	2	0	0	0	1	1	0	0	0	0	0	0	0	0	1	1	1	0	2	0	0	0	1	1	1	1	0	0	0	1	0	1	0	1	1	0	0	1	0	1	1	0
0	1	0	0	1	0	2	2	0	1	1	1	1	0	0	1	0	0	0	1	0	1	0	0	0	0	1	1	0	0	0	0	0	1	1	0	1	0	0	0	0	2	1	1	1	0	0	1	0	0
0	1	1	0	0	2	0	1	0	1	0	0	0	1	0	0	0	1	0	1	0	0	1	0	1	1	2	1	0	0	0	0	0	1	0	0	0	1	0	0	0	0	0	0	0	1	0	0	1	0
0	2	0	0	1	0	0	0	0	0	0	0	1	1	0	1	0	1	0	1	0	0	1	1	0	1	2	0	0	0	1	0	1	0	0	0	0	0	0	0	0	0	0	1	2	2	0	0	0	0
1	0	0	0	2	1	0	1	0	1	0	0	2	1	1	1	0	1	0	1	0	0	2	0	1	1	1	2	2	0	0	1	1	0	1	0	0	2	1	0	1	2	0	2	1	0	0	1	0	0
1	0	0	1	0	0	1	2	2	0	0	1	0	1	0	1	0	0	0	1	0	1	1	1	0	0	2	1	0	1	0	0	2	0	0	0	0	1	0	1	0	1	0	1	0	0	0	0	1	1
1	1	0	0	0	0	1	2	0	1	0	0	2	0	1	2	0	0	0	0	0	1	0	0	0	1	2	0	0	0	1	1	2	1	0	0	0	0	1	0	1	0	2	1	0	1	0	2	1	0
0	0	0	1	0	0	1	2	0	0	1	1	1	1	2	0	0	0	0	0	0	2	2	1	0	0	0	0	0	0	1	0	2	0	0	0	0	1	0	1	1	2	0	1	0	1	0	1	1	0
0	1	0	0	2	0	1	1	1	0	0	0	1	1	0	0	0	0	0	0	0	0	1	1	0	1	0	2	1	0	2	1	0	0	0	0	0	2	0	1	2	1	2	1	1	1	0	0	1	1
1	0	0	1	0	0	0	0	1	1	1	0	1	2	2	2	0	0	0	2	1	0	1	0	0	0	1	2	1	0	2	0	1	0	0	0	0	1	0	0	0	1	0	0	1	2	0	1	1	0
0	1	0	0	1	0	2	1	0	0	1	0	1	1	2	0	0	0	0	1	0	0	1	0	0	0	1	1	0	0	0	0	1	2	0	0	1	1	0	1	1	1	0	1	0	0	0	0	0	0
0	0	0	0	1	0	1	2	1	0	0	0	0	0	0	0	0	0	0	0	0	0	1	1	2	0	1	2	0	0	1	1	0	0	1	0	0	0	0	0	1	2	1	0	0	2	0	1	0	0
0	1	0	1	2	0	0	1	0	1	0	1	1	0	1	1	0	0	0	0	0	0	2	0	0	0	0	1	0	0	1	0	0	1	0	0	0	1	0	0	0	0	0	1	0	1	0	1	1	0
1	0	0	0	0	0	0	1	0	0	1	0	0	1	1	0	0	0	0	0	0	2	2	1	0	1	1	1	1	0	0	0	0	0	0	0	0	0	0	0	0	1	1	0	0	0	0	1	1	0
1	1	0	0	2	0	0	1	0	2	0	0	2	1	0	2	0	0	0	0	0	0	0	0	1	0	1	2	0	0	0	0	0	2	1	0	0	2	1	0	0	0	1	0	1	0	0	2	0	0
0	0	0	1	2	1	0	0	1	0	1	1	1	0	1	0	0	1	0	0	0	0	2	0	0	0	1	1	0	0	1	0	2	0	0	0	0	1	0	0	0	1	0	0	0	2	0	0	1	0
1	0	0	1	2	0	1	1	0	0	0	0	2	1	0	1	0	1	0	2	0	0	0	0	0	0	0	0	0	0	0	0	1	0	0	0	0	0	0	0	2	1	0	0	1	0	0	0	1	0
1	0	0	2	2	0	0	1	0	0	0	0	0	1	2	1	0	0	0	0	0	1	1	1	0	0	2	2	0	0	0	0	1	0	0	0	0	1	1	0	1	1	0	0	0	0	0	0	1	0
1	0	0	1	1	1	0	1	1	0	1	1	1	2	0	1	0	0	0	1	0	1	0	1	2	0	0	0	0	0	0	0	1	0	0	0	0	1	0	0	0	2	1	0	0	2	0	0	0	0
0	1	0	1	0	0	1	1	1	0	0	0	0	1	1	0	0	0	0	0	0	0	1	0	0	0	0	1	0	0	0	0	1	0	0	0	0	0	0	0	0	1	1	0	0	0	0	0	1	0
0	0	0	0	0	0	0	0	0	0	0	0	0	1	0	0	0	1	0	1	0	0	0	1	1	0	2	0	0	1	0	0	1	0	0	0	0	2	0	0	0	1	1	1	1	0	0	0	0	0
1	0	0	0	1	0	1	1	1	0	1	0	1	0	0	1	0	0	0	0	0	0	1	1	0	1	0	1	2	0	1	0	1	0	0	0	0	1	0	1	1	1	0	1	0	1	0	0	0	0
0	0	0	0	0	0	1	1	0	1	0	0	1	2	0	0	0	0	0	0	0	0	1	1	1	0	2	0	0	0	0	0	1	2	0	0	0	2	0	0	0	1	1	1	0	1	0	0	1	0
0	0	0	0	1	0	0	1	1	0	1	1	1	1	1	1	0	0	0	1	0	1	0	0	1	0	1	0	0	1	0	0	0	0	1	0	0	0	0	0	0	1	1	0	1	0	0	0	0	1
1	0	1	0	0	0	0	0	1	1	2	0	0	1	0	0	0	0	0	0	0	0	1	1	1	0	1	1	1	0	0	0	0	1	0	0	1	0	1	0	0	1	1	1	1	1	0	0	1	1
1	2	0	1	2	0	0	1	0	0	1	0	2	2	2	0	0	0	0	1	0	1	2	0	2	0	1	1	0	0	1	0	1	1	0	0	0	0	0	1	1	2	1	1	0	1	0	0	0	0
0	0	0	0	1	1	0	0	0	0	0	0	0	0	0	2	0	1	1	1	0	0	1	0	2	1	1	0	0	0	1	0	0	0	1	0	0	2	0	0	1	1	2	1	0	1	0	1	1	1
1	1	0	1	1	1	0	0	0	0	1	0	0	2	2	0	0	2	0	0	0	1	0	0	0	0	2	0	0	1	2	0	1	0	0	1	0	1	0	1	1	1	0	0	0	1	0	0	0	0
0	1	0	1	1	1	0	1	1	1	0	1	0	0	0	1	0	0	0	0	0	1	1	0	0	0	1	0	0	0	0	0	1	1	0	0	0	0	0	1	1	2	0	0	1	1	0	0	1	0
0	0	0	2	2	0	1	1	0	0	0	2	1	1	1	1	0	1	0	1	0	0	1	0	0	0	0	1	1	0	2	0	0	1	0	0	0	1	0	0	1	1	1	0	1	0	0	2	0	0
0	1	0	2	0	0	0	0	0	1	0	0	2	1	1	0	0	0	0	0	0	0	1	1	1	0	0	0	0	0	0	0	0	0	0	0	0	1	0	0	1	1	1	0	1	2	0	1	1	0
0	0	2	0	0	0	0	1	0	1	0	0	2	1	0	0	0	1	0	0	0	0	0	0	0	0	0	1	0	0	1	1	0	0	0	0	0	1	0	0	0	2	0	0	0	1	0	1	0	1
1	1	0	1	0	1	0	0	0	0	0	1	0	0	0	0	0	1	1	1	0	0	1	0	0	0	0	2	0	0	0	1	1	0	0	0	0	1	0	0	1	2	0	2	0	0	0	0	0	0
0	1	0	0	0	0	0	1	1	1	1	0	0	1	1	0	0	1	0	0	0	1	1	2	0	0	1	1	1	0	1	0	0	0	0	0	0	1	0	0	0	0	0	0	0	0	0	1	1	1
1	1	0	0	1	0	0	1	2	0	0	0	0	0	0	1	0	0	1	0	0	1	2	0	1	1	1	1	0	0	1	0	1	1	0	0	0	1	0	1	0	0	2	1	1	0	0	0	1	0
2	0	0	0	0	0	0	1	0	1	0	0	0	1	1	0	0	0	0	1	0	1	1	0	1	0	1	1	0	0	1	0	1	1	1	0	0	1	1	1	1	0	0	2	1	2	1	0	0	0
0	1	0	1	0	0	0	0	2	0	1	0	0	2	1	0	0	1	1	1	0	0	1	0	0	0	1	1	0	0	2	1	2	0	1	0	0	1	0	0	0	2	0	2	1	0	0	0	0	0
0	0	0	0	0	0	1	1	0	1	0	0	1	2	2	0	0	0	1	1	0	0	1	0	0	1	2	0	0	0	0	0	2	0	0	1	0	2	0	0	0	1	1	0	2	0	0	0	1	1
1	0	0	1	1	0	0	0	0	0	0	0	1	0	1	1	0	0	0	1	0	0	2	1	2	0	0	0	0	0	0	1	0	0	0	0	0	1	0	0	1	0	1	0	1	0	0	0	1	0
1	1	0	0	0	0	0	1	1	2	1	0	0	0	0	0	0	1	0	0	0	1	1	0	1	0	1	2	0	0	1	0	2	0	0	0	0	1	0	1	0	2	1	1	1	1	0	0	1	0
1	0	1	1	1	1	0	0	0	0	0	0	2	1	1	1	0	0	1	0	0	1	0	0	0	0	2	1	0	0	1	0	0	1	0	0	0	1	0	0	1	0	0	0	1	2	0	0	2	1
0	0	0	1	1	0	0	2	0	0	1	0	1	1	2	0	0	0	0	0	0	0	2	0	0	0	0	1	0	0	0	0	1	1	0	0	0	1	0	0	0	1	0	0	1	1	0	0	1	0
0	1	0	0	0	0	1	1	1	1	1	0	0	0	1	0	0	1	0	0	0	0	1	0	1	0	1	2	0	0	1	1	0	1	0	0	1	0	0	0	1	0	1	0	1	1	0	0	1	0
0	0	0	1	1	1	1	0	1	0	0	0	1	1	2	0	0	0	0	0	0	0	1	1	0	0	1	1	0	1	1	0	0	1	0	0	0	0	0	1	0	1	0	0	0	1	0	1	0	0
1	0	0	1	1	0	2	0	0	0	1	1	0	1	1	0	0	0	0	0	1	0	2	2	0	1	1	1	0	0	1	0	0	0	0	0	1	2	0	0	1	1	2	0	1	1	0	1	1	0
0	0	0	1	1	0	0	1	0	1	1	0	1	1	2	1	0	0	0	1	0	1	2	1	0	2	0	0	0	0	0	0	1	0	0	0	0	0	0	0	0	0	1	1	0	1	0	1	1	0
0	1	0	2	0	0	0	1	0	1	1	0	1	2	0	0	0	0	0	0	0	0	0	0	0	1	1	0	0	0	0	1	0	0	0	0	0	2	0	0	0	1	0	2	0	2	0	0	0	0
1	1	0	0	0	0	0	0	1	1	0	0	1	0	2	0	0	0	0	1	0	0	1	0	0	0	1	2	0	0	1	0	0	0	0	0	0	1	0	0	0	1	0	1	0	0	0	2	1	0
1	0	0	1	2	0	0	2	0	0	0	0	2	2	0	1	0	1	0	0	0	1	0	0	0	1	0	1	0	0	0	0	1	1	0	0	1	1	1	0	2	1	0	1	0	1	0	1	0	0
1	0	0	0	1	0	1	0	0	0	1	1	2	2	1	1	0	2	0	1	0	0	0	0	0	0	1	0	0	0	1	0	1	0	0	0	0	2	0	1	1	2	1	1	0	0	0	0	1	0
1	0	1	1	1	0	1	0	0	0	0	1	1	0	1	2	0	0	2	1	0	0	1	0	0	1	0	1	1	0	0	0	0	0	2	0	0	0	0	0	0	1	1	0	1	2	0	0	1	0
0	1	0	1	1	0	0	2	1	0	2	1	2	0	1	0	0	0	0	1	0	1	2	0	0	0	1	0	0	0	0	0	2	0	0	0	0	1	0	0	0	2	1	1	0	1	0	0	1	0
0	0	0	0	1	0	1	2	0	0	0	0	1	1	1	1	0	0	0	2	0	0	0	0	0	1	2	0	0	0	0	0	1	1	0	0	0	1	0	0	0	0	0	1	1	1	0	0	1	0
0	0	0	1	0	0	1	1	0	0	1	0	0	1	0	1	0	0	0	1	0	0	1	0	1	1	1	0	0	0	1	1	1	0	0	0	0	1	1	0	0	1	1	0	1	0	0	1	1	0
1	0	0	1	1	0	2	2	1	0	0	0	1	1	0	0	0	0	0	0	0	0	1	0	2	0	1	1	1	0	1	0	1	0	0	0	0	0	0	0	0	1	1	2	1	1	0	0	2	1
1	2	0	1	0	0	1	0	0	0	0	1	0	1	1	0	0	0	0	0	0	1	0	0	0	1	1	1	0	0	1	0	0	0	0	0	0	1	0	0	1	1	0	1	1	1	0	0	0	0
1	1	1	2	1	1	0	1	0	1	0	0	2	0	0	1	0	0	0	2	0	1	0	0	1	1	1	1	0	0	2	0	2	0	0	0	0	1	0	0	0	1	0	0	2	0	0	1	2	1
0	0	0	1	0	1	2	2	0	0	0	0	0	0	1	0	0	1	0	1	0	0	1	2	0	1	1	1	0	0	0	1	1	2	1	0	0	2	0	0	0	1	0	0	0	0	1	0	0	1
0	0	0	1	1	0	1	0	1	0	1	0	1	0	0	1	0	0	0	1	0	0	1	1	0	0	1	1	0	0	1	0	2	1	0	0	0	2	1	0	0	1	0	1	0	0	0	0	0	0
0	1	1	1	2	1	0	1	1	0	0	0	1	1	1	1	0	1	0	1	1	0	0	0	0	0	1	1	0	0	0	1	0	0	1	0	1	0	0	0	0	0	2	0	0	0	0	1	1	0
1	0	1	1	1	0	1	1	0	0	0	0	1	1	0	1	0	0	0	0	0	1	1	1	0	1	0	0	0	0	1	1	0	0	0	0	0	1	0	1	0	2	2	0	0	0	0	0	0	0
0	1	1	0	0	1	0	2	0	0	0	1	1	1	0	1	0	0	0	0	0	1	1	2	0	1	1	1	0	0	1	1	0	0	0	0	0	0	0	0	0	1	0	2	1	0	0	0	0	0
1	1	0	0	0	1	0	2	0	1	0	1	0	1	1	1	0	1	0	2	0	0	1	0	1	0	1	1	0	0	0	1	1	0	0	0	0	1	1	0	2	1	0	1	0	2	0	1	0	0
0	0	1	0	0	0	1	1	0	0	1	0	1	0	1	0	0	2	0	1	0	0	2	0	1	0	1	1	0	1	0	0	1	0	0	0	0	0	0	1	0	2	0	1	1	2	0	0	1	0
0	1	0	1	0	0	0	2	1	0	0	0	1	2	2	0	0	0	0	0	0	0	0	0	0	0	0	0	0	0	1	0	2	0	1	0	1	1	0	0	0	1	2	0	0	0	0	0	1	0
1	0	0	1	1	0	1	0	1	0	0	1	1	2	0	0	0	0	0	0	0	0	1	1	1	1	2	1	0	0	1	1	0	0	0	0	0	1	0	1	1	1	1	2	0	1	0	0	0	1
0	0	1	0	0	1	0	1	1	0	0	1	1	2	0	1	0	0	1	1	0	0	1	2	1	1	1	0	0	0	0	1	1	0	0	0	0	2	0	1	0	1	0	1	0	1	0	0	1	0
1	0	1	2	0	0	0	0	1	0	0	0	2	2	0	0	0	0	0	0	0	0	0	0	1	0	2	1	0	0	0	1	0	0	0	0	0	1	0	0	0	1	0	0	2	0	0	0	1	0
0	0	0	0	0	0	0	1	1	0	0	0	1	0	1	0	0	0	0	0	0	0	2	1	0	0	1	0	0	0	1	0	0	0	2	0	0	2	0	0	0	0	0	0	1	0	0	1	0	0
0	0	1	0	0	0	0	1	0	1	1	0	2	0	1	0	0	1	0	1	0	0	2	0	1	2	0	1	0	0	1	1	2	0	1	0	0	1	0	0	1	2	0	0	0	2	0	0	0	0
1	1	0	0	1	0	0	2	0	1	1	0	0	1	1	1	0	0	0	1	0	0	2	1	0	0	1	0	0	0	0	0	2	2	0	0	0	1	1	0	0	1	1	1	0	0	0	0	1	0
0	0	0	1	2	0	0	0	0	0	0	0	1	0	1	1	0	0	0	0	0	0	1	0	1	0	0	1	0	0	1	0	0	0	0	0	1	2	0	0	0	0	0	1	0	1	0	0	0	0
0	1	0	1	2	0	0	1	0	0	1	0	1	1	1	1	0	0	0	1	0	0	2	0	0	1	2	1	1	0	2	0	2	0	0	0	1	1	0	1	0	1	1	2	0	2	0	0	2	0
0	1	1	1	1	0	0	1	0	0	0	0	0	2	2	0	0	1	2	0	0	1	1	0	0	0	1	1	0	0	0	0	2	1	0	0	0	0	0	0	2	0	1	0	1	2	0	1	1	0
1	0	0	1	1	0	0	2	1	1	0	0	1	0	2	1	0	1	0	1	0	0	2	0	2	0	1	2	1	0	0	0	2	0	0	0	0	1	1	1	0	2	2	0	2	1	0	0	1	0
0	0	0	0	2	0	0	2	0	1	0	0	2	1	1	1	0	0	0	1	0	0	0	0	0	0	1	0	0	0	1	0	0	0	0	0	0	2	0	0	0	0	0	1	0	0	0	0	1	0
1	1	1	0	1	0	0	1	1	1	0	0	2	1	1	0	0	2	0	1	0	0	1	2	0	0	2	1	0	0	1	0	1	0	0	0	0	2	0	0	1	2	1	1	0	2	0	0	1	0
0	1	1	0	2	1	1	0	0	2	2	0	0	2	1	1	0	0	0	0	0	0	1	1	1	0	1	1	0	0	0	0	0	0	0	0	0	1	0	1	1	1	0	1	1	0	0	0	1	0
0	1	1	1	1	0	1	0	0	1	0	1	2	2	1	1	0	0	0	0	1	0	1	0	0	0	0	1	1	0	0	0	0	1	1	0	0	1	1	0	1	0	1	1	0	0	0	0	0	1
1	1	1	1	1	0	1	0	0	0	2	0	0	1	0	0	0	0	1	0	0	0	1	1	1	0	0	0	0	0	0	0	1	0	0	0	0	0	0	0	1	0	0	1	0	1	0	1	0	0
0	1	0	0	1	0	0	0	0	1	1	0	1	2	2	0	0	0	0	0	0	0	2	0	0	0	1	1	0	0	1	0	0	0	0	0	0	1	0	0	1	1	0	0	0	1	0	0	1	0
0	2	0	0	0	0	1	0	0	1	2	0	0	0	1	1	0	0	1	0	0	0	1	0	0	0	1	0	0	1	0	1	1	0	0	0	0	1	0	0	0	0	1	1	1	1	0	1	1	0
0	0	0	0	2	0	1	1	0	1	0	0	0	2	1	1	0	1	0	0	0	0	1	1	0	0	1	1	0	0	2	1	0	1	1	0	0	1	0	0	0	0	1	1	0	0	0	0	0	0
0	1	0	1	0	0	1	1	0	0	0	1	1	1	1	0	0	0	0	1	0	2	2	1	0	0	2	0	0	0	2	0	1	1	0	0	1	1	0	1	0	0	0	0	0	1	0	1	0	0
0	0	1	1	1	0	0	1	1	0	1	0	0	1	0	0	0	0	0	1	0	1	1	0	0	1	1	2	0	1	1	0	1	1	0	0	0	0	1	2	0	0	1	0	0	0	0	0	0	0
1	0	0	2	1	0	1	2	0	1	0	1	1	0	1	0	0	0	0	1	0	1	1	0	0	1	1	1	0	0	2	0	0	1	1	0	0	1	0	0	0	1	1	2	1	0	0	0	0	0
0	0	0	0	2	0	1	2	1	0	0	1	0	1	1	1	0	1	0	0	0	0	2	1	1	1	2	0	1	0	2	0	0	2	1	0	0	0	0	0	0	1	1	0	0	0	0	1	0	0
0	0	0	1	1	0	1	0	2	0	1	0	0	2	1	0	0	0	0	0	0	1	2	0	1	1	1	1	0	0	0	0	2	0	2	0	0	1	0	0	1	1	1	0	0	1	0	1	1	0
1	2	0	0	1	0	0	0	0	0	1	0	1	1	0	1	0	1	0	1	0	0	2	1	0	1	1	0	0	0	0	0	2	0	0	0	0	0	0	0	0	0	1	0	1	1	0	0	1	0
2	1	0	1	0	0	2	0	0	0	1	0	1	2	1	0	0	0	1	0	0	0	0	1	1	0	1	2	0	0	2	0	1	1	0	0	0	1	0	0	0	1	2	1	1	0	0	2	1	0
0	2	0	0	2	0	0	0	0	2	0	0	1	1	0	0	0	0	0	1	0	0	1	0	0	0	0	2	0	0	1	0	0	1	0	0	0	1	0	1	0	0	1	0	1	1	0	1	1	0
0	1	1	0	1	0	1	0	1	1	0	1	0	0	0	0	0	0	0	1	0	0	2	0	0	1	1	0	0	0	2	2	1	0	0	0	1	2	0	0	0	1	0	0	0	0	0	0	0	0
1	0	1	1	1	0	0	0	0	0	0	0	2	1	1	1	0	1	0	0	0	0	2	0	0	0	0	0	0	0	0	1	1	0	0	0	0	0	0	1	0	1	1	1	0	1	0	0	0	0
1	1	0	2	2	0	1	0	2	1	1	0	1	2	0	0	0	1	0	0	0	0	0	0	0	1	1	1	0	0	1	1	0	1	0	0	0	0	0	0	0	1	1	0	1	2	0	0	1	0
1	0	0	1	0	1	1	1	1	0	0	0	1	1	0	0	0	0	0	0	1	0	2	1	1	0	2	1	0	0	1	0	2	1	1	0	1	2	1	0	0	0	0	0	0	0	0	0	1	0
1	1	0	0	1	0	0	0	0	1	1	0	1	1	1	0	0	1	0	1	0	1	1	1	1	0	0	0	0	0	1	0	0	0	1	0	0	1	0	0	1	1	1	1	1	2	0	0	2	0
0	0	0	1	2	0	1	1	0	0	0	1	0	2	0	1	0	0	0	0	1	0	0	1	1	0	2	1	1	0	0	0	1	0	1	0	0	0	0	0	0	1	1	0	1	1	0	1	1	1
1	2	0	1	1	0	1	2	0	1	0	0	1	1	0	2	0	0	0	1	0	0	0	0	1	1	1	0	0	1	2	0	2	0	0	0	1	0	0	1	0	1	1	0	0	2	0	0	1	0
1	0	0	0	0	0	0	1	1	0	1	0	1	1	1	0	1	0	0	0	0	1	1	1	0	0	0	0	0	0	1	0	1	0	0	0	0	1	0	1	1	2	0	0	0	0	0	1	0	1
0	0	0	1	0	0	0	1	1	2	2	0	1	1	0	0	0	0	0	0	1	0	1	1	1	0	1	1	1	0	0	0	1	0	2	0	0	0	0	0	0	1	2	0	1	0	0	1	0	0
0	1	0	2	0	0	1	1	0	2	0	0	1	1	0	1	0	0	0	1	0	0	1	0	1	0	1	1	0	0	2	0	2	0	0	0	0	1	0	0	1	2	0	1	2	0	0	0	0	0
0	0	0	1	0	0	1	2	1	0	0	0	1	1	2	1	0	0	0	1	0	0	1	2	1	0	1	0	0	0	1	0	1	0	1	0	0	1	0	0	0	0	0	0	1	0	0	0	0	0
0	1	0	0	1	0	0	1	0	0	0	1	1	0	2	0	0	0	0	0	0	0	1	1	1	0	1	1	0	0	1	0	0	1	0	0	0	1	0	0	0	0	1	0	0	0	0	0	0	0
0	1	0	0	1	0	1	1	0	1	0	0	0	2	1	1	0	0	0	0	0	0	2	1	0	0	1	1	0	0	1	0	2	0	0	0	1	1	0	1	0	0	2	1	0	1	0	0	1	0
1	0	0	0	0	0	1	1	0	0	0	1	1	1	1	0	0	0	0	0	0	1	1	0	0	1	1	0	0	0	1	1	0	0	0	0	0	0	0	0	0	1	0	0	2	1	0	1	1	0
0	1	0	0	0	0	0	1	0	1	0	1	1	1	0	1	0	0	0	2	0	0	1	0	0	1	2	1	0	0	0	0	0	0	0	0	1	1	0	0	0	1	0	0	0	0	0	0	1	1
0	1	0	0	0	0	1	0	0	0	0	0	1	0	1	1	0	1	0	0	0	1	1	0	0	0	1	1	0	0	1	0	1	0	0	0	0	1	0	0	2	2	0	0	0	2	0	0	1	0
1	1	0	2	1	0	0	2	0	1	0	0	1	1	0	1	0	0	0	0	0	1	2	0	1	1	2	1	0	0	0	1	0	1	0	1	1	0	1	0	0	1	0	0	0	1	0	1	2	0
1	1	0	1	1	0	0	1	0	2	1	0	1	0	0	0	0	1	0	0	0	0	1	1	0	0	1	1	0	1	0	0	0	0	0	0	0	1	1	0	1	0	2	1	1	0	0	0	1	0
1	0	0	2	2	0	0	1	0	0	1	0	1	1	2	0	0	0	0	1	0	0	1	1	0	0	1	1	0	0	0	0	1	0	0	0	0	1	0	0	1	2	2	2	1	1	0	0	0	0
2	0	1	1	1	0	0	1	0	1	0	0	0	0	0	1	0	0	0	1	0	1	1	2	1	0	0	1	0	0	0	0	1	0	0	0	1	1	0	1	0	1	2	0	1	0	0	0	1	0
1	1	1	1	1	0	0	2	0	0	1	0	0	1	2	1	0	0	0	1	0	0	2	1	1	0	1	1	0	0	0	0	1	0	2	0	0	0	0	0	1	1	0	0	0	0	0	1	1	0
0	1	0	2	0	0	1	1	1	0	1	0	0	2	2	0	0	1	0	0	0	0	1	0	1	0	1	2	0	0	2	0	0	1	0	0	0	1	1	0	1	1	2	1	0	0	1	0	1	0
0	0	0	0	1	0	1	2	1	1	0	0	1	1	1	0	0	1	1	2	0	0	1	0	2	0	0	0	1	0	1	1	0	0	0	0	0	0	0	0	0	1	2	1	1	1	0	0	1	0
0	1	1	0	0	0	1	1	0	2	0	0	0	1	1	0	0	1	0	0	0	0	1	0	0	0	1	2	0	0	1	0	0	1	0	0	0	1	0	0	0	2	0	1	1	1	0	1	1	0
0	0	1	1	2	0	1	2	1	1	0	0	1	2	2	0	0	0	0	1	0	1	1	0	0	1	0	0	0	0	0	0	2	0	0	0	0	1	0	1	1	2	0	0	1	1	0	0	0	0
0	0	0	2	0	0	1	1	0	0	1	0	0	1	0	0	0	1	1	0	0	0	2	1	1	0	1	0	0	0	0	0	0	0	0	0	0	1	0	0	2	1	1	0	1	0	0	1	0	0
0	1	0	2	1	0	0	1	0	0	1	0	0	1	1	0	0	0	0	1	0	1	2	0	1	0	2	2	0	0	2	2	0	1	0	0	0	0	0	0	1	1	1	0	0	1	1	1	0	0
0	0	0	0	0	0	1	2	0	1	1	0	2	1	2	0	0	1	0	1	0	0	0	0	1	0	1	0	0	0	0	0	0	0	0	0	0	0	0	0	0	1	2	1	1	0	0	1	1	0
0	0	0	1	0	0	1	1	0	1	0	0	0	1	1	2	0	1	0	2	0	0	1	2	0	0	2	2	0	0	1	1	0	0	0	1	0	1	0	0	1	2	0	0	0	0	0	0	1	0
1	1	0	1	1	0	0	0	2	0	0	0	2	1	1	0	0	0	0	0	0	0	1	0	0	0	2	0	0	0	1	1	0	0	0	0	0	1	0	0	0	0	1	2	1	0	0	1	0	0
0	0	0	1	0	0	1	2	1	0	1	0	2	0	1	0	0	0	0	1	0	1	1	1	0	0	1	0	0	0	2	0	0	1	1	0	0	0	1	0	0	0	0	0	2	1	0	1	2	0
0	0	1	2	2	1	1	0	0	0	0	0	0	1	0	1	0	0	1	1	0	0	0	1	1	0	1	1	1	1	2	0	1	1	1	0	0	1	0	0	0	0	0	0	1	0	0	0	0	0
1	0	0	0	0	0	0	1	0	1	0	1	0	2	1	0	0	0	0	0	1	0	1	0	0	1	0	2	0	0	0	0	0	0	0	0	0	1	0	0	0	0	2	0	1	1	0	1	1	0
0	0	1	1	0	0	0	1	0	1	1	0	1	0	2	0	0	0	0	0	0	1	1	0	0	0	0	1	0	0	1	1	1	2	0	0	0	1	0	1	0	0	1	1	0	1	0	0	1	1
0	0	0	0	1	0	2	1	0	1	0	0	1	1	1	0	0	0	0	2	0	1	1	1	1	1	1	1	0	0	0	0	1	0	0	0	0	2	0	0	0	1	0	0	0	1	0	0	2	0
0	0	0	0	0	0	1	2	0	2	1	0	2	0	0	1	0	0	0	0	0	0	0	0	0	1	0	1	0	0	1	0	0	0	1	0	1	2	1	0	0	1	0	1	1	0	0	0	1	0
0	0	0	0	1	0	1	1	0	2	1	0	1	1	0	0	0	1	0	2	0	1	1	0	0	0	1	1	0	0	0	1	0	0	1	0	0	0	1	0	1	2	0	0	1	2	0	0	0	2
0	0	0	0	1	0	1	1	1	1	0	2	1	0	1	1	0	1	0	2	1	0	1	1	0	1	2	2	0	0	1	1	1	0	0	0	0	1	0	0	0	2	1	0	0	0	0	0	0	0
0	0	0	1	1	1	1	0	0	0	0	0	1	1	1	1	1	0	0	2	0	1	0	0	1	0	1	1	0	0	0	0	0	0	1	0	0	1	1	0	2	2	1	0	2	0	0	0	0	0
0	1	0	0	2	0	2	2	1	0	0	1	1	0	1	0	0	1	0	2	0	2	1	0	0	1	1	1	0	1	0	1	0	0	0	0	0	0	0	0	1	0	0	0	1	1	0	0	2	0
1	0	0	1	0	0	2	1	0	0	0	0	1	1	1	1	0	0	0	0	0	0	1	1	1	0	2	1	1	0	1	0	0	1	0	0	0	1	1	0	0	2	0	0	0	0	0	1	0	0
1	0	0	2	1	0	0	1	1	1	0	0	1	0	0	1	1	1	0	0	0	1	1	1	0	0	0	2	0	0	1	0	1	0	0	0	0	1	0	2	0	2	0	0	0	1	0	0	0	1
1	1	0	1	2	0	2	2	0	0	0	1	1	1	0	0	0	1	0	0	0	0	1	0	0	1	1	2	0	0	0	0	1	0	0	1	0	0	1	0	1	0	1	0	0	1	0	0	1	0
0	1	0	0	1	0	0	0	0	0	1	0	2	0	1	0	0	1	0	0	0	0	1	0	1	1	0	0	1	0	0	0	2	0	0	0	0	0	0	0	1	2	2	0	0	1	0	0	0	0
0	1	0	0	1	0	0	2	0	1	0	0	1	2	1	0	1	0	1	1	0	1	1	1	1	1	2	2	0	0	1	0	2	0	1	0	0	0	0	0	1	2	0	0	0	0	0	0	0	0
1	0	0	0	2	1	0	1	1	0	0	0	0	1	1	0	0	1	0	0	0	1	1	2	0	1	1	1	0	0	0	2	1	1	0	0	0	1	0	0	1	1	0	0	1	0	0	0	1	0
0	1	0	1	1	0	0	1	0	2	1	0	1	1	0	1	0	1	0	1	0	1	1	0	1	0	1	2	0	0	0	0	2	1	1	0	0	2	0	0	0	0	1	0	1	0	0	2	1	0
0	2	0	1	1	0	0	0	0	1	0	0	1	1	0	0	0	0	0	0	0	0	0	1	1	0	1	1	1	0	0	1	0	1	0	0	0	1	0	0	0	2	2	1	1	0	0	1	1	0
0	0	0	1	1	0	0	2	0	1	2	1	1	1	1	0	0	0	0	1	0	0	0	0	0	0	0	1	0	0	1	1	0	1	1	0	1	1	0	0	1	1	1	0	1	0	1	2	0	0
0	1	1	1	2	0	1	0	0	1	1	0	0	2	0	0	0	0	0	1	0	1	1	0	0	0	2	0	0	0	0	0	1	1	0	0	0	2	0	0	2	2	1	0	0	1	0	0	1	1
1	1	0	1	2	0	1	0	0	0	0	0	1	2	2	0	0	1	0	1	1	0	2	0	1	0	1	1	0	0	1	0	1	0	0	0	0	1	0	0	2	1	2	0	0	1	0	0	0	0
0	0	0	2	0	0	0	0	0	0	1	0	0	1	0	0	0	0	0	0	0	0	1	0	0	0	1	0	0	1	0	0	1	0	0	0	0	0	0	1	0	1	0	0	1	1	1	0	1	0
0	1	0	0	0	1	0	2	1	0	1	0	1	0	0	0	0	0	1	0	0	1	1	0	0	0	1	1	0	0	1	0	0	0	1	0	0	1	0	0	2	0	2	1	2	0	0	0	0	1
1	1	1	1	2	0	1	1	1	0	1	0	2	1	1	0	0	2	0	1	0	1	0	0	0	0	0	1	1	0	1	1	1	0	1	0	0	1	0	0	1	1	1	0	1	2	0	1	1	2
0	1	0	0	1	0	0	0	0	0	1	0	2	1	1	2	0	0	1	1	0	1	0	0	0	1	0	0	0	0	0	0	2	0	2	0	0	2	0	0	1	1	0	1	0	0	0	1	1	0
0	0	1	0	1	1	2	0	0	0	1	0	2	0	1	0	0	0	0	0	0	1	2	0	0	0	1	1	0	1	1	0	2	2	0	0	0	1	0	1	2	1	1	2	1	1	0	1	0	0
0	2	0	2	1	0	0	1	0	1	0	0	1	1	2	0	0	0	0	1	0	1	2	1	0	0	1	1	1	0	0	0	1	0	0	0	0	0	1	0	0	1	1	1	0	0	0	0	0	0
1	1	0	1	0	0	1	1	0	1	1	0	1	2	1	1	0	1	0	0	0	0	2	0	0	1	1	0	0	0	1	0	2	1	0	0	0	1	0	1	0	2	1	0	0	0	0	1	0	0
0	1	0	2	1	1	1	1	0	1	0	0	1	0	2	1	0	0	1	0	0	0	1	1	0	0	1	0	0	0	1	1	2	0	0	0	1	2	0	1	1	1	1	1	0	0	0	0	2	0
2	1	0	1	1	0	0	1	0	1	1	0	0	1	1	0	0	0	0	2	0	0	1	0	1	0	0	0	0	0	0	0	1	0	1	0	0	1	0	0	0	1	0	0	0	0	0	1	0	0
1	1	0	1	1	0	1	0	0	2	0	0	2	0	0	0	0	1	1	1	0	0	1	1	0	0	0	1	1	0	1	0	0	1	2	0	0	1	0	0	1	0	1	0	1	2	0	1	0	0
0	1	1	1	0	0	2	0	1	1	0	0	1	1	0	1	0	0	1	0	0	0	0	0	0	0	1	1	1	0	2	0	1	0	1	0	1	2	0	0	0	1	1	1	1	0	0	0	1	0
0	0	0	1	1	0	0	1	0	1	1	0	1	0	1	0	0	1	1	1	0	0	2	0	0	0	1	1	0	0	0	0	1	0	1	0	0	0	0	0	0	2	0	2	0	1	0	0	0	2
0	0	0	1	0	0	1	1	0	0	0	1	1	0	0	0	0	0	0	0	0	0	1	0	0	0	0	0	0	0	1	0	2	0	0	0	0	1	0	0	1	1	0	0	1	1	0	0	0	0
0	1	0	1	1	1	0	2	0	0	1	0	1	1	2	0	0	0	0	0	0	0	1	0	0	1	2	0	0	0	1	1	0	0	1	0	0	1	0	0	0	2	0	1	1	2	0	0	0	0
0	0	0	1	0	0	1	1	0	0	0	0	1	1	0	0	0	0	0	0	1	1	1	1	0	1	1	1	0	0	1	1	1	0	1	0	0	0	0	0	1	0	2	1	1	1	0	0	0	0
0	1	0	0	1	0	0	1	0	0	0	1	1	1	1	0	0	0	0	1	0	0	0	1	1	0	1	1	0	0	0	0	0	1	1	0	0	1	0	0	0	2	0	1	0	2	0	0	2	0
1	1	0	0	0	0	0	0	0	1	0	1	1	1	0	1	0	0	0	0	0	1	0	1	0	0	0	1	0	0	0	0	1	0	1	0	0	0	0	0	2	1	1	0	1	1	0	0	0	1
0	0	0	0	2	0	0	2	1	0	1	0	1	2	1	2	0	0	0	2	1	0	1	1	0	0	1	2	0	0	0	0	2	0	0	0	0	2	0	0	1	0	1	0	0	1	0	0	0	0
0	0	0	0	2	0	0	1	0	0	0	0	0	1	0	0	0	0	0	1	1	1	0	0	0	1	1	1	0	0	1	0	1	0	0	0	0	0	0	0	1	2	0	1	0	1	0	0	1	0
1	2	1	0	0	1	0	2	0	1	0	0	1	2	1	1	0	0	0	1	0	0	0	0	0	0	1	1	0	0	2	0	1	0	0	0	0	1	0	0	1	1	2	0	1	2	0	0	1	0
0	1	0	1	0	0	0	2	1	0	0	1	1	1	2	2	0	1	0	0	0	0	0	0	0	1	2	0	0	0	0	0	2	1	1	0	1	0	0	0	1	1	0	1	1	2	0	1	0	0
0	1	0	1	1	1	2	2	2	1	0	0	1	1	0	1	0	0	0	0	0	0	2	2	1	1	0	2	0	0	0	0	1	1	1	0	0	0	0	0	0	2	1	2	0	1	0	1	0	0
1	0	0	1	0	0	0	0	0	0	0	0	1	0	2	2	0	0	0	0	1	1	1	0	0	0	1	1	0	0	0	0	0	0	0	0	0	1	0	0	0	0	0	0	0	0	0	0	1	0
1	1	0	0	2	0	0	0	2	1	0	0	0	0	0	0	0	1	0	0	0	0	0	0	0	0	0	1	0	0	1	0	1	1	0	0	0	2	0	1	0	0	1	0	0	1	0	1	0	0
0	0	0	0	1	0	1	2	0	0	0	0	0	1	0	0	0	0	0	1	0	0	0	0	0	0	1	0	0	0	0	0	0	1	1	0	0	0	0	0	0	2	1	0	1	0	0	0	1	0
0	1	0	1	1	0	0	1	0	2	1	0	2	1	1	0	0	0	1	2	0	0	1	0	1	1	1	0	0	0	1	0	0	0	1	0	0	0	0	1	0	1	1	0	1	1	0	1	1	0
0	0	0	2	0	0	1	0	0	0	0	1	1	1	0	0	0	0	0	1	0	0	1	1	1	0	0	1	1	0	0	0	0	1	0	0	1	2	0	0	1	2	1	1	1	2	0	1	0	0
2	0	0	0	0	0	0	2	0	0	0	0	1	1	0	0	0	1	0	0	0	1	2	1	1	0	1	1	0	0	1	0	0	1	0	0	1	1	0	0	0	1	2	0	2	0	0	0	1	0
0	2	0	0	2	0	0	1	1	0	0	1	1	1	2	1	0	1	1	0	0	0	0	0	0	0	0	1	1	1	1	1	1	0	0	0	1	1	0	1	2	1	2	0	0	0	0	0	1	0
0	1	0	1	1	0	0	1	0	1	0	2	2	2	1	2	0	0	0	1	0	0	0	0	0	0	2	0	0	0	1	0	1	1	0	0	0	2	1	0	0	1	1	1	0	1	0	1	1	0
0	1	0	0	0	0	1	1	1	1	0	0	1	0	1	0	0	1	0	0	1	0	2	0	1	0	0	0	1	0	0	0	0	1	0	0	0	0	0	1	1	1	1	0	1	1	0	0	1	0
0	0	0	0	2	0	2	0	0	1	0	1	1	2	0	2	0	0	0	0	0	0	1	0	0	0	1	0	0	0	1	1	1	0	0	0	0	1	0	1	1	1	0	1	0	0	0	0	2	0
0	0	0	0	0	0	1	2	0	0	0	1	1	2	1	1	0	0	0	1	0	0	2	0	1	0	0	0	0	0	1	0	0	0	0	0	0	0	0	0	1	1	2	1	0	1	0	1	1	0
1	1	0	0	0	1	0	0	0	1	1	0	1	1	1	0	0	1	0	0	0	1	2	0	0	0	0	2	0	0	1	0	2	0	0	0	0	0	0	1	0	2	1	0	0	2	0	0	1	0
1	0	1	0	1	0	1	0	1	0	0	0	2	1	2	1	0	0	0	2	0	1	2	0	0	0	1	2	0	1	1	0	0	1	0	0	0	1	1	0	1	1	1	0	0	0	1	0	0	1
0	2	0	1	1	0	1	1	0	0	0	0	0	1	1	1	0	0	0	0	0	0	1	0	0	0	1	1	0	0	2	0	2	0	1	0	0	0	0	0	1	1	0	1	1	0	0	0	2	0
0	0	0	1	0	0	1	1	1	1	1	1	1	0	2	1	0	0	1	0	0	1	1	1	0	0	1	1	0	0	0	0	0	1	1	0	0	1	0	0	2	1	0	0	0	0	0	0	0	0
0	0	0	1	0	0	1	1	0	1	1	0	1	2	0	1	0	0	0	0	0	0	1	1	1	1	1	1	0	0	1	1	1	1	0	0	0	0	0	1	0	0	2	1	0	1	0	0	0	0
0	1	1	0	0	0	0	1	0	0	1	0	2	1	1	1	0	0	0	0	0	0	1	1	1	1	0	1	0	0	2	0	0	1	0	0	0	0	0	0	0	1	1	1	0	1	0	0	0	0
0	0	0	0	1	0	0	1	2	0	0	0	2	2	0	1	0	0	0	0	0	0	1	1	0	0	0	2	0	0	0	0	0	0	0	0	0	0	0	1	0	1	2	0	1	2	0	0	1	0
1	0	0	0	0	0	0	1	0	1	1	1	1	2	0	0	0	0	0	0	0	0	1	2	0	0	1	1	0	0	1	0	2	0	0	0	0	0	0	0	1	2	1	2	1	1	0	1	1	0
2	0	0	1	0	0	1	2	0	2	0	2	0	1	0	1	1	1	0	1	0	1	2	0	1	0	1	1	0	0	0	1	0	0	1	0	0	0	0	0	1	0	2	0	1	1	0	0	0	0
0	0	0	1	1	0	0	2	1	0	0	1	1	2	1	0	0	0	0	1	0	0	0	0	1	0	1	0	0	0	1	0	1	0	0	0	1	2	0	0	1	1	0	1	1	0	0	1	1	0
0	1	0	0	0	0	1	1	1	0	0	0	0	0	1	0	0	1	0	1	0	2	2	0	1	1	0	2	0	0	0	1	2	0	0	0	0	1	0	0	1	1	1	0	2	1	0	0	1	0
1	0	0	0	0	0	0	0	0	1	0	0	0	1	1	1	0	0	0	1	0	1	1	0	1	1	0	2	0	0	0	0	1	0	0	0	0	0	0	0	0	1	1	0	1	2	0	1	1	0
0	1	0	1	1	1	0	0	0	0	0	0	0	1	1	0	0	1	0	1	1	0	2	0	0	0	2	0	0	0	1	0	1	1	0	0	0	0	1	1	0	1	2	1	0	1	0	0	1	0
1	2	0	0	0	0	1	1	0	0	1	0	1	0	1	0	0	0	0	0	0	0	1	1	0	0	1	1	1	0	0	0	0	2	1	0	1	1	0	0	0	1	0	1	0	0	0	1	0	0
0	1	0	0	0	0	1	1	2	1	0	0	1	1	1	1	0	1	1	1	0	0	2	1	0	2	1	1	1	0	1	0	1	0	1	0	1	1	0	0	2	1	1	0	0	2	0	1	0	0
0	1	0	0	0	0	1	2	0	1	1	0	1	0	2	1	0	1	0	1	0	0	0	1	1	0	1	2	0	0	1	0	2	0	0	0	0	1	0	0	1	1	0	0	1	1	0	1	0	1
0	0	0	0	1	0	0	2	0	0	0	0	0	1	1	1	1	1	0	1	0	0	1	1	1	0	1	2	0	0	0	0	0	1	0	0	0	1	0	1	1	1	2	0	0	1	0	1	0	0
0	0	0	0	1	0	0	1	2	0	0	0	2	1	0	0	0	0	0	0	0	0	1	1	0	0	0	1	1	0	0	1	0	1	0	0	0	1	0	0	1	1	0	0	0	0	0	1	0	0
0	0	0	1	1	0	0	1	1	0	0	0	2	1	1	0	0	0	0	0	0	0	2	0	0	1	0	1	0	1	1	0	0	1	1	0	0	1	0	0	1	1	1	2	1	1	0	1	0	0
0	0	0	0	2	1	0	2	0	1	0	1	1	2	1	2	0	1	0	0	0	0	0	0	1	0	1	2	1	0	1	1	0	0	0	0	0	1	0	0	0	1	1	0	0	1	0	0	0	0
0	0	0	1	1	0	0	1	1	0	1	0	0	0	0	0	0	0	1	0	1	0	1	2	0	2	0	2	0	0	1	0	0	1	1	0	0	1	0	0	1	1	1	2	1	0	0	0	1	0
0	0	0	1	1	0	0	1	0	0	1	0	1	0	0	1	0	0	1	0	0	0	2	1	0	0	2	0	1	0	0	0	1	0	0	0	0	1	0	0	1	2	2	1	0	1	0	0	2	0
0	0	0	0	0	0	1	1	0	0	0	0	1	0	1	0	0	0	0	2	0	0	2	0	2	0	1	1	0	0	1	1	0	0	1	0	0	2	0	1	1	1	0	0	0	1	0	0	0	1
1	0	1	1	1	0	0	2	1	1	0	1	1	1	0	1	0	1	0	0	0	1	2	1	0	0	0	1	0	0	1	0	0	0	1	0	0	1	0	0	0	0	2	0	1	1	0	0	1	0
2	0	0	2	1	0	0	1	1	0	1	0	2	1	1	1	0	0	0	1	0	0	1	2	0	0	0	2	0	0	1	1	0	1	1	0	0	1	0	0	0	1	1	1	1	0	0	0	0	0
0	1	0	0	1	1	2	2	0	1	1	1	1	2	1	0	0	0	0	1	1	1	0	0	1	0	1	0	0	1	0	1	2	0	1	0	0	1	0	0	1	0	0	1	0	0	0	1	2	1
1	0	0	2	1	0	0	0	0	2	0	0	1	1	1	0	0	1	0	1	0	1	1	1	0	0	0	0	0	0	2	0	0	0	0	0	0	0	0	0	1	1	1	0	0	2	0	1	1	0
0	1	0	0	1	0	0	2	0	1	0	0	1	0	2	0	0	0	0	1	0	0	0	0	2	0	2	1	1	0	0	0	0	0	0	0	1	1	0	0	0	1	0	2	0	2	0	0	1	0
0	0	1	1	0	0	1	0	0	0	0	0	2	1	1	1	0	0	0	1	0	0	2	0	1	0	2	1	0	0	2	0	0	1	1	0	0	1	0	0	0	0	2	1	1	0	0	1	0	1
0	0	1	1	0	0	0	1	0	1	0	1	1	0	0	1	0	1	0	1	0	1	0	1	0	0	2	1	0	0	1	0	2	1	0	0	0	1	0	1	1	1	0	0	1	1	0	0	0	0
0	0	0	1	1	0	0	1	0	1	0	2	1	1	0	1	0	0	0	0	0	0	2	1	2	0	1	1	1	1	1	0	2	0	1	0	0	2	0	0	0	1	0	1	1	0	0	0	0	1
0	1	0	2	0	0	1	1	0	0	0	0	1	1	0	1	0	1	0	1	0	0	1	1	0	0	1	0	0	0	1	0	0	1	0	0	0	1	0	1	1	0	1	1	2	1	1	0	0	0
0	1	0	1	0	0	0	2	0	0	1	1	0	2	1	0	0	0	0	1	0	0	1	1	0	0	2	0	0	0	2	0	2	0	0	0	0	1	0	0	1	0	1	1	0	1	0	1	0	0
1	0	1	0	1	0	0	2	0	0	1	0	0	0	1	0	0	0	0	1	0	0	1	1	1	0	1	0	1	0	1	0	2	0	0	0	0	1	0	0	1	1	0	1	1	0	0	1	0	0
0	1	0	0	0	0	1	1	1	0	0	1	0	2	0	0	0	0	0	0	0	1	2	1	0	0	0	0	0	0	1	0	0	0	2	0	0	1	0	0	0	1	0	0	0	0	0	1	0	0
1	0	0	1	2	0	0	0	1	0	0	0	1	1	1	0	0	1	0	1	0	1	1	0	0	0	0	2	1	0	0	0	1	1	1	0	0	2	0	1	1	1	0	1	0	0	0	1	1	0
0	0	0	1	2	1	0	1	0	0	0	0	1	0	1	0	0	1	0	1	0	1	1	1	0	1	1	0	0	0	0	0	1	0	1	0	0	2	0	1	0	1	0	1	2	0	0	1	0	0
0	1	0	0	0	0	0	2	1	1	0	1	0	2	1	1	0	0	0	1	0	0	1	1	0	0	0	0	0	0	1	0	2	1	0	0	0	1	0	0	0	1	1	1	0	1	0	1	1	0
1	1	1	1	0	0	2	0	1	0	2	1	1	0	1	1	0	0	0	0	0	0	0	1	0	0	1	2	0	0	1	0	0	0	0	0	0	0	0	1	0	0	2	0	1	0	0	0	2	0
0	0	0	1	1	0	0	2	0	0	0	0	0	1	2	0	0	0	0	1	0	1	1	0	0	1	2	2	0	0	0	0	2	0	0	0	0	2	0	0	1	2	1	0	1	0	0	0	1	1
0	1	0	0	0	0	0	1	0	1	1	0	0	1	1	1	0	0	1	0	0	0	1	1	0	0	0	2	0	0	0	0	1	1	0	0	0	2	0	0	1	1	1	0	0	1	0	0	1	0
1	0	0	1	1	1	1	1	0	0	1	0	0	1	1	0	0	1	1	1	0	1	0	1	0	2	1	0	0	0	1	1	0	0	0	0	0	0	0	0	0	0	1	0	1	1	0	0	2	0
1	1	1	1	0	1	0	2	1	0	0	0	0	0	0	1	0	1	0	0	0	0	1	0	1	0	0	0	0	1	1	1	1	0	0	0	0	0	0	0	0	2	1	1	1	1	0	1	0	0
0	0	0	0	1	0	0	1	1	0	0	0	2	2	0	0	0	0	0	1	0	2	1	0	0	1	1	1	1	0	0	0	0	0	0	0	0	1	0	1	1	1	1	1	0	0	0	0	1	0
0	0	0	2	1	0	1	2	0	0	0	0	2	2	1	0	0	0	0	1	0	1	2	0	1	0	0	1	0	0	1	0	0	0	0	1	0	2	0	0	2	1	0	1	0	1	0	1	0	1
0	0	0	0	0	0	0	2	0	0	0	1	1	1	2	0	0	0	0	0	0	0	1	0	1	0	1	1	0	0	2	0	0	1	0	0	0	1	0	0	1	2	1	0	0	0	0	0	0	0
1	0	0	0	2	1	0	2	1	0	1	0	1	1	1	0	0	1	0	0	0	0	2	0	2	0	0	2	0	0	2	0	2	0	0	0	1	1	0	0	0	1	1	1	0	1	0	0	0	0
0	1	0	2	0	0	1	0	0	0	0	0	1	2	1	0	0	0	0	1	0	0	1	1	1	0	0	1	0	0	0	0	0	0	0	0	0	2	0	0	0	0	2	1	1	2	0	1	2	0
0	1	0	0	1	0	0	1	0	1	0	1	2	1	0	0	1	0	0	2	0	0	0	0	0	0	2	1	0	0	0	0	2	0	0	0	0	1	0	0	1	1	0	1	0	0	0	0	0	1
0	0	0	0	2	0	1	1	2	0	0	0	1	0	1	0	0	0	0	1	0	0	0	0	0	0	1	0	0	0	0	0	2	0	0	0	0	1	0	2	0	0	2	1	0	0	0	0	0	0
0	0	0	1	0	0	1	1	0	0	1	1	0	0	0	0	1	0	0	1	2	0	2	1	0	0	1	0	0	0	0	0	0	0	1	0	0	1	1	0	1	1	0	0	0	1	0	0	1	0
0	1	1	1	1	0	1	2	1	0	0	1	0	1	1	1	0	1	0	0	2	1	2	0	0	1	2	1	0	1	0	0	2	1	0	0	0	2	0	1	0	1	1	1	0	0	0	0	1	0
2	1	0	2	1	0	0	1	1	0	0	1	1	1	0	1	0	1	0	0	0	0	1	1	0	0	1	1	0	0	1	0	0	0	0	0	0	1	0	0	0	0	1	1	1	1	0	0	1	0
0	2	1	1	0	0	0	1	0	1	1	0	1	0	1	1	0	1	0	0	0	2	2	1	0	0	2	1	1	0	0	1	1	0	0	0	0	1	0	1	0	1	0	2	1	0	0	1	1	0
0	1	0	1	2	0	1	0	0	1	0	0	2	1	2	0	0	1	0	1	0	1	0	1	0	0	0	0	0	0	2	1	1	0	0	0	0	2	0	0	1	1	1	1	0	2	0	0	1	2
0	0	0	0	1	0	0	1	0	0	0	0	1	2	1	0	0	1	0	0	0	0	0	0	0	0	0	0	0	0	0	0	1	0	1	0	0	1	0	0	0	1	1	1	0	0	0	0	2	0
0	0	0	1	1	0	0	1	0	1	1	0	0	0	2	1	0	0	0	1	1	0	0	0	0	0	1	1	0	0	1	0	0	0	1	0	0	0	0	0	1	1	1	0	0	1	0	1	1	0
1	0	0	0	1	0	0	1	0	1	2	1	1	1	0	0	0	0	0	1	0	0	2	0	0	0	1	0	0	0	0	0	1	0	0	0	0	0	0	1	0	1	1	1	2	0	0	0	0	0
0	0	0	0	0	0	0	1	0	1	1	0	2	2	1	0	0	0	0	2	0	0	1	1	1	0	1	2	1	0	0	1	2	0	0	0	0	0	0	1	0	1	2	0	0	0	0	0	1	0
0	1	1	0	1	0	0	2	0	1	0	1	0	1	1	0	0	0	0	1	1	1	2	0	2	1	0	1	0	0	2	0	1	1	0	0	0	1	0	1	1	1	0	1	1	0	0	0	1	0
0	0	0	0	0	0	1	2	0	1	1	0	0	2	2	0	0	2	0	0	0	2	1	0	0	0	0	0	0	0	0	0	0	0	0	0	0	2	0	1	0	0	1	1	0	1	0	1	1	0
0	1	0	0	0	0	0	1	0	0	0	0	0	0	0	0	0	1	0	0	0	0	1	0	0	0	1	1	0	0	1	0	1	0	1	0	0	0	0	0	1	1	2	1	0	0	0	0	0	1
0	0	0	1	1	1	0	2	0	0	0	0	1	1	0	0	0	0	0	0	0	1	1	2	0	0	2	1	1	1	0	0	1	0	0	0	1	0	0	0	0	2	0	0	1	1	0	1	0	0
1	0	0	0	1	0	0	1	0	0	0	0	1	1	1	0	0	0	1	2	0	0	1	0	0	0	1	1	0	0	1	0	0	0	0	0	0	1	0	0	1	1	2	0	1	0	0	1	1	0
1	1	1	2	0	0	0	0	0	0	0	0	2	2	2	0	0	0	0	2	0	0	1	0	0	0	1	1	0	0	0	0	0	1	0	0	0	2	0	0	0	0	1	2	0	1	0	0	2	0
0	0	0	2	2	0	0	1	0	1	1	0	1	2	0	1	0	0	0	0	0	0	1	0	2	1	1	1	0	0	1	0	1	0	0	0	0	1	0	0	2	2	1	1	0	1	0	0	0	0
1	0	0	2	1	0	0	1	0	0	0	0	0	1	1	1	0	0	0	1	0	1	0	0	2	0	1	1	0	0	0	0	1	1	2	0	0	1	0	0	2	1	2	0	0	2	0	0	1	1
2	0	0	0	2	0	0	0	0	1	0	0	0	1	1	0	0	1	0	0	1	1	0	1	1	1	0	0	0	0	1	0	0	1	1	0	0	1	0	0	0	2	1	0	0	0	0	1	1	0
1	0	0	0	1	0	0	0	0	0	0	1	0	1	1	1	1	0	0	2	0	1	0	1	2	0	2	0	0	0	1	0	1	0	0	0	0	0	0	0	0	2	0	0	1	1	0	0	0	0
1	1	0	1	0	1	0	0	1	1	1	0	2	0	1	0	0	0	0	0	0	0	2	2	1	0	1	2	0	1	1	0	0	1	1	0	0	1	0	0	0	1	0	1	0	0	0	1	0	0
0	0	0	1	1	2	0	0	1	1	0	1	0	1	0	1	0	0	0	0	0	1	1	0	0	0	0	1	1	0	1	0	1	0	1	0	0	2	0	0	0	1	0	0	0	1	0	1	0	1
1	0	0	0	0	2	0	2	1	0	1	0	0	0	0	0	0	0	0	1	0	0	0	0	1	1	2	2	0	0	1	0	1	0	0	0	0	0	0	0	2	2	2	0	1	1	0	0	0	0
0	1	0	0	2	0	0	2	1	1	0	0	1	1	1	0	0	1	1	0	0	0	0	0	1	0	1	0	0	0	2	0	1	0	1	0	0	1	0	0	0	1	1	1	0	0	0	0	0	0
0	1	1	1	2	0	0	1	0	0	0	0	1	1	0	0	0	1	0	0	0	0	1	1	0	0	1	1	0	1	1	1	0	1	0	0	0	1	0	1	0	1	2	2	0	0	0	0	1	0
2	0	0	0	1	0	1	0	1	0	1	0	1	0	0	1	0	0	0	0	0	0	1	0	0	1	2	2	0	0	0	0	1	1	1	0	0	0	0	0	1	0	1	0	2	1	0	1	1	1
1	0	0	0	0	0	1	1	1	0	0	0	0	2	1	1	0	0	0	0	0	0	1	0	0	0	0	1	0	0	1	0	1	0	0	0	0	1	0	0	0	1	0	1	0	1	0	0	1	0
0	0	1	1	0	0	0	0	1	0	0	0	2	1	1	0	0	0	0	2	0	0	1	1	1	0	1	1	0	0	1	1	1	0	1	0	1	1	0	0	0	1	1	1	0	0	0	0	1	0
0	0	1	0	1	0	0	2	0	0	0	0	2	2	0	2	1	1	0	1	0	0	1	0	0	1	0	2	0	0	2	0	1	0	0	0	0	0	1	0	0	2	0	1	1	1	0	2	1	0
0	0	0	0	1	0	0	1	0	0	0	0	1	0	1	0	0	0	0	0	0	0	2	1	0	1	1	0	0	0	0	0	1	0	0	0	0	0	0	2	0	0	0	0	0	1	0	0	0	0
1	0	0	2	1	0	1	0	0	0	0	0	0	2	1	1	0	0	0	0	0	0	1	0	1	0	0	1	0	1	0	1	0	1	1	0	1	1	1	0	1	1	1	1	0	0	0	0	0	0
1	0	0	1	1	1	0	1	0	0	1	0	1	2	0	1	0	0	0	0	0	0	2	0	0	0	1	1	0	0	0	0	0	0	2	0	1	2	0	0	0	2	2	1	0	1	0	0	2	0
0	0	0	0	1	0	0	1	1	0	0	0	2	1	0	0	0	0	0	0	0	0	0	0	0	0	1	0	0	1	1	0	1	0	0	0	0	0	0	1	0	0	0	0	1	2	0	0	1	0
0	2	0	2	0	1	0	1	0	0	0	1	1	1	1	0	0	0	0	0	0	0	2	1	0	0	1	0	0	0	1	0	1	0	0	0	0	2	0	1	0	2	1	0	0	1	0	0	1	0
1	1	0	0	0	0	1	0	2	2	0	0	2	2	0	0	0	1	0	0	0	0	1	0	1	1	1	1	0	0	0	0	1	1	0	0	0	2	0	0	1	2	1	0	0	1	0	1	0	1
1	1	0	0	1	0	0	0	0	1	0	1	1	2	1	1	0	1	0	1	0	1	2	1	0	1	0	1	0	0	0	0	0	1	1	0	0	0	0	0	1	1	0	0	1	1	0	1	2	1
0	1	0	0	1	0	1	0	0	0	0	0	0	1	1	1	0	2	0	2	0	0	0	1	0	0	0	1	0	0	0	0	0	0	0	0	0	2	1	0	0	1	0	0	2	0	0	0	1	0
0	0	0	0	0	0	0	0	1	1	1	0	1	2	1	1	0	0	0	1	0	1	1	0	1	1	0	1	0	0	0	0	0	0	1	1	0	2	0	1	1	1	0	0	0	1	0	0	1	0
1	1	0	0	1	0	0	1	0	0	0	0	1	2	2	1	0	1	1	1	0	0	2	0	0	0	1	1	0	0	1	1	0	1	0	0	0	2	0	0	1	0	2	0	0	1	0	1	0	0
1	0	0	1	0	0	0	1	0	1	1	0	1	1	1	0	0	0	0	0	0	0	1	0	1	0	1	2	1	0	2	0	1	0	0	0	0	1	0	0	2	2	1	0	1	0	0	0	0	0
0	1	0	0	1	0	0	1	0	0	0	0	2	2	1	2	0	0	0	0	0	0	0	1	0	0	2	1	0	0	0	0	1	0	1	0	0	0	0	0	0	1	1	1	1	0	0	0	0	0
0	0	0	1	0	0	1	0	0	0	0	0	1	1	2	1	0	0	0	0	0	0	0	2	1	0	1	0	1	0	0	0	1	0	0	0	1	1	0	0	0	1	0	0	0	2	0	0	0	0
0	1	0	1	1	1	0	2	1	0	1	0	2	1	2	0	0	1	0	1	0	0	1	0	1	0	0	2	0	0	2	1	1	0	0	0	0	1	0	0	0	1	1	0	2	0	0	0	0	0
0	1	0	1	1	1	0	1	0	0	1	1	2	0	1	0	0	1	0	0	0	0	1	0	1	0	1	0	0	0	2	0	0	1	0	0	0	1	0	0	0	0	1	0	2	0	0	2	1	0
0	0	0	0	0	0	0	0	0	0	1	1	1	0	0	1	0	0	0	1	0	0	1	1	1	0	1	0	0	0	1	0	1	0	1	0	0	1	0	0	2	0	2	0	0	0	0	0	1	1
0	0	0	1	0	0	1	2	0	1	0	0	1	2	2	0	0	0	0	1	0	0	2	0	0	0	1	1	1	0	0	1	0	0	1	0	0	1	0	0	0	0	1	2	0	1	0	0	0	0
1	1	0	1	0	0	0	2	1	2	0	1	1	2	1	0	0	0	0	1	0	1	1	2	0	1	1	1	0	0	1	0	1	0	0	0	0	1	0	1	0	2	1	0	1	0	0	0	0	1
1	0	0	2	1	0	0	1	1	0	0	0	2	1	0	1	0	0	0	0	1	0	1	0	1	0	2	1	0	1	0	1	1	0	1	0	0	0	0	0	0	0	1	0	0	1	0	0	0	0
0	0	0	0	1	0	1	1	0	1	1	1	0	1	0	0	0	0	0	0	0	0	1	1	1	0	0	1	0	0	1	0	2	2	0	0	0	0	0	0	1	1	1	0	0	0	0	1	1	0
0	1	0	0	0	0	0	1	1	0	1	1	2	0	1	0	0	1	1	0	0	0	0	0	1	1	0	0	1	0	0	0	0	1	0	0	0	2	0	0	0	1	0	1	1	1	0	0	1	0
1	0	1	1	1	0	0	2	2	1	1	0	1	1	2	0	0	0	0	0	0	1	1	1	0	0	0	0	0	0	1	0	2	0	0	1	0	2	0	0	1	1	0	0	0	0	1	1	1	0
0	1	0	1	0	0	0	1	2	1	0	0	1	0	1	0	0	1	0	2	0	0	2	0	0	0	2	0	0	0	0	0	0	0	0	0	0	1	0	1	0	1	2	0	0	2	0	0	0	0
0	0	0	1	1	0	0	0	1	0	1	1	2	1	1	0	0	0	0	1	0	0	0	2	0	0	2	1	1	0	0	0	1	0	1	0	0	2	0	0	0	0	2	0	1	1	0	0	0	0
0	1	0	0	2	0	0	1	0	1	0	0	1	0	1	0	0	0	0	1	0	1	1	2	0	1	2	2	0	0	0	1	0	0	0	0	0	1	0	0	1	1	1	1	0	2	0	0	0	0
0	1	0	2	2	0	0	1	0	1	0	1	2	2	2	0	1	0	0	1	0	0	2	0	0	0	1	0	0	0	1	1	1	1	0	0	0	1	1	0	0	2	1	1	1	0	0	1	0	0
0	0	0	0	0	0	1	1	0	0	0	1	1	1	1	0	0	1	0	1	0	0	1	1	1	0	0	1	0	0	1	0	1	0	0	0	0	1	1	0	1	0	1	1	2	0	0	0	0	0
0	1	0	0	2	1	1	1	1	1	2	0	1	1	0	0	0	0	1	0	0	1	1	1	2	0	1	0	0	1	0	0	1	0	0	0	0	0	0	0	0	2	0	1	1	0	0	0	0	1
1	2	1	2	1	0	0	0	1	0	0	1	2	0	2	0	0	0	0	0	0	1	1	1	0	1	1	2	0	0	1	0	1	0	0	0	0	2	0	1	1	2	2	1	0	1	0	0	1	0
1	0	0	0	1	0	1	0	1	0	0	0	1	2	2	0	0	2	0	1	0	0	0	1	0	0	2	1	0	0	0	0	0	1	0	0	0	0	0	0	1	2	1	0	0	1	0	0	1	1
1	1	1	1	1	0	0	0	0	0	0	0	1	1	2	1	0	0	0	0	1	0	1	0	0	0	1	0	0	0	0	0	0	0	1	0	0	1	0	0	1	0	1	0	0	1	0	0	1	0
0	0	0	0	0	0	1	1	0	1	0	0	0	1	1	1	0	0	0	0	0	0	2	2	2	0	0	1	0	0	1	1	1	0	0	0	0	0	1	1	0	2	0	0	0	1	0	2	1	0
1	0	0	1	1	1	0	2	1	1	0	1	1	1	0	1	0	0	0	0	0	0	1	1	0	1	1	0	1	0	0	0	1	1	0	0	0	1	1	0	0	0	1	0	1	1	0	1	1	1
0	0	0	1	0	0	0	0	1	1	0	1	1	1	0	0	0	0	0	2	0	0	1	0	1	1	1	1	0	0	1	0	1	0	1	0	0	1	0	1	1	1	1	0	0	1	0	0	1	0
0	1	0	0	1	0	1	1	0	0	0	0	0	1	1	1	0	0	0	2	0	0	1	1	1	0	2	2	1	0	0	0	2	0	0	0	0	0	0	0	1	0	1	1	1	0	0	2	1	0
0	0	0	2	0	0	0	0	0	0	0	0	0	1	1	1	0	0	0	0	0	0	0	0	0	1	1	1	0	0	2	0	1	0	1	0	0	0	0	1	0	1	2	0	0	2	0	0	0	0
0	0	0	0	2	0	0	2	0	0	0	0	0	0	1	1	0	1	0	0	0	0	1	2	2	1	2	2	1	0	1	0	2	0	0	1	0	1	0	0	1	0	1	1	1	0	0	1	2	0
0	0	1	2	0	0	1	2	0	2	0	0	0	2	0	0	0	0	0	2	0	0	1	0	1	0	1	1	0	0	0	0	1	1	1	0	0	1	0	0	1	2	1	1	0	1	0	1	2	0
0	0	0	0	0	0	1	0	0	0	0	0	0	1	1	2	0	0	0	2	1	0	1	0	1	0	0	2	0	0	1	0	0	0	0	0	1	0	1	2	0	2	0	1	0	0	0	1	1	0
1	0	0	1	1	1	0	1	1	0	0	1	0	1	0	1	0	1	0	0	0	0	0	0	0	0	1	1	0	0	0	2	1	0	1	0	0	0	1	0	1	1	2	0	1	2	0	1	1	1
0	1	0	0	2	0	1	1	0	0	2	0	1	1	0	2	0	0	0	0	0	0	2	2	2	0	1	0	0	0	1	0	1	0	0	0	0	1	1	0	0	2	2	0	1	0	0	1	1	0
1	1	0	2	2	0	0	2	0	0	0	0	0	1	0	0	0	0	1	1	0	0	1	1	1	0	0	1	0	0	0	0	2	1	0	0	0	1	0	0	0	1	0	0	0	2	1	0	2	0
0	1	0	1	1	0	2	1	1	0	0	1	1	1	1	1	0	0	0	0	0	1	1	0	0	1	1	0	0	0	0	0	1	1	1	0	0	1	0	0	1	1	0	0	0	0	0	0	1	0
1	1	0	1	2	1	1	1	0	1	0	0	0	2	0	1	0	1	0	0	0	1	1	0	0	1	0	2	0	0	0	1	0	2	0	0	0	1	0	0	0	1	1	0	0	0	0	1	1	0
1	0	0	1	1	0	0	0	0	0	0	0	1	0	1	0	0	0	0	0	1	0	1	0	1	0	1	1	1	0	1	0	0	0	2	0	0	0	0	0	0	0	1	2	1	2	0	0	0	0
1	1	0	0	1	1	0	1	1	0	0	1	1	1	1	1	1	1	0	0	0	1	1	0	0	0	0	1	0	0	2	0	0	1	1	0	0	0	0	0	2	0	1	0	2	0	0	1	1	1
0	0	0	1	1	0	0	1	0	0	0	1	1	2	0	1	0	0	0	1	0	0	1	0	1	0	2	0	1	0	2	0	1	0	1	0	0	1	0	0	0	1	0	1	0	1	1	0	0	0
0	1	0	0	1	1	1	1	0	0	0	0	1	1	0	1	0	1	1	1	0	1	0	0	0	0	1	0	0	0	0	2	1	0	0	0	0	2	1	0	0	1	0	0	0	0	0	0	0	0
0	0	0	1	1	0	0	2	1	1	0	1	1	1	0	1	0	0	0	0	0	0	1	1	0	2	0	1	0	0	0	0	0	0	1	0	0	1	0	1	2	2	1	0	2	1	0	0	0	0
0	2	1	1	0	0	0	2	1	1	0	0	1	1	1	0	0	1	0	0	1	0	1	0	0	1	2	0	0	0	1	0	2	1	0	0	0	2	0	0	1	0	1	1	0	0	0	0	1	0
0	0	1	1	2	0	1	1	1	1	1	0	2	1	1	1	0	0	0	2	0	0	1	0	0	1	0	0	0	0	0	1	1	1	0	0	0	0	1	0	2	0	1	0	1	0	0	0	0	0
1	0	0	1	0	0	0	2	1	0	1	0	1	1	2	0	0	0	0	1	1	2	0	0	1	0	1	0	0	0	1	1	0	0	0	0	0	1	0	0	0	1	0	0	0	0	0	0	1	0
0	0	0	0	0	1	0	1	0	0	0	1	0	0	1	0	0	0	0	1	1	1	1	0	0	0	0	1	0	0	0	1	0	0	0	0	2	1	1	0	1	0	0	0	0	2	0	1	1	0
1	1	1	0	1	0	1	2	0	1	1	0	1	1	2	1	0	0	1	0	0	0	2	0	0	1	1	1	0	0	0	0	2	1	0	0	0	1	1	0	1	1	0	0	1	1	0	0	0	0
0	1	0	0	1	0	0	1	1	1	0	0	0	1	0	0	0	1	0	0	0	0	1	1	0	2	1	2	0	0	0	0	1	0	0	0	0	1	1	0	0	1	2	1	0	1	0	1	2	0
0	1	1	0	2	0	1	1	1	1	0	0	2	0	1	0	0	0	0	0	0	0	1	0	1	0	1	1	0	0	0	0	0	0	0	0	0	2	0	0	1	0	0	0	1	1	0	1	1	0
1	0	0	0	1	0	0	1	0	0	1	0	1	1	2	2	0	1	0	1	0	2	1	1	0	0	2	2	1	0	0	0	0	0	1	0	0	0	0	1	0	1	0	0	0	1	0	1	1	0
0	1	0	1	2	1	0	2	0	1	1	0	1	2	0	0	0	0	1	0	0	0	1	0	0	0	0	2	0	0	1	1	0	0	0	1	0	1	0	1	2	0	0	1	0	2	0	0	0	0
0	0	0	2	1	0	1	0	0	0	0	0	0	1	1	1	0	0	0	0	0	1	0	0	0	0	2	1	1	0	0	1	0	1	0	0	0	1	0	1	0	1	1	0	1	2	1	0	1	0
1	0	1	0	1	0	0	2	0	0	1	0	0	1	0	0	0	1	0	1	0	0	1	1	0	0	0	1	0	0	0	0	1	1	1	0	0	2	0	0	0	1	0	0	0	0	0	0	2	0
0	0	0	1	0	0	0	1	0	1	1	0	1	1	0	0	1	0	0	0	0	0	1	0	0	0	1	2	0	0	0	1	1	0	0	0	0	0	0	1	2	2	1	1	1	2	0	0	0	0
0	1	0	2	1	0	1	1	0	1	1	0	2	1	0	0	0	0	0	0	0	0	0	0	0	0	1	1	0	0	2	1	1	0	0	0	0	1	1	0	0	1	2	0	0	1	0	0	1	0
0	0	0	2	1	0	1	1	1	1	0	1	2	0	2	1	0	2	0	0	0	0	2	0	0	0	2	0	0	0	0	0	0	0	0	0	0	0	0	0	1	0	2	0	0	0	0	0	1	0
1	0	1	0	1	0	1	1	0	0	1	0	1	1	1	0	0	0	0	0	0	1	1	2	0	0	0	0	0	0	0	1	1	0	0	0	0	1	1	0	0	1	0	0	0	0	0	0	1	0
0	1	1	1	0	0	1	2	0	0	1	1	0	0	1	1	0	0	1	1	0	0	2	0	0	1	2	0	1	0	1	0	1	1	0	1	0	1	0	0	1	1	0	1	0	0	0	1	1	0
0	0	0	0	0	0	1	0	2	0	2	0	2	1	0	2	0	0	0	1	0	0	0	1	0	0	1	0	0	0	1	0	0	0	1	0	0	1	0	1	1	0	1	0	1	1	0	0	0	0
0	0	0	0	0	0	1	2	0	0	0	1	1	2	2	1	0	1	0	1	0	1	2	0	0	0	1	1	1	0	1	0	1	0	0	0	0	1	0	0	0	1	0	0	0	1	0	1	0	0
0	1	0	1	0	0	0	1	1	1	1	0	0	0	1	1	0	0	0	0	0	1	1	1	0	0	0	1	0	0	0	1	1	0	0	0	1	0	0	0	1	0	0	0	0	1	0	1	2	0
1	0	0	1	0	0	1	1	1	0	1	0	0	1	0	0	0	1	0	0	1	0	0	1	0	1	0	0	0	0	0	0	1	1	0	0	0	1	1	0	1	0	1	0	1	0	0	1	1	0
0	1	1	0	0	0	0	2	1	1	1	0	1	1	0	0	0	0	0	0	1	1	0	0	0	0	0	1	0	0	1	0	0	0	1	0	0	1	0	0	1	0	0	0	0	0	0	0	0	1
1	0	0	0	1	0	0	0	1	1	0	0	1	0	0	0	0	0	0	0	0	0	1	1	0	0	0	0	0	0	0	0	1	1	0	0	0	1	0	1	1	0	2	1	1	0	0	0	1	0
0	0	0	1	0	0	0	1	0	0	0	0	2	1	1	0	0	0	0	1	0	0	2	0	0	0	1	2	0	0	0	0	0	1	0	0	0	1	0	0	1	1	1	0	1	0	1	0	2	0
1	0	0	1	1	0	1	1	1	1	0	0	0	1	1	0	0	1	0	0	0	0	1	0	0	0	1	1	0	0	1	1	0	1	1	0	0	1	0	0	0	1	2	1	0	0	0	1	2	0
0	1	0	1	1	1	0	1	1	1	1	0	1	1	1	0	0	0	0	1	0	1	1	1	0	1	1	1	0	0	2	0	0	1	1	0	0	1	0	0	0	1	1	1	1	0	0	1	1	0
0	1	0	1	0	0	0	2	0	0	2	0	2	1	1	0	1	0	1	0	0	0	2	0	0	0	1	2	0	0	2	0	0	0	0	0	1	1	0	0	1	1	0	1	1	2	0	0	1	0
0	1	1	1	0	0	1	1	1	0	0	1	1	0	0	0	0	0	0	1	0	1	0	1	2	0	1	0	0	0	2	1	1	0	0	0	0	1	0	1	0	2	1	0	0	1	0	1	1	0
0	0	0	0	1	0	0	1	0	0	0	0	2	2	0	2	0	0	0	1	0	1	1	0	0	0	1	1	0	0	0	0	0	0	0	0	0	1	0	0	0	1	1	0	0	0	0	1	2	0
1	0	1	0	0	1	1	0	1	1	0	0	0	0	1	0	0	1	0	0	0	0	2	1	0	0	1	0	0	0	1	0	0	0	0	0	0	2	0	0	1	0	1	0	1	0	0	1	0	0
0	2	0	1	2	0	2	0	1	0	0	0	2	1	0	1	0	0	1	0	0	0	0	0	1	1	0	0	0	0	0	0	0	1	1	0	1	2	0	0	1	0	1	1	1	0	0	1	2	1
1	0	0	1	1	1	1	1	0	1	1	1	0	0	1	0	0	0	0	0	0	0	1	0	0	1	0	1	1	0	0	0	1	1	0	0	0	1	1	0	1	2	1	2	0	1	0	0	0	0
0	1	0	0	0	0	0	1	1	1	0	0	1	0	0	1	0	0	0	0	0	1	1	0	1	0	0	0	0	0	1	0	1	0	0	0	0	2	0	0	1	1	2	0	0	2	0	0	0	0
0	1	0	0	0	0	0	1	0	1	0	0	1	2	2	1	0	0	1	0	0	0	2	0	0	1	1	0	0	0	1	0	2	0	0	0	0	1	1	0	1	1	1	0	1	1	0	1	2	0
1	2	0	2	1	0	1	1	0	1	0	0	1	1	0	1	0	0	0	0	0	0	1	1	0	0	1	2	1	0	0	0	1	1	0	1	0	1	0	0	1	0	0	0	1	1	0	1	2	0
1	0	0	1	0	0	0	1	1	0	1	0	1	2	1	0	0	0	1	1	0	0	0	1	0	0	1	2	0	0	1	0	2	0	1	0	0	1	0	0	0	0	0	1	1	1	0	1	1	0
1	1	0	1	0	0	0	1	0	0	0	0	0	0	1	1	0	0	0	1	0	1	1	0	0	0	1	1	1	0	0	0	0	0	0	0	0	1	0	1	0	1	0	0	0	0	0	0	0	0
0	0	1	1	0	0	1	1	0	1	1	0	0	1	1	0	0	1	0	1	0	0	1	0	1	0	1	0	0	0	1	0	2	0	2	0	0	1	0	0	1	0	2	1	0	0	0	1	0	0
1	0	0	1	1	0	0	1	0	1	0	0	1	1	0	0	0	0	0	0	0	0	0	0	1	1	0	2	1	0	0	0	0	0	0	0	0	0	0	1	0	2	2	1	0	1	1	0	2	0
1	0	0	2	0	0	0	1	0	0	0	0	1	1	1	1	0	1	0	0	0	0	0	0	1	0	0	1	0	0	1	0	2	1	1	0	0	1	0	1	0	0	2	2	0	0	0	1	1	0
1	0	0	0	1	0	1	0	1	1	0	0	0	1	1	0	0	0	0	1	0	1	2	0	0	0	0	0	0	0	0	0	0	0	0	0	0	1	1	0	1	2	1	1	1	0	0	0	0	1
0	1	0	1	1	1	1	2	0	0	0	0	2	1	0	0	0	0	0	0	0	0	1	0	2	1	1	0	0	0	1	0	0	1	0	0	0	1	0	0	2	1	1	1	0	2	0	0	2	0
0	0	0	1	2	0	0	0	0	1	2	0	2	2	0	1	0	1	0	1	0	0	2	0	0	0	1	1	0	1	0	0	1	0	0	0	0	1	0	0	1	0	2	1	1	1	0	1	0	0
0	0	0	0	2	0	1	1	0	1	1	0	2	1	0	0	0	0	0	0	0	1	0	0	0	0	0	0	1	0	1	0	0	1	0	0	0	2	0	0	0	2	1	0	1	1	0	0	1	0
1	1	0	1	1	0	0	0	0	1	0	1	0	2	1	1	0	0	0	1	0	0	2	1	0	0	1	0	0	0	1	0	1	0	0	0	0	0	0	0	1	1	1	1	0	1	0	0	1	0
1	0	0	1	0	0	1	0	0	0	0	0	0	1	1	1	0	0	0	1	0	0	1	0	0	0	1	0	0	0	1	1	0	0	1	0	0	1	0	0	1	0	1	1	0	0	0	1	0	0
1	1	0	0	1	0	1	0	0	1	0	1	2	1	0	0	0	1	1	0	0	0	1	0	1	1	2	1	0	0	0	0	0	0	0	0	0	0	0	0	0	1	2	1	0	0	0	1	1	0
1	0	0	1	1	0	1	1	0	0	1	0	0	0	0	0	0	0	0	1	0	0	1	0	0	0	2	1	1	0	1	0	0	1	0	0	0	1	0	1	0	0	0	0	0	0	0	0	1	0
1	1	0	1	0	0	0	1	0	1	1	0	1	0	0	0	0	1	0	1	0	1	1	0	0	1	1	0	0	0	0	0	1	0	0	0	0	1	0	1	1	0	0	1	1	0	1	0	0	0
0	0	0	1	0	0	2	1	0	0	1	1	2	1	0	1	0	1	0	0	0	0	0	0	1	0	2	0	0	0	0	1	1	1	0	0	0	2	0	0	0	1	0	0	1	1	0	0	1	0
1	1	1	0	1	0	1	2	0	0	0	1	1	0	1	1	0	0	0	0	0	0	1	1	2	0	0	0	0	0	1	1	1	1	0	0	0	1	0	1	1	1	0	0	1	1	0	0	0	1
0	0	0	1	1	0	0	1	1	0	0	0	2	2	1	0	0	0	0	1	0	1	1	0	1	0	1	1	0	0	1	0	1	0	0	0	0	1	0	0	0	1	0	1	1	0	0	0	1	0
1	0	1	1	1	1	1	1	1	1	0	1	0	1	1	0	0	0	1	1	0	0	0	1	0	0	0	2	0	0	0	0	0	0	0	0	0	0	0	0	1	1	0	1	0	1	0	0	2	0
1	0	0	0	0	0	1	2	0	1	0	0	0	0	0	2	0	0	0	0	0	0	2	1	2	1	1	0	0	0	0	0	1	1	0	0	0	1	1	1	2	0	0	0	1	1	0	2	0	1
1	1	1	1	0	1	1	2	1	0	0	0	1	1	2	0	0	0	1	1	0	1	0	0	0	1	0	2	0	0	1	1	0	0	1	0	0	0	1	0	1	1	2	0	0	1	0	0	1	0
1	0	0	1	2	0	0	1	0	0	1	0	0	1	0	0	0	0	1	2	0	1	1	1	0	1	1	1	0	0	1	0	1	1	0	0	0	0	0	0	2	2	1	0	0	2	0	1	0	0
0	0	0	1	1	0	1	1	1	1	0	1	1	0	2	0	0	0	0	0	0	0	2	0	0	0	2	1	0	1	0	0	0	1	0	0	0	1	0	1	1	0	1	1	1	1	0	0	1	0
0	1	0	1	1	1	0	0	0	0	1	0	0	1	0	0	0	0	1	1	0	1	1	0	1	1	1	1	0	0	1	0	1	0	1	0	0	1	1	0	1	0	2	0	2	1	0	0	0	1
0	0	0	2	1	1	0	1	0	0	0	0	1	1	2	0	0	0	0	0	0	1	2	0	0	1	0	1	0	0	0	0	0	2	0	0	0	1	0	0	0	1	0	0	2	1	0	0	2	0
0	1	0	0	1	0	0	1	0	1	0	0	2	0	0	0	0	0	0	2	0	0	1	1	0	0	1	0	1	0	0	0	1	0	0	0	0	1	0	0	1	2	1	0	2	1	0	0	0	0
0	0	0	1	0	0	0	1	1	0	0	0	1	0	2	2	0	0	0	1	0	0	2	0	1	1	1	1	0	0	1	0	2	0	1	0	0	0	0	1	0	2	1	1	1	1	0	1	1	1
1	0	0	1	0	0	1	1	0	0	1	1	2	0	1	0	0	1	0	0	0	0	1	0	0	0	1	0	0	0	0	0	1	2	1	0	0	0	0	0	2	0	1	1	0	1	1	0	0	0
0	1	0	1	2	0	2	1	0	2	2	1	0	1	1	1	0	0	0	2	0	0	0	0	0	0	1	1	0	1	1	0	1	1	0	0	0	1	0	0	1	1	0	1	0	2	0	0	1	1
1	2	0	1	1	0	0	2	0	1	0	1	0	2	0	0	0	0	0	1	0	0	1	1	0	0	1	1	0	0	1	0	1	0	0	0	0	2	0	0	0	0	0	0	2	1	0	0	2	0
1	1	0	1	2	1	1	1	1	1	1	0	2	0	1	1	0	0	0	0	0	1	1	0	1	0	2	0	0	0	0	0	0	1	1	0	1	2	0	0	1	1	1	1	1	0	0	1	1	0
0	0	0	1	0	0	0	1	0	1	0	0	1	2	1	2	1	0	1	1	0	0	1	1	0	1	0	0	0	1	0	0	0	0	0	0	0	1	1	0	0	1	2	0	1	0	0	0	0	0
1	0	0	1	1	0	1	1	0	0	1	0	0	2	1	0	0	0	0	1	1	1	1	0	1	1	2	1	0	0	0	0	0	0	0	0	0	1	1	0	1	1	1	0	1	0	0	0	1	1
0	1	0	1	0	0	0	1	0	0	1	2	1	1	0	1	0	1	0	0	0	0	1	0	2	0	1	0	0	0	0	1	1	1	1	0	0	0	1	0	1	1	0	0	0	1	0	0	1	0
1	2	0	0	0	0	1	1	1	0	0	0	1	1	1	0	0	1	0	1	0	1	1	0	0	0	1	0	0	0	1	0	1	0	0	0	0	0	2	0	2	1	1	1	0	0	0	0	0	0
1	2	0	1	2	0	0	1	0	1	0	0	0	2	1	0	0	0	1	0	0	0	1	1	1	1	1	1	0	0	0	0	1	1	0	0	0	0	0	0	1	1	0	1	0	2	0	0	2	0
1	0	0	1	0	0	0	0	0	1	0	1	0	0	1	1	0	0	0	0	0	0	0	0	0	1	1	1	0	0	1	0	1	0	0	0	0	0	0	1	1	0	0	0	0	0	0	1	1	0
0	0	0	1	2	0	0	1	0	1	2	0	1	2	1	1	0	0	1	0	0	0	1	0	0	0	1	1	1	0	0	0	0	0	1	0	1	1	0	0	1	0	0	0	0	2	1	1	1	0
0	1	0	1	1	0	0	0	0	0	0	0	2	1	0	0	0	0	0	0	0	0	0	0	1	0	0	1	0	0	0	0	2	0	0	0	0	0	0	0	1	2	0	0	1	2	0	0	1	0
1	1	0	0	0	1	0	1	1	0	0	1	1	1	0	1	0	0	1	0	0	0	1	0	1	1	1	1	0	0	0	0	0	0	1	0	1	2	0	1	0	1	0	1	1	0	0	0	1	1
0	1	0	1	0	0	2	2	1	0	1	0	2	1	0	0	0	0	0	0	0	0	2	1	0	0	1	1	0	0	1	0	1	0	0	0	0	1	0	1	1	1	0	0	0	0	0	1	0	1
0	0	0	0	0	2	0	2	0	1	0	0	0	1	1	0	0	0	0	1	0	0	2	0	0	0	2	1	0	0	1	0	0	0	0	0	0	0	0	1	0	1	0	0	1	0	0	0	0	2
0	1	0	0	0	0	2	1	1	1	1	1	0	0	0	0	0	0	0	1	0	1	2	0	2	0	1	0	0	0	1	1	1	0	0	0	0	1	0	0	0	1	1	0	0	1	0	1	0	1
1	1	0	0	0	0	2	2	1	0	0	0	2	0	1	1	0	0	0	0	0	0	1	0	0	0	0	0	0	0	1	0	0	2	1	0	0	1	0	2	2	0	0	1	1	0	0	1	2	0
0	1	0	1	1	0	1	1	0	0	1	1	1	1	1	0	0	0	0	0	1	0	0	0	0	0	2	0	0	0	1	0	1	0	0	1	0	1	1	0	0	2	0	0	0	1	0	0	1	1
0	0	0	2	1	0	0	1	1	2	0	0	1	1	0	0	0	0	0	0	0	1	2	0	1	0	0	0	0	0	0	0	1	0	0	0	0	1	1	0	0	0	0	0	2	1	0	0	2	0
0	0	0	1	0	0	0	0	0	1	0	0	0	2	0	0	0	1	0	0	0	1	1	1	0	0	0	1	1	0	0	0	1	1	1	0	0	0	0	0	0	2	1	1	0	1	0	0	0	1
0	1	0	0	1	0	2	0	0	0	0	0	0	2	0	0	0	0	0	0	0	0	1	1	0	1	1	1	0	1	1	0	1	0	0	0	0	1	1	1	0	1	1	1	0	1	0	1	1	0
1	0	0	0	1	0	1	2	0	0	0	0	1	1	2	0	0	0	0	0	0	0	1	1	0	0	1	2	0	0	0	0	1	0	0	0	0	1	0	0	1	1	1	0	0	2	0	0	0	0
0	0	0	0	0	0	0	2	0	0	0	1	2	2	1	1	0	0	0	1	0	2	0	0	0	1	2	1	0	0	0	0	1	0	1	0	0	1	0	0	0	0	0	0	0	0	0	0	1	0
1	1	0	1	2	0	0	0	0	0	0	0	1	0	0	0	0	0	0	1	0	0	1	0	0	0	0	1	0	0	1	0	0	1	0	0	1	0	0	0	1	0	1	1	0	2	0	1	1	0
1	1	0	0	1	0	1	2	0	2	0	0	2	1	0	0	0	1	0	1	0	1	1	0	1	0	1	0	0	0	2	1	0	0	0	0	0	1	0	0	1	1	2	1	0	0	1	0	2	0
0	0	1	1	0	1	0	1	1	1	2	1	1	1	1	1	0	1	0	1	1	0	2	0	1	0	2	1	1	0	1	0	2	0	1	0	0	1	0	1	0	1	0	0	0	0	0	2	0	0
0	0	1	0	0	0	0	0	0	0	0	1	2	1	2	0	1	0	0	1	0	0	2	1	1	1	0	1	0	0	0	0	1	1	0	0	0	0	0	0	1	1	0	1	1	1	0	0	1	0
1	1	0	0	1	0	0	1	1	1	0	0	1	1	0	1	0	0	0	1	0	0	1	0	0	0	0	1	0	0	1	0	1	0	0	0	0	0	0	0	0	1	1	0	0	1	0	1	1	0
0	0	0	0	0	0	1	2	0	2	0	0	0	1	0	1	0	0	0	0	0	0	0	2	1	0	0	0	1	0	0	0	1	0	0	0	0	0	1	0	1	2	2	1	1	1	0	1	0	0
0	0	0	1	1	1	0	1	0	1	0	2	0	1	0	1	0	0	0	1	0	0	1	0	0	1	1	1	0	0	1	2	0	0	0	0	0	2	0	1	1	2	0	0	1	1	0	0	2	1
0	0	1	1	1	1	0	2	0	1	0	0	1	0	1	0	0	0	0	0	0	0	1	0	0	0	1	0	1	0	2	0	0	0	0	0	0	1	0	0	0	1	0	1	2	2	0	0	2	0
1	0	1	0	1	0	0	1	0	1	0	0	0	1	1	0	0	0	0	2	0	0	0	0	0	0	1	1	0	0	0	0	1	0	1	0	0	1	0	1	0	1	1	0	2	1	0	0	1	0
0	0	0	0	2	0	0	1	0	0	0	0	1	0	0	0	0	0	0	0	1	0	1	0	1	0	1	1	1	0	1	0	2	0	0	0	0	2	0	0	1	0	1	0	1	0	0	1	2	0
1	2	0	1	0	1	0	1	0	0	1	0	0	1	2	0	0	0	0	0	0	0	0	0	1	1	1	1	0	0	1	0	0	0	1	0	0	1	0	0	0	1	0	0	0	2	0	1	1	0
0	1	0	0	0	0	0	1	0	0	0	0	1	1	0	1	0	0	0	0	1	1	1	1	0	0	0	0	0	0	1	0	0	0	1	0	0	1	0	0	0	1	1	2	1	0	0	2	1	0
1	0	0	0	0	0	1	1	0	0	0	0	1	2	1	1	0	1	0	1	0	1	2	1	1	0	0	2	0	0	2	0	1	1	1	0	0	0	0	0	0	1	0	1	1	0	0	0	2	1
1	0	0	1	0	0	1	0	0	2	0	1	1	1	1	0	0	0	0	1	0	0	1	1	2	1	1	0	0	1	1	1	0	0	0	0	1	1	0	0	0	0	1	0	0	1	0	0	2	0
0	0	0	0	1	0	1	0	0	0	0	1	2	1	1	0	0	0	1	1	0	2	0	0	1	1	0	0	0	0	2	0	1	1	0	0	0	1	1	1	0	1	0	0	0	1	0	0	1	0
0	1	0	0	0	0	1	1	0	0	1	1	1	1	0	0	0	1	0	0	0	0	2	0	0	0	0	2	0	0	1	0	1	0	0	0	0	2	0	1	0	0	0	2	1	1	0	1	0	1
0	1	0	0	2	1	0	1	0	2	1	1	2	2	1	1	0	1	0	0	0	1	1	0	0	0	2	0	0	0	1	1	1	0	0	0	1	1	0	0	1	1	1	0	0	2	0	1	1	0
1	1	0	1	0	0	0	1	0	1	0	1	0	2	1	1	0	1	0	0	0	1	2	1	0	1	1	1	0	0	0	0	2	0	0	0	0	1	0	1	0	1	1	1	1	1	0	0	1	0
1	1	0	1	1	0	1	0	1	0	2	1	1	1	1	2	0	1	0	0	0	0	0	0	2	0	1	0	0	0	0	1	1	1	1	0	1	0	0	2	1	1	2	0	1	1	0	0	1	0
0	0	0	1	1	0	0	1	1	1	0	1	2	1	1	0	1	2	1	1	0	0	2	0	0	1	1	1	0	0	1	0	0	1	1	1	0	2	0	0	0	2	0	2	0	0	0	0	1	1
1	0	0	2	1	1	1	2	1	0	0	0	1	1	1	0	0	0	0	1	0	0	2	0	0	0	1	2	0	0	1	0	1	2	0	0	0	2	0	0	0	1	2	0	0	1	0	1	0	0
0	0	1	1	2	0	1	0	1	0	0	0	1	0	2	0	0	0	0	0	1	0	1	1	1	1	0	2	0	0	0	0	1	1	0	0	0	1	0	0	0	0	1	0	0	0	0	0	1	0
0	0	0	1	1	1	0	0	0	1	0	0	1	1	1	1	0	0	0	0	0	0	2	0	0	0	0	1	1	0	0	0	0	0	1	1	0	0	0	1	1	1	0	1	2	0	0	1	1	0
0	1	0	1	0	0	0	0	0	0	0	0	1	1	1	1	0	0	0	0	0	0	1	0	1	0	1	0	0	0	1	0	1	0	0	0	0	1	0	1	0	0	1	0	0	0	0	1	2	0
0	1	0	1	0	0	0	1	0	0	0	0	1	1	0	0	0	1	0	1	0	1	2	1	1	0	1	0	0	0	0	0	1	0	1	0	1	1	0	0	0	1	0	0	0	1	0	0	0	0
2	0	0	1	2	1	1	2	0	1	0	1	1	2	1	1	0	0	0	0	0	0	1	0	2	0	1	0	0	0	0	2	0	0	0	0	0	0	0	0	1	1	1	1	1	0	0	0	1	1
0	0	0	1	2	0	0	0	0	0	0	0	1	0	1	0	0	1	1	1	0	0	1	1	0	1	0	1	1	0	0	0	0	0	0	0	0	0	0	0	0	2	1	0	0	0	0	0	1	0
1	0	1	1	1	0	0	1	0	1	1	0	1	1	1	0	0	0	0	1	0	0	0	1	1	0	2	1	0	0	0	0	2	1	0	0	0	1	1	1	1	1	0	2	0	1	0	0	1	0
0	0	0	0	0	0	2	1	0	0	1	0	0	2	0	1	0	1	1	1	0	1	1	1	0	0	0	0	0	0	0	0	0	0	0	0	0	0	0	0	0	2	2	0	1	0	0	0	2	0
0	1	0	0	2	0	1	2	0	1	0	0	1	1	1	0	0	1	0	1	1	1	1	1	1	0	1	0	0	0	0	0	0	0	0	0	0	1	1	0	0	0	1	1	2	2	0	2	1	0
0	1	0	1	1	0	0	2	0	1	2	1	1	1	0	0	0	0	0	0	0	0	2	0	2	0	2	1	0	0	0	0	1	0	0	0	0	2	0	1	0	0	0	1	0	1	0	2	0	0
0	0	0	0	2	0	0	2	0	0	0	0	0	0	0	1	0	0	0	1	1	0	2	0	0	0	1	0	1	0	1	0	1	0	0	0	0	0	1	0	1	1	0	1	1	0	0	0	1	1
1	0	0	0	0	0	0	0	0	0	0	0	0	1	1	0	0	0	0	0	0	0	0	0	1	0	2	1	0	0	1	0	2	0	0	0	0	0	0	0	1	0	1	2	1	1	0	1	1	0
0	1	1	0	2	0	0	0	0	0	0	0	1	1	2	0	0	0	0	1	0	0	1	0	1	0	0	1	0	0	0	1	1	2	0	0	0	1	0	0	0	1	2	0	0	1	0	0	1	0
1	1	0	0	1	0	1	0	0	1	0	0	2	1	1	0	0	0	1	0	0	0	1	0	0	0	0	0	0	0	0	1	1	1	0	0	1	1	0	0	2	1	1	1	1	0	0	0	0	0
2	0	0	0	1	0	0	1	0	0	1	1	2	2	0	1	0	0	0	0	0	0	1	1	0	1	2	2	0	0	0	0	0	0	0	0	0	1	0	1	0	0	1	0	0	0	0	0	0	0
0	0	0	0	1	0	1	1	0	0	2	1	1	1	1	1	0	0	0	1	0	0	1	1	0	1	1	0	0	0	1	0	0	1	0	0	0	0	0	0	0	1	1	1	0	0	0	0	0	0
0	1	0	0	1	0	0	1	0	0	0	1	2	1	2	1	0	0	1	0	0	0	1	0	1	0	1	1	0	0	0	0	0	1	1	0	2	1	0	0	1	2	1	0	1	1	0	0	1	0
0	1	0	1	1	1	0	2	0	1	1	0	1	1	1	2	0	1	0	1	0	0	2	0	0	0	0	2	0	0	1	0	0	0	1	0	0	1	0	0	0	1	2	1	2	0	0	0	1	0
0	0	0	0	1	0	0	1	1	0	1	0	1	1	0	1	0	1	0	0	0	0	1	1	1	0	1	2	0	0	1	0	1	0	0	0	2	0	0	1	1	1	0	0	1	1	0	2	0	0
1	1	0	0	0	1	0	0	1	1	2	0	1	2	0	1	0	1	1	2	0	0	1	1	0	0	1	2	1	0	1	0	0	1	1	0	0	1	0	0	0	0	1	1	2	1	0	0	0	2
0	0	0	1	1	0	1	0	0	0	1	1	0	0	1	0	0	0	0	0	0	0	1	0	1	0	1	0	0	0	0	0	1	1	2	0	0	1	1	0	0	0	2	0	1	1	0	0	1	0
0	0	0	0	1	0	1	1	0	2	0	0	2	1	1	1	1	1	1	1	0	0	2	0	1	0	2	1	0	0	0	0	1	0	0	0	0	0	0	1	2	0	1	0	0	0	0	0	0	0
0	1	1	0	1	0	0	2	0	1	0	0	2	0	0	0	0	0	0	1	0	0	1	1	1	0	0	0	0	0	0	0	0	0	2	0	0	1	0	1	0	2	1	0	0	2	0	1	1	0
1	0	0	1	0	0	0	1	0	1	0	0	0	2	0	1	0	0	0	2	0	0	2	1	0	0	2	1	0	0	0	1	0	1	1	0	0	2	1	0	1	0	2	1	2	2	0	1	2	0
0	0	0	0	0	0	0	2	0	0	0	0	2	0	2	0	0	0	0	1	0	0	2	1	1	0	1	1	0	0	0	0	2	1	0	0	0	0	0	1	0	1	1	0	0	0	0	0	1	1
1	0	0	0	1	0	1	1	0	0	1	1	1	0	1	1	0	1	1	0	0	1	1	0	1	0	0	2	0	1	2	0	0	2	0	0	0	2	1	0	1	1	1	1	0	1	0	0	0	0
0	0	0	2	1	0	0	1	0	1	0	1	1	1	2	0	0	2	0	1	0	0	1	2	0	0	1	1	0	0	1	0	1	0	0	0	0	1	0	0	1	1	0	0	0	1	0	0	0	0
1	1	0	1	1	0	1	1	1	0	0	0	1	1	0	2	0	0	1	1	0	0	0	0	0	0	0	0	0	0	0	0	1	1	0	0	0	0	0	0	1	1	0	0	0	1	0	0	2	0
0	0	0	1	2	0	0	0	2	0	0	1	0	0	2	1	0	0	0	0	0	0	1	2	0	0	0	0	0	0	0	0	1	0	0	1	0	1	0	0	1	1	0	0	1	0	0	0	1	0
2	0	0	0	1	0	0	1	1	0	0	0	1	1	1	0	0	0	0	0	0	0	1	0	1	0	0	2	1	0	1	0	1	0	0	0	0	0	0	0	0	2	0	1	2	1	0	0	1	0
0	0	0	1	1	0	0	1	0	0	0	0	1	1	2	0	1	1	0	0	0	0	1	1	0	1	0	0	1	0	1	0	0	0	1	0	1	0	1	0	0	1	2	0	2	0	0	0	1	0
0	0	0	1	1	0	0	2	0	1	0	0	1	1	1	0	0	0	1	0	0	0	0	1	0	0	1	0	1	0	1	1	0	0	0	0	0	1	0	0	1	2	1	0	0	0	0	0	1	1
0	0	0	1	1	0	0	1	0	1	2	0	2	2	1	1	0	1	0	0	0	0	1	0	0	1	2	1	0	0	0	0	0	1	0	0	0	0	0	0	0	0	2	0	0	0	1	0	2	0
0	0	0	1	2	0	1	0	0	0	0	0	0	1	1	0	0	1	0	0	0	0	2	0	0	0	1	1	0	0	0	1	0	0	0	0	0	0	1	0	1	1	1	1	1	0	0	1	2	0
0	0	0	1	2	0	1	0	1	0	1	0	0	0	1	1	0	1	0	1	0	1	1	1	0	0	1	1	1	0	2	1	0	0	1	0	0	1	0	0	1	1	1	1	0	1	0	0	1	0
1	0	0	0	1	1	1	2	1	0	1	1	0	2	1	1	2	0	0	1	0	0	0	0	0	1	1	0	0	0	0	0	1	1	1	0	0	2	0	0	0	1	1	0	0	0	0	0	2	0
1	1	0	0	1	0	0	1	0	0	1	0	0	2	1	0	0	2	0	0	0	0	0	0	1	1	1	1	0	0	2	1	1	0	0	0	0	1	0	0	0	2	1	0	0	1	0	1	2	0
0	0	0	1	1	0	0	1	1	1	0	0	0	1	0	1	0	0	0	1	0	2	1	0	2	0	2	0	0	0	0	1	1	0	1	0	0	0	0	0	0	2	0	1	0	1	0	0	1	0
0	0	1	1	2	0	0	0	0	0	0	0	0	0	0	0	0	1	0	0	0	0	1	1	0	0	0	1	0	0	2	1	0	0	1	0	0	1	0	0	2	2	0	0	1	1	0	1	0	1
1	0	0	1	0	0	2	1	1	1	1	1	0	1	0	1	0	0	1	1	0	1	1	0	1	0	1	1	0	0	0	2	0	0	0	0	0	0	1	0	0	1	1	0	0	0	1	0	1	0
0	0	1	1	0	0	0	0	1	0	0	0	1	2	1	1	0	0	0	0	0	2	1	2	1	1	1	0	0	1	0	0	1	1	1	1	0	1	0	0	0	1	0	1	1	1	0	0	0	0
0	0	0	0	0	0	0	1	1	0	1	0	1	1	0	1	0	0	0	0	0	0	2	1	1	0	1	0	0	0	1	1	0	0	1	0	0	2	1	0	0	2	0	0	0	0	0	1	1	1
0	0	0	1	0	0	0	2	0	0	0	0	1	0	1	0	0	1	0	0	0	0	2	0	0	0	1	1	0	0	0	0	1	0	0	0	0	2	1	0	0	2	1	1	0	0	0	0	2	0
0	0	0	2	1	0	1	0	0	0	1	1	1	1	0	1	0	1	2	1	0	1	1	0	0	0	1	0	0	0	0	0	1	2	1	0	0	0	1	0	0	0	0	1	0	0	0	0	0	0
1	0	0	1	1	0	0	1	0	1	0	0	2	1	2	0	0	0	0	1	0	0	2	0	1	0	0	1	0	0	1	0	0	0	0	0	1	0	0	0	0	1	0	0	0	1	0	0	1	0
1	1	0	0	0	0	0	2	0	2	0	1	0	1	0	2	0	0	1	1	0	0	2	0	0	0	1	1	1	0	1	0	2	1	1	0	0	1	0	0	1	2	0	2	0	0	0	1	1	0
1	0	0	1	2	0	0	2	0	0	1	2	1	0	1	1	0	1	0	0	0	1	0	2	0	1	0	1	0	1	1	0	1	1	1	0	0	1	0	0	0	1	0	1	1	0	0	0	1	0
0	0	0	0	1	0	0	1	0	1	0	0	0	1	1	0	0	1	0	2	0	1	0	1	0	0	1	1	0	0	1	0	1	1	1	0	0	2	0	0	1	1	2	1	0	0	0	0	0	0
0	1	1	2	1	1	2	1	0	0	1	0	0	1	1	0	0	0	0	1	0	0	1	2	1	0	0	1	0	0	1	0	0	0	0	0	0	1	0	0	0	2	2	1	0	0	0	0	2	0
1	1	1	1	2	0	0	1	0	0	0	0	1	2	0	0	0	0	0	1	0	0	1	0	1	0	0	1	0	1	1	1	0	2	0	0	0	1	0	0	1	2	0	0	0	1	0	0	1	0
0	0	0	0	2	1	0	1	0	1	0	1	0	1	2	0	0	1	1	0	1	0	1	1	1	0	1	2	1	0	1	0	2	2	0	0	0	1	0	0	0	2	1	1	1	1	0	0	1	0
1	1	1	0	1	0	0	0	0	0	0	0	2	2	1	1	0	0	0	1	0	0	1	0	1	1	1	2	0	0	0	0	1	1	0	0	1	0	0	0	0	0	1	1	1	1	0	1	1	0
0	0	0	0	0	0	1	1	0	0	0	0	1	1	2	0	0	0	1	0	0	0	0	0	1	0	2	0	0	0	0	0	0	1	1	0	0	0	0	0	1	1	0	1	1	1	0	0	1	0
0	1	0	0	0	0	1	1	1	1	0	0	0	2	1	0	0	0	0	1	0	0	0	1	1	0	1	0	0	0	0	0	1	0	0	1	0	1	0	0	0	2	0	0	0	1	0	0	1	0
1	0	0	1	2	0	0	1	1	0	0	1	0	1	1	0	0	0	0	2	0	1	2	0	0	0	1	1	0	0	0	1	2	0	0	0	0	0	0	1	1	1	0	1	0	0	0	0	0	0
0	1	0	1	0	0	2	0	1	1	0	2	1	1	2	0	0	0	0	0	0	0	1	1	0	0	1	0	0	0	0	0	1	1	0	0	0	0	0	0	0	1	1	0	0	0	0	1	2	0
1	1	1	1	1	0	0	2	0	1	0	0	0	2	2	1	0	0	0	0	0	0	2	0	1	0	0	1	0	0	0	0	1	0	0	0	0	1	0	0	2	1	1	0	1	0	0	1	0	1
0	0	2	1	0	0	0	1	0	1	0	0	1	2	1	0	0	0	0	1	0	0	2	1	0	0	1	0	0	0	1	0	1	1	0	0	0	1	0	1	0	2	1	1	0	0	0	0	2	0
0	0	0	0	2	0	0	2	0	0	0	0	0	1	0	0	1	1	0	0	0	0	1	1	0	0	1	1	0	0	0	0	2	0	0	0	0	1	0	0	0	2	2	0	0	0	0	1	2	0
0	0	0	0	1	0	0	2	0	0	0	0	0	0	0	1	0	0	0	0	0	0	1	0	0	0	0	0	0	0	0	1	0	0	0	1	1	0	0	0	0	1	1	0	0	0	0	0	0	0
0	1	1	1	2	0	0	0	1	0	0	1	0	1	1	1	0	0	0	2	0	0	1	1	2	0	1	1	0	0	0	0	0	0	0	0	0	1	0	0	0	1	1	1	0	0	0	0	0	0
0	2	0	1	0	0	2	2	0	1	0	0	1	1	1	0	0	1	0	1	1	0	0	1	0	0	0	0	0	0	0	1	1	0	0	0	0	0	0	0	1	2	1	0	0	1	0	1	0	0
1	1	0	0	0	0	1	1	0	0	1	1	0	0	0	0	0	0	0	0	0	0	1	1	2	0	0	0	0	0	1	0	1	0	1	0	0	0	0	0	0	1	1	0	0	1	0	2	0	0
0	1	0	0	0	0	1	1	0	1	0	0	1	0	1	2	0	2	0	0	0	0	1	0	0	0	1	0	0	1	2	1	1	0	0	0	0	1	0	0	1	2	0	0	1	1	0	1	0	0
1	0	0	1	1	1	0	1	0	0	1	0	0	2	0	0	0	1	0	0	0	0	1	0	0	0	1	1	0	0	1	0	0	0	0	0	0	1	0	0	0	1	1	1	0	0	1	1	0	0
1	1	1	0	1	0	1	0	0	0	0	0	0	1	1	0	0	0	0	0	1	0	1	0	0	0	1	1	1	0	1	0	0	1	0	0	0	1	0	0	0	1	1	0	1	1	0	0	0	0
1	0	0	0	1	0	1	1	0	0	1	0	1	1	1	0	0	2	0	1	0	0	1	0	1	1	1	1	0	0	2	0	0	1	0	0	0	2	0	0	1	0	1	0	1	0	0	1	0	0
1	0	0	1	2	0	0	1	1	0	0	1	0	1	2	0	0	0	0	0	0	0	0	1	1	0	2	0	0	0	1	0	1	0	1	0	1	0	1	0	0	1	0	1	1	2	0	0	2	0
1	0	1	1	1	0	1	0	0	0	2	0	0	0	0	1	0	1	0	1	0	0	1	0	1	0	1	1	0	0	1	0	1	0	0	0	0	1	1	0	0	0	0	0	0	0	0	0	1	0
0	0	0	1	2	0	0	1	0	0	0	1	0	2	0	1	1	1	0	1	0	0	1	0	0	0	1	1	0	0	1	0	1	0	0	0	0	1	0	1	1	2	1	1	0	0	0	0	2	0
2	0	1	1	1	0	1	1	0	0	1	0	0	1	1	0	0	1	0	1	0	0	0	0	0	0	1	0	0	0	2	0	0	1	1	0	0	2	0	1	0	0	0	0	0	1	0	2	0	0
1	0	0	0	0	0	1	2	0	1	0	1	2	1	1	0	0	0	0	2	1	0	1	1	0	0	1	0	0	0	1	0	1	0	0	0	0	2	0	0	1	0	1	0	1	2	0	2	1	0
0	0	0	0	1	0	0	1	1	0	0	0	0	1	1	0	0	0	1	1	1	0	2	1	1	1	1	1	0	0	1	0	0	0	1	0	0	0	1	1	2	0	1	0	0	0	0	0	1	0
0	0	0	1	0	0	0	2	0	0	1	1	1	1	1	1	0	0	0	1	0	0	2	1	1	0	0	1	0	0	1	0	2	0	0	0	0	1	1	0	1	2	2	0	1	0	0	0	0	0
1	1	1	1	0	0	0	1	1	0	1	0	1	1	0	0	0	2	1	1	0	0	2	1	0	1	1	2	1	0	1	1	1	0	0	0	0	1	0	0	0	1	0	0	0	0	0	0	0	0
1	0	0	1	1	0	1	1	2	1	1	1	1	2	1	0	0	0	0	1	0	1	1	0	0	0	1	1	0	0	1	0	0	1	1	0	0	1	1	0	1	1	2	2	0	1	0	0	0	0
0	0	0	0	1	0	0	0	1	1	1	0	1	1	1	1	0	0	0	0	0	1	1	2	1	0	1	0	0	0	1	2	1	0	0	0	0	1	1	1	0	1	0	1	0	0	0	1	0	0
0	0	0	0	1	0	0	1	1	1	1	0	1	2	0	0	0	0	0	0	0	1	0	0	1	1	1	1	0	0	0	2	0	0	0	0	0	1	0	0	0	2	2	2	0	1	0	1	1	0
0	2	0	2	0	0	1	1	2	2	1	1	1	0	2	1	0	0	0	1	0	0	2	0	0	1	1	0	0	0	1	0	0	0	2	0	0	1	1	1	1	2	0	1	1	1	0	2	0	0
1	1	0	1	1	0	0	1	0	0	1	0	0	1	0	1	0	0	1	0	0	1	0	0	0	0	1	2	0	0	1	1	1	0	0	0	1	2	1	0	0	1	1	1	1	0	0	0	2	0
0	0	1	0	1	0	0	1	1	1	0	0	2	0	2	1	0	2	0	0	0	0	1	0	1	0	1	1	1	0	0	0	0	0	0	0	0	0	0	0	0	0	0	0	1	1	0	0	0	0
0	0	1	0	0	0	0	1	0	0	0	0	1	2	1	0	1	0	0	1	0	0	1	0	0	0	1	1	0	0	0	0	1	0	0	0	0	1	0	0	1	2	1	0	2	1	0	2	0	0
1	0	2	0	0	0	1	1	1	0	0	0	2	1	0	0	0	0	0	1	0	0	0	0	0	1	1	2	0	0	2	0	1	0	1	0	0	1	0	0	2	0	2	0	1	1	0	0	1	1
2	1	0	1	1	0	0	2	0	0	0	1	1	0	0	0	0	0	0	1	0	0	2	0	1	0	0	1	0	1	1	1	0	0	0	0	0	1	0	1	0	0	1	1	0	2	0	0	0	0
0	0	2	1	0	0	0	1	1	0	1	0	1	1	0	0	0	0	0	0	0	0	1	0	0	0	1	1	0	0	1	1	0	1	0	0	0	2	0	0	0	1	0	1	0	1	0	1	0	0
0	1	0	2	0	0	0	1	0	0	0	1	1	1	0	1	0	0	0	0	0	1	1	0	1	0	2	1	0	0	1	0	0	0	1	0	0	1	0	0	0	1	1	0	1	2	0	0	0	1
0	1	0	1	1	0	1	1	0	0	0	1	1	0	1	1	1	1	0	0	0	1	1	1	0	0	0	1	0	0	1	0	0	0	0	0	0	1	0	0	0	1	1	1	1	1	0	1	0	0
0	0	0	1	1	1	1	2	1	1	0	1	0	1	1	0	0	0	0	1	0	0	1	1	0	0	2	1	0	0	0	1	1	0	1	2	0	0	0	1	0	1	1	0	0	1	0	0	0	0
0	1	0	0	0	0	1	1	1	0	0	0	1	1	1	0	0	1	0	0	0	0	1	0	0	1	2	2	0	0	0	0	1	1	0	0	0	2	0	0	0	1	1	1	1	0	0	0	0	0
1	0	0	0	0	0	2	1	0	0	1	1	1	1	0	0	0	0	0	1	0	0	2	1	0	0	1	1	0	0	1	1	0	0	0	0	1	1	0	2	0	2	2	0	0	0	0	0	0	0
2	0	0	1	2	0	0	0	0	2	2	0	0	0	1	0	0	1	0	0	0	0	1	1	1	1	1	1	0	0	2	0	0	0	0	0	0	1	0	0	1	1	1	1	0	1	0	1	1	1
0	0	0	1	0	0	0	2	1	0	0	0	1	1	1	2	0	0	0	1	0	1	2	1	1	0	2	1	0	0	0	0	1	0	1	0	0	1	0	0	0	1	0	0	1	0	0	0	2	0
1	0	1	1	2	1	0	1	0	2	0	1	1	1	1	0	0	0	0	2	0	0	1	1	0	0	1	0	0	0	0	0	1	0	0	0	0	1	0	0	0	1	0	0	0	0	0	1	0	0
0	0	0	1	0	1	1	2	0	0	0	0	1	0	1	1	0	0	1	1	1	1	2	0	0	0	2	1	0	0	0	0	0	1	0	0	0	1	0	0	1	2	1	1	2	1	0	0	1	0
0	2	0	0	1	0	2	1	0	1	0	0	0	1	1	0	0	0	0	0	0	0	2	0	2	0	2	1	0	0	1	0	1	0	0	0	0	1	0	1	0	2	1	1	0	1	0	1	1	0
1	1	0	0	0	0	0	0	0	1	0	2	1	2	2	0	0	0	0	0	0	0	1	1	0	1	2	0	0	0	0	1	0	0	0	0	0	2	0	0	0	0	0	0	0	0	0	0	1	0
0	0	0	2	0	1	0	1	0	0	0	0	2	1	1	0	0	1	0	1	0	0	1	0	1	0	0	1	0	0	1	0	0	1	0	0	0	1	0	2	1	1	1	1	1	0	1	1	0	0
1	2	0	0	0	0	0	0	0	0	1	0	1	1	0	0	0	1	0	1	0	0	2	1	0	0	0	0	0	0	1	0	0	0	0	0	0	1	0	1	2	1	1	1	0	0	0	1	1	0
0	0	1	2	0	1	1	1	0	1	1	0	1	2	1	0	0	1	0	0	1	1	1	0	0	0	1	1	0	0	1	0	1	1	0	1	0	0	0	0	0	1	0	1	1	1	0	0	2	0
1	1	1	2	2	1	1	0	0	1	0	0	2	1	2	0	0	1	0	0	1	0	1	1	0	0	2	1	0	1	2	0	1	1	0	0	0	1	0	1	0	0	0	1	0	1	0	0	1	0
0	1	1	1	2	0	1	0	0	1	0	0	1	1	2	1	0	0	0	0	0	0	1	0	1	0	0	0	0	0	1	0	1	1	1	0	1	2	0	1	1	2	1	0	0	0	0	1	0	0
0	1	0	1	0	0	1	0	0	1	0	1	1	2	2	0	0	0	1	0	1	1	1	1	0	1	0	0	1	1	1	0	0	1	0	0	0	1	0	0	1	2	1	0	0	2	0	0	1	0
1	1	0	0	0	1	0	0	1	0	1	1	1	1	0	0	0	0	0	1	0	1	2	1	0	1	1	1	0	0	1	0	0	0	0	0	0	0	0	1	0	2	0	0	0	1	0	0	0	0
0	0	0	1	1	0	0	1	0	1	1	0	1	2	1	1	0	0	0	0	0	0	1	0	1	1	1	1	0	0	0	0	2	0	1	0	0	1	0	1	1	1	2	2	0	2	0	0	1	0
0	0	0	1	2	1	1	1	1	1	1	0	0	2	0	0	0	1	0	1	0	0	1	0	1	0	0	2	0	0	1	0	1	1	0	0	1	0	0	0	0	1	1	1	1	0	0	1	0	0
1	0	0	0	1	0	0	0	1	1	0	1	0	1	0	0	0	1	0	1	0	0	0	1	1	2	0	1	0	0	1	0	2	0	0	0	0	1	0	0	1	0	2	1	0	2	0	0	1	0
0	1	0	0	0	0	0	0	0	0	0	0	0	1	1	0	0	0	0	1	0	1	0	0	1	1	1	1	0	0	0	1	1	1	1	0	0	1	1	0	1	1	1	0	1	0	0	1	1	1
0	1	1	1	0	0	1	1	0	0	0	0	1	2	2	0	0	0	0	1	1	0	1	0	0	0	0	0	0	0	1	0	0	0	0	0	0	0	0	0	0	1	1	0	0	1	0	0	1	1
1	1	0	0	2	0	0	1	0	0	1	0	1	1	1	1	0	0	0	2	0	0	0	0	0	1	0	1	0	0	0	0	0	0	0	0	1	1	0	0	0	0	0	1	1	1	0	1	0	0
0	0	0	0	1	0	1	1	0	0	0	0	1	1	2	0	0	0	0	1	0	0	0	0	0	0	0	0	0	0	0	0	1	0	0	0	1	1	0	1	0	1	1	1	1	0	0	1	1	0
1	2	0	0	1	0	1	1	0	1	0	1	0	0	2	0	0	0	0	1	0	1	1	0	1	0	2	1	0	0	0	1	1	1	1	0	0	1	0	1	0	1	1	1	1	0	0	0	1	0
1	0	0	1	2	0	0	1	1	1	1	0	0	2	0	0	0	0	0	2	0	0	1	2	0	0	1	1	0	0	0	0	2	0	1	0	0	1	0	0	1	0	1	1	2	0	0	0	1	0
2	0	0	2	0	0	1	0	0	1	0	0	0	0	0	1	0	1	0	1	0	0	1	0	0	1	1	1	0	1	2	1	1	0	0	1	0	1	0	0	1	2	1	1	0	0	0	0	0	1
0	1	0	0	1	0	0	2	1	0	0	1	0	1	1	0	0	1	0	1	1	1	1	1	0	1	0	1	1	0	0	0	1	0	0	0	0	2	0	0	0	0	1	1	1	0	0	0	0	1
0	0	0	0	0	0	0	1	0	1	1	0	1	1	1	0	1	0	0	1	0	1	0	0	0	0	0	0	1	0	0	0	1	0	0	0	1	1	0	0	0	2	1	0	1	1	0	0	1	0
0	1	0	0	1	0	1	0	1	1	0	1	1	0	1	1	0	1	0	0	0	0	0	0	2	0	2	0	0	0	0	0	2	1	0	0	0	2	0	2	0	1	2	0	0	1	0	0	2	0
0	0	0	0	0	0	0	1	0	1	0	0	0	1	0	0	0	0	0	0	0	1	1	1	0	1	1	0	0	0	1	1	1	0	0	0	0	2	0	0	0	1	1	1	0	1	0	1	0	0
0	0	0	0	1	0	0	2	0	0	0	0	1	0	1	0	0	1	0	1	0	0	2	0	1	0	1	1	0	0	1	1	1	0	0	0	0	1	0	0	0	1	0	0	1	0	0	0	1	0
0	1	1	2	1	0	1	0	1	0	0	0	0	1	1	1	0	1	0	1	0	0	0	0	0	1	0	1	1	0	1	1	1	0	0	0	0	1	0	0	0	1	0	0	1	1	0	1	2	0
0	0	0	2	0	0	1	0	1	0	0	0	0	1	2	0	0	0	1	0	0	2	2	1	1	0	0	2	0	0	1	1	0	0	1	0	0	0	0	0	0	0	1	1	0	1	0	0	1	0
0	1	0	0	1	0	0	1	1	0	1	0	1	2	0	0	0	0	0	0	0	0	0	1	0	0	1	1	0	0	1	1	1	0	1	0	0	0	0	0	0	1	1	0	0	1	0	0	1	0
0	0	1	1	1	0	1	0	0	1	0	0	1	2	2	0	0	0	0	2	0	0	0	0	1	1	1	0	0	0	0	0	1	0	0	0	0	1	1	0	0	1	1	0	0	0	0	0	1	1
0	0	1	0	1	0	0	0	0	1	1	1	1	1	1	2	0	0	0	1	0	1	2	1	1	0	1	0	1	0	1	0	1	2	0	0	0	1	1	1	0	1	1	1	0	2	0	0	0	1
0	0	0	0	1	0	1	1	0	1	0	1	0	2	0	0	0	1	0	2	0	0	0	1	1	0	1	0	0	0	1	0	0	0	1	0	0	1	1	0	1	2	1	0	0	0	0	0	1	0
1	0	0	0	1	0	0	1	0	0	0	0	0	2	1	1	0	0	0	0	0	0	1	0	0	0	1	1	0	0	0	0	0	0	0	1	0	0	0	0	0	1	1	1	0	0	0	0	1	0
0	1	0	0	1	0	0	1	0	0	0	0	2	1	1	0	0	2	1	1	0	1	1	0	0	0	2	0	0	0	0	1	0	1	0	0	0	1	0	1	1	1	1	1	2	0	0	0	1	0
2	1	1	0	1	0	0	1	0	2	0	0	2	1	0	0	0	0	0	1	0	0	1	1	0	0	2	1	0	0	0	0	0	1	0	0	0	1	0	0	1	2	2	1	0	0	0	1	1	0
1	1	0	0	1	1	2	2	0	0	1	0	1	1	1	0	0	1	0	0	0	1	0	1	0	0	1	0	0	0	0	0	1	0	0	0	0	1	0	0	2	1	0	0	1	1	0	0	1	0
0	1	0	1	0	1	0	1	0	0	0	1	1	1	0	1	0	0	0	0	0	1	2	1	1	0	1	1	0	0	0	0	0	1	0	0	0	1	0	1	0	1	1	1	1	1	0	0	2	0
0	0	0	0	1	1	0	0	0	0	0	0	2	1	1	0	0	1	0	0	0	0	0	0	1	0	0	2	0	0	1	0	0	0	0	0	0	1	0	0	1	2	1	2	1	0	0	0	2	0
0	1	0	0	0	0	1	1	1	1	1	0	0	2	0	0	0	0	0	1	0	1	1	1	1	1	2	1	1	0	0	0	2	1	0	0	0	1	1	0	1	1	0	0	1	1	0	1	1	0
0	0	0	0	1	0	0	1	1	1	1	0	1	1	1	1	1	0	1	0	0	0	2	0	0	0	1	0	0	0	0	0	0	0	0	0	0	2	0	0	0	1	0	1	2	2	0	1	1	0
2	1	0	0	1	0	2	0	0	0	0	1	0	0	1	1	0	0	0	1	0	0	1	0	1	0	1	1	1	0	1	0	1	0	1	0	0	0	0	0	0	0	1	1	0	0	0	0	2	0
0	0	0	0	0	1	0	1	0	0	1	0	2	0	1	0	0	1	0	0	0	0	2	2	0	0	0	1	1	0	0	2	0	1	0	0	0	0	1	1	1	2	0	1	0	2	0	0	1	0
0	0	0	0	1	0	0	2	0	0	0	0	0	1	2	1	0	0	0	0	0	0	1	0	2	0	0	1	0	0	1	0	0	0	0	0	0	0	1	0	0	0	1	0	0	0	0	0	1	0
0	0	0	0	0	0	1	1	0	1	0	0	0	1	0	0	0	1	0	1	0	1	1	0	1	0	1	1	0	1	1	1	0	1	0	0	0	1	1	0	1	0	0	0	0	2	0	2	1	1
1	0	0	0	0	1	0	1	0	0	0	0	0	1	0	1	0	0	0	0	0	0	1	1	1	2	1	1	0	0	0	0	1	0	0	0	0	0	0	0	0	1	1	1	2	1	0	0	0	0
1	0	0	1	0	1	0	0	1	1	0	0	1	1	0	1	0	0	1	0	0	2	1	1	0	0	2	1	1	0	1	0	1	0	0	0	0	1	0	1	1	1	0	0	0	1	0	0	1	0
0	1	0	0	1	0	0	0	0	1	0	0	2	2	1	0	0	1	1	1	0	0	1	0	0	0	1	0	1	0	0	1	0	0	2	0	0	2	0	0	1	2	1	1	0	0	0	1	0	0
0	0	0	1	2	0	1	1	0	2	0	0	1	1	0	0	0	1	0	0	0	0	1	0	2	0	2	1	0	0	1	0	1	0	0	0	0	1	0	0	0	1	2	2	0	1	0	0	0	0
1	0	0	1	1	0	0	1	0	0	1	1	1	0	0	1	0	0	0	1	0	0	1	1	0	0	0	0	0	0	0	0	0	0	0	0	0	0	0	0	1	0	0	1	2	0	0	0	1	0
0	1	0	1	1	0	0	0	1	1	0	0	1	2	2	0	0	0	0	2	0	1	1	0	0	1	0	0	0	0	0	0	0	0	1	0	0	1	0	0	0	0	2	2	1	0	0	0	0	0
0	1	1	1	0	0	1	2	0	1	0	1	0	1	1	2	0	0	0	1	1	0	0	1	0	0	1	1	0	0	1	0	1	1	0	0	0	0	0	0	1	1	0	0	1	2	0	1	0	0
0	0	1	0	1	0	0	1	0	2	0	0	1	0	1	1	0	0	0	0	0	0	1	2	0	1	0	0	0	0	0	1	2	0	0	0	1	1	0	0	1	1	2	0	1	1	0	0	2	0
2	0	0	2	0	0	0	1	0	0	0	1	0	1	1	0	0	1	0	2	0	1	1	0	0	0	0	0	0	0	0	0	0	0	0	0	0	0	0	0	1	1	1	1	1	0	0	0	0	0
0	0	0	0	1	0	1	0	1	0	0	1	0	2	0	2	0	1	0	0	0	2	2	0	0	1	1	1	0	0	1	0	1	1	1	0	0	2	1	1	1	2	1	1	0	0	0	1	1	0
0	1	0	1	0	0	1	1	0	1	0	0	1	1	1	0	0	2	0	1	0	0	1	1	1	0	0	0	0	0	0	0	1	0	0	0	0	1	1	0	0	2	2	0	0	1	0	0	0	1
0	1	0	1	1	0	1	2	0	1	0	0	1	0	0	0	1	0	1	1	0	0	0	1	0	0	0	2	0	0	0	0	2	0	1	0	0	1	0	1	1	2	1	0	0	1	0	0	0	0
0	0	0	1	1	0	0	0	1	1	0	1	1	1	0	1	0	0	0	1	0	0	1	1	0	1	1	1	0	0	0	1	0	0	1	0	0	1	0	1	0	2	1	1	1	0	0	0	1	0
1	0	0	0	1	0	1	1	0	0	0	1	2	1	1	1	0	1	0	0	0	0	1	1	0	0	1	1	0	0	0	1	0	0	0	0	0	1	0	1	1	1	2	0	0	1	0	1	0	0
0	0	0	0	1	0	0	1	0	1	0	0	0	1	0	0	0	0	0	0	0	0	1	1	0	0	0	1	1	0	0	0	0	1	0	0	0	2	0	1	1	0	0	0	0	0	0	0	0	2
0	0	0	2	2	0	1	0	0	1	0	0	1	1	1	0	0	0	0	1	0	0	0	0	0	0	0	1	1	1	0	0	0	1	1	0	1	2	0	0	0	0	1	1	0	1	0	1	1	0
0	0	0	1	1	0	0	0	0	0	1	0	0	0	1	0	0	0	1	0	0	0	2	1	0	0	1	1	0	0	1	0	1	0	0	0	0	0	1	0	0	1	1	1	1	1	0	0	0	0
0	1	0	1	1	0	2	0	0	1	0	0	1	2	1	1	0	0	0	0	0	1	1	1	1	0	0	0	0	0	0	0	1	0	1	0	0	1	0	0	1	2	0	1	2	0	0	1	1	0
1	1	0	1	2	0	1	1	0	0	0	0	0	1	1	1	0	1	1	1	1	0	2	0	0	0	0	2	0	0	1	0	1	1	1	0	1	2	0	0	1	2	0	2	0	0	0	1	1	0
0	0	0	0	0	1	1	1	0	0	0	0	0	1	0	1	0	1	0	1	1	1	1	0	0	0	1	0	0	0	1	0	2	0	0	0	0	0	0	1	0	1	1	0	1	2	0	2	0	0
0	0	1	1	0	0	0	1	2	0	0	1	1	0	1	1	0	1	0	0	0	0	1	1	0	0	0	1	0	0	1	1	1	1	0	0	0	2	0	0	0	2	2	0	1	0	0	0	0	1
0	1	0	0	1	0	0	0	0	0	1	1	2	1	0	2	0	1	0	0	0	0	1	0	0	2	1	2	0	0	1	1	1	0	0	0	0	1	1	0	1	1	0	0	1	1	0	0	1	0
0	1	1	1	0	0	1	1	0	0	1	1	0	1	2	0	0	0	0	0	0	1	1	0	0	1	1	0	0	0	0	0	0	1	0	0	0	2	0	1	1	1	2	1	0	1	0	1	2	0
0	0	0	0	0	1	1	0	0	0	0	0	0	0	0	1	0	1	1	1	1	1	1	0	1	0	0	1	0	0	2	0	0	1	0	0	0	0	0	0	1	1	2	1	0	0	0	0	1	0
0	0	0	0	0	0	0	2	2	2	0	0	2	1	1	1	0	0	0	0	0	0	0	1	1	1	2	2	0	1	0	1	1	1	0	0	0	0	0	1	1	1	1	0	0	1	0	1	2	0
1	1	0	0	0	0	0	1	1	0	1	0	1	1	1	1	0	0	0	1	0	0	2	0	0	0	0	1	1	0	0	0	1	1	1	0	0	1	0	0	2	0	0	1	1	1	0	1	1	1
0	0	0	1	1	0	0	2	0	1	1	0	2	1	0	1	0	0	0	1	0	1	0	0	1	1	0	1	0	0	0	0	0	0	0	0	0	1	0	0	0	1	0	1	2	0	0	0	0	0
1	0	0	0	1	0	1	1	0	1	1	0	1	2	2	0	0	0	0	0	0	0	1	0	0	0	1	1	0	0	1	0	0	0	0	0	0	0	0	1	0	1	0	0	0	2	0	0	1	0
0	0	0	1	1	0	0	1	1	1	1	0	0	0	1	0	1	0	0	1	0	1	0	1	0	0	2	0	0	0	1	0	0	0	0	0	1	1	0	1	0	1	1	0	0	0	0	0	2	1
1	0	0	1	2	1	0	2	1	0	0	1	1	2	0	0	0	0	0	0	0	0	2	0	2	0	2	1	1	0	0	0	1	1	0	0	0	2	0	0	1	2	0	0	0	2	0	0	0	0
1	0	0	0	1	0	0	1	0	1	0	1	2	1	1	1	0	0	0	2	0	0	1	1	1	1	1	1	1	0	0	0	0	0	0	0	0	0	0	0	0	1	0	0	1	1	0	0	1	0
1	1	0	2	0	0	0	1	0	1	0	2	0	1	1	1	0	1	0	1	0	0	2	1	0	1	0	2	0	0	0	0	1	0	0	0	0	1	0	0	1	1	0	1	0	0	0	0	1	0
1	0	0	1	1	0	1	1	0	1	0	0	0	2	0	1	0	0	1	0	0	0	2	1	1	1	1	0	0	0	0	0	1	0	0	0	0	2	0	0	1	2	1	0	0	0	0	1	0	0
0	1	0	1	1	0	0	2	0	0	0	0	1	2	0	1	0	0	0	1	0	1	1	1	1	0	0	1	0	0	2	0	2	0	0	0	0	1	0	1	0	0	1	0	0	1	0	0	1	0
0	1	0	0	0	0	0	1	1	0	0	0	0	2	2	1	0	0	0	0	0	0	1	0	0	0	1	0	1	0	0	0	0	0	0	0	0	1	0	0	0	0	1	0	0	1	0	0	0	0
1	2	1	1	1	0	1	1	0	0	0	1	1	2	1	0	0	0	0	1	0	1	1	0	0	1	0	1	1	0	0	0	1	0	0	1	0	2	0	0	0	1	0	1	1	1	0	0	1	0
0	1	0	0	1	0	0	1	1	1	0	0	0	2	1	0	0	0	0	2	0	2	0	0	1	0	2	0	0	0	2	0	2	0	2	0	0	1	0	1	1	1	0	0	0	1	0	0	0	0
0	0	0	1	0	0	0	1	0	0	0	0	1	1	0	1	0	0	0	0	0	0	1	0	0	0	0	1	0	1	0	0	1	1	0	0	0	1	0	0	0	1	1	0	1	1	0	0	0	0
0	0	0	2	1	1	0	1	0	1	0	0	2	0	1	0	0	1	0	1	0	1	2	1	0	1	1	0	0	0	1	0	2	1	0	0	0	0	0	0	0	2	2	0	0	0	0	0	1	0
0	1	0	1	1	0	1	0	1	1	1	1	1	0	1	2	0	0	0	0	0	0	1	0	0	0	1	1	0	0	0	0	0	1	0	0	0	1	1	1	1	0	2	0	0	1	0	0	1	1
0	1	1	0	2	0	1	1	0	1	0	0	0	1	1	2	0	0	0	2	0	0	0	0	0	0	1	1	0	0	0	0	1	1	0	0	1	0	0	0	1	0	0	0	0	1	0	0	1	0
0	0	1	1	1	0	0	1	1	0	0	1	1	1	1	0	0	0	0	0	0	0	1	1	1	0	1	2	0	0	1	0	0	0	0	0	0	2	0	0	0	0	0	0	1	1	0	1	0	0
0	0	0	0	2	0	0	2	1	1	1	0	2	0	1	0	0	0	0	0	0	0	2	0	0	0	2	0	0	0	0	0	1	1	0	0	0	1	0	0	0	0	2	2	0	1	0	0	1	1
1	1	0	0	1	0	0	1	1	0	0	1	1	1	1	0	0	0	0	0	0	0	1	1	0	0	1	1	0	1	1	1	1	0	0	0	0	2	0	0	0	0	0	0	1	1	0	0	1	0
1	1	0	1	1	0	1	0	0	1	2	0	1	1	1	0	0	0	0	0	0	0	0	0	0	0	1	1	0	0	0	0	0	1	0	0	0	0	0	0	0	0	1	1	0	0	0	0	0	0
0	0	0	0	1	0	0	1	1	0	0	0	0	0	1	0	0	0	0	1	0	0	1	0	0	0	2	0	0	0	0	0	1	1	0	0	0	2	0	0	0	0	0	1	2	0	0	0	1	0
0	0	0	0	1	1	1	0	0	0	0	0	2	2	0	0	0	0	0	1	0	0	1	2	1	0	0	0	1	0	0	0	0	1	0	0	0	1	0	0	0	0	0	1	1	1	0	0	1	0
0	0	0	0	1	0	1	1	1	1	0	1	2	1	0	1	0	1	0	0	0	1	1	0	0	0	0	0	0	0	0	0	0	0	1	0	0	0	0	0	0	1	1	0	1	0	0	1	0	2
0	0	0	1	1	1	0	1	0	0	0	0	1	0	0	1	0	0	0	0	0	0	2	0	0	0	0	1	0	0	0	1	1	0	0	0	0	0	0	1	0	1	1	0	1	0	0	0	1	1
1	0	0	1	1	0	0	0	0	2	0	1	1	2	2	1	1	0	0	0	1	0	1	0	1	0	1	1	0	0	2	0	0	0	0	0	0	1	0	0	0	1	2	0	1	0	0	1	2	0
0	0	0	1	1	0	0	1	0	1	0	0	2	1	2	1	0	0	0	0	0	0	1	1	0	1	1	1	0	0	1	1	1	0	0	0	0	1	0	0	0	1	0	1	0	0	1	1	1	0
0	0	0	0	1	1	0	1	0	1	0	0	1	0	1	0	0	0	0	0	0	0	2	0	0	0	0	1	0	0	1	1	0	0	1	0	0	1	0	1	1	2	0	0	1	0	0	0	1	0
0	0	0	1	2	0	1	2	0	1	0	1	1	2	1	0	0	0	0	0	0	0	0	1	0	1	1	0	1	0	0	2	2	0	0	0	0	1	0	0	1	2	1	0	1	2	0	0	0	0
0	1	0	0	0	0	0	0	0	0	0	0	0	0	0	2	0	0	0	1	0	0	1	0	0	0	1	1	1	0	1	0	1	0	0	0	0	1	0	0	1	0	1	0	1	1	0	0	1	0
0	0	0	0	1	0	0	2	0	1	0	0	2	1	1	0	0	1	0	1	0	0	0	1	0	1	2	0	1	0	0	2	0	0	0	0	0	2	0	0	1	2	1	0	1	0	0	0	1	0
1	0	0	0	1	1	1	2	1	1	0	0	1	2	1	1	0	1	0	0	0	1	1	0	1	0	0	2	0	0	0	0	2	0	0	0	0	0	0	0	0	0	1	1	0	2	0	0	0	1
1	0	1	0	1	0	0	2	0	0	0	0	1	1	0	0	0	0	0	0	0	0	0	1	1	0	1	1	0	0	0	2	0	0	2	1	0	0	0	0	1	2	2	1	1	1	0	0	1	2
0	1	0	0	1	0	0	2	0	1	0	1	2	0	0	1	0	0	0	0	0	0	2	0	0	0	1	2	0	0	1	0	1	0	0	0	0	2	0	0	0	1	1	1	0	1	0	1	1	0
0	0	0	0	2	0	0	2	0	1	2	0	2	2	2	0	1	0	0	1	0	0	1	0	0	0	2	1	0	0	0	0	1	0	0	0	0	0	0	0	0	1	1	0	0	1	0	0	0	0
1	0	0	0	1	0	0	2	0	0	0	0	2	1	0	0	0	0	0	1	1	0	1	1	0	0	1	2	0	0	1	0	0	0	0	0	0	1	0	0	0	1	2	0	0	1	0	0	0	0
1	0	0	0	0	0	0	1	1	0	0	0	2	1	2	1	0	0	0	0	0	0	2	0	2	0	0	1	0	0	0	1	0	0	0	0	1	0	1	0	0	1	1	0	0	1	0	1	0	0
0	2	0	0	1	0	0	1	0	0	0	0	1	1	0	0	1	1	0	0	2	0	0	0	1	0	0	0	0	0	0	0	0	0	0	0	0	1	1	0	0	2	1	1	1	0	0	0	0	0
1	0	0	1	0	0	0	1	0	0	0	0	1	1	1	0	0	0	0	0	1	1	0	0	0	0	2	1	0	0	0	0	0	0	0	0	0	1	0	0	1	1	1	1	1	2	1	0	1	1
0	1	0	2	0	0	0	0	0	1	0	0	1	1	0	0	0	0	1	1	0	1	1	1	0	0	1	0	0	0	0	1	1	0	0	0	0	1	0	0	0	0	1	0	0	1	0	0	1	0
0	0	0	0	0	0	0	0	0	2	1	1	0	1	1	0	0	1	0	1	0	0	0	0	0	0	1	2	0	0	1	0	1	0	0	0	0	2	0	0	0	2	2	0	0	1	0	1	0	0
2	0	1	1	1	0	0	1	1	0	0	0	0	1	0	1	0	0	0	2	0	0	1	0	0	0	0	1	1	0	0	0	0	0	0	0	0	1	0	1	0	0	1	0	0	0	0	0	0	0
0	1	0	0	0	0	0	1	0	0	0	0	0	0	0	1	0	1	0	1	0	0	1	0	1	0	0	0	0	0	0	0	0	0	1	0	0	1	0	0	1	2	0	0	1	2	0	1	0	0
1	2	0	1	1	0	1	2	0	1	1	0	0	1	0	1	0	1	0	0	0	0	2	0	0	0	1	2	0	0	0	0	0	0	0	0	0	1	0	1	0	1	1	1	1	0	0	0	0	0
1	0	1	1	0	0	1	0	0	0	0	0	0	0	1	0	0	1	0	0	1	0	1	0	0	0	1	1	0	0	0	0	0	0	2	0	0	1	0	1	2	1	2	0	0	2	0	1	0	0
0	2	1	1	0	0	1	1	2	0	0	0	1	1	1	1	0	0	0	1	1	0	1	0	1	1	0	1	0	0	0	0	1	0	0	0	0	1	0	0	2	1	1	0	0	0	0	0	0	0
0	1	0	0	0	0	1	1	1	0	0	0	1	0	1	1	0	0	0	0	0	2	1	2	2	1	0	0	1	0	2	0	1	0	0	0	1	1	0	1	1	2	1	0	0	1	0	1	0	1
1	1	1	1	0	0	0	0	1	0	0	0	0	1	0	2	0	0	0	1	0	0	2	0	1	0	1	1	0	1	1	1	0	0	0	0	1	0	0	1	0	0	0	0	1	2	0	0	2	0
1	0	0	1	0	1	0	0	1	0	0	0	1	1	0	0	0	0	0	0	1	1	1	1	0	0	1	1	0	0	1	0	1	1	0	0	0	1	0	0	0	1	0	1	0	0	0	1	1	0
0	1	0	0	0	0	0	0	0	2	0	0	1	2	0	0	0	1	0	0	0	1	0	1	0	1	1	1	0	0	0	0	1	0	1	0	0	1	0	1	1	1	1	2	0	0	0	2	1	0
1	1	0	1	1	0	1	0	0	0	0	1	0	0	0	2	0	1	0	0	0	1	1	0	0	1	1	2	1	0	0	0	1	0	0	0	0	1	0	0	0	2	1	0	0	2	0	0	0	0
0	0	0	1	0	0	0	1	0	2	0	0	1	1	0	0	1	0	0	0	0	0	2	0	1	0	1	1	0	0	1	0	1	1	0	0	0	2	0	0	2	1	1	2	1	1	0	1	0	0
0	1	1	1	0	0	0	1	0	1	0	0	1	1	1	1	0	0	0	0	0	1	2	0	1	0	1	0	0	0	0	1	0	0	0	0	1	1	0	0	0	1	0	0	0	0	0	0	0	1
0	0	0	1	0	0	1	2	1	0	1	0	0	2	0	1	0	0	1	0	0	1	1	0	0	1	0	1	0	0	1	0	2	0	0	0	0	0	0	1	1	1	1	2	0	1	0	0	0	0
0	1	1	1	1	0	1	1	0	0	0	0	0	0	1	0	0	1	0	0	0	0	2	2	1	0	1	0	0	0	0	0	0	0	0	0	0	1	0	0	0	2	0	0	0	0	0	0	0	1
2	1	0	2	1	0	0	0	1	1	1	0	1	1	1	1	0	0	1	1	0	0	2	0	1	2	1	0	0	0	0	1	1	1	0	0	0	1	0	1	0	1	0	0	2	1	0	0	1	0
1	0	0	0	2	0	0	1	0	1	1	0	1	2	0	0	1	2	0	2	0	1	1	0	1	0	2	1	0	0	1	0	1	0	0	0	0	1	0	1	1	1	1	1	1	0	0	1	1	0
1	1	0	1	0	1	1	1	0	0	0	1	2	2	0	0	0	0	1	0	0	0	0	1	0	0	0	0	0	0	1	0	1	0	0	0	0	0	0	0	1	1	1	0	1	1	0	0	0	0
1	1	0	1	1	0	1	2	1	1	1	2	0	0	2	0	0	0	1	0	0	0	0	2	0	0	1	1	0	0	1	0	1	0	1	0	0	2	1	0	0	1	0	1	1	0	0	1	0	0
1	0	0	1	0	0	0	1	1	0	0	1	0	2	0	1	0	1	1	1	0	0	1	1	1	0	2	1	0	0	1	0	1	1	1	0	0	0	1	0	1	1	0	0	0	1	1	0	0	0
0	0	0	0	2	0	1	1	0	1	0	0	0	0	1	1	1	0	0	0	0	1	0	0	0	0	1	0	0	0	0	0	1	1	1	0	0	2	0	0	0	1	0	0	0	0	0	2	0	0
1	0	0	1	1	0	0	1	0	1	0	1	1	2	0	1	0	0	0	2	0	0	1	0	0	0	0	1	0	0	1	1	1	0	0	0	0	1	0	0	1	2	1	0	0	0	0	0	0	0
1	0	0	1	2	0	1	0	0	1	0	0	1	1	1	0	0	1	0	0	1	0	2	1	0	0	2	1	0	0	0	1	1	0	0	0	0	0	0	0	0	0	1	0	1	1	0	1	2	0
0	0	0	0	1	0	1	2	0	1	1	0	1	1	0	0	0	1	0	0	0	0	1	1	0	0	2	2	0	0	0	1	0	0	0	0	0	1	0	2	0	0	0	0	1	0	0	1	2	0
0	0	0	0	1	0	0	0	0	0	0	0	1	0	0	0	0	1	0	1	0	0	1	1	1	0	1	0	1	0	0	0	0	1	1	0	0	0	1	0	0	1	0	1	0	1	0	1	1	0
0	1	1	0	0	0	1	1	1	1	0	0	1	2	1	0	0	1	0	0	0	0	1	0	1	0	0	0	0	0	0	0	1	0	0	0	0	1	0	1	0	1	0	0	0	0	0	0	0	0
1	0	0	1	1	0	1	1	1	0	1	0	1	1	1	2	0	0	0	1	0	0	1	1	0	0	1	1	0	0	0	1	0	1	0	0	1	2	0	1	1	1	0	1	0	2	0	0	2	0
0	0	0	1	2	1	1	1	0	0	0	1	1	1	1	0	0	0	1	0	0	0	0	0	1	0	1	1	0	0	1	0	1	0	0	0	0	1	2	1	1	1	1	0	0	0	0	0	0	0
0	2	1	0	1	0	0	0	0	0	2	0	1	1	1	1	0	0	0	1	0	0	0	2	1	0	0	0	0	0	1	0	0	0	0	0	0	1	0	0	0	2	2	2	0	0	0	0	0	1
1	1	0	1	1	0	0	0	0	2	1	0	2	2	0	1	0	0	0	1	0	1	1	0	0	0	2	2	0	0	1	0	1	0	1	0	0	0	0	0	0	0	1	1	1	0	0	1	1	0
0	0	0	1	0	0	1	0	1	0	0	0	0	2	0	1	0	0	0	1	0	0	2	0	0	1	1	2	0	1	2	0	2	0	0	1	0	1	0	0	0	1	0	1	0	1	0	1	1	0
1	0	0	0	0	1	0	1	0	1	0	0	0	1	1	0	0	0	0	2	0	0	2	0	0	0	0	1	0	0	1	0	1	0	0	0	0	0	1	0	1	1	1	1	0	0	0	0	2	0
1	2	0	0	0	0	0	1	0	1	0	1	1	2	2	0	0	0	0	0	0	0	0	0	0	0	0	0	0	0	1	1	0	1	0	0	0	1	0	0	1	2	0	0	0	0	0	0	0	1
0	1	0	0	0	0	1	0	1	0	1	0	1	0	0	1	1	0	0	2	0	2	1	0	0	0	1	0	0	1	0	1	1	0	1	0	0	2	1	1	1	0	1	0	2	1	0	0	1	0
0	0	0	0	0	0	1	2	0	1	1	0	0	2	0	0	0	0	0	0	1	1	1	0	0	0	1	1	0	0	0	2	1	0	0	0	1	0	0	1	2	1	1	0	2	1	0	0	0	0
1	0	0	0	0	0	0	2	1	1	1	0	0	1	1	0	0	0	0	0	0	0	2	0	0	1	1	1	0	0	0	0	1	0	0	0	0	0	0	0	0	0	0	0	1	2	0	1	1	0
0	1	0	1	1	1	1	0	1	0	0	0	2	1	0	0	0	0	0	0	0	0	2	1	0	0	2	0	0	0	2	0	0	1	1	0	1	2	0	0	0	0	1	1	2	0	0	1	2	1
1	0	0	0	0	0	0	0	0	1	0	0	2	1	0	2	0	1	1	0	0	0	1	0	0	1	1	0	0	0	0	0	0	1	0	0	0	1	0	1	0	0	1	1	0	1	0	0	1	0
1	2	0	0	1	0	0	0	0	0	0	0	0	1	0	0	0	0	1	0	0	0	0	0	0	0	1	2	0	0	1	0	2	0	0	0	1	1	0	0	0	1	0	1	0	1	0	0	0	0
0	0	0	0	0	0	0	1	0	1	0	0	1	1	0	2	0	1	0	1	0	0	0	2	1	1	0	1	0	0	1	0	1	1	2	0	0	1	0	0	0	0	1	2	0	0	0	1	0	0
1	1	0	0	1	0	0	2	1	0	0	0	0	2	1	0	0	1	0	1	1	0	1	0	0	0	0	1	2	0	1	0	1	0	0	0	0	1	0	0	0	1	0	0	2	0	0	0	0	0
0	0	1	1	2	0	1	2	0	0	0	0	1	1	2	1	0	0	1	0	0	0	0	1	1	0	2	1	1	0	1	1	2	0	0	0	0	1	0	1	0	0	1	0	0	0	0	1	2	1
1	2	0	0	1	0	0	1	0	0	1	1	1	0	1	0	0	0	1	0	1	1	2	0	1	0	0	1	0	0	1	1	0	0	0	0	0	1	0	0	0	0	1	0	1	1	0	1	0	0
0	0	0	1	0	0	0	1	0	0	0	0	2	0	1	0	0	0	1	0	0	0	1	0	0	0	1	0	0	1	1	0	1	0	0	0	0	0	0	0	0	1	1	1	0	0	0	0	1	0
0	1	0	0	1	0	0	1	1	1	0	1	1	2	1	1	0	0	0	1	0	0	1	1	1	1	1	2	0	0	1	0	0	1	1	0	1	2	0	2	1	1	0	0	0	0	0	0	1	0
0	0	0	0	0	1	1	0	0	0	0	0	1	1	0	1	0	0	0	1	0	1	1	0	0	1	0	0	1	0	0	0	1	0	0	0	0	2	0	0	0	1	1	0	2	1	0	2	0	0
2	0	0	0	0	0	1	2	0	0	0	0	1	1	0	1	0	0	0	2	0	0	1	0	0	0	0	0	0	1	0	0	1	0	1	0	0	0	0	0	1	0	0	1	1	1	0	1	1	0
0	2	1	0	1	0	0	1	0	0	1	0	2	0	1	2	0	0	0	1	0	0	1	0	0	0	2	0	0	0	0	0	1	0	0	0	0	1	0	0	0	2	1	0	1	0	0	0	0	1
1	0	1	0	1	0	1	1	1	1	0	1	2	2	1	1	0	0	0	1	1	0	2	1	0	0	0	0	0	0	0	1	0	0	0	0	0	1	0	0	1	0	1	1	0	0	0	0	1	0
0	0	0	1	2	0	0	0	0	0	0	0	1	2	1	1	0	0	0	1	0	0	2	1	1	0	2	1	0	0	1	0	1	0	0	0	0	0	0	1	1	0	1	0	1	1	0	0	1	1
1	1	0	0	1	0	1	1	0	0	0	0	1	1	0	0	0	0	0	0	0	0	0	1	0	1	0	1	0	0	0	0	2	1	0	0	1	0	0	0	1	2	0	1	0	0	0	0	0	1
0	0	0	0	0	0	1	0	0	0	0	0	2	0	2	1	0	0	0	0	0	1	1	0	0	0	1	2	0	0	1	1	1	0	0	0	0	1	0	1	0	1	0	2	0	0	0	0	0	0
1	1	0	0	0	1	2	1	1	1	1	1	1	1	0	1	0	1	1	0	0	0	1	1	0	0	0	1	1	0	0	0	0	0	0	0	0	1	0	0	2	2	1	1	0	1	0	0	0	0
0	0	1	0	2	1	0	1	0	1	0	2	0	0	1	0	0	0	0	0	0	0	2	0	1	0	2	0	0	0	1	1	2	1	0	1	0	0	0	1	0	0	0	0	0	0	0	0	1	1
1	0	0	0	0	0	0	2	0	0	0	1	2	0	1	1	0	0	0	1	0	0	1	0	0	1	1	1	0	0	0	1	0	1	0	0	0	0	1	0	1	1	1	1	1	1	0	0	1	0
0	0	0	1	2	1	0	0	1	1	0	1	1	1	1	0	0	1	0	0	0	0	0	0	0	1	1	0	0	0	1	1	2	1	1	0	0	2	0	0	0	1	0	2	1	1	0	1	2	0
0	1	0	0	1	0	0	1	1	0	1	1	1	2	1	1	0	0	0	0	0	1	0	0	0	0	0	1	0	0	1	2	0	0	0	0	0	0	0	0	0	0	1	2	1	0	0	0	1	0
1	0	1	0	0	0	0	1	1	0	1	2	0	2	0	1	1	0	1	0	0	0	1	1	0	0	0	1	0	0	1	0	1	0	0	0	0	1	0	0	0	1	0	0	0	1	0	1	2	0
2	0	0	0	1	0	2	0	0	0	0	0	2	1	0	0	0	0	1	0	0	0	0	2	0	0	2	1	1	0	0	0	0	0	1	1	0	0	1	1	1	1	1	1	1	0	0	1	0	1
1	1	1	1	0	0	0	2	0	1	0	0	1	2	0	0	0	1	0	1	1	0	1	1	0	0	0	2	0	0	0	0	0	0	1	0	0	0	0	0	0	1	0	0	1	0	0	0	1	1
1	0	0	0	0	1	0	1	0	0	0	0	0	1	2	0	0	1	0	1	0	0	1	1	0	0	0	0	0	0	1	0	0	0	0	0	0	0	0	0	1	1	0	2	0	1	0	0	0	0
1	0	0	1	2	0	0	2	0	0	0	1	2	1	0	0	0	0	0	2	0	0	1	2	0	0	2	1	0	1	1	0	2	0	0	0	0	0	0	0	0	1	0	0	2	1	0	0	1	1
0	1	0	1	2	1	0	0	0	0	1	1	1	0	0	2	0	0	1	0	0	0	1	0	0	1	1	1	0	0	1	0	1	0	0	0	0	1	0	0	0	1	1	2	0	1	0	0	1	0
0	0	1	1	0	0	0	1	1	0	1	0	0	0	0	0	0	0	0	0	0	2	2	0	1	1	0	2	0	0	0	0	0	1	1	0	1	1	0	0	0	0	1	0	0	0	0	0	1	0
0	0	0	0	0	0	0	0	0	0	2	0	0	2	1	0	0	0	0	2	0	1	1	1	1	0	1	2	0	0	0	0	1	0	0	0	0	2	0	0	0	1	0	0	1	0	0	0	0	1
0	1	0	1	0	0	0	2	1	0	1	0	1	0	0	0	0	1	1	1	0	1	1	0	1	1	1	1	0	0	0	1	0	0	1	0	0	2	0	1	0	2	0	1	1	2	0	0	1	0
0	0	0	0	1	0	0	1	0	1	0	1	0	0	1	0	0	1	1	0	0	0	1	1	1	0	2	0	0	0	1	0	0	1	1	0	0	1	0	0	0	0	1	1	0	1	0	0	1	0
0	1	1	1	2	0	2	1	0	0	1	0	1	2	0	1	0	0	0	1	0	1	1	0	1	0	1	0	0	1	1	0	0	1	1	0	0	0	1	0	2	1	1	1	1	1	0	0	0	1
0	0	0	0	0	0	0	2	0	0	1	0	0	1	2	0	0	0	0	0	0	0	2	1	0	0	1	2	0	1	0	0	0	0	1	0	1	2	0	0	0	0	1	0	0	1	0	0	2	0
1	0	0	1	0	0	1	1	0	1	1	1	1	1	0	0	0	0	0	0	0	0	0	1	0	0	1	1	0	0	1	1	1	0	0	0	0	1	0	0	2	1	0	1	1	1	0	0	2	0
1	0	1	0	1	0	1	1	1	1	1	0	0	1	0	0	0	1	1	0	1	0	2	0	1	1	1	0	0	0	1	0	0	0	0	0	0	0	1	0	1	0	0	1	0	1	0	0	1	0
0	0	0	0	1	0	0	1	1	0	0	0	2	1	2	0	0	0	0	0	0	0	1	1	0	0	1	2	0	0	1	0	2	0	0	0	0	1	0	0	1	0	0	1	1	1	0	0	1	0
0	2	0	1	1	0	1	1	0	0	1	1	1	1	1	2	0	0	0	1	0	0	0	0	0	0	1	0	0	0	0	0	0	0	0	0	0	1	1	0	0	1	2	1	0	2	0	0	0	0
0	0	0	0	1	1	0	1	0	1	0	1	2	0	0	1	0	0	0	1	0	2	1	0	0	0	2	0	0	1	0	0	0	0	1	0	0	1	0	2	0	1	2	1	0	0	0	1	0	1
1	0	0	1	2	0	0	2	0	0	0	1	1	1	0	1	0	2	0	1	0	0	0	0	1	0	1	1	1	0	0	0	0	2	0	0	0	0	0	1	0	1	2	0	1	1	0	0	1	0
0	0	0	1	0	0	1	1	0	0	0	1	1	0	0	0	0	0	1	0	0	0	1	0	0	0	1	2	0	0	1	0	1	0	0	0	0	2	0	1	1	2	1	1	0	1	0	1	1	0
0	0	0	1	1	0	1	1	0	0	1	0	1	1	0	1	0	0	0	0	0	0	1	0	0	0	1	1	0	0	0	0	1	0	1	0	0	1	0	0	0	1	0	0	0	2	0	0	2	0
2	2	0	1	0	0	0	1	0	1	1	0	1	1	0	0	0	0	0	1	0	0	2	1	2	0	1	0	0	0	0	0	2	0	0	0	0	0	0	0	0	1	1	1	0	2	0	0	0	0
0	0	0	0	0	0	1	1	0	0	0	0	2	1	2	0	0	0	0	0	1	1	2	1	1	0	0	2	0	0	0	0	1	1	1	0	0	2	0	0	0	2	0	0	1	0	0	0	0	0
0	2	0	0	0	0	1	1	1	0	1	1	2	1	1	0	0	1	0	0	0	1	1	1	1	2	1	0	0	0	1	0	1	0	0	0	1	1	0	0	1	2	2	1	0	1	0	0	0	0
0	2	0	0	1	0	1	2	1	1	2	0	0	1	1	0	0	1	0	1	0	2	1	0	0	0	1	0	0	0	1	0	0	0	0	0	0	1	0	2	0	2	0	0	0	0	0	1	1	0
0	0	0	0	1	0	0	2	0	0	0	1	1	1	0	2	0	0	0	0	0	0	1	1	2	0	0	1	0	0	0	0	2	1	0	0	0	1	0	0	1	1	1	0	2	1	0	1	0	1
0	2	0	1	1	1	1	1	2	1	2	1	1	2	0	2	0	0	0	1	0	0	0	1	0	1	0	0	1	0	0	0	0	1	0	1	1	1	0	0	1	1	1	1	0	1	0	2	0	1
0	1	0	0	1	0	1	1	0	0	0	0	0	0	0	1	0	0	0	0	0	0	2	0	1	1	1	2	0	0	1	0	1	1	0	0	0	1	0	0	1	1	0	0	0	1	0	0	0	0
0	0	0	1	1	0	0	2	1	2	0	0	1	1	1	0	0	1	0	1	0	0	0	0	0	0	0	0	0	0	1	0	0	0	1	0	0	1	0	0	0	1	0	1	0	0	0	1	0	1
0	1	0	0	1	0	1	0	0	0	0	1	1	0	1	0	0	0	1	1	0	0	1	0	0	0	1	1	0	0	1	1	0	0	0	0	0	1	0	0	2	1	1	0	1	1	0	0	1	0
1	0	0	0	0	0	1	1	1	1	0	1	0	2	0	0	0	0	0	0	1	1	1	1	0	0	0	0	1	0	1	0	2	0	0	0	0	1	0	0	1	0	2	1	0	1	0	1	1	0
1	0	0	0	1	0	2	0	0	1	0	1	1	1	1	0	0	1	0	1	0	0	1	0	0	0	0	1	0	0	1	0	1	0	0	0	0	1	0	1	0	1	1	1	0	0	0	1	0	0
1	0	0	1	0	0	0	2	0	1	0	1	2	1	0	0	0	0	0	1	0	0	1	1	0	0	1	0	0	0	1	0	1	1	0	0	1	0	1	0	0	0	1	0	0	1	0	0	0	0
0	1	0	1	0	0	1	1	0	1	0	0	1	2	1	0	0	1	0	0	0	0	0	0	0	0	1	1	0	1	2	0	1	0	0	0	0	2	0	0	0	2	0	1	0	1	0	0	0	0
1	1	0	2	0	0	0	0	0	1	0	1	1	2	0	0	0	0	0	1	0	1	2	0	0	0	0	0	0	1	1	0	1	0	0	0	0	2	0	0	0	1	1	0	0	1	0	0	0	0
1	0	0	1	2	0	0	0	1	0	1	0	0	1	1	0	0	1	0	1	0	0	1	0	0	2	1	1	0	0	1	0	0	0	1	0	0	0	0	0	0	0	1	0	1	1	0	0	2	0
1	0	0	0	0	1	2	1	0	1	0	1	2	1	1	0	0	0	0	1	0	0	1	0	0	0	2	1	0	1	0	0	0	0	1	0	0	0	1	0	1	1	1	2	0	1	0	1	0	0
0	1	0	0	0	0	0	1	0	2	0	1	1	1	2	2	0	0	0	1	0	0	1	0	1	0	0	1	0	0	0	0	1	0	0	0	0	0	0	1	1	2	0	0	1	0	0	0	1	0
1	0	0	2	0	1	2	1	0	1	0	1	1	0	1	0	0	0	0	1	0	0	2	1	0	1	2	1	0	0	0	0	0	1	0	0	0	2	0	0	0	1	2	0	0	1	0	0	0	0
1	0	0	1	0	0	0	1	1	0	1	0	2	1	1	0	0	1	0	0	0	1	1	0	1	0	0	2	0	0	0	0	0	0	1	0	0	1	0	0	1	0	0	0	0	0	0	1	1	0
0	1	0	0	0	0	0	1	1	0	0	1	1	0	2	1	0	0	0	0	0	0	0	0	0	1	0	1	1	0	2	1	0	0	0	0	0	2	1	0	0	2	0	0	0	2	0	2	2	0
1	0	0	1	1	0	1	1	2	1	0	0	0	1	0	0	0	0	0	0	0	0	1	1	0	0	1	2	0	0	2	0	0	2	0	0	1	0	0	0	0	1	1	0	1	2	0	0	1	0
0	1	0	0	0	0	0	1	0	0	1	0	1	0	0	1	0	0	0	0	0	0	0	1	0	1	0	2	0	0	0	0	1	0	0	0	0	0	0	0	0	1	0	0	0	0	0	0	0	0
0	0	1	0	0	0	0	2	1	0	0	0	2	1	1	0	0	1	0	1	0	0	2	2	0	1	1	0	0	0	0	0	0	0	0	0	0	2	0	0	0	1	0	0	0	0	0	0	0	0
0	1	0	1	0	0	0	1	1	0	0	0	0	0	0	1	0	0	0	0	0	1	1	0	0	0	1	1	0	0	1	0	0	0	1	0	0	1	0	1	0	1	0	1	0	0	0	1	1	0
0	1	0	0	0	0	1	2	1	1	1	0	2	1	1	0	0	1	0	0	0	0	1	1	1	0	0	2	0	0	1	0	2	0	1	0	0	2	0	0	0	1	1	0	0	1	0	2	2	1
0	0	1	1	1	1	0	1	0	0	1	1	0	1	0	2	0	0	0	0	0	0	2	1	0	0	2	0	0	0	0	1	1	0	0	0	0	1	1	1	1	2	1	2	0	1	0	0	1	0
2	0	1	0	1	0	0	0	1	0	0	1	0	1	0	1	0	1	0	1	1	0	1	2	1	0	1	2	1	0	1	1	1	0	0	0	0	1	0	1	1	0	1	1	0	0	0	0	0	0
1	0	0	2	0	0	2	1	1	1	0	0	0	1	1	0	0	0	1	0	0	0	0	0	2	0	0	2	0	0	0	0	0	0	0	0	0	0	0	0	1	1	1	1	0	1	0	0	0	0
1	1	0	0	0	0	0	1	0	0	0	0	2	1	1	0	0	0	0	1	0	0	1	0	0	0	0	1	0	0	0	0	1	1	0	0	0	0	0	1	2	1	2	0	1	1	0	1	0	0
2	1	0	1	1	0	1	1	0	0	1	0	1	0	0	2	0	0	0	1	0	0	1	0	0	0	1	1	0	0	1	0	0	0	0	0	0	1	0	0	1	1	1	1	0	0	0	0	1	0
0	0	0	1	1	1	0	1	0	1	0	1	0	1	2	1	0	0	0	1	0	0	2	1	0	0	1	1	1	0	1	0	0	0	0	0	0	2	0	0	1	1	1	2	0	0	0	0	1	0
0	1	0	2	0	0	1	1	1	1	0	0	0	1	2	0	0	1	0	0	0	0	1	0	1	1	0	0	1	0	0	0	0	1	0	0	0	2	0	0	2	1	0	0	2	1	1	1	1	0
0	0	0	1	1	0	0	0	0	0	1	1	0	1	0	1	0	0	0	0	0	1	1	1	2	1	1	1	0	0	1	0	1	0	0	0	0	0	0	1	0	2	1	2	0	0	0	1	0	0
0	0	0	0	0	1	0	0	0	0	0	1	0	1	0	1	0	1	0	1	0	0	2	0	0	0	1	2	0	1	1	0	1	1	0	0	1	0	0	1	0	1	1	1	1	1	0	1	1	0
0	0	0	0	1	1	2	0	1	1	0	1	1	0	1	0	0	0	0	2	0	0	0	1	2	0	1	2	0	0	0	0	0	0	1	0	0	1	0	0	1	0	0	1	0	1	0	0	2	0
2	2	0	1	1	0	1	2	1	1	0	0	1	1	2	0	0	0	0	1	0	0	1	0	0	1	0	1	0	0	0	0	1	0	0	1	0	0	0	0	0	1	1	1	0	0	0	1	2	0
1	0	0	1	0	0	0	2	0	0	1	1	1	1	1	1	0	1	0	0	0	0	0	0	1	0	1	1	1	0	0	0	1	0	0	0	1	1	1	0	1	2	0	1	1	1	0	2	1	0
1	0	0	1	1	0	0	1	0	1	0	0	2	2	1	1	0	1	0	1	0	1	1	0	0	0	1	1	0	0	0	0	1	0	0	0	0	1	0	1	0	1	1	0	0	1	0	0	1	1
0	0	0	0	1	0	0	0	0	2	1	0	1	2	0	0	0	1	0	0	0	0	1	0	0	0	0	1	0	0	1	1	2	0	0	0	0	1	0	1	0	1	1	0	2	0	0	0	1	0
0	1	0	0	1	0	1	0	0	0	0	0	1	1	0	1	0	0	1	1	1	1	1	0	0	0	1	0	0	0	0	0	0	0	1	0	0	2	0	0	1	0	1	1	0	1	0	0	0	0
0	0	0	1	2	0	1	1	0	0	1	1	1	1	2	1	0	0	1	2	0	0	0	1	0	1	1	1	0	0	1	0	0	2	0	0	0	1	0	0	0	0	1	1	0	1	0	0	0	0
1	1	1	1	0	0	1	0	1	0	0	0	1	0	0	0	0	0	0	1	0	0	2	0	0	1	0	0	0	0	1	0	0	0	0	0	0	2	0	0	0	1	1	1	1	0	0	1	0	0
1	0	1	0	0	0	1	1	0	1	0	0	1	0	2	0	0	0	0	1	0	0	1	1	0	0	0	2	0	0	0	1	1	0	0	0	0	1	0	0	1	1	0	1	0	2	0	1	0	0
0	1	0	0	0	0	0	1	1	0	1	1	1	2	0	1	0	0	0	1	0	0	1	0	0	0	1	0	0	0	2	1	1	1	0	0	0	1	0	0	0	1	0	1	0	0	0	2	1	0
0	0	0	1	0	0	0	0	0	1	1	1	2	2	0	0	0	2	1	0	0	0	1	0	0	0	1	1	0	0	0	0	0	0	0	1	0	0	0	0	0	1	2	0	1	0	0	1	1	1
1	1	0	0	1	0	0	1	0	2	0	0	0	1	2	1	0	0	1	0	0	0	2	0	0	0	1	0	0	0	0	1	2	0	0	0	1	0	0	1	0	1	1	0	1	1	0	0	1	0
1	0	0	0	1	0	0	1	0	0	0	0	0	1	1	1	0	2	0	1	0	0	1	2	1	1	1	0	0	0	1	0	0	0	1	0	0	1	0	0	2	0	1	1	1	1	0	0	0	0
1	1	0	0	0	0	1	1	1	1	0	0	2	1	0	0	0	0	0	0	0	0	2	0	1	0	1	2	0	0	0	0	0	0	0	0	1	2	0	0	1	1	1	0	1	1	0	0	0	0
0	0	0	1	0	0	0	2	0	0	0	0	1	1	1	2	0	0	0	0	0	0	1	1	0	0	2	0	0	0	0	1	0	0	0	0	1	0	0	0	0	0	1	0	0	1	0	0	2	0
0	1	0	0	2	0	0	1	2	0	0	0	2	1	0	0	0	0	1	2	0	1	2	1	1	0	0	0	0	0	0	0	1	0	0	0	0	1	0	0	0	1	1	0	0	0	0	1	0	0
0	0	0	0	0	0	0	0	1	0	1	0	0	1	0	0	0	1	1	1	0	0	1	0	0	0	0	0	0	0	2	0	1	1	1	0	0	0	0	0	0	2	0	1	0	1	0	1	1	0
2	1	0	0	0	0	0	0	1	0	2	0	2	1	0	0	1	0	0	0	0	1	2	0	1	0	2	2	0	0	0	1	1	0	0	0	0	0	0	0	1	0	0	2	1	1	0	0	1	0
1	0	0	1	2	0	1	2	0	0	0	1	2	0	0	0	0	0	0	1	0	0	2	0	0	1	0	0	0	0	0	0	2	1	0	0	1	0	0	1	1	2	1	0	0	1	0	0	0	0
1	0	0	0	0	0	1	1	0	1	1	0	1	1	1	0	0	0	0	1	0	0	1	0	1	0	0	1	1	0	0	1	0	0	0	0	1	2	0	2	1	1	0	1	1	2	0	0	1	0
1	2	0	0	1	0	0	0	0	1	1	1	2	2	0	0	0	0	0	0	1	0	0	1	0	0	1	0	0	0	0	0	1	0	0	0	0	1	0	0	1	1	1	1	0	2	0	0	0	0
1	1	2	0	1	0	0	0	0	0	0	0	0	0	2	0	0	1	0	0	1	0	1	0	1	0	1	2	0	0	1	0	0	0	1	0	0	1	1	0	0	1	2	0	2	0	0	0	0	0
1	0	0	2	0	0	0	0	0	0	0	0	1	0	1	0	0	1	0	1	0	1	2	0	1	0	1	1	1	0	0	1	2	0	0	0	0	2	0	0	0	2	1	0	0	1	0	0	1	0
0	1	0	0	0	0	0	0	0	0	1	0	1	0	1	0	0	1	0	0	1	0	2	1	0	0	0	0	0	0	1	0	1	0	0	0	0	0	1	0	0	0	1	0	1	0	0	1	2	0
0	0	2	2	1	0	0	0	0	1	0	0	2	1	1	1	0	0	0	1	0	0	2	1	0	0	2	1	0	1	0	1	1	1	1	0	0	0	0	0	0	1	1	0	0	0	0	2	0	0
1	2	0	1	0	1	1	2	0	0	2	2	0	0	1	1	0	0	0	0	0	0	2	1	0	0	1	0	0	0	0	0	1	0	0	0	0	1	0	0	1	1	1	0	1	0	0	0	1	0
1	0	0	0	1	0	1	1	0	0	0	1	1	1	1	1	0	1	0	0	0	0	0	0	1	0	0	1	1	0	0	1	0	2	0	0	0	1	0	1	0	0	1	0	1	0	0	0	2	0
1	1	0	0	0	1	0	1	2	0	1	0	0	1	1	0	0	2	0	0	0	1	1	0	1	1	1	2	0	0	1	1	2	0	0	0	0	2	0	0	0	2	2	0	1	0	0	0	0	0
0	2	0	0	0	0	1	1	1	0	0	0	2	0	1	0	1	0	0	2	0	0	0	1	0	0	0	0	2	0	1	1	1	0	0	0	0	1	0	0	0	1	0	0	1	1	0	0	1	1
1	1	0	1	1	0	0	0	1	0	0	0	1	0	0	0	0	0	0	0	0	0	0	0	0	1	1	1	0	0	0	0	1	0	2	0	0	1	0	0	1	2	2	1	0	1	0	0	1	0
2	2	0	1	1	0	1	1	0	2	0	1	1	1	1	0	0	1	0	1	0	0	2	0	0	0	1	0	0	0	1	1	0	0	0	0	0	2	0	0	0	2	2	0	0	0	0	0	1	0
0	1	0	0	1	1	0	0	1	0	0	0	0	2	0	0	0	1	0	0	1	0	1	1	0	1	1	1	0	0	0	0	2	0	0	0	0	0	0	0	1	1	2	1	0	1	0	0	0	0
0	0	0	1	0	0	0	1	0	1	0	0	1	2	1	0	0	0	0	0	0	0	0	1	2	1	1	1	0	0	1	1	0	0	1	0	0	1	0	0	1	2	2	0	0	0	0	0	0	0
0	1	0	2	2	0	2	1	0	1	2	0	1	1	1	0	0	0	0	1	0	0	0	0	2	1	0	2	0	0	2	0	1	0	0	0	0	0	0	1	0	1	1	1	0	0	0	0	1	0
1	1	0	0	1	0	0	1	0	0	1	0	1	0	1	0	0	0	0	0	0	0	0	0	0	0	1	0	0	1	1	0	1	0	0	0	0	2	1	0	1	1	0	0	2	1	0	2	1	1
[truncated: 2,001 more rows]
[truncated: 51 more columns]
