# Supplementary material for: Niche harmony search algorithm for detecting complex disease associated high-order SNP combinations
Source: Sci Rep. 2017 Sep 14;7:11529. doi: 10.1038/s41598-017-11064-9 (PMC5599559; doi:10.1038/s41598-017-11064-9)
Supplement: Supplementary file 4 — source codes of NSHA-DHSC [file 41598_2017_11064_MOESM4_ESM.zip › sourcecode/readme.txt]

Sh.Tuo, Jy.Zhang et.al. Niche harmony search algorithm for
detecting complex disease associated high-order SNP combinations. 
Scientific, under reviewing.


==============================Source codes in matlab============================

1. The main codes are given in "HSmain2.m" file��  
 
2. The NHSA-DHSC codes are given in "NHSA2.m".

3. The codes of three scoring functions are given "scorefunctions.m" file.

4. The G-test codes are given in "Gtest_score.m".


==============================Data file============================
1. The "modelData" directory contains the dataset files.

2. The "resultData" directory is used for saving the results that will be automatically recorded into "results.xls".
